# Supplementary material for: Physiological and Full-Length Transcriptome Analyses Reveal the Dwarfing Regulation in Trifoliate Orange (Poncirus trifoliata L.)
Source: Plants (Basel). 2023 Jan 6;12(2):271. doi: 10.3390/plants12020271 (PMC9860739; doi:10.3390/plants12020271)
Supplement: Supplementary file 1 [file plants-12-00271-s001.zip]

Archive with 6 entries (6 files):
- Fig.S1.tif
- Fig.S2.tif
- Table S1.pdf
- Table S2.xlsx
- Table S3.xlsx
- Table S4.xlsx
