# Supplementary material for: Physiological and Full-Length Transcriptome Analyses Reveal the Dwarfing Regulation in Trifoliate Orange (Poncirus trifoliata L.)
Source: Plants (Basel). 2023 Jan 6;12(2):271. doi: 10.3390/plants12020271 (PMC9860739; doi:10.3390/plants12020271)
Supplement: Supplementary file 1 [file plants-12-00271-s001.zip › Table S2.xlsx]

## Sheet: All Sample alter splice
Table S2. The character of AS events identified in this study.
Chr	Event_start	Event_end	Strand	Event_Type	Merged_transcript_id	Final_transcript_id	Final_gene_id	Common_number	CC1.trans	CC2.trans	CC3.trans	TO1.trans	TO2.trans	TO3.trans	FD1.trans	FD2.trans	FD3.trans
chr1	10330283	10330006	-	Intron retention	ONT.1183.2,ONT.1183.1/ONT.1183.1|ONT.1183.2,ONT.1183.1	Pt1g009420.2,Pt1g009420.1/Pt1g009420.1|Pt1g009420.2,Pt1g009420.1	Pt1g009420	2	--	--	--	--	--	ONT.546.2,ONT.546.1	--	ONT.562.2,ONT.562.1/ONT.562.3	--
chr1	10340281	10340264	-	Exon skipping	ONT.1184.7,ONT.1184.4|ONT.1184.3,ONT.1184.4|ONT.1184.1,ONT.1184.4	Pt1g009410.2,ONT.1184.4|ONT.1184.1,ONT.1184.4	Pt1g009410	6	--	--	ONT.543.3,ONT.543.2	ONT.572.2,ONT.572.1	ONT.563.1,ONT.563.2	ONT.547.1,ONT.547.2	--	ONT.563.2,ONT.563.3	ONT.563.1,ONT.563.2
chr1	10340384	10340374	-	Alternative 5' splice site	ONT.1184.1,ONT.1184.5	ONT.1184.1,ONT.1184.5	Pt1g009410	1	--	--	--	ONT.572.2,ONT.572.3	--	--	--	--	--
chr1	10515012	10515027	+	Alternative 3' splice site	ONT.355.2,ONT.355.1	Pt1g009330.1,Pt1g009330.2	Pt1g009330	1	--	ONT.538.2,ONT.538.1	--	--	--	--	--	--	--
chr1	1066441	1067247	+	Intron retention	ONT.44.2,ONT.44.1	Pt1g001070.2,Pt1g001070.1	Pt1g001070	1	--	--	--	--	ONT.66.2,ONT.66.1	--	--	--	--
chr1	10682810	10682708	-	Intron retention	ONT.1187.2,ONT.1187.4	ONT.1187.2,ONT.1187.4	Pt1g009480	1	--	--	--	--	--	--	ONT.548.1,ONT.548.3	--	--
chr1	10682818	10682708	-	Intron retention	ONT.1187.2,ONT.1187.1	ONT.1187.2,Pt1g009480.1	Pt1g009480	1	--	--	--	--	--	--	ONT.548.1,ONT.548.2	--	--
chr1	10682818	10682810	-	Alternative 5' splice site	ONT.1187.1,ONT.1187.4	Pt1g009480.1,ONT.1187.4	Pt1g009480	1	--	--	--	--	--	--	ONT.548.2,ONT.548.3	--	--
chr1	10730271	10730275	+	Alternative 5' splice site	ONT.356.2,ONT.356.7	Pt1g009500.3,ONT.356.7	Pt1g009500	1	--	--	--	ONT.576.2,ONT.576.3	--	--	--	--	--
chr1	10730586	10730589	+	Alternative 5' splice site	ONT.356.4/ONT.356.2,ONT.356.1	ONT.356.4/Pt1g009500.3,ONT.356.1	Pt1g009500	1	--	--	--	--	--	--	--	--	ONT.568.2/ONT.568.4,ONT.568.1
chr1	10740608	10740614	+	Alternative 5' splice site	ONT.356.4,ONT.356.1/ONT.356.2	ONT.356.4,ONT.356.1/Pt1g009500.3	Pt1g009500	1	--	--	--	--	--	--	--	--	ONT.568.2,ONT.568.1/ONT.568.4
chr1	10740614	10740615	+	Alternative 5' splice site	ONT.356.2,ONT.356.8	Pt1g009500.3,ONT.356.8	Pt1g009500	1	ONT.529.1,ONT.529.3	--	--	--	--	--	--	--	--
chr1	107423	107720	+	Intron retention	ONT.4.1,ONT.4.4	Pt1g002200.8,ONT.4.4	Pt1g002200	1	--	ONT.3.3,ONT.3.2	--	--	--	--	--	--	--
chr1	107423	107734	+	Intron retention	ONT.4.1,ONT.4.2/ONT.4.3|ONT.4.1,ONT.4.2	Pt1g002200.8,Pt1g002200.1/Pt1g002200.3|Pt1g002200.8,Pt1g002200.1	Pt1g002200	9	ONT.2.1,ONT.2.2/ONT.2.3	ONT.3.3,ONT.3.1	ONT.2.1,ONT.2.2	ONT.4.2,ONT.4.1	ONT.2.2,ONT.2.1	ONT.3.1,ONT.3.2/ONT.3.3	ONT.2.2,ONT.2.1	ONT.2.2,ONT.2.1	ONT.3.2,ONT.3.1
chr1	107720	107734	+	Alternative 3' splice site	ONT.4.4,ONT.4.2	ONT.4.4,Pt1g002200.1	Pt1g002200	1	--	ONT.3.2,ONT.3.1	--	--	--	--	--	--	--
chr1	1084157	1084179	+	Alternative 3' splice site	ONT.46.3,ONT.46.1/ONT.46.4|ONT.46.3,ONT.46.1|ONT.46.3,ONT.46.1/ONT.46.1|ONT.46.3,ONT.46.1/ONT.46.4/ONT.46.5	ONT.46.3,Pt1g001040.1/Pt1g001040.1|ONT.46.3,Pt1g001040.1|ONT.46.3,Pt1g001040.1/Pt1g001040.1/ONT.46.5	Pt1g001040	7	--	ONT.64.3,ONT.64.1/ONT.64.2	--	ONT.71.2,ONT.71.1	ONT.69.2,ONT.69.1/ONT.69.3/ONT.69.4	ONT.70.2,ONT.70.1/ONT.70.3	ONT.66.2,ONT.66.1	ONT.68.2,ONT.68.1	ONT.71.3,ONT.71.1/ONT.71.2
chr1	1094197	1094482	+	Intron retention	ONT.48.2,ONT.48.1	ONT.48.2,Pt1g001020.1	Pt1g001020	1	--	--	--	--	ONT.70.1,ONT.70.3	--	--	--	--
chr1	1120763	1120623	-	Alternative 5' splice site	ONT.880.2,ONT.880.1/ONT.880.3|ONT.880.2/ONT.880.2,ONT.880.1/ONT.880.1	Pt1g000960.2,ONT.880.1/ONT.880.3|Pt1g000960.2/Pt1g000960.2,ONT.880.1/ONT.880.1	Pt1g000960	2	--	--	--	--	--	--	--	ONT.73.1,ONT.73.2/ONT.73.3	ONT.76.1/ONT.76.4,ONT.76.2/ONT.76.3
chr1	11241388	11241305	-	Exon skipping	ONT.1190.6,ONT.1190.2/ONT.1190.3	ONT.1190.6,ONT.1190.2/ONT.1190.3	Pt1g009580	1	--	--	ONT.552.3,ONT.552.1/ONT.552.4	--	--	--	--	--	--
chr1	11241553	11241481	-	Exon skipping	ONT.1190.1/ONT.1190.3,ONT.1190.5|ONT.1190.3,ONT.1190.5|ONT.1190.4,ONT.1190.7	Pt1g009580.1/ONT.1190.3,ONT.1190.5|ONT.1190.3,ONT.1190.5|ONT.1190.4,ONT.1190.7	Pt1g009580	7	--	ONT.545.1/ONT.545.3,ONT.545.2	--	ONT.580.4,ONT.580.5	ONT.573.1,ONT.573.2	ONT.554.1/ONT.554.2,ONT.554.4	ONT.552.3,ONT.552.1	ONT.572.2,ONT.572.3	ONT.572.1,ONT.572.2
chr1	11241838	11241796	-	Alternative 5' splice site	ONT.1190.4,ONT.1190.3|ONT.1190.4,ONT.1190.1/ONT.1190.3	ONT.1190.4,ONT.1190.3|ONT.1190.4,Pt1g009580.1/ONT.1190.3	Pt1g009580	7	ONT.532.2,ONT.532.1	--	ONT.552.2,ONT.552.4	ONT.580.4,ONT.580.1/ONT.580.2	ONT.573.3,ONT.573.1	ONT.554.3,ONT.554.1/ONT.554.2	ONT.552.2,ONT.552.3	ONT.572.1,ONT.572.2	--
chr1	11242574	11241838	-	Mutually exclusive exon	ONT.1190.2,ONT.1190.4	ONT.1190.2,ONT.1190.4	Pt1g009580	1	--	--	ONT.552.1,ONT.552.2	--	--	--	--	--	--
chr1	11242574	11241967	-	Alternative 3' splice site	ONT.1190.2,ONT.1190.6/ONT.1190.3	ONT.1190.2,ONT.1190.6/ONT.1190.3	Pt1g009580	1	--	--	ONT.552.1,ONT.552.3/ONT.552.4	--	--	--	--	--	--
chr1	11267715	11267732	+	Alternative 3' splice site	ONT.360.4,ONT.360.3|ONT.360.4,ONT.360.1|ONT.360.4,ONT.360.1/ONT.360.2|ONT.360.4,ONT.360.3/ONT.360.3	ONT.360.4,Pt1g009600.1|ONT.360.4,Pt1g009600.1/Pt1g009600.3|ONT.360.4,Pt1g009600.1/Pt1g009600.1	Pt1g009600	6	--	ONT.547.1,ONT.547.2	ONT.554.2,ONT.554.1	ONT.583.2,ONT.583.1	--	ONT.556.2,ONT.556.1/ONT.556.3	--	ONT.574.3,ONT.574.1/ONT.574.2	ONT.574.2,ONT.574.1/ONT.574.3
chr1	1131249	1131135	-	Intron retention	ONT.882.2,ONT.882.1	ONT.882.2,Pt1g000930.1	Pt1g000930	3	--	--	--	ONT.76.2,ONT.76.1	--	--	ONT.72.2,ONT.72.1	ONT.75.2,ONT.75.1	--
chr1	1140522	1140729	+	Intron retention	ONT.53.1,ONT.53.2/ONT.53.2|ONT.53.1/ONT.53.1,ONT.53.2/ONT.53.2|ONT.53.1/ONT.53.1,ONT.53.2/ONT.53.2/ONT.53.2	ONT.53.1,ONT.53.2/ONT.53.2|ONT.53.1/ONT.53.1,ONT.53.2/ONT.53.2|ONT.53.1/ONT.53.1,ONT.53.2/ONT.53.2/ONT.53.2	Pt1g000920	7	--	--	ONT.72.2,ONT.72.1/ONT.72.3	ONT.77.3/ONT.77.4,ONT.77.1/ONT.77.2	ONT.76.2/ONT.76.3,ONT.76.1/ONT.76.4	ONT.78.3/ONT.78.4,ONT.78.1/ONT.78.2/ONT.78.5	ONT.73.1/ONT.73.4,ONT.73.2/ONT.73.3	ONT.76.1/ONT.76.4,ONT.76.2/ONT.76.3	ONT.79.2/ONT.79.3,ONT.79.1/ONT.79.4
chr1	11516475	11516507	+	Exon skipping	ONT.362.3,ONT.362.2	ONT.362.3,Pt1g009640.1	Pt1g009640	3	ONT.534.1,ONT.534.3	ONT.548.1,ONT.548.3	ONT.556.3,ONT.556.2	--	--	--	--	--	--
chr1	11516507	11516614	+	Intron retention	ONT.362.1,ONT.362.2	Pt1g009640.3,Pt1g009640.1	Pt1g009640	1	--	--	--	--	--	--	--	--	ONT.576.1,ONT.576.2
chr1	1167920	1167918	-	Alternative 5' splice site	ONT.885.2,ONT.885.3	Pt1g000850.1,ONT.885.3	Pt1g000850	1	--	--	--	--	--	ONT.82.2,ONT.82.1	--	--	--
chr1	1168405	1168305	-	Intron retention	ONT.885.1,ONT.885.2|ONT.885.3,ONT.885.2	ONT.885.1,Pt1g000850.1|ONT.885.3,Pt1g000850.1	Pt1g000850	8	ONT.72.1,ONT.72.2	ONT.75.1,ONT.75.2	--	ONT.82.2,ONT.82.1	ONT.80.1,ONT.80.2	ONT.82.1,ONT.82.2	ONT.77.2,ONT.77.1	ONT.80.1,ONT.80.2	ONT.84.1,ONT.84.2
chr1	11830227	11830330	+	Intron retention	ONT.364.2,ONT.364.3|ONT.364.1/ONT.364.2,ONT.364.3	Pt1g010140.2,Pt1g010140.1|ONT.364.1/Pt1g010140.2,Pt1g010140.1	Pt1g010140	6	--	--	--	ONT.588.2,ONT.588.1	ONT.582.1/ONT.582.3,ONT.582.2	ONT.560.1,ONT.560.2	ONT.559.2,ONT.559.1	ONT.579.2,ONT.579.1	ONT.579.1,ONT.579.2
chr1	11836979	11836059	-	Intron retention	ONT.1195.2,ONT.1195.1	ONT.1195.2,Pt1g010130.1	Pt1g010130	1	--	--	--	ONT.589.2,ONT.589.1	--	--	--	--	--
chr1	12293987	12293908	-	Intron retention	ONT.1197.2,ONT.1197.1	ONT.1197.2,Pt1g010050.1	Pt1g010050	8	--	ONT.555.1,ONT.555.2	ONT.563.2,ONT.563.1	ONT.592.2,ONT.592.1	ONT.586.2,ONT.586.1	ONT.563.2,ONT.563.1	ONT.562.1,ONT.562.2	ONT.583.2,ONT.583.1	ONT.582.2,ONT.582.1
chr1	12668298	12667451	-	Intron retention	ONT.1202.1/ONT.1202.1,ONT.1202.4	ONT.1202.1/ONT.1202.1,ONT.1202.4	Pt1g009880	1	--	--	--	ONT.599.1/ONT.599.2,ONT.599.3	--	--	--	--	--
chr1	12677974	12677961	-	Alternative 5' splice site	ONT.1203.3,ONT.1203.1	ONT.1203.3,Pt1g009870.1	Pt1g009870	3	--	ONT.561.2,ONT.561.1	--	ONT.600.2,ONT.600.1	--	ONT.570.2,ONT.570.1	--	--	--
chr1	12774096	12774088	-	Alternative 5' splice site	ONT.1204.1,ONT.1204.3	Pt1g009840.1,ONT.1204.3	Pt1g009840	1	--	--	--	--	--	ONT.572.2,ONT.572.1	--	--	--
chr1	12776560	12776510	-	Exon skipping	ONT.1204.4,ONT.1204.1/ONT.1204.6	ONT.1204.4,Pt1g009840.1/Pt1g009840.4	Pt1g009840	1	ONT.551.2,ONT.551.1/ONT.551.3	--	--	--	--	--	--	--	--
chr1	12777692	12777689	-	Alternative 3' splice site	ONT.1204.2,ONT.1204.6	ONT.1204.2,Pt1g009840.4	Pt1g009840	2	--	ONT.562.1,ONT.562.3	--	--	--	--	ONT.569.1,ONT.569.3	--	--
chr1	12867943	12867857	-	Intron retention	ONT.1209.3,ONT.1209.1/ONT.1209.1	ONT.1209.3,ONT.1209.1/ONT.1209.1	Pt1g009760	1	--	--	--	--	--	ONT.577.2,ONT.577.1/ONT.577.3	--	--	--
chr1	13124997	13124953	-	Exon skipping	ONT.1213.3/ONT.1213.3,ONT.1213.2	ONT.1213.3/ONT.1213.3,ONT.1213.2	ONT.1213	1	--	--	--	--	--	--	--	--	ONT.603.2/ONT.603.4,ONT.603.3
chr1	13125691	13125564	-	Intron retention	ONT.1213.3/ONT.1213.3,ONT.1213.2	ONT.1213.3/ONT.1213.3,ONT.1213.2	ONT.1213	1	--	--	--	--	--	--	--	--	ONT.603.2/ONT.603.4,ONT.603.3
chr1	13156616	13156612	-	Alternative 5' splice site	ONT.1214.6,ONT.1214.1	ONT.1214.6,ONT.1214.1	ONT.1214	1	--	--	--	--	--	--	ONT.583.2,ONT.583.1	--	--
chr1	13162431	13162385	-	Alternative 5' splice site	ONT.1214.1,ONT.1214.6	ONT.1214.1,ONT.1214.6	ONT.1214	1	--	--	--	--	--	--	ONT.583.1,ONT.583.2	--	--
chr1	1341339	1341438	+	Intron retention	ONT.61.2,ONT.61.1	Pt1g000680.1,ONT.61.1	Pt1g000680	1	--	--	--	--	--	--	--	--	ONT.96.2,ONT.96.1
chr1	13977052	13976948	-	Exon skipping	ONT.1225.3,ONT.1225.2	ONT.1225.3,ONT.1225.2	Pt1g010420	8	ONT.574.2,ONT.574.1	ONT.584.2,ONT.584.1	--	ONT.632.2,ONT.632.1	ONT.621.2,ONT.621.1	ONT.598.2,ONT.598.1	ONT.594.2,ONT.594.1	ONT.616.3,ONT.616.2	ONT.616.2,ONT.616.1
chr1	140038	139910	-	Exon skipping	ONT.846.3,ONT.846.1/ONT.846.1	ONT.846.3,ONT.846.1/ONT.846.1	Pt1g002160	1	--	--	--	--	--	--	--	ONT.5.1,ONT.5.2/ONT.5.3	--
chr1	14012596	14012509	-	Intron retention	ONT.1226.3,ONT.1226.1/ONT.1226.8|ONT.1226.3/ONT.1226.3,ONT.1226.2/ONT.1226.1/ONT.1226.9|ONT.1226.3/ONT.1226.3,ONT.1226.2|ONT.1226.3/ONT.1226.3,ONT.1226.2/ONT.1226.1/ONT.1226.2|ONT.1226.3,ONT.1226.2/ONT.1226.2|ONT.1226.3/ONT.1226.3/ONT.1226.3,ONT.1226.6/ONT.1226.2|ONT.1226.3,ONT.1226.2/ONT.1226.1/ONT.1226.2|ONT.1226.3/ONT.1226.3,ONT.1226.4/ONT.1226.1|ONT.1226.3/ONT.1226.3,ONT.1226.2/ONT.1226.1/ONT…	Pt1g010430.1,Pt1g010430.2/Pt1g010430.2|Pt1g010430.1/Pt1g010430.1,Pt1g010430.2/Pt1g010430.2/Pt1g010430.2|Pt1g010430.1/Pt1g010430.1,Pt1g010430.2|Pt1g010430.1/Pt1g010430.1/Pt1g010430.1,Pt1g010430.2/Pt1g010430.2|Pt1g010430.1,Pt1g010430.2/Pt1g010430.2/Pt1g010430.2|Pt1g010430.1/Pt1g010430.1,Pt1g010430.2/Pt1g010430.2	Pt1g010430	9	ONT.575.3,ONT.575.1/ONT.575.5	ONT.585.2/ONT.585.5,ONT.585.1/ONT.585.4/ONT.585.7	ONT.597.1/ONT.597.4,ONT.597.2	ONT.634.2,ONT.634.1/ONT.634.3/ONT.634.4	ONT.623.1/ONT.623.3,ONT.623.2/ONT.623.4	ONT.600.1/ONT.600.4,ONT.600.2/ONT.600.3/ONT.600.5	ONT.596.2/ONT.596.3,ONT.596.1/ONT.596.4/ONT.596.5	ONT.618.2,ONT.618.1/ONT.618.3	ONT.618.1/ONT.618.4/ONT.618.5,ONT.618.2/ONT.618.3
chr1	14012784	14012690	-	Alternative 3' splice site	ONT.1226.1/ONT.1226.8,ONT.1226.5/ONT.1226.7|ONT.1226.2/ONT.1226.1/ONT.1226.9,ONT.1226.5/ONT.1226.5|ONT.1226.2,ONT.1226.5	Pt1g010430.2/Pt1g010430.2,ONT.1226.5/ONT.1226.7|Pt1g010430.2/Pt1g010430.2/Pt1g010430.2,ONT.1226.5/ONT.1226.5|Pt1g010430.2,ONT.1226.5	Pt1g010430	3	ONT.575.1/ONT.575.5,ONT.575.2/ONT.575.4	ONT.585.1/ONT.585.4/ONT.585.7,ONT.585.3/ONT.585.6	ONT.597.2,ONT.597.3	--	--	--	--	--	--
chr1	14259657	14260731	+	Exon skipping	ONT.388.4,ONT.388.1	ONT.388.4,Pt1g010480.1	Pt1g010480	1	--	--	--	--	--	--	ONT.602.4,ONT.602.1	--	--
chr1	14260315	14260410	+	Intron retention	ONT.388.5,ONT.388.2	ONT.388.5,ONT.388.2	Pt1g010480	1	--	--	--	--	--	--	--	ONT.624.2,ONT.624.3	--
chr1	14260315	14260618	+	Intron retention	ONT.388.5,ONT.388.1	ONT.388.5,Pt1g010480.1	Pt1g010480	1	--	--	--	--	--	--	--	ONT.624.2,ONT.624.1	--
chr1	14260550	14260618	+	Intron retention	ONT.388.2,ONT.388.1	ONT.388.2,Pt1g010480.1	Pt1g010480	9	ONT.581.1,ONT.581.3	ONT.592.3,ONT.592.1	ONT.603.1,ONT.603.3	ONT.641.1,ONT.641.2	ONT.628.2,ONT.628.1	ONT.605.3,ONT.605.2	ONT.602.3,ONT.602.1	ONT.624.3,ONT.624.1	ONT.624.1,ONT.624.2
chr1	14778201	14778603	+	Intron retention	ONT.395.1,ONT.395.2	ONT.395.1,ONT.395.2	Pt1g010640	2	--	--	--	--	ONT.636.2,ONT.636.1	ONT.615.1,ONT.615.2	--	--	--
chr1	14882941	14882932	-	Alternative 3' splice site	ONT.1237.1,ONT.1237.2	Pt1g010580.1,Pt1g010580.2	Pt1g010580	1	--	--	ONT.614.2,ONT.614.1	--	--	--	--	--	--
chr1	15469180	15469160	-	Alternative 5' splice site	ONT.1243.2,ONT.1243.1	ONT.1243.2,Pt1g011180.1	Pt1g011180	2	ONT.595.2,ONT.595.1	ONT.610.2,ONT.610.1	--	--	--	--	--	--	--
chr1	15521088	15521084	-	Alternative 5' splice site	ONT.1245.1/ONT.1245.1,ONT.1245.8	Pt1g011130.1/Pt1g011130.1,ONT.1245.8	Pt1g011130	1	--	ONT.613.1/ONT.613.2,ONT.613.3	--	--	--	--	--	--	--
chr1	15521855	15521480	-	Intron retention	ONT.1245.3,ONT.1245.1/ONT.1245.1/ONT.1245.6/ONT.1245.7/ONT.1245.10	ONT.1245.3,Pt1g011130.1/Pt1g011130.1/Pt1g011130.1/Pt1g011130.1/Pt1g011130.1	Pt1g011130	1	--	--	--	--	--	--	ONT.619.2,ONT.619.1/ONT.619.3/ONT.619.5/ONT.619.6/ONT.619.7	--	--
chr1	1562037	1562068	+	Alternative 5' splice site	ONT.70.1/ONT.70.8/ONT.70.10/ONT.70.3,ONT.70.7	Pt1g000450.1/ONT.70.8/ONT.70.10/ONT.70.3,ONT.70.7	Pt1g000450	1	ONT.91.2/ONT.91.3/ONT.91.5/ONT.91.6,ONT.91.4	--	--	--	--	--	--	--	--
chr1	1562037	1562288	+	Intron retention	ONT.70.5,ONT.70.1/ONT.70.8/ONT.70.10/ONT.70.3|ONT.70.5/ONT.70.6,ONT.70.1|ONT.70.6,ONT.70.1/ONT.70.4	ONT.70.5,Pt1g000450.1/ONT.70.8/ONT.70.10/ONT.70.3|ONT.70.5/ONT.70.6,Pt1g000450.1|ONT.70.6,Pt1g000450.1/ONT.70.4	Pt1g000450	3	ONT.91.1,ONT.91.2/ONT.91.3/ONT.91.5/ONT.91.6	--	--	--	ONT.104.2,ONT.104.1/ONT.104.3	--	--	--	ONT.104.2/ONT.104.3,ONT.104.1
chr1	1562068	1562288	+	Intron retention	ONT.70.5,ONT.70.7	ONT.70.5,ONT.70.7	Pt1g000450	1	ONT.91.1,ONT.91.4	--	--	--	--	--	--	--	--
chr1	1562711	1562727	+	Alternative 3' splice site	ONT.70.1/ONT.70.8/ONT.70.10/ONT.70.3,ONT.70.5/ONT.70.7|ONT.70.4/ONT.70.9,ONT.70.2|ONT.70.1/ONT.70.6,ONT.70.5|ONT.70.4/ONT.70.1,ONT.70.2	Pt1g000450.1/ONT.70.8/ONT.70.10/ONT.70.3,ONT.70.5/ONT.70.7|ONT.70.4/ONT.70.9,ONT.70.2|Pt1g000450.1/ONT.70.6,ONT.70.5|ONT.70.4/Pt1g000450.1,ONT.70.2	Pt1g000450	4	ONT.91.2/ONT.91.3/ONT.91.5/ONT.91.6,ONT.91.1/ONT.91.4	--	--	ONT.106.2/ONT.106.3,ONT.106.1	--	--	--	ONT.101.2/ONT.101.3,ONT.101.1	ONT.104.1/ONT.104.3,ONT.104.2
chr1	1563031	1563033	+	Alternative 5' splice site	ONT.70.4/ONT.70.9,ONT.70.2|ONT.70.4/ONT.70.1,ONT.70.2	ONT.70.4/ONT.70.9,ONT.70.2|ONT.70.4/Pt1g000450.1,ONT.70.2	Pt1g000450	2	--	--	--	ONT.106.2/ONT.106.3,ONT.106.1	--	--	--	ONT.101.2/ONT.101.3,ONT.101.1	--
chr1	1563881	1563886	+	Alternative 5' splice site	ONT.70.2/ONT.70.4,ONT.70.9	ONT.70.2/ONT.70.4,ONT.70.9	Pt1g000450	1	--	--	--	--	--	--	--	ONT.101.1/ONT.101.2,ONT.101.3	--
chr1	1565575	1565634	+	Intron retention	ONT.70.5,ONT.70.10	ONT.70.5,ONT.70.10	Pt1g000450	1	ONT.91.1,ONT.91.5	--	--	--	--	--	--	--	--
chr1	1595809	1595700	-	Intron retention	ONT.901.1,ONT.901.2	ONT.901.1,Pt1g000410.1	Pt1g000410	5	--	ONT.99.1,ONT.99.2	ONT.99.2,ONT.99.1	ONT.110.2,ONT.110.1	ONT.108.2,ONT.108.1	--	--	ONT.105.2,ONT.105.1	--
chr1	16096165	16096854	+	Intron retention	ONT.407.3,ONT.407.1	ONT.407.3,Pt1g011320.1	Pt1g011320	2	--	--	ONT.630.3,ONT.630.1	--	ONT.657.1,ONT.657.2	--	--	--	--
chr1	1623997	1624426	+	Intron retention	ONT.74.6,ONT.74.5	Pt1g000390.4,Pt1g000390.1	Pt1g000390	1	--	--	--	--	ONT.110.2,ONT.110.3	--	--	--	--
chr1	1624351	1624426	+	Intron retention	ONT.74.3,ONT.74.2	Pt1g000390.3,Pt1g000390.1	Pt1g000390	1	--	--	--	--	--	--	--	ONT.106.3,ONT.106.1	--
chr1	1624351	1624434	+	Intron retention	ONT.74.3,ONT.74.1	Pt1g000390.3,Pt1g000390.2	Pt1g000390	2	--	--	--	--	--	--	ONT.105.2,ONT.105.3	ONT.106.3,ONT.106.2	--
chr1	1624426	1624434	+	Alternative 3' splice site	ONT.74.2,ONT.74.1	Pt1g000390.1,Pt1g000390.2	Pt1g000390	1	--	--	--	--	--	--	--	ONT.106.1,ONT.106.2	--
chr1	16344954	16344892	-	Exon skipping	ONT.1258.4,ONT.1258.3	Pt1g011490.4,ONT.1258.3	Pt1g011490	1	--	--	--	--	ONT.667.1,ONT.667.2	--	--	--	--
chr1	163459	163422	-	Alternative 5' splice site	ONT.847.6,ONT.847.4|ONT.847.5,ONT.847.1	ONT.847.6,Pt1g002130.3|ONT.847.5,Pt1g002130.2	Pt1g002130	3	ONT.9.2,ONT.9.1	ONT.9.3,ONT.9.2	ONT.9.5,ONT.9.4	--	--	--	--	--	--
chr1	163513	163422	-	Exon skipping	ONT.847.2,ONT.847.4	ONT.847.2,Pt1g002130.3	Pt1g002130	6	--	--	--	ONT.9.1,ONT.9.2	ONT.7.3,ONT.7.1	ONT.7.4,ONT.7.2	ONT.8.3,ONT.8.2	ONT.8.4,ONT.8.3	ONT.9.3,ONT.9.2
chr1	163528	163422	-	Mutually exclusive exon|Exon skipping	ONT.847.5,ONT.847.4|ONT.847.2,ONT.847.1	ONT.847.5,Pt1g002130.3|ONT.847.2,Pt1g002130.2	Pt1g002130	9	ONT.9.4,ONT.9.1	ONT.9.1,ONT.9.2	ONT.9.5,ONT.9.1	ONT.9.1,ONT.9.3	ONT.7.3,ONT.7.2	ONT.7.4,ONT.7.1	ONT.8.3,ONT.8.4	ONT.8.4,ONT.8.2	ONT.9.3,ONT.9.1
chr1	163528	163459	-	Mutually exclusive exon	ONT.847.1,ONT.847.6	Pt1g002130.2,ONT.847.6	Pt1g002130	1	--	--	ONT.9.4,ONT.9.2	--	--	--	--	--	--
chr1	163528	163513	-	Alternative 3' splice site	ONT.847.5,ONT.847.6|ONT.847.1,ONT.847.4	ONT.847.5,ONT.847.6|Pt1g002130.2,Pt1g002130.3	Pt1g002130	9	ONT.9.4,ONT.9.2	ONT.9.1,ONT.9.3	ONT.9.4,ONT.9.1	ONT.9.3,ONT.9.2	ONT.7.2,ONT.7.1	ONT.7.1,ONT.7.2	ONT.8.4,ONT.8.2	ONT.8.2,ONT.8.3	ONT.9.1,ONT.9.2
chr1	163544	163422	-	Mutually exclusive exon|Exon skipping	ONT.847.7,ONT.847.4|ONT.847.7,ONT.847.1|ONT.847.2,ONT.847.3	ONT.847.7,Pt1g002130.3|ONT.847.7,Pt1g002130.2|ONT.847.2,Pt1g002130.1	Pt1g002130	9	ONT.9.3,ONT.9.1	ONT.9.4,ONT.9.2	ONT.9.3,ONT.9.4	ONT.9.1,ONT.9.4	ONT.7.3,ONT.7.4	ONT.7.4,ONT.7.3	ONT.8.3,ONT.8.1	ONT.8.4,ONT.8.1	ONT.9.3,ONT.9.4
chr1	163544	163513	-	Alternative 3' splice site	ONT.847.7,ONT.847.6|ONT.847.3,ONT.847.4	ONT.847.7,ONT.847.6|Pt1g002130.1,Pt1g002130.3	Pt1g002130	9	ONT.9.3,ONT.9.2	ONT.9.4,ONT.9.3	ONT.9.3,ONT.9.2	ONT.9.4,ONT.9.2	ONT.7.4,ONT.7.1	ONT.7.3,ONT.7.2	ONT.8.1,ONT.8.2	ONT.8.1,ONT.8.3	ONT.9.4,ONT.9.2
chr1	163544	163528	-	Alternative 3' splice site	ONT.847.7,ONT.847.5|ONT.847.3,ONT.847.1	ONT.847.7,ONT.847.5|Pt1g002130.1,Pt1g002130.2	Pt1g002130	9	ONT.9.3,ONT.9.4	ONT.9.4,ONT.9.1	ONT.9.3,ONT.9.5	ONT.9.4,ONT.9.3	ONT.7.4,ONT.7.2	ONT.7.3,ONT.7.1	ONT.8.1,ONT.8.4	ONT.8.1,ONT.8.2	ONT.9.4,ONT.9.1
chr1	1665833	1665829	-	Alternative 5' splice site	ONT.904.1,ONT.904.2	ONT.904.1,ONT.904.2	Pt1g000330	1	--	--	--	ONT.115.1,ONT.115.2	--	--	--	--	--
chr1	1680517	1680523	+	Alternative 3' splice site	ONT.76.2,ONT.76.3	ONT.76.2,ONT.76.3	Pt1g000310	1	--	--	--	--	--	ONT.110.1,ONT.110.2	--	--	--
chr1	1683111	1683201	+	Intron retention	ONT.76.8,ONT.76.1|ONT.76.8,ONT.76.2|ONT.76.8,ONT.76.2/ONT.76.4	ONT.76.8,ONT.76.1|ONT.76.8,ONT.76.2|ONT.76.8,ONT.76.2/ONT.76.4	Pt1g000310	3	--	--	--	--	ONT.115.3,ONT.115.1/ONT.115.2	--	ONT.110.4,ONT.110.1	--	ONT.113.2,ONT.113.1
chr1	16839378	16839371	-	Alternative 5' splice site	ONT.1266.1,ONT.1266.2/ONT.1266.3	Pt1g012080.2,Pt1g012080.1/Pt1g012080.1	Pt1g012080	1	--	--	--	--	--	ONT.661.2,ONT.661.1/ONT.661.3	--	--	--
chr1	1684252	1684256	+	Alternative 5' splice site	ONT.76.2,ONT.76.6|ONT.76.8,ONT.76.1|ONT.76.2/ONT.76.5,ONT.76.3	ONT.76.2,ONT.76.6|ONT.76.8,ONT.76.1|ONT.76.2/Pt1g000310.1,ONT.76.3	Pt1g000310	3	--	--	ONT.105.1,ONT.105.2	--	--	ONT.110.1/ONT.110.3,ONT.110.2	ONT.110.4,ONT.110.1	--	--
chr1	1684570	1684577	+	Alternative 5' splice site	ONT.76.2/ONT.76.8,ONT.76.4	ONT.76.2/ONT.76.8,ONT.76.4	Pt1g000310	1	--	--	--	--	ONT.115.1/ONT.115.3,ONT.115.2	--	--	--	--
chr1	16907258	16907163	-	Intron retention	ONT.1270.3,ONT.1270.1/ONT.1270.1	ONT.1270.3,Pt1g012020.1/Pt1g012020.1	Pt1g012020	1	--	--	--	--	--	--	--	--	ONT.679.2,ONT.679.1/ONT.679.3
chr1	1697431	1697427	-	Alternative 5' splice site	ONT.905.3/ONT.905.6/ONT.905.2,ONT.905.5	Pt1g000290.2/Pt1g000290.3/ONT.905.2,ONT.905.5	Pt1g000290	1	--	--	--	--	--	--	--	--	ONT.117.1/ONT.117.3/ONT.117.4,ONT.117.2
chr1	1697927	1697831	-	Intron retention	ONT.905.5,ONT.905.6|ONT.905.4,ONT.905.6	ONT.905.5,Pt1g000290.3|Pt1g000290.5,Pt1g000290.3	Pt1g000290	2	--	--	--	ONT.119.3,ONT.119.1	--	--	--	--	ONT.117.2,ONT.117.3
chr1	1698026	1697927	-	Exon skipping	ONT.905.3/ONT.905.7,ONT.905.2|ONT.905.3,ONT.905.2	Pt1g000290.2/ONT.905.7,ONT.905.2|Pt1g000290.2,ONT.905.2	Pt1g000290	6	--	ONT.108.1/ONT.108.4,ONT.108.2	--	ONT.119.4,ONT.119.2	ONT.118.3,ONT.118.1	--	ONT.114.2,ONT.114.1	ONT.114.3,ONT.114.2	ONT.117.1,ONT.117.4
chr1	1698250	1697831	-	Intron retention	ONT.905.4,ONT.905.3|ONT.905.5,ONT.905.2	Pt1g000290.5,Pt1g000290.2|ONT.905.5,ONT.905.2	Pt1g000290	6	--	--	--	ONT.119.3,ONT.119.4	ONT.118.2,ONT.118.3	ONT.113.2,ONT.113.1	ONT.114.3,ONT.114.2	ONT.114.1,ONT.114.3	ONT.117.2,ONT.117.4
chr1	1698250	1697927	-	Alternative 5' splice site	ONT.905.3,ONT.905.6	Pt1g000290.2,Pt1g000290.3	Pt1g000290	2	--	--	--	ONT.119.4,ONT.119.1	--	--	--	--	ONT.117.1,ONT.117.3
chr1	1698250	1698026	-	Intron retention	ONT.905.6,ONT.905.2	Pt1g000290.3,ONT.905.2	Pt1g000290	2	--	--	--	ONT.119.1,ONT.119.2	--	--	--	--	ONT.117.3,ONT.117.4
chr1	16994047	16993918	-	Intron retention	ONT.1274.2,ONT.1274.1	ONT.1274.2,Pt1g011940.3	Pt1g011940	4	--	ONT.659.2,ONT.659.1	ONT.666.2,ONT.666.1	ONT.714.1,ONT.714.2	--	ONT.671.1,ONT.671.2	--	--	--
chr1	17140414	17140409	-	Alternative 5' splice site	ONT.1276.1,ONT.1276.2	Pt1g011830.1,ONT.1276.2	Pt1g011830	2	--	ONT.662.1,ONT.662.2	--	--	ONT.697.2,ONT.697.1	--	--	--	--
chr1	17142315	17142244	-	Intron retention	ONT.1276.2,ONT.1276.1	ONT.1276.2,Pt1g011830.1	Pt1g011830	2	--	ONT.662.2,ONT.662.1	--	--	ONT.697.1,ONT.697.2	--	--	--	--
chr1	17245275	17245400	+	Intron retention	ONT.442.1/ONT.442.3,ONT.442.2|ONT.442.1/ONT.442.1,ONT.442.2|ONT.442.1,ONT.442.2	Pt1g011740.1/Pt1g011740.1,ONT.442.2|Pt1g011740.1,ONT.442.2	Pt1g011740	3	ONT.652.2/ONT.652.3,ONT.652.1	ONT.667.2/ONT.667.3,ONT.667.4	ONT.674.1,ONT.674.2	--	--	--	--	--	--
chr1	17438170	17438164	-	Alternative 5' splice site	ONT.1281.1,ONT.1281.2	Pt1g012660.1,ONT.1281.2	Pt1g012660	1	--	--	--	--	--	ONT.687.2,ONT.687.1	--	--	--
chr1	17476018	17475919	-	Intron retention	ONT.1283.2,ONT.1283.1	ONT.1283.2,ONT.1283.1	Pt1g012620	1	--	--	--	ONT.733.2,ONT.733.1	--	--	--	--	--
chr1	17509238	17509157	-	Intron retention	ONT.1284.3,ONT.1284.1	ONT.1284.3,Pt1g012600.1	Pt1g012600	1	--	--	--	--	--	--	--	ONT.707.2,ONT.707.1	--
chr1	17556986	17556509	-	Intron retention	ONT.1287.3,ONT.1287.1|ONT.1287.3,ONT.1287.1/ONT.1287.1|ONT.1287.3,ONT.1287.1/ONT.1287.1/ONT.1287.1|ONT.1287.3,ONT.1287.1/ONT.1287.1/ONT.1287.4	ONT.1287.3,ONT.1287.1|ONT.1287.3,ONT.1287.1/ONT.1287.1|ONT.1287.3,ONT.1287.1/ONT.1287.1/ONT.1287.1|ONT.1287.3,ONT.1287.1/ONT.1287.1/ONT.1287.4	Pt1g012560	6	ONT.668.2,ONT.668.1	ONT.684.3,ONT.684.1/ONT.684.2	ONT.690.3,ONT.690.1/ONT.690.2	--	ONT.719.4,ONT.719.1/ONT.719.2/ONT.719.5	ONT.693.3,ONT.693.1/ONT.693.2/ONT.693.4	--	--	ONT.708.2,ONT.708.1
chr1	1757465	1757249	-	Intron retention	ONT.908.1,ONT.908.2	ONT.908.1,ONT.908.2	Pt1g000220	1	--	--	--	--	ONT.122.1,ONT.122.2	--	--	--	--
chr1	1758744	1758711	-	Alternative 3' splice site	ONT.908.1,ONT.908.2	ONT.908.1,ONT.908.2	Pt1g000220	1	--	--	--	--	ONT.122.1,ONT.122.2	--	--	--	--
chr1	1759030	1759026	-	Alternative 3' splice site	ONT.908.1,ONT.908.2	ONT.908.1,ONT.908.2	Pt1g000220	1	--	--	--	--	ONT.122.1,ONT.122.2	--	--	--	--
chr1	1766382	1766173	-	Intron retention	ONT.910.2,ONT.910.1/ONT.910.3|ONT.910.2/ONT.910.2,ONT.910.1/ONT.910.1|ONT.910.2,ONT.910.1/ONT.910.1|ONT.910.2,ONT.910.1	ONT.910.2,Pt1g000210.1/Pt1g000210.1|ONT.910.2/ONT.910.2,Pt1g000210.1/Pt1g000210.1|ONT.910.2,Pt1g000210.1	Pt1g000210	9	ONT.109.3,ONT.109.1/ONT.109.2	ONT.114.2/ONT.114.3,ONT.114.1/ONT.114.4	ONT.115.3,ONT.115.1/ONT.115.2	ONT.125.2,ONT.125.1	ONT.124.2,ONT.124.1	ONT.118.2,ONT.118.1	ONT.119.2,ONT.119.1	ONT.120.2,ONT.120.1/ONT.120.3	ONT.123.1,ONT.123.2
chr1	17961237	17961300	+	Alternative 5' splice site	ONT.457.1,ONT.457.5	ONT.457.1,ONT.457.5	ONT.457	1	--	--	--	ONT.750.4,ONT.750.2	--	--	--	--	--
chr1	18784396	18785083	+	Intron retention	ONT.466.2,ONT.466.1	ONT.466.2,Pt1g013280.1	Pt1g013280	1	--	--	--	--	--	--	ONT.704.2,ONT.704.1	--	--
chr1	18837201	18837553	+	Alternative 3' splice site	ONT.469.1,ONT.469.2	ONT.469.1,ONT.469.2	Pt1g013230	1	--	--	--	--	--	--	--	ONT.733.1,ONT.733.3	--
chr1	18877755	18877848	+	Exon skipping	ONT.471.2,ONT.471.1	ONT.471.2,Pt1g013210.1	Pt1g013210	1	--	--	--	--	ONT.746.1,ONT.746.2	--	--	--	--
chr1	18903723	18903873	+	Intron retention	ONT.472.3,ONT.472.2	ONT.472.3,ONT.472.2	Pt1g013190	1	ONT.688.2,ONT.688.1	--	--	--	--	--	--	--	--
chr1	190926	190902	-	Alternative 5' splice site	ONT.848.2,ONT.848.1	Pt1g002100.1,Pt1g002100.3	Pt1g002100	1	--	--	--	--	ONT.8.2,ONT.8.1	--	--	--	--
chr1	19389107	19389113	+	Alternative 3' splice site	ONT.481.2,ONT.481.1	ONT.481.2,ONT.481.1	Pt1g013470	1	--	--	ONT.722.2,ONT.722.1	--	--	--	--	--	--
chr1	19770484	19770909	+	Intron retention	ONT.488.2,ONT.488.1	Pt1g013800.2,Pt1g013800.1	Pt1g013800	1	--	--	--	--	--	--	ONT.728.2,ONT.728.1	--	--
chr1	19792779	19792854	+	Intron retention	ONT.490.1,ONT.490.2	ONT.490.1,Pt1g013840.1	Pt1g013840	1	--	--	--	--	--	--	--	--	ONT.760.1,ONT.760.2
chr1	20170717	20170800	+	Exon skipping	ONT.502.2,ONT.502.3|ONT.502.2,ONT.502.1	ONT.502.2,ONT.502.3|ONT.502.2,ONT.502.1	Pt1g014270	6	ONT.725.1,ONT.725.2	--	ONT.748.1,ONT.748.2	--	ONT.786.2,ONT.786.1	ONT.760.1,ONT.760.2	ONT.746.2,ONT.746.1	ONT.774.1,ONT.774.2	--
chr1	20210617	20210487	-	Alternative 5' splice site	ONT.1326.2,ONT.1326.1	Pt1g014310.1,ONT.1326.1	Pt1g014310	8	ONT.729.1,ONT.729.2	ONT.745.2,ONT.745.1	ONT.752.1,ONT.752.2	ONT.812.2,ONT.812.1	ONT.789.2,ONT.789.1	ONT.763.1,ONT.763.2	--	ONT.778.1,ONT.778.2	ONT.777.1,ONT.777.2
chr1	20468733	20468730	-	Alternative 5' splice site	ONT.1329.3/ONT.1329.11/ONT.1329.7/ONT.1329.8,ONT.1329.5	ONT.1329.3/ONT.1329.11/ONT.1329.7/ONT.1329.8,ONT.1329.5	Pt1g014480	1	--	ONT.747.2/ONT.747.3/ONT.747.4/ONT.747.5,ONT.747.1	--	--	--	--	--	--	--
chr1	20469320	20469316	-	Alternative 5' splice site	ONT.1329.3/ONT.1329.2/ONT.1329.7/ONT.1329.8,ONT.1329.9|ONT.1329.3/ONT.1329.11/ONT.1329.8,ONT.1329.6|ONT.1329.4/ONT.1329.11/ONT.1329.7,ONT.1329.10|ONT.1329.7/ONT.1329.8/ONT.1329.11,ONT.1329.1	ONT.1329.3/ONT.1329.2/ONT.1329.7/ONT.1329.8,ONT.1329.9|ONT.1329.3/ONT.1329.11/ONT.1329.8,ONT.1329.6|ONT.1329.4/ONT.1329.11/ONT.1329.7,ONT.1329.10|ONT.1329.7/ONT.1329.8/ONT.1329.11,ONT.1329.1	Pt1g014480	4	ONT.732.1/ONT.732.2/ONT.732.4/ONT.732.6,ONT.732.5	--	ONT.754.1/ONT.754.3/ONT.754.4,ONT.754.2	--	--	--	ONT.754.1/ONT.754.2/ONT.754.4,ONT.754.3	ONT.783.2/ONT.783.3/ONT.783.4,ONT.783.1	--
chr1	20472354	20472261	-	Alternative 5' splice site	ONT.1329.8,ONT.1329.11	ONT.1329.8,ONT.1329.11	Pt1g014480	1	--	--	--	--	--	ONT.766.3,ONT.766.4	--	--	--
chr1	207062	207148	+	Intron retention	ONT.9.5,ONT.9.1/ONT.9.2/ONT.9.4|ONT.9.5,ONT.9.4/ONT.9.3/ONT.9.4	ONT.9.5,ONT.9.1/ONT.9.2/Pt1g002060.1|ONT.9.5,Pt1g002060.1/Pt1g002060.2/Pt1g002060.1	Pt1g002060	2	--	--	--	--	--	--	--	ONT.11.4,ONT.11.1/ONT.11.2/ONT.11.3	ONT.12.3,ONT.12.1/ONT.12.2/ONT.12.4
chr1	20745550	20745553	+	Alternative 3' splice site	ONT.518.6,ONT.518.4|ONT.518.5,ONT.518.4	ONT.518.6,ONT.518.4|ONT.518.5,ONT.518.4	Pt1g014740	3	ONT.744.4,ONT.744.3	ONT.764.3,ONT.764.4	ONT.767.4,ONT.767.3	--	--	--	--	--	--
chr1	20746605	20746609	+	Alternative 5' splice site	ONT.518.4/ONT.518.10/ONT.518.7,ONT.518.11	ONT.518.4/Pt1g014740.1/ONT.518.7,ONT.518.11	Pt1g014740	1	--	--	--	--	--	--	--	ONT.797.1/ONT.797.2/ONT.797.4,ONT.797.5	--
chr1	20746605	20746877	+	Intron retention	ONT.518.8,ONT.518.1/ONT.518.2/ONT.518.4/ONT.518.6|ONT.518.8,ONT.518.2/ONT.518.3/ONT.518.6/ONT.518.4|ONT.518.5,ONT.518.2/ONT.518.3/ONT.518.4/ONT.518.10|ONT.518.8,ONT.518.4|ONT.518.8,ONT.518.4/ONT.518.10|ONT.518.8,ONT.518.6/ONT.518.10|ONT.518.8,ONT.518.4/ONT.518.10/ONT.518.10	ONT.518.8,ONT.518.1/ONT.518.2/ONT.518.4/ONT.518.6|ONT.518.8,ONT.518.2/ONT.518.3/ONT.518.6/ONT.518.4|ONT.518.5,ONT.518.2/ONT.518.3/ONT.518.4/Pt1g014740.1|ONT.518.8,ONT.518.4|ONT.518.8,ONT.518.4/Pt1g014740.1|ONT.518.8,ONT.518.6/Pt1g014740.1|ONT.518.8,ONT.518.4/Pt1g014740.1/Pt1g014740.1	Pt1g014740	9	ONT.744.5,ONT.744.1/ONT.744.2/ONT.744.3/ONT.744.4	ONT.764.5,ONT.764.1/ONT.764.2/ONT.764.3/ONT.764.4	ONT.767.4,ONT.767.1/ONT.767.2/ONT.767.3/ONT.767.5	ONT.832.2,ONT.832.1/ONT.832.3	ONT.809.2,ONT.809.1/ONT.809.3/ONT.809.5	ONT.781.6,ONT.781.1/ONT.781.3/ONT.781.5	ONT.770.3,ONT.770.1	ONT.797.3,ONT.797.1/ONT.797.2	ONT.792.4,ONT.792.1/ONT.792.3
chr1	20746609	20746877	+	Intron retention	ONT.518.8,ONT.518.11	ONT.518.8,ONT.518.11	Pt1g014740	1	--	--	--	--	--	--	--	ONT.797.3,ONT.797.5	--
chr1	20746995	20747082	+	Intron retention	ONT.518.7,ONT.518.6	ONT.518.7,ONT.518.6	Pt1g014740	1	--	--	--	ONT.832.4,ONT.832.1	--	--	--	--	--
chr1	207707	207801	+	Intron retention	ONT.9.2,ONT.9.4/ONT.9.5	ONT.9.2,Pt1g002060.1/ONT.9.5	Pt1g002060	1	--	--	--	--	--	--	--	ONT.11.2,ONT.11.3/ONT.11.4	--
chr1	20821438	20821685	+	Exon skipping	ONT.521.5,ONT.521.4|ONT.521.5,ONT.521.1|ONT.521.5,ONT.521.2	ONT.521.5,Pt1g014810.1|ONT.521.5,ONT.521.2	Pt1g014810	5	--	--	--	ONT.836.2,ONT.836.1	ONT.812.2,ONT.812.1	ONT.784.2,ONT.784.1	--	ONT.802.1,ONT.802.2	ONT.797.2,ONT.797.1
chr1	20821438	20821817	+	Alternative 3' splice site	ONT.521.6,ONT.521.5	ONT.521.6,ONT.521.5	Pt1g014810	1	--	--	--	--	--	ONT.784.3,ONT.784.2	--	--	--
chr1	20821522	20821817	+	Intron retention	ONT.521.6,ONT.521.1	ONT.521.6,Pt1g014810.1	Pt1g014810	1	--	--	--	--	--	ONT.784.3,ONT.784.1	--	--	--
chr1	20823308	20823229	-	Alternative 3' splice site	ONT.1340.1,ONT.1340.2	ONT.1340.1,ONT.1340.2	ONT.1340	2	--	--	ONT.773.1,ONT.773.2	ONT.837.2,ONT.837.1	--	--	--	--	--
chr1	20827948	20828041	+	Alternative 5' splice site	ONT.522.49,ONT.522.36	ONT.522.49,ONT.522.36	ONT.522	2	--	ONT.770.2,ONT.770.8	ONT.774.9,ONT.774.5	--	--	--	--	--	--
chr1	20827948	20828050	+	Alternative 5' splice site	ONT.522.49,ONT.522.39	ONT.522.49,ONT.522.39	ONT.522	1	--	--	--	ONT.838.5,ONT.838.8	--	--	--	--	--
chr1	20827948	20828077	+	Alternative 5' splice site	ONT.522.49,ONT.522.19	ONT.522.49,ONT.522.19	ONT.522	1	--	--	--	ONT.838.5,ONT.838.7	--	--	--	--	--
chr1	20827948	20828092	+	Alternative 5' splice site	ONT.522.49,ONT.522.40	ONT.522.49,ONT.522.40	ONT.522	1	--	ONT.770.2,ONT.770.7	--	--	--	--	--	--	--
chr1	20828041	20828068	+	Alternative 5' splice site	ONT.522.36,ONT.522.15	ONT.522.36,ONT.522.15	ONT.522	1	--	--	--	--	ONT.814.2,ONT.814.1	--	--	--	--
chr1	20828041	20828077	+	Alternative 5' splice site	ONT.522.36,ONT.522.19	ONT.522.36,ONT.522.19	ONT.522	1	--	--	--	--	ONT.814.2,ONT.814.6	--	--	--	--
chr1	20828041	20828083	+	Alternative 5' splice site	ONT.522.36,ONT.522.18	ONT.522.36,ONT.522.18	ONT.522	1	--	--	--	--	ONT.814.2,ONT.814.3	--	--	--	--
chr1	20828041	20828092	+	Alternative 5' splice site	ONT.522.36,ONT.522.40	ONT.522.36,ONT.522.40	ONT.522	1	--	ONT.770.8,ONT.770.7	--	--	--	--	--	--	--
chr1	20828050	20828077	+	Alternative 5' splice site	ONT.522.39,ONT.522.19	ONT.522.39,ONT.522.19	ONT.522	1	--	--	--	ONT.838.8,ONT.838.7	--	--	--	--	--
chr1	20828050	20828083	+	Alternative 5' splice site	ONT.522.43,ONT.522.17	ONT.522.43,ONT.522.17	ONT.522	1	--	--	--	--	ONT.814.7,ONT.814.8	--	--	--	--
chr1	20828068	20828077	+	Alternative 5' splice site	ONT.522.15,ONT.522.19	ONT.522.15,ONT.522.19	ONT.522	1	--	--	--	--	ONT.814.1,ONT.814.6	--	--	--	--
chr1	20828068	20828083	+	Alternative 5' splice site	ONT.522.15,ONT.522.18	ONT.522.15,ONT.522.18	ONT.522	1	--	--	--	--	ONT.814.1,ONT.814.3	--	--	--	--
chr1	20828077	20828083	+	Alternative 5' splice site	ONT.522.19,ONT.522.18	ONT.522.19,ONT.522.18	ONT.522	1	--	--	--	--	ONT.814.6,ONT.814.3	--	--	--	--
chr1	20828083	20828119	+	Alternative 5' splice site	ONT.522.14,ONT.522.37	ONT.522.14,ONT.522.37	ONT.522	1	--	--	--	--	--	--	--	--	ONT.799.4,ONT.799.3
chr1	20828092	20828203	+	Alternative 5' splice site	ONT.522.40,ONT.522.35|ONT.522.9,ONT.522.41	ONT.522.40,ONT.522.35|ONT.522.9,ONT.522.41	ONT.522	2	ONT.750.8,ONT.750.7	ONT.770.4,ONT.770.1	--	--	--	--	--	--	--
chr1	20828098	20828112	+	Alternative 5' splice site	ONT.522.48,ONT.522.6	ONT.522.48,ONT.522.6	ONT.522	1	--	--	--	--	--	--	ONT.777.1,ONT.777.4	--	--
chr1	20828119	20828131	+	Alternative 5' splice site	ONT.522.37,ONT.522.32	ONT.522.37,ONT.522.32	ONT.522	1	ONT.750.1,ONT.750.3	--	--	--	--	--	--	--	--
chr1	20828180	20828289	+	Alternative 3' splice site	ONT.522.50,ONT.522.38	ONT.522.50,ONT.522.38	ONT.522	1	--	--	--	--	--	ONT.786.8,ONT.786.3	--	--	--
chr1	20828180	20828328	+	Alternative 3' splice site	ONT.522.50,ONT.522.39	ONT.522.50,ONT.522.39	ONT.522	1	--	--	--	ONT.838.10,ONT.838.8	--	--	--	--	--
chr1	20828298	20828328	+	Alternative 3' splice site	ONT.522.17,ONT.522.18	ONT.522.17,ONT.522.18	ONT.522	1	--	--	--	--	ONT.814.8,ONT.814.3	--	--	--	--
chr1	20828313	20828336	+	Alternative 3' splice site	ONT.522.58,ONT.522.24	ONT.522.58,ONT.522.24	ONT.522	1	ONT.750.16,ONT.750.2	--	--	--	--	--	--	--	--
chr1	20861400	20861433	+	Alternative 3' splice site	ONT.526.1,ONT.526.2	Pt1g014860.1,Pt1g014860.2	Pt1g014860	1	--	--	--	--	--	--	--	--	ONT.802.2,ONT.802.1
chr1	20873712	20873705	-	Alternative 3' splice site	ONT.1343.2,ONT.1343.4	Pt1g014880.2,Pt1g014880.1	Pt1g014880	1	--	--	ONT.779.1,ONT.779.2	--	--	--	--	--	--
chr1	20895179	20895175	-	Alternative 5' splice site	ONT.1345.1,ONT.1345.4	Pt1g014910.1,ONT.1345.4	Pt1g014910	1	--	--	--	--	ONT.822.1,ONT.822.2	--	--	--	--
chr1	20900681	20900415	-	Intron retention	ONT.1345.2,ONT.1345.1|ONT.1345.3,ONT.1345.1|ONT.1345.4,ONT.1345.1|ONT.1345.2,ONT.1345.5	ONT.1345.2,Pt1g014910.1|ONT.1345.3,Pt1g014910.1|ONT.1345.4,Pt1g014910.1|ONT.1345.2,ONT.1345.5	Pt1g014910	4	--	--	--	ONT.845.2,ONT.845.1	ONT.822.2,ONT.822.1	ONT.793.2,ONT.793.1	--	ONT.811.1,ONT.811.2	--
chr1	20901622	20901617	-	Alternative 5' splice site	ONT.1345.3,ONT.1345.1|ONT.1345.5,ONT.1345.2	ONT.1345.3,Pt1g014910.1|ONT.1345.5,ONT.1345.2	Pt1g014910	2	--	--	--	ONT.845.2,ONT.845.1	--	ONT.793.1,ONT.793.2	--	--	--
chr1	20930131	20930319	+	Mutually exclusive exon	ONT.528.3/ONT.528.5,ONT.528.4/ONT.528.2|ONT.528.3,ONT.528.4/ONT.528.2|ONT.528.3,ONT.528.2/ONT.528.2|ONT.528.3,ONT.528.2/ONT.528.2/ONT.528.1|ONT.528.3/ONT.528.3,ONT.528.1/ONT.528.2|ONT.528.6/ONT.528.3,ONT.528.2/ONT.528.1/ONT.528.2/ONT.528.2|ONT.528.3/ONT.528.6/ONT.528.3,ONT.528.2/ONT.528.2/ONT.528.7|ONT.528.3/ONT.528.3,ONT.528.2|ONT.528.3,ONT.528.2/ONT.528.1	Pt1g014970.1/ONT.528.5,ONT.528.4/Pt1g014970.2|Pt1g014970.1,ONT.528.4/Pt1g014970.2|Pt1g014970.1,Pt1g014970.2/Pt1g014970.2|Pt1g014970.1,Pt1g014970.2/Pt1g014970.2/ONT.528.1|Pt1g014970.1/Pt1g014970.1,ONT.528.1/Pt1g014970.2|ONT.528.6/Pt1g014970.1,Pt1g014970.2/ONT.528.1/Pt1g014970.2/Pt1g014970.2|Pt1g014970.1/ONT.528.6/Pt1g014970.1,Pt1g014970.2/Pt1g014970.2/ONT.528.7|Pt1g014970.1/Pt1g014970.1,Pt1g014970…	Pt1g014970	9	ONT.758.2/ONT.758.3,ONT.758.1/ONT.758.4	ONT.777.3,ONT.777.1/ONT.777.2	ONT.783.3,ONT.783.1/ONT.783.2	ONT.847.1/ONT.847.2/ONT.847.4,ONT.847.3/ONT.847.5/ONT.847.6	ONT.823.2/ONT.823.3,ONT.823.1	ONT.795.3,ONT.795.1/ONT.795.2	ONT.783.2,ONT.783.1/ONT.783.3/ONT.783.4	ONT.813.3/ONT.813.4,ONT.813.1/ONT.813.2	ONT.807.2/ONT.807.5,ONT.807.1/ONT.807.3/ONT.807.4/ONT.807.6
chr1	20931961	20932444	+	Intron retention	ONT.528.7,ONT.528.3/ONT.528.6/ONT.528.2/ONT.528.3/ONT.528.2	ONT.528.7,Pt1g014970.1/ONT.528.6/Pt1g014970.2/Pt1g014970.1/Pt1g014970.2	Pt1g014970	1	--	--	--	ONT.847.6,ONT.847.1/ONT.847.2/ONT.847.3/ONT.847.4/ONT.847.5	--	--	--	--	--
chr1	20933479	20933544	+	Intron retention	ONT.528.2,ONT.528.4	Pt1g014970.2,ONT.528.4	Pt1g014970	1	ONT.758.4,ONT.758.1	--	--	--	--	--	--	--	--
chr1	20933484	20933551	+	Intron retention	ONT.528.2,ONT.528.5	Pt1g014970.2,ONT.528.5	Pt1g014970	1	ONT.758.4,ONT.758.3	--	--	--	--	--	--	--	--
chr1	20933506	20933591	+	Intron retention	ONT.528.2,ONT.528.6	Pt1g014970.2,ONT.528.6	Pt1g014970	1	--	--	--	--	--	--	--	--	ONT.807.4,ONT.807.2
chr1	21003839	21003901	+	Alternative 3' splice site	ONT.532.1,ONT.532.6|ONT.532.2/ONT.532.2/ONT.532.9,ONT.532.4|ONT.532.2/ONT.532.9/ONT.532.2,ONT.532.4	ONT.532.1,ONT.532.6|Pt1g015100.1/Pt1g015100.1/ONT.532.9,ONT.532.4|Pt1g015100.1/ONT.532.9/Pt1g015100.1,ONT.532.4	Pt1g015100	4	--	ONT.781.8,ONT.781.7	ONT.788.8,ONT.788.3	ONT.852.1/ONT.852.3/ONT.852.4,ONT.852.2	ONT.827.3/ONT.827.5/ONT.827.6,ONT.827.4	--	--	--	--
chr1	21003839	21004017	+	Mutually exclusive exon	ONT.532.2/ONT.532.2/ONT.532.3,ONT.532.6	Pt1g015100.1/Pt1g015100.1/ONT.532.3,ONT.532.6	Pt1g015100	2	--	ONT.781.3/ONT.781.4/ONT.781.5,ONT.781.7	ONT.788.1/ONT.788.2/ONT.788.7,ONT.788.3	--	--	--	--	--	--
chr1	21003950	21004017	+	Alternative 5' splice site	ONT.532.2/ONT.532.5/ONT.532.3,ONT.532.1|ONT.532.2/ONT.532.2/ONT.532.3,ONT.532.1	Pt1g015100.1/Pt1g015100.1/ONT.532.3,ONT.532.1	Pt1g015100	3	ONT.763.2/ONT.763.4/ONT.763.6,ONT.763.1	ONT.781.3/ONT.781.4/ONT.781.5,ONT.781.8	ONT.788.1/ONT.788.2/ONT.788.7,ONT.788.8	--	--	--	--	--	--
chr1	21003950	21005934	+	Intron retention	ONT.532.7,ONT.532.3	ONT.532.7,ONT.532.3	Pt1g015100	3	ONT.763.5,ONT.763.6	ONT.781.9,ONT.781.5	ONT.788.4,ONT.788.7	--	--	--	--	--	--
chr1	21004017	21005934	+	Intron retention	ONT.532.7,ONT.532.1	ONT.532.7,ONT.532.1	Pt1g015100	3	ONT.763.5,ONT.763.1	ONT.781.9,ONT.781.8	ONT.788.4,ONT.788.8	--	--	--	--	--	--
chr1	21095809	21095891	+	Intron retention	ONT.540.2,ONT.540.1|ONT.540.2,ONT.540.1/ONT.540.1	ONT.540.2,Pt1g015270.1|ONT.540.2,Pt1g015270.1/Pt1g015270.1	Pt1g015270	8	ONT.770.2,ONT.770.1	ONT.789.2,ONT.789.1	ONT.796.2,ONT.796.1	ONT.862.2,ONT.862.1	ONT.836.1,ONT.836.2	--	ONT.799.3,ONT.799.1/ONT.799.2	ONT.828.2,ONT.828.1	ONT.821.1,ONT.821.2
chr1	2110585	2110589	+	Alternative 5' splice site	ONT.89.6/ONT.89.7/ONT.89.1,ONT.89.3|ONT.89.6/ONT.89.5,ONT.89.2/ONT.89.4	ONT.89.6/ONT.89.7/ONT.89.1,ONT.89.3|ONT.89.6/ONT.89.5,ONT.89.2/ONT.89.4	Pt1g006400	2	--	--	--	--	--	ONT.133.1/ONT.133.4,ONT.133.2/ONT.133.3	--	--	ONT.139.1/ONT.139.3/ONT.139.4,ONT.139.2
chr1	2111403	2111539	+	Alternative 3' splice site	ONT.89.1,ONT.89.6|ONT.89.5,ONT.89.6/ONT.89.6|ONT.89.1,ONT.89.6/ONT.89.6|ONT.89.3/ONT.89.1,ONT.89.6/ONT.89.7|ONT.89.5/ONT.89.1,ONT.89.6/ONT.89.7|ONT.89.2/ONT.89.5,ONT.89.6/ONT.89.4	ONT.89.1,ONT.89.6|ONT.89.5,ONT.89.6/ONT.89.6|ONT.89.1,ONT.89.6/ONT.89.6|ONT.89.3/ONT.89.1,ONT.89.6/ONT.89.7|ONT.89.5/ONT.89.1,ONT.89.6/ONT.89.7|ONT.89.2/ONT.89.5,ONT.89.6/ONT.89.4	Pt1g006400	9	ONT.124.1,ONT.124.2	ONT.131.1,ONT.131.2	ONT.131.1,ONT.131.2/ONT.131.3	ONT.140.2,ONT.140.1	ONT.139.1/ONT.139.2,ONT.139.3/ONT.139.4	ONT.133.2/ONT.133.4,ONT.133.1/ONT.133.3	ONT.134.2,ONT.134.1/ONT.134.3	ONT.136.3,ONT.136.1/ONT.136.2	ONT.139.2/ONT.139.4,ONT.139.1/ONT.139.3
chr1	2112255	2112901	+	Intron retention	ONT.89.5,ONT.89.6/ONT.89.6|ONT.89.3/ONT.89.7,ONT.89.6/ONT.89.1|ONT.89.5/ONT.89.7,ONT.89.1/ONT.89.6|ONT.89.4/ONT.89.5,ONT.89.6/ONT.89.2	ONT.89.5,ONT.89.6/ONT.89.6|ONT.89.3/ONT.89.7,ONT.89.6/ONT.89.1|ONT.89.5/ONT.89.7,ONT.89.1/ONT.89.6|ONT.89.4/ONT.89.5,ONT.89.6/ONT.89.2	Pt1g006400	5	--	--	ONT.131.1,ONT.131.2/ONT.131.3	--	ONT.139.1/ONT.139.4,ONT.139.2/ONT.139.3	ONT.133.3/ONT.133.4,ONT.133.1/ONT.133.2	ONT.134.2,ONT.134.1/ONT.134.3	--	ONT.139.2/ONT.139.3,ONT.139.1/ONT.139.4
chr1	21134867	21134842	-	Alternative 3' splice site	ONT.1349.2,ONT.1349.3	Pt1g015330.1,Pt1g015330.2	Pt1g015330	2	--	--	--	--	ONT.839.1,ONT.839.2	ONT.813.1,ONT.813.2	--	--	--
chr1	21152547	21152565	+	Alternative 5' splice site	ONT.544.2,ONT.544.1	Pt1g015360.1,ONT.544.1	Pt1g015360	2	--	ONT.796.1,ONT.796.2	ONT.803.2,ONT.803.1	--	--	--	--	--	--
chr1	21170696	21170566	-	Intron retention	ONT.1353.1,ONT.1353.2|ONT.1353.3,ONT.1353.2	ONT.1353.1,Pt1g015390.1|ONT.1353.3,Pt1g015390.1	Pt1g015390	8	ONT.781.2,ONT.781.1	ONT.800.2,ONT.800.1	ONT.807.2,ONT.807.1	--	ONT.846.1,ONT.846.2	ONT.820.1,ONT.820.2	ONT.810.2,ONT.810.1	ONT.839.2,ONT.839.1	ONT.832.2,ONT.832.1
chr1	21210767	21210740	-	Alternative 3' splice site	ONT.1357.1,ONT.1357.3	Pt1g015430.1,Pt1g015430.2	Pt1g015430	2	--	--	--	ONT.875.1,ONT.875.2	ONT.849.2,ONT.849.1	--	--	--	--
chr1	21264479	21264284	-	Intron retention	ONT.1360.2,ONT.1360.1|ONT.1360.2,ONT.1360.1/ONT.1360.1	ONT.1360.2,Pt1g015540.1|ONT.1360.2,Pt1g015540.1/Pt1g015540.1	Pt1g015540	9	ONT.790.2,ONT.790.1	ONT.810.2,ONT.810.1/ONT.810.3	ONT.816.3,ONT.816.1/ONT.816.2	ONT.881.3,ONT.881.1/ONT.881.2	ONT.856.3,ONT.856.1/ONT.856.2	ONT.829.2,ONT.829.1/ONT.829.3	ONT.819.3,ONT.819.1/ONT.819.2	ONT.847.2,ONT.847.1/ONT.847.3	ONT.839.3,ONT.839.1/ONT.839.2
chr1	21297176	21297172	-	Alternative 5' splice site	ONT.1362.2/ONT.1362.2,ONT.1362.3	Pt1g015580.2/Pt1g015580.2,ONT.1362.3	Pt1g015580	1	--	--	ONT.819.1/ONT.819.3,ONT.819.2	--	--	--	--	--	--
chr1	21297688	21297686	-	Alternative 5' splice site	ONT.1362.2,ONT.1362.1	Pt1g015580.2,ONT.1362.1	Pt1g015580	1	--	--	--	--	--	ONT.831.2,ONT.831.1	--	--	--
chr1	21351695	21351671	-	Alternative 3' splice site	ONT.1366.2,ONT.1366.1	ONT.1366.2,ONT.1366.1	ONT.1366	3	--	--	--	ONT.891.1,ONT.891.2	ONT.867.2,ONT.867.1	--	--	--	ONT.850.2,ONT.850.1
chr1	214001	214169	+	Intron retention	ONT.11.2,ONT.11.1	ONT.11.2,Pt1g002040.1	Pt1g002040	2	ONT.14.2,ONT.14.1	--	ONT.15.1,ONT.15.2	--	--	--	--	--	--
chr1	21895999	21896084	+	Exon skipping	ONT.575.2,ONT.575.1	ONT.575.2,ONT.575.1	Pt1g017390	1	--	ONT.838.1,ONT.838.2	--	--	--	--	--	--	--
chr1	2205616	2205510	-	Intron retention	ONT.923.1,ONT.923.2/ONT.923.3|ONT.923.1,ONT.923.2/ONT.923.2|ONT.923.1,ONT.923.2|ONT.923.1/ONT.923.1,ONT.923.2	ONT.923.1,Pt1g006280.2/Pt1g006280.2|ONT.923.1,Pt1g006280.2|ONT.923.1/ONT.923.1,Pt1g006280.2	Pt1g006280	7	ONT.131.1,ONT.131.2/ONT.131.3	ONT.138.1,ONT.138.2/ONT.138.3	--	ONT.147.2/ONT.147.3,ONT.147.1	ONT.147.2,ONT.147.1/ONT.147.3	ONT.141.1,ONT.141.2/ONT.141.3	--	ONT.143.2,ONT.143.1	ONT.147.2,ONT.147.1/ONT.147.3
chr1	22065710	22065727	+	Alternative 3' splice site	ONT.581.2,ONT.581.1	Pt1g017170.2,ONT.581.1	Pt1g017170	2	--	ONT.846.1,ONT.846.2	ONT.850.1,ONT.850.2	--	--	--	--	--	--
chr1	22076817	22076699	-	Alternative 3' splice site	ONT.1386.6,ONT.1386.4	ONT.1386.6,Pt1g017150.1	Pt1g017150	1	--	--	--	--	--	--	--	ONT.887.3,ONT.887.1	--
chr1	22077312	22076699	-	Intron retention	ONT.1386.2,ONT.1386.3	ONT.1386.2,ONT.1386.3	Pt1g017150	1	--	--	--	--	--	--	ONT.856.2,ONT.856.1	--	--
chr1	22077316	22076699	-	Intron retention	ONT.1386.2,ONT.1386.4	ONT.1386.2,Pt1g017150.1	Pt1g017150	3	--	--	--	ONT.926.1,ONT.926.2	--	ONT.873.2,ONT.873.1	--	--	ONT.878.3,ONT.878.1
chr1	22077344	22076718	-	Alternative 3' splice site	ONT.1386.2,ONT.1386.1	ONT.1386.2,ONT.1386.1	Pt1g017150	1	--	--	--	ONT.926.1,ONT.926.3	--	--	--	--	--
chr1	22157155	22157167	+	Alternative 3' splice site	ONT.584.3,ONT.584.4	Pt1g017050.1,Pt1g017050.2	Pt1g017050	1	--	--	--	--	--	--	--	--	ONT.885.1,ONT.885.2
chr1	22157666	22157669	+	Alternative 3' splice site	ONT.584.4,ONT.584.3	Pt1g017050.2,Pt1g017050.1	Pt1g017050	1	--	--	--	--	--	--	--	--	ONT.885.2,ONT.885.1
chr1	22165550	22165527	-	Alternative 3' splice site	ONT.1393.2,ONT.1393.1	ONT.1393.2,ONT.1393.1	Pt1g017040	1	--	--	--	--	ONT.904.1,ONT.904.2	--	--	--	--
chr1	22201633	22201719	+	Exon skipping	ONT.587.1,ONT.587.2	Pt1g016970.2,ONT.587.2	Pt1g016970	3	--	--	--	--	ONT.908.1,ONT.908.2	--	ONT.868.2,ONT.868.1	ONT.900.1,ONT.900.2	--
chr1	22208766	22208484	-	Intron retention	ONT.1396.3,ONT.1396.2	ONT.1396.3,ONT.1396.2	Pt1g016960	1	--	--	--	--	--	--	--	--	ONT.893.2,ONT.893.1
chr1	22480784	22480827	+	Alternative 3' splice site	ONT.603.1,ONT.603.2	ONT.603.1,ONT.603.2	Pt1g016650	3	ONT.855.1,ONT.855.2	ONT.876.1,ONT.876.2	ONT.883.1,ONT.883.2	--	--	--	--	--	--
chr1	22501360	22501356	-	Alternative 5' splice site	ONT.1404.1,ONT.1404.8	Pt1g016600.1,ONT.1404.8	Pt1g016600	1	--	--	--	--	--	--	ONT.886.1,ONT.886.2	--	--
chr1	22501731	22501629	-	Exon skipping	ONT.1404.1/ONT.1404.9,ONT.1404.8	Pt1g016600.1/Pt1g016600.1,ONT.1404.8	Pt1g016600	1	--	--	--	--	--	--	ONT.886.1/ONT.886.3,ONT.886.2	--	--
chr1	22525098	22525243	+	Exon skipping	ONT.607.4/ONT.607.5,ONT.607.2/ONT.607.6|ONT.607.4/ONT.607.4,ONT.607.2/ONT.607.2|ONT.607.4/ONT.607.1/ONT.607.4,ONT.607.2/ONT.607.2|ONT.607.1/ONT.607.4/ONT.607.4,ONT.607.2/ONT.607.2|ONT.607.4/ONT.607.1,ONT.607.2/ONT.607.2	Pt1g016570.3/Pt1g016570.3,Pt1g016570.1/Pt1g016570.1|Pt1g016570.3/ONT.607.1/Pt1g016570.3,Pt1g016570.1/Pt1g016570.1|ONT.607.1/Pt1g016570.3/Pt1g016570.3,Pt1g016570.1/Pt1g016570.1|Pt1g016570.3/ONT.607.1,Pt1g016570.1/Pt1g016570.1	Pt1g016570	9	ONT.860.1/ONT.860.3,ONT.860.2/ONT.860.4	ONT.881.1/ONT.881.4,ONT.881.2/ONT.881.3	ONT.889.2/ONT.889.3,ONT.889.1/ONT.889.4	ONT.959.2/ONT.959.5,ONT.959.1/ONT.959.4	ONT.932.2/ONT.932.3/ONT.932.4,ONT.932.1/ONT.932.5	ONT.906.2/ONT.906.3/ONT.906.6,ONT.906.1/ONT.906.5	ONT.889.2/ONT.889.4/ONT.889.5,ONT.889.1/ONT.889.3	ONT.923.2/ONT.923.3/ONT.923.4,ONT.923.1/ONT.923.5	ONT.914.1/ONT.914.2/ONT.914.4,ONT.914.3/ONT.914.5
chr1	22526236	22526328	+	Intron retention	ONT.607.1,ONT.607.2/ONT.607.4/ONT.607.2/ONT.607.4|ONT.607.1,ONT.607.2/ONT.607.4/ONT.607.4/ONT.607.2|ONT.607.1,ONT.607.4/ONT.607.2/ONT.607.4/ONT.607.2|ONT.607.1,ONT.607.2/ONT.607.4/ONT.607.2	ONT.607.1,Pt1g016570.1/Pt1g016570.3/Pt1g016570.1/Pt1g016570.3|ONT.607.1,Pt1g016570.1/Pt1g016570.3/Pt1g016570.3/Pt1g016570.1|ONT.607.1,Pt1g016570.3/Pt1g016570.1/Pt1g016570.3/Pt1g016570.1|ONT.607.1,Pt1g016570.1/Pt1g016570.3/Pt1g016570.1	Pt1g016570	6	--	--	--	ONT.959.5,ONT.959.1/ONT.959.2/ONT.959.4	ONT.932.3,ONT.932.1/ONT.932.2/ONT.932.4/ONT.932.5	ONT.906.2,ONT.906.1/ONT.906.3/ONT.906.5/ONT.906.6	ONT.889.4,ONT.889.1/ONT.889.2/ONT.889.3/ONT.889.5	ONT.923.3,ONT.923.1/ONT.923.2/ONT.923.4/ONT.923.5	ONT.914.1,ONT.914.2/ONT.914.3/ONT.914.4/ONT.914.5
chr1	22541271	22541267	-	Alternative 5' splice site	ONT.1406.2,ONT.1406.1	Pt1g016550.2,ONT.1406.1	Pt1g016550	1	--	--	--	--	--	--	ONT.890.2,ONT.890.1	--	--
chr1	22545016	22545506	+	Intron retention	ONT.609.2,ONT.609.1/ONT.609.3|ONT.609.2,ONT.609.1/ONT.609.1|ONT.609.2,ONT.609.1	Pt1g016540.3,Pt1g016540.1/Pt1g016540.1|Pt1g016540.3,Pt1g016540.1	Pt1g016540	9	ONT.863.3,ONT.863.1/ONT.863.2	ONT.884.3,ONT.884.1/ONT.884.2	ONT.891.2,ONT.891.1	ONT.961.3,ONT.961.1/ONT.961.2	ONT.934.3,ONT.934.1	ONT.908.3,ONT.908.1/ONT.908.2	ONT.891.3,ONT.891.1/ONT.891.2	ONT.925.2,ONT.925.1/ONT.925.3	ONT.916.2,ONT.916.1/ONT.916.3
chr1	22568345	22568311	-	Alternative 5' splice site	ONT.1407.1,ONT.1407.2	Pt1g016510.1,ONT.1407.2	Pt1g016510	2	--	ONT.887.1,ONT.887.3	--	--	--	ONT.911.3,ONT.911.1	--	--	--
chr1	22568985	22568803	-	Intron retention	ONT.1407.6,ONT.1407.1/ONT.1407.3	Pt1g016510.4,Pt1g016510.1/Pt1g016510.2	Pt1g016510	2	--	--	--	--	--	--	ONT.894.3,ONT.894.1/ONT.894.2	--	ONT.919.4,ONT.919.1/ONT.919.3
chr1	22569833	22569831	-	Alternative 5' splice site	ONT.1407.4,ONT.1407.3	ONT.1407.4,Pt1g016510.2	Pt1g016510	1	--	--	--	--	--	--	--	--	ONT.919.2,ONT.919.3
chr1	2283818	2283770	-	Exon skipping	ONT.927.5,ONT.927.4	ONT.927.5,ONT.927.4	Pt1g006150	1	--	--	--	ONT.151.2,ONT.151.1	--	--	--	--	--
chr1	22850686	22850770	+	Intron retention	ONT.629.2,ONT.629.3	ONT.629.2,ONT.629.3	Pt1g016090	5	--	--	--	ONT.992.2,ONT.992.3	ONT.964.3,ONT.964.2	ONT.938.2,ONT.938.3	--	ONT.953.3,ONT.953.2	ONT.944.2,ONT.944.3
chr1	22850686	22851102	+	Intron retention	ONT.629.2,ONT.629.1|ONT.629.2/ONT.629.2,ONT.629.1	ONT.629.2,ONT.629.1|ONT.629.2/ONT.629.2,ONT.629.1	Pt1g016090	9	ONT.889.1,ONT.889.2	ONT.910.1/ONT.910.3,ONT.910.2	ONT.916.1,ONT.916.2	ONT.992.2,ONT.992.1	ONT.964.3,ONT.964.1	ONT.938.2,ONT.938.1	ONT.919.2,ONT.919.1	ONT.953.3,ONT.953.1	ONT.944.2,ONT.944.1
chr1	22850770	22851102	+	Alternative 3' splice site	ONT.629.3,ONT.629.1	ONT.629.3,ONT.629.1	Pt1g016090	5	--	--	--	ONT.992.3,ONT.992.1	ONT.964.2,ONT.964.1	ONT.938.3,ONT.938.1	--	ONT.953.2,ONT.953.1	ONT.944.3,ONT.944.1
chr1	22880996	22881009	+	Alternative 3' splice site	ONT.633.2,ONT.633.1	Pt1g016040.1,ONT.633.1	Pt1g016040	1	--	--	--	--	--	--	--	--	ONT.951.2,ONT.951.1
chr1	22936765	22936896	+	Intron retention	ONT.635.2,ONT.635.1/ONT.635.1	Pt1g018020.2,Pt1g018020.1/Pt1g018020.1	Pt1g018020	3	--	--	--	ONT.1002.1,ONT.1002.2/ONT.1002.3	ONT.973.3,ONT.973.1/ONT.973.2	--	--	ONT.961.1,ONT.961.2/ONT.961.3	--
chr1	22948828	22948840	+	Alternative 3' splice site	ONT.636.3,ONT.636.2	ONT.636.3,Pt1g018010.2	Pt1g018010	1	--	--	--	--	--	ONT.949.2,ONT.949.1	--	--	--
chr1	22987468	22987471	+	Alternative 3' splice site	ONT.637.1,ONT.637.3	ONT.637.1,ONT.637.3	Pt1g017940	1	--	--	--	--	--	ONT.953.2,ONT.953.1	--	--	--
chr1	22988497	22988593	+	Intron retention	ONT.637.2,ONT.637.1	ONT.637.2,ONT.637.1	Pt1g017940	1	ONT.904.1,ONT.904.2	--	--	--	--	--	--	--	--
chr1	22994230	22994337	+	Intron retention	ONT.638.3,ONT.638.2	ONT.638.3,ONT.638.2	Pt1g017920+ONT.638	1	--	--	--	ONT.1009.2,ONT.1009.1	--	--	--	--	--
chr1	23061436	23061101	-	Intron retention	ONT.1437.1,ONT.1437.2	ONT.1437.1,Pt1g017840.1	Pt1g017840	8	ONT.910.2,ONT.910.1	ONT.931.2,ONT.931.1	ONT.937.2,ONT.937.1	ONT.1014.2,ONT.1014.1	--	ONT.959.2,ONT.959.1	ONT.939.2,ONT.939.1	ONT.971.2,ONT.971.1	ONT.963.2,ONT.963.1
chr1	23164369	23164294	-	Intron retention	ONT.1441.3,ONT.1441.2	ONT.1441.3,ONT.1441.2	ONT.1441	1	--	--	--	ONT.1019.1,ONT.1019.2	--	--	--	--	--
chr1	23220768	23220789	+	Alternative 3' splice site	ONT.646.2,ONT.646.1	ONT.646.2,Pt1g018160.1	Pt1g018160	3	ONT.917.2,ONT.917.1	ONT.939.1,ONT.939.2	ONT.945.1,ONT.945.2	--	--	--	--	--	--
chr1	23357246	23357332	+	Intron retention	ONT.652.1,ONT.652.2	ONT.652.1,Pt1g018310.1	Pt1g018310	2	--	--	--	ONT.1030.1,ONT.1030.3	ONT.1001.1,ONT.1001.2	--	--	--	--
chr1	23357246	23357848	+	Intron retention	ONT.652.3,ONT.652.2	ONT.652.3,Pt1g018310.1	Pt1g018310	1	--	--	--	ONT.1030.2,ONT.1030.3	--	--	--	--	--
chr1	23357464	23357601	+	Intron retention	ONT.652.3,ONT.652.1	ONT.652.3,ONT.652.1	Pt1g018310	1	--	--	--	ONT.1030.2,ONT.1030.1	--	--	--	--	--
chr1	23357774	23357848	+	Intron retention	ONT.652.1,ONT.652.2	ONT.652.1,Pt1g018310.1	Pt1g018310	2	--	--	--	ONT.1030.1,ONT.1030.3	ONT.1001.1,ONT.1001.2	--	--	--	--
chr1	2337421	2337415	-	Alternative 5' splice site	ONT.930.1,ONT.930.2	Pt1g006080.1,ONT.930.2	Pt1g006080	1	--	ONT.151.2,ONT.151.1	--	--	--	--	--	--	--
chr1	23505381	23505286	-	Alternative 3' splice site	ONT.1454.3,ONT.1454.4	ONT.1454.3,ONT.1454.4	ONT.1454	1	--	--	--	--	ONT.1004.3,ONT.1004.2	--	--	--	--
chr1	23505381	23505344	-	Exon skipping	ONT.1454.1,ONT.1454.2	ONT.1454.1,ONT.1454.2	ONT.1454	3	--	ONT.951.1,ONT.951.2	ONT.957.1,ONT.957.2	--	--	--	--	ONT.990.1,ONT.990.2	--
chr1	23509777	23509774	-	Alternative 3' splice site	ONT.1455.2,ONT.1455.1	ONT.1455.2,ONT.1455.1	ONT.1455	1	--	--	--	--	--	--	--	ONT.991.1,ONT.991.2	--
chr1	23644671	23644676	+	Alternative 5' splice site	ONT.661.1,ONT.661.2	Pt1g018670.1,ONT.661.2	Pt1g018670	1	--	--	--	ONT.1046.1,ONT.1046.2	--	--	--	--	--
chr1	23681255	23680584	-	Intron retention	ONT.1462.2,ONT.1462.1	ONT.1462.2,ONT.1462.1	Pt1g018720	1	--	ONT.963.1,ONT.963.2	--	--	--	--	--	--	--
chr1	23681255	23681251	-	Alternative 5' splice site	ONT.1462.1,ONT.1462.5	ONT.1462.1,ONT.1462.5	Pt1g018720	1	--	--	--	--	--	ONT.992.2,ONT.992.3	--	--	--
chr1	23682533	23682428	-	Intron retention	ONT.1462.3,ONT.1462.1/ONT.1462.4|ONT.1462.6,ONT.1462.2/ONT.1462.1/ONT.1462.1|ONT.1462.3,ONT.1462.1/ONT.1462.5	ONT.1462.3,ONT.1462.1/ONT.1462.4|ONT.1462.6,ONT.1462.2/ONT.1462.1/ONT.1462.1|ONT.1462.3,ONT.1462.1/ONT.1462.5	Pt1g018720	3	ONT.941.1,ONT.941.2/ONT.941.3	ONT.963.3,ONT.963.1/ONT.963.2/ONT.963.4	--	--	--	ONT.992.1,ONT.992.2/ONT.992.3	--	--	--
chr1	2370938	2371025	+	Intron retention	ONT.102.4,ONT.102.3	ONT.102.4,ONT.102.3	Pt1g006040	1	--	--	--	--	ONT.160.3,ONT.160.2	--	--	--	--
chr1	2370938	2371186	+	Intron retention	ONT.102.4,ONT.102.1	ONT.102.4,Pt1g006040.1	Pt1g006040	1	--	--	--	--	ONT.160.3,ONT.160.1	--	--	--	--
chr1	2370938	2371200	+	Intron retention	ONT.102.4,ONT.102.2	ONT.102.4,ONT.102.2	Pt1g006040	1	--	--	--	--	ONT.160.3,ONT.160.5	--	--	--	--
chr1	2371087	2371186	+	Intron retention	ONT.102.3,ONT.102.1	ONT.102.3,Pt1g006040.1	Pt1g006040	9	ONT.146.3,ONT.146.1	ONT.153.3,ONT.153.1	ONT.151.3,ONT.151.2	ONT.161.3,ONT.161.2	ONT.160.2,ONT.160.1	ONT.154.2,ONT.154.1	ONT.156.2,ONT.156.1	ONT.158.3,ONT.158.2	ONT.159.2,ONT.159.1
chr1	2371087	2371200	+	Intron retention	ONT.102.3,ONT.102.2	ONT.102.3,ONT.102.2	Pt1g006040	6	ONT.146.3,ONT.146.2	ONT.153.3,ONT.153.2	ONT.151.3,ONT.151.1	ONT.161.3,ONT.161.1	ONT.160.2,ONT.160.5	--	--	ONT.158.3,ONT.158.1	--
chr1	2371186	2371200	+	Alternative 3' splice site	ONT.102.1,ONT.102.2	Pt1g006040.1,ONT.102.2	Pt1g006040	6	ONT.146.1,ONT.146.2	ONT.153.1,ONT.153.2	ONT.151.2,ONT.151.1	ONT.161.2,ONT.161.1	ONT.160.1,ONT.160.5	--	--	ONT.158.2,ONT.158.1	--
chr1	23820051	23820156	+	Intron retention	ONT.671.4,ONT.671.1|ONT.671.3,ONT.671.1/ONT.671.1/ONT.671.6	ONT.671.4,Pt1g018920.1|ONT.671.3,Pt1g018920.1/Pt1g018920.1/ONT.671.6	Pt1g018920	2	--	ONT.972.1,ONT.972.2	ONT.980.1,ONT.980.2/ONT.980.3/ONT.980.4	--	--	--	--	--	--
chr1	23821474	23821528	+	Alternative 3' splice site	ONT.671.4,ONT.671.1	ONT.671.4,Pt1g018920.1	Pt1g018920	1	--	ONT.972.1,ONT.972.2	--	--	--	--	--	--	--
chr1	23822368	23822411	+	Alternative 3' splice site	ONT.671.3,ONT.671.6	ONT.671.3,ONT.671.6	Pt1g018920	1	--	--	ONT.980.1,ONT.980.4	--	--	--	--	--	--
chr1	2384888	2385313	+	Intron retention	ONT.103.2,ONT.103.1	ONT.103.2,Pt1g006010.1	Pt1g006010	1	--	--	--	--	--	--	--	--	ONT.161.2,ONT.161.1
chr1	23855835	23855753	-	Intron retention	ONT.1469.2,ONT.1469.1|ONT.1469.2,ONT.1469.1/ONT.1469.1	Pt1g018950.4,Pt1g018950.3|Pt1g018950.4,Pt1g018950.3/Pt1g018950.3	Pt1g018950	8	ONT.953.1,ONT.953.2	ONT.975.2,ONT.975.1	--	ONT.1061.2,ONT.1061.1	ONT.1030.2,ONT.1030.1	ONT.1003.2,ONT.1003.1	ONT.982.2,ONT.982.1/ONT.982.3	ONT.1017.2,ONT.1017.1	ONT.1010.3,ONT.1010.2
chr1	23856444	23855876	-	Intron retention	ONT.1469.3,ONT.1469.1	ONT.1469.3,Pt1g018950.3	Pt1g018950	1	--	--	--	--	--	--	--	--	ONT.1010.1,ONT.1010.2
chr1	23899540	23899533	-	Alternative 3' splice site	ONT.1473.2,ONT.1473.1/ONT.1473.3	Pt1g019020.1,Pt1g019020.2/Pt1g019020.3	Pt1g019020	1	--	ONT.978.2,ONT.978.1/ONT.978.3	--	--	--	--	--	--	--
chr1	24140072	24140079	+	Alternative 5' splice site	ONT.682.3,ONT.682.5	Pt1g023460.1,ONT.682.5	Pt1g023460	1	--	--	--	--	--	--	--	--	ONT.1024.1,ONT.1024.2
chr1	24145368	24145268	-	Intron retention	ONT.1480.2/ONT.1480.3/ONT.1480.2,ONT.1480.4	Pt1g023450.1/Pt1g023450.2/Pt1g023450.1,ONT.1480.4	Pt1g023450	1	--	--	--	ONT.1080.1/ONT.1080.3/ONT.1080.4,ONT.1080.2	--	--	--	--	--
chr1	24156107	24155345	-	Intron retention	ONT.1481.2,ONT.1481.1/ONT.1481.1|ONT.1481.2/ONT.1481.2,ONT.1481.1/ONT.1481.1	Pt1g023440.3,Pt1g023440.1/Pt1g023440.1|Pt1g023440.3/Pt1g023440.3,Pt1g023440.1/Pt1g023440.1	Pt1g023440	6	--	--	ONT.999.3,ONT.999.1/ONT.999.2	ONT.1081.2/ONT.1081.4,ONT.1081.1/ONT.1081.3	--	ONT.1023.3,ONT.1023.1/ONT.1023.2	ONT.1002.1,ONT.1002.2/ONT.1002.3	ONT.1036.2/ONT.1036.4,ONT.1036.1/ONT.1036.3	ONT.1026.2/ONT.1026.4,ONT.1026.1/ONT.1026.3
chr1	24164720	24165028	+	Intron retention	ONT.683.3,ONT.683.1	Pt1g023420.4,Pt1g023420.1	Pt1g023420	1	--	--	--	--	--	--	ONT.1003.2,ONT.1003.1	--	--
chr1	24164720	24165890	+	Intron retention	ONT.683.2,ONT.683.1	Pt1g023420.6,Pt1g023420.1	Pt1g023420	3	ONT.972.2,ONT.972.1	--	--	ONT.1082.2,ONT.1082.1	ONT.1051.2,ONT.1051.1	--	--	--	--
chr1	24193196	24193233	+	Alternative 3' splice site	ONT.685.1,ONT.685.2	Pt1g023370.1,ONT.685.2	Pt1g023370	1	--	--	--	--	ONT.1055.1,ONT.1055.2	--	--	--	--
chr1	24223749	24223784	+	Alternative 3' splice site	ONT.688.2,ONT.688.1	ONT.688.2,Pt1g023330.1	Pt1g023330	3	ONT.978.2,ONT.978.1	ONT.1001.2,ONT.1001.1	ONT.1008.2,ONT.1008.1	--	--	--	--	--	--
chr1	24241073	24240971	-	Intron retention	ONT.1486.3,ONT.1486.1|ONT.1486.3,ONT.1486.2|ONT.1486.3,ONT.1486.1/ONT.1486.4	ONT.1486.3,Pt1g023310.3|ONT.1486.3,Pt1g023310.2|ONT.1486.3,Pt1g023310.3/ONT.1486.4	Pt1g023310	5	--	--	ONT.1011.1,ONT.1011.2	ONT.1092.2,ONT.1092.1	--	ONT.1033.3,ONT.1033.1/ONT.1033.2	--	ONT.1045.2,ONT.1045.1	ONT.1036.3,ONT.1036.2
chr1	24262839	24262509	-	Intron retention	ONT.1487.4,ONT.1487.1	ONT.1487.4,Pt1g023280.1	Pt1g023280	1	--	--	--	--	--	--	--	--	ONT.1037.2,ONT.1037.1
chr1	24263082	24263059	-	Alternative 5' splice site	ONT.1487.1,ONT.1487.3	Pt1g023280.1,ONT.1487.3	Pt1g023280	1	--	--	--	ONT.1093.1,ONT.1093.2	--	--	--	--	--
chr1	24271454	24272830	+	Intron retention	ONT.691.3,ONT.691.1	ONT.691.3,Pt1g023260.1	Pt1g023260	1	--	--	--	--	--	--	--	--	ONT.1038.2,ONT.1038.1
chr1	24352908	24352852	-	Alternative 3' splice site	ONT.1493.2,ONT.1493.1/ONT.1493.1|ONT.1493.2,ONT.1493.1	ONT.1493.2,Pt1g023180.2/Pt1g023180.2|ONT.1493.2,Pt1g023180.2	Pt1g023180	5	--	ONT.1013.1,ONT.1013.2/ONT.1013.3	--	ONT.1103.1,ONT.1103.2/ONT.1103.4	ONT.1068.2,ONT.1068.3/ONT.1068.4	ONT.1042.1,ONT.1042.2	--	--	ONT.1045.1,ONT.1045.3/ONT.1045.4
chr1	24352948	24352852	-	Alternative 3' splice site	ONT.1493.3,ONT.1493.1|ONT.1493.3,ONT.1493.1/ONT.1493.1	ONT.1493.3,Pt1g023180.2|ONT.1493.3,Pt1g023180.2/Pt1g023180.2	Pt1g023180	4	--	--	--	ONT.1103.3,ONT.1103.2/ONT.1103.4	ONT.1068.1,ONT.1068.3/ONT.1068.4	--	--	ONT.1055.2,ONT.1055.1	ONT.1045.2,ONT.1045.3/ONT.1045.4
chr1	24352948	24352908	-	Alternative 3' splice site	ONT.1493.3,ONT.1493.2	ONT.1493.3,ONT.1493.2	Pt1g023180	3	--	--	--	ONT.1103.3,ONT.1103.1	ONT.1068.1,ONT.1068.2	--	--	--	ONT.1045.2,ONT.1045.1
chr1	24379133	24379128	-	Alternative 5' splice site	ONT.1495.1,ONT.1495.3	Pt1g023150.1,ONT.1495.3	Pt1g023150	1	--	--	--	--	ONT.1070.1,ONT.1070.2	--	--	--	--
chr1	24483322	24482489	-	Intron retention	ONT.1500.4,ONT.1500.2	Pt1g023010.3,Pt1g023010.2	Pt1g023010	2	--	--	--	--	--	--	ONT.1029.1,ONT.1029.3	--	ONT.1050.3,ONT.1050.2
chr1	24483346	24482489	-	Intron retention	ONT.1500.4,ONT.1500.1	Pt1g023010.3,Pt1g023010.1	Pt1g023010	2	--	--	--	--	--	--	ONT.1029.1,ONT.1029.2	--	ONT.1050.3,ONT.1050.1
chr1	24483346	24483322	-	Alternative 5' splice site	ONT.1500.1,ONT.1500.2	Pt1g023010.1,Pt1g023010.2	Pt1g023010	7	--	ONT.1019.1,ONT.1019.2	ONT.1026.2,ONT.1026.1	ONT.1109.1,ONT.1109.2	ONT.1075.2,ONT.1075.1	--	ONT.1029.2,ONT.1029.3	ONT.1060.2,ONT.1060.1	ONT.1050.1,ONT.1050.2
chr1	24483479	24482489	-	Intron retention	ONT.1500.5,ONT.1500.2	Pt1g023010.6,Pt1g023010.2	Pt1g023010	1	--	--	--	--	--	--	--	--	ONT.1050.4,ONT.1050.2
chr1	24607568	24607548	-	Alternative 5' splice site	ONT.1504.2/ONT.1504.2,ONT.1504.1|ONT.1504.2/ONT.1504.2/ONT.1504.4,ONT.1504.1	Pt1g022810.1/Pt1g022810.1,ONT.1504.1|Pt1g022810.1/Pt1g022810.1/ONT.1504.4,ONT.1504.1	Pt1g022810	4	--	--	--	--	ONT.1084.1/ONT.1084.3,ONT.1084.2	ONT.1056.2/ONT.1056.3,ONT.1056.1	ONT.1038.2/ONT.1038.3,ONT.1038.1	--	ONT.1059.2/ONT.1059.3/ONT.1059.4,ONT.1059.1
chr1	24618906	24618921	+	Alternative 5' splice site	ONT.706.2,ONT.706.1	Pt1g022800.4,Pt1g022800.3	Pt1g022800	1	--	--	--	--	--	ONT.1058.1,ONT.1058.2	--	--	--
chr1	24625452	24626159	+	Intron retention	ONT.707.3,ONT.707.1	Pt1g022790.3,Pt1g022790.1	Pt1g022790	1	--	--	--	--	--	--	--	--	ONT.1062.2,ONT.1062.1
chr1	24634314	24634397	+	Intron retention	ONT.709.3/ONT.709.4/ONT.709.5,ONT.709.1/ONT.709.2/ONT.709.6|ONT.709.3/ONT.709.4/ONT.709.5,ONT.709.2/ONT.709.1/ONT.709.6	ONT.709.3/ONT.709.4/ONT.709.5,ONT.709.1/ONT.709.2/ONT.709.6|ONT.709.3/ONT.709.4/ONT.709.5,ONT.709.2/ONT.709.1/ONT.709.6	Pt1g022780	9	ONT.1007.2/ONT.1007.3/ONT.1007.5,ONT.1007.1/ONT.1007.4/ONT.1007.6	ONT.1033.2/ONT.1033.4/ONT.1033.5,ONT.1033.1/ONT.1033.3/ONT.1033.6	ONT.1039.2/ONT.1039.3/ONT.1039.5,ONT.1039.1/ONT.1039.4/ONT.1039.6	ONT.1123.2/ONT.1123.4/ONT.1123.6,ONT.1123.1/ONT.1123.3/ONT.1123.5	ONT.1089.1/ONT.1089.3/ONT.1089.6,ONT.1089.2/ONT.1089.4/ONT.1089.5	ONT.1061.2/ONT.1061.4/ONT.1061.5,ONT.1061.1/ONT.1061.3/ONT.1061.6	ONT.1043.1/ONT.1043.3/ONT.1043.5,ONT.1043.2/ONT.1043.4/ONT.1043.6	ONT.1073.2/ONT.1073.3/ONT.1073.6,ONT.1073.1/ONT.1073.4/ONT.1073.5	ONT.1064.2/ONT.1064.3/ONT.1064.6,ONT.1064.1/ONT.1064.4/ONT.1064.5
chr1	24674374	24674248	-	Intron retention	ONT.1506.2,ONT.1506.3|ONT.1506.2,ONT.1506.3/ONT.1506.3|ONT.1506.2/ONT.1506.2,ONT.1506.3	ONT.1506.2,ONT.1506.3|ONT.1506.2,ONT.1506.3/ONT.1506.3|ONT.1506.2/ONT.1506.2,ONT.1506.3	Pt1g022710	3	ONT.1010.2,ONT.1010.3	--	--	--	--	ONT.1064.2/ONT.1064.4,ONT.1064.3	ONT.1047.5,ONT.1047.1/ONT.1047.4	--	--
chr1	24674393	24674248	-	Intron retention	ONT.1506.2,ONT.1506.4	ONT.1506.2,ONT.1506.4	Pt1g022710	1	ONT.1010.2,ONT.1010.1	--	--	--	--	--	--	--	--
chr1	24674393	24674374	-	Alternative 5' splice site	ONT.1506.4,ONT.1506.3	ONT.1506.4,ONT.1506.3	Pt1g022710	1	ONT.1010.1,ONT.1010.3	--	--	--	--	--	--	--	--
chr1	24674397	24674248	-	Intron retention	ONT.1506.2,ONT.1506.1|ONT.1506.2,ONT.1506.1/ONT.1506.1|ONT.1506.2/ONT.1506.2,ONT.1506.1/ONT.1506.1	ONT.1506.2,Pt1g022710.1|ONT.1506.2,Pt1g022710.1/Pt1g022710.1|ONT.1506.2/ONT.1506.2,Pt1g022710.1/Pt1g022710.1	Pt1g022710	5	ONT.1010.2,ONT.1010.4	--	ONT.1042.3,ONT.1042.1/ONT.1042.2	--	--	ONT.1064.2/ONT.1064.4,ONT.1064.1/ONT.1064.5	ONT.1047.5,ONT.1047.2/ONT.1047.3	--	ONT.1067.1/ONT.1067.4,ONT.1067.2/ONT.1067.3
chr1	24674397	24674374	-	Alternative 5' splice site	ONT.1506.1,ONT.1506.3|ONT.1506.1/ONT.1506.1,ONT.1506.3/ONT.1506.3|ONT.1506.1/ONT.1506.1,ONT.1506.3	Pt1g022710.1,ONT.1506.3|Pt1g022710.1/Pt1g022710.1,ONT.1506.3/ONT.1506.3|Pt1g022710.1/Pt1g022710.1,ONT.1506.3	Pt1g022710	5	ONT.1010.4,ONT.1010.3	--	--	--	ONT.1091.2/ONT.1091.3,ONT.1091.1/ONT.1091.4	ONT.1064.1/ONT.1064.5,ONT.1064.3	ONT.1047.2/ONT.1047.3,ONT.1047.1/ONT.1047.4	ONT.1076.1/ONT.1076.3,ONT.1076.2	--
chr1	24674397	24674393	-	Alternative 5' splice site	ONT.1506.1,ONT.1506.4	Pt1g022710.1,ONT.1506.4	Pt1g022710	1	ONT.1010.4,ONT.1010.1	--	--	--	--	--	--	--	--
chr1	24735988	24735855	-	Alternative 3' splice site	ONT.1510.4,ONT.1510.1/ONT.1510.2	ONT.1510.4,ONT.1510.1/ONT.1510.2	Pt1g022660	1	--	--	--	ONT.1132.3,ONT.1132.1/ONT.1132.2	--	--	--	--	--
chr1	24735988	24735971	-	Exon skipping	ONT.1510.2/ONT.1510.1,ONT.1510.3	ONT.1510.2/ONT.1510.1,ONT.1510.3	Pt1g022660	1	--	--	ONT.1047.1/ONT.1047.3,ONT.1047.2	--	--	--	--	--	--
chr1	24742387	24742599	+	Intron retention	ONT.714.2,ONT.714.3/ONT.714.1	ONT.714.2,Pt1g022650.2/Pt1g022650.1	Pt1g022650	1	ONT.1016.2,ONT.1016.1/ONT.1016.3	--	--	--	--	--	--	--	--
chr1	24756696	24757884	+	Intron retention	ONT.715.1,ONT.715.2	ONT.715.1,ONT.715.2	Pt1g022630	4	--	--	--	ONT.1134.4,ONT.1134.3	ONT.1099.6,ONT.1099.3	--	ONT.1054.1,ONT.1054.5	ONT.1083.2,ONT.1083.5	--
chr1	24805752	24805166	-	Intron retention	ONT.1511.1,ONT.1511.2/ONT.1511.2|ONT.1511.1,ONT.1511.2	ONT.1511.1,Pt1g022580.2/Pt1g022580.2|ONT.1511.1,Pt1g022580.2	Pt1g022580	4	--	--	--	ONT.1135.1,ONT.1135.2	--	ONT.1073.1,ONT.1073.2	--	ONT.1084.2,ONT.1084.1/ONT.1084.3	ONT.1076.2,ONT.1076.1/ONT.1076.3
chr1	24816671	24816684	+	Alternative 5' splice site	ONT.717.4,ONT.717.1	ONT.717.4,Pt1g022560.1	Pt1g022560	1	--	--	--	--	ONT.1101.2,ONT.1101.1	--	--	--	--
chr1	24816684	24817176	+	Intron retention	ONT.717.3,ONT.717.2/ONT.717.1	ONT.717.3,ONT.717.2/Pt1g022560.1	Pt1g022560	1	--	--	--	--	--	ONT.1075.1,ONT.1075.2/ONT.1075.3	--	--	--
chr1	24817532	24817655	+	Intron retention	ONT.717.1,ONT.717.2|ONT.717.1,ONT.717.4|ONT.717.1,ONT.717.3/ONT.717.2	Pt1g022560.1,ONT.717.2|Pt1g022560.1,ONT.717.4|Pt1g022560.1,ONT.717.3/ONT.717.2	Pt1g022560	3	--	--	--	--	ONT.1101.1,ONT.1101.2	ONT.1075.3,ONT.1075.1/ONT.1075.2	ONT.1057.2,ONT.1057.1	--	--
chr1	24875527	24875491	-	Alternative 3' splice site	ONT.1515.1,ONT.1515.2	ONT.1515.1,ONT.1515.2	Pt1g022480	1	--	--	--	ONT.1142.2,ONT.1142.1	--	--	--	--	--
chr1	24923241	24923140	-	Intron retention	ONT.1518.3,ONT.1518.1	ONT.1518.3,ONT.1518.1	Pt1g022400	1	--	--	--	--	--	ONT.1088.2,ONT.1088.1	--	--	--
chr1	24924285	24924257	-	Exon skipping	ONT.1518.2,ONT.1518.1|ONT.1518.5,ONT.1518.1	ONT.1518.2,ONT.1518.1|ONT.1518.5,ONT.1518.1	Pt1g022400	2	--	--	--	ONT.1150.2,ONT.1150.1	--	--	ONT.1068.2,ONT.1068.1	--	--
chr1	24928572	24928460	-	Alternative 3' splice site	ONT.1518.8,ONT.1518.1/ONT.1518.2/ONT.1518.6|ONT.1518.4,ONT.1518.1/ONT.1518.6	ONT.1518.8,ONT.1518.1/ONT.1518.2/Pt1g022400.1|ONT.1518.4,ONT.1518.1/Pt1g022400.1	Pt1g022400	2	--	--	--	--	ONT.1113.2,ONT.1113.1/ONT.1113.3	--	ONT.1068.5,ONT.1068.1/ONT.1068.2/ONT.1068.3	--	--
chr1	24959444	24959432	-	Alternative 3' splice site	ONT.1521.2,ONT.1521.1	ONT.1521.2,Pt1g022340.1	Pt1g022340	1	--	--	--	--	ONT.1117.2,ONT.1117.1	--	--	--	--
chr1	2499284	2499367	+	Intron retention	ONT.104.3,ONT.104.1	ONT.104.3,ONT.104.1	Pt1g005900	1	--	--	--	--	--	ONT.157.3,ONT.157.1	--	--	--
chr1	2499392	2499492	+	Intron retention	ONT.104.3,ONT.104.2	ONT.104.3,ONT.104.2	Pt1g005900	1	--	--	--	--	--	ONT.157.3,ONT.157.2	--	--	--
chr1	25045620	25045088	-	Intron retention	ONT.1524.2,ONT.1524.1/ONT.1524.4	ONT.1524.2,Pt1g022200.1/Pt1g022200.1	Pt1g022200	1	--	--	--	--	--	--	--	--	ONT.1100.2,ONT.1100.1/ONT.1100.3
chr1	25046716	25046725	+	Alternative 3' splice site	ONT.731.1,ONT.731.2/ONT.731.4|ONT.731.1/ONT.731.5,ONT.731.3|ONT.731.5/ONT.731.1,ONT.731.2	Pt1g022190.1,Pt1g022190.2/Pt1g022190.2|Pt1g022190.1/ONT.731.5,Pt1g022190.2|ONT.731.5/Pt1g022190.1,Pt1g022190.2	Pt1g022190	3	--	--	--	--	ONT.1123.2/ONT.1123.3,ONT.1123.1	--	ONT.1079.3,ONT.1079.1/ONT.1079.2	ONT.1109.1/ONT.1109.4,ONT.1109.2	--
chr1	25047801	25047895	+	Intron retention	ONT.731.5,ONT.731.1|ONT.731.5,ONT.731.1/ONT.731.6|ONT.731.5,ONT.731.2/ONT.731.1	ONT.731.5,Pt1g022190.1|ONT.731.5,Pt1g022190.1/ONT.731.6|ONT.731.5,Pt1g022190.2/Pt1g022190.1	Pt1g022190	3	ONT.1044.2,ONT.1044.1	--	--	--	ONT.1123.2,ONT.1123.1/ONT.1123.3	--	--	ONT.1109.4,ONT.1109.1/ONT.1109.3	--
chr1	25182758	25183237	+	Intron retention	ONT.740.2,ONT.740.1	Pt1g022040.2,Pt1g022040.1	Pt1g022040	4	--	--	--	ONT.1175.2,ONT.1175.1	--	ONT.1112.2,ONT.1112.1	--	ONT.1124.2,ONT.1124.1	ONT.1116.2,ONT.1116.1
chr1	25227890	25228027	+	Alternative 5' splice site	ONT.743.2,ONT.743.1	ONT.743.2,Pt1g021970.1	Pt1g021970	4	--	ONT.1084.2,ONT.1084.1	--	--	ONT.1140.1,ONT.1140.2	--	ONT.1096.1,ONT.1096.2	ONT.1128.2,ONT.1128.1	--
chr1	25236299	25235774	-	Intron retention	ONT.1534.2,ONT.1534.1|ONT.1534.2,ONT.1534.1/ONT.1534.1	Pt1g021960.2,Pt1g021960.1|Pt1g021960.2,Pt1g021960.1/Pt1g021960.1	Pt1g021960	8	--	ONT.1085.2,ONT.1085.1	ONT.1092.2,ONT.1092.1	ONT.1180.3,ONT.1180.1/ONT.1180.2	ONT.1141.1,ONT.1141.2	ONT.1117.1,ONT.1117.2	ONT.1097.2,ONT.1097.1	ONT.1129.2,ONT.1129.1	ONT.1121.2,ONT.1121.1
chr1	25275899	25276574	+	Intron retention	ONT.747.2,ONT.747.1	ONT.747.2,ONT.747.1	Pt1g021920	1	--	--	--	--	ONT.1145.2,ONT.1145.1	--	--	--	--
chr1	25395877	25395971	+	Intron retention	ONT.750.2,ONT.750.1	ONT.750.2,Pt1g021790.1	Pt1g021790	2	ONT.1070.2,ONT.1070.1	--	--	--	ONT.1148.2,ONT.1148.1	--	--	--	--
chr1	25426080	25426084	+	Alternative 5' splice site	ONT.752.1/ONT.752.3,ONT.752.5	Pt1g021750.1/ONT.752.3,ONT.752.5	Pt1g021750	1	--	--	--	ONT.1188.1/ONT.1188.2,ONT.1188.3	--	--	--	--	--
chr1	25469500	25470268	+	Intron retention	ONT.754.3,ONT.754.1/ONT.754.2|ONT.754.3,ONT.754.2/ONT.754.1	ONT.754.3,ONT.754.1/ONT.754.2|ONT.754.3,ONT.754.2/ONT.754.1	Pt1g021700	3	--	--	--	ONT.1192.2,ONT.1192.1/ONT.1192.3	--	--	ONT.1109.3,ONT.1109.1/ONT.1109.2	ONT.1145.2,ONT.1145.1/ONT.1145.3	--
chr1	2549033	2549029	-	Alternative 5' splice site	ONT.934.2,ONT.934.4	Pt1g005850.1,ONT.934.4	Pt1g005850	1	--	--	--	--	--	ONT.159.1,ONT.159.2	--	--	--
chr1	25539526	25539421	-	Intron retention	ONT.1545.2,ONT.1545.4	ONT.1545.2,ONT.1545.4	Pt1g021620	1	--	--	--	--	ONT.1159.1,ONT.1159.2	--	--	--	--
chr1	25543245	25542807	-	Intron retention	ONT.1546.5,ONT.1546.1|ONT.1546.4,ONT.1546.1	ONT.1546.5,ONT.1546.1|ONT.1546.4,ONT.1546.1	Pt1g021620	2	--	--	--	--	ONT.1160.1,ONT.1160.2	--	--	ONT.1150.1,ONT.1150.2	--
chr1	25548513	25547319	-	Exon skipping	ONT.1546.2,ONT.1546.1	ONT.1546.2,ONT.1546.1	Pt1g021620	1	--	--	--	--	--	ONT.1135.1,ONT.1135.2	--	--	--
chr1	25548513	25548466	-	Exon skipping	ONT.1546.3,ONT.1546.1	ONT.1546.3,ONT.1546.1	Pt1g021620	3	ONT.1082.2,ONT.1082.1	--	--	ONT.1197.2,ONT.1197.1	--	--	--	--	ONT.1140.2,ONT.1140.1
chr1	25548513	25548509	-	Alternative 3' splice site	ONT.1546.1,ONT.1546.5	ONT.1546.1,ONT.1546.5	Pt1g021620	1	--	--	--	--	--	--	--	ONT.1150.2,ONT.1150.1	--
chr1	25607327	25607282	-	Alternative 5' splice site	ONT.1549.2,ONT.1549.3	ONT.1549.2,Pt1g021520.2	Pt1g021520	2	ONT.1089.1,ONT.1089.2	--	ONT.1119.2,ONT.1119.1	--	--	--	--	--	--
chr1	25607330	25607282	-	Alternative 5' splice site	ONT.1549.1,ONT.1549.3|ONT.1549.1,ONT.1549.3/ONT.1549.4|ONT.1549.1,ONT.1549.4/ONT.1549.3/ONT.1549.3	Pt1g021520.3,Pt1g021520.2|Pt1g021520.3,Pt1g021520.2/Pt1g021520.1|Pt1g021520.3,Pt1g021520.1/Pt1g021520.2/Pt1g021520.2	Pt1g021520	6	--	ONT.1111.2,ONT.1111.1	--	--	ONT.1167.2,ONT.1167.1	ONT.1141.1,ONT.1141.2/ONT.1141.3/ONT.1141.4	ONT.1121.2,ONT.1121.1	ONT.1157.2,ONT.1157.1	ONT.1147.1,ONT.1147.2/ONT.1147.3
chr1	25657000	25657003	+	Alternative 3' splice site	ONT.760.1,ONT.760.5|ONT.760.1,ONT.760.3|ONT.760.1,ONT.760.2	Pt1g021460.2,ONT.760.5|Pt1g021460.2,ONT.760.3|Pt1g021460.2,Pt1g021460.1	Pt1g021460	3	--	ONT.1113.1,ONT.1113.2	--	--	--	--	ONT.1124.2,ONT.1124.1	ONT.1159.2,ONT.1159.1	--
chr1	25658745	25658748	+	Alternative 5' splice site	ONT.760.1,ONT.760.3	Pt1g021460.2,ONT.760.3	Pt1g021460	1	--	--	--	--	--	--	ONT.1124.2,ONT.1124.1	--	--
chr1	25665385	25665317	-	Intron retention	ONT.1553.2,ONT.1553.1|ONT.1553.2,ONT.1553.1/ONT.1553.1	ONT.1553.2,Pt1g021450.1|ONT.1553.2,Pt1g021450.1/Pt1g021450.1	Pt1g021450	9	ONT.1092.3,ONT.1092.1	ONT.1114.2,ONT.1114.1	ONT.1122.1,ONT.1122.2	ONT.1208.2,ONT.1208.1	ONT.1170.2,ONT.1170.1	ONT.1145.2,ONT.1145.1/ONT.1145.3	ONT.1125.2,ONT.1125.1	ONT.1160.2,ONT.1160.1	ONT.1151.2,ONT.1151.1
chr1	25734606	25734687	+	Exon skipping	ONT.763.1,ONT.763.2	ONT.763.1,ONT.763.2	ONT.763	4	--	--	--	ONT.1218.2,ONT.1218.1	--	ONT.1154.2,ONT.1154.1	ONT.1134.2,ONT.1134.1	ONT.1168.2,ONT.1168.1	--
chr1	25759042	25759058	+	Alternative 3' splice site	ONT.766.7,ONT.766.1/ONT.766.1|ONT.766.7,ONT.766.1/ONT.766.1/ONT.766.6	ONT.766.7,Pt1g021290.1/Pt1g021290.1|ONT.766.7,Pt1g021290.1/Pt1g021290.1/ONT.766.6	Pt1g021290	2	--	--	--	--	--	ONT.1158.4,ONT.1158.1/ONT.1158.3/ONT.1158.5	ONT.1137.1,ONT.1137.2/ONT.1137.3	--	--
chr1	25762116	25763393	+	Intron retention	ONT.766.6,ONT.766.1	ONT.766.6,Pt1g021290.1	Pt1g021290	1	--	--	--	ONT.1222.3,ONT.1222.2	--	--	--	--	--
chr1	25935765	25935685	-	Intron retention	ONT.1567.2,ONT.1567.1/ONT.1567.3|ONT.1567.2,ONT.1567.1|ONT.1567.4,ONT.1567.1|ONT.1567.2,ONT.1567.1/ONT.1567.1	ONT.1567.2,Pt1g021030.1/Pt1g021030.2|ONT.1567.2,Pt1g021030.1|ONT.1567.4,Pt1g021030.1|ONT.1567.2,Pt1g021030.1/Pt1g021030.1	Pt1g021030	5	--	ONT.1127.2,ONT.1127.1/ONT.1127.3	--	ONT.1226.2,ONT.1226.1	--	ONT.1163.2,ONT.1163.1/ONT.1163.3	ONT.1140.2,ONT.1140.1	ONT.1176.2,ONT.1176.1	--
chr1	25937761	25937496	-	Intron retention	ONT.1567.2,ONT.1567.1	ONT.1567.2,Pt1g021030.1	Pt1g021030	1	--	--	--	--	--	ONT.1163.2,ONT.1163.1	--	--	--
chr1	25958126	25958315	+	Intron retention	ONT.769.2,ONT.769.1	ONT.769.2,Pt1g021010.1	Pt1g021010	2	--	--	--	ONT.1228.1,ONT.1228.2	ONT.1193.1,ONT.1193.2	--	--	--	--
chr1	25958423	25958512	+	Intron retention	ONT.769.3,ONT.769.1	ONT.769.3,Pt1g021010.1	Pt1g021010	1	--	--	--	--	--	--	--	ONT.1178.2,ONT.1178.1	--
chr1	26001501	26001508	+	Alternative 5' splice site	ONT.773.1,ONT.773.2|ONT.773.1,ONT.773.3	Pt1g020940.1,ONT.773.2|Pt1g020940.1,ONT.773.3	Pt1g020940	3	--	--	ONT.1144.2,ONT.1144.1	--	--	ONT.1169.1,ONT.1169.2	ONT.1145.2,ONT.1145.1	--	--
chr1	26002671	26002781	+	Intron retention	ONT.773.3,ONT.773.1	ONT.773.3,Pt1g020940.1	Pt1g020940	1	--	--	--	--	--	ONT.1169.2,ONT.1169.1	--	--	--
chr1	26015749	26015961	+	Intron retention	ONT.775.2,ONT.775.4	ONT.775.2,ONT.775.4	Pt1g020920	1	--	--	--	--	--	--	ONT.1147.2,ONT.1147.1	--	--
chr1	26015749	26015981	+	Intron retention	ONT.775.2,ONT.775.3	ONT.775.2,ONT.775.3	Pt1g020920	1	--	--	--	--	--	ONT.1171.3,ONT.1171.2	--	--	--
chr1	26210445	26210306	-	Intron retention	ONT.1575.4,ONT.1575.3|ONT.1575.2,ONT.1575.1	ONT.1575.4,ONT.1575.3|Pt1g020700.2,Pt1g020700.1	Pt1g020700	2	--	ONT.1144.2,ONT.1144.3	--	--	--	--	--	ONT.1196.3,ONT.1196.4	--
chr1	26211854	26211777	-	Alternative 5' splice site	ONT.1575.1/ONT.1575.2,ONT.1575.3|ONT.1575.1/ONT.1575.1,ONT.1575.4/ONT.1575.3|ONT.1575.1/ONT.1575.1/ONT.1575.2/ONT.1575.5,ONT.1575.3/ONT.1575.3|ONT.1575.1/ONT.1575.2/ONT.1575.5,ONT.1575.3|ONT.1575.1/ONT.1575.2/ONT.1575.1/ONT.1575.5,ONT.1575.3/ONT.1575.4|ONT.1575.1/ONT.1575.2/ONT.1575.5,ONT.1575.3/ONT.1575.3|ONT.1575.2/ONT.1575.1/ONT.1575.5,ONT.1575.3/ONT.1575.4	Pt1g020700.1/Pt1g020700.2,ONT.1575.3|Pt1g020700.1/Pt1g020700.1,ONT.1575.4/ONT.1575.3|Pt1g020700.1/Pt1g020700.1/Pt1g020700.2/Pt1g020700.1,ONT.1575.3/ONT.1575.3|Pt1g020700.1/Pt1g020700.2/Pt1g020700.1,ONT.1575.3|Pt1g020700.1/Pt1g020700.2/Pt1g020700.1/Pt1g020700.1,ONT.1575.3/ONT.1575.4|Pt1g020700.1/Pt1g020700.2/Pt1g020700.1,ONT.1575.3/ONT.1575.3|Pt1g020700.2/Pt1g020700.1/Pt1g020700.1,ONT.1575.3/ONT.1…	Pt1g020700	8	ONT.1124.2/ONT.1124.3,ONT.1124.1	ONT.1144.1/ONT.1144.4,ONT.1144.2/ONT.1144.3	ONT.1157.1/ONT.1157.3/ONT.1157.4/ONT.1157.6,ONT.1157.2/ONT.1157.5	ONT.1246.2/ONT.1246.3/ONT.1246.5,ONT.1246.1/ONT.1246.4	ONT.1212.2/ONT.1212.3/ONT.1212.5,ONT.1212.1/ONT.1212.4	--	ONT.1159.2/ONT.1159.3/ONT.1159.4,ONT.1159.1	ONT.1196.1/ONT.1196.3/ONT.1196.4/ONT.1196.6,ONT.1196.2/ONT.1196.5	ONT.1189.1/ONT.1189.3/ONT.1189.4,ONT.1189.2
chr1	26297688	26297682	-	Alternative 5' splice site	ONT.1580.1,ONT.1580.4	Pt1g020570.2,ONT.1580.4	Pt1g020570	1	--	--	--	ONT.1255.1,ONT.1255.2	--	--	--	--	--
chr1	26366058	26365984	-	Intron retention	ONT.1585.3,ONT.1585.2|ONT.1585.3,ONT.1585.2/ONT.1585.2	ONT.1585.3,Pt1g020470.1|ONT.1585.3,Pt1g020470.1/Pt1g020470.1	Pt1g020470	4	--	ONT.1158.1,ONT.1158.2	ONT.1171.2,ONT.1171.1/ONT.1171.3	ONT.1260.2,ONT.1260.1	--	--	ONT.1172.2,ONT.1172.1	--	--
chr1	26366267	26366146	-	Alternative 3' splice site	ONT.1585.1,ONT.1585.2	ONT.1585.1,Pt1g020470.1	Pt1g020470	4	--	--	--	--	ONT.1227.1,ONT.1227.2	ONT.1197.1,ONT.1197.2	--	ONT.1211.2,ONT.1211.1	ONT.1203.2,ONT.1203.1
chr1	26366270	26366146	-	Alternative 3' splice site	ONT.1585.4,ONT.1585.2	ONT.1585.4,Pt1g020470.1	Pt1g020470	1	--	--	--	ONT.1260.3,ONT.1260.1	--	--	--	--	--
chr1	26468070	26468147	+	Intron retention	ONT.798.2,ONT.798.1	ONT.798.2,ONT.798.1	ONT.798	5	--	--	ONT.1181.2,ONT.1181.1	--	ONT.1238.2,ONT.1238.1	--	ONT.1184.1,ONT.1184.3	ONT.1223.3,ONT.1223.1	ONT.1215.1,ONT.1215.2
chr1	26556634	26557961	+	Intron retention	ONT.805.2,ONT.805.1	ONT.805.2,Pt1g020220.1	Pt1g020220	1	--	--	--	--	--	--	ONT.1190.1,ONT.1190.2	--	--
chr1	26607839	26607761	-	Intron retention	ONT.1597.1,ONT.1597.3	ONT.1597.1,Pt1g020130.1	Pt1g020130	2	--	ONT.1179.1,ONT.1179.2	--	--	--	--	--	--	ONT.1228.1,ONT.1228.2
chr1	26610110	26610100	-	Alternative 3' splice site	ONT.1597.3,ONT.1597.1	Pt1g020130.1,ONT.1597.1	Pt1g020130	2	--	ONT.1179.2,ONT.1179.1	--	--	--	--	--	--	ONT.1228.2,ONT.1228.1
chr1	26658314	26658296	-	Alternative 5' splice site	ONT.1600.1,ONT.1600.2	Pt1g020070.3,Pt1g020070.2	Pt1g020070	4	--	--	--	--	ONT.1251.2,ONT.1251.1	--	ONT.1200.2,ONT.1200.1	ONT.1241.2,ONT.1241.1	ONT.1230.2,ONT.1230.1
chr1	26764110	26764134	+	Alternative 3' splice site	ONT.817.1,ONT.817.2	Pt1g019890.1,ONT.817.2	Pt1g019890	3	--	--	--	ONT.1301.1,ONT.1301.2	--	--	ONT.1212.1,ONT.1212.2	--	ONT.1243.1,ONT.1243.2
chr1	26781787	26781871	+	Alternative 5' splice site	ONT.818.5,ONT.818.1/ONT.818.3|ONT.818.4,ONT.818.3|ONT.818.5,ONT.818.1	Pt1g019850.1,Pt1g019850.2/Pt1g019850.2|ONT.818.4,Pt1g019850.2|Pt1g019850.1,Pt1g019850.2	Pt1g019850	3	--	--	--	ONT.1303.3,ONT.1303.2	--	--	--	ONT.1258.3,ONT.1258.1/ONT.1258.2	ONT.1245.2,ONT.1245.3
chr1	26784036	26784038	+	Alternative 5' splice site	ONT.818.1,ONT.818.4	Pt1g019850.2,ONT.818.4	Pt1g019850	1	--	--	--	--	--	--	--	--	ONT.1245.1,ONT.1245.2
chr1	26819490	26819225	-	Intron retention	ONT.1612.2,ONT.1612.1	ONT.1612.2,ONT.1612.1	Pt1g019800	1	--	--	--	ONT.1309.2,ONT.1309.1	--	--	--	--	--
chr1	26831077	26831169	+	Alternative 5' splice site	ONT.823.2,ONT.823.1|ONT.823.2/ONT.823.2,ONT.823.1	Pt1g019790.1,ONT.823.1|Pt1g019790.1/Pt1g019790.1,ONT.823.1	Pt1g019790	5	--	--	--	ONT.1311.2,ONT.1311.1	ONT.1272.2,ONT.1272.1	--	ONT.1220.1,ONT.1220.2	ONT.1265.2,ONT.1265.1	ONT.1253.1/ONT.1253.3,ONT.1253.2
chr1	26836242	26836463	+	Intron retention	ONT.824.3,ONT.824.1/ONT.824.4	Pt1g019780.4,Pt1g019780.2/Pt1g019780.1	Pt1g019780	1	--	--	--	--	--	--	--	--	ONT.1254.1,ONT.1254.2/ONT.1254.3
chr1	26843162	26843156	-	Alternative 3' splice site	ONT.1614.1,ONT.1614.2	Pt1g019770.2,ONT.1614.2	Pt1g019770	1	--	--	--	--	--	--	ONT.1222.1,ONT.1222.2	--	--
chr1	26927127	26926609	-	Intron retention	ONT.1620.2,ONT.1620.1	ONT.1620.2,Pt1g019600.1	Pt1g019600	2	--	--	--	ONT.1322.2,ONT.1322.1	--	--	--	ONT.1279.2,ONT.1279.1	--
chr1	26967247	26967618	+	Intron retention	ONT.831.2,ONT.831.1	ONT.831.2,Pt1g019540.1	Pt1g019540	6	ONT.1199.2,ONT.1199.1	--	ONT.1236.2,ONT.1236.1	ONT.1325.2,ONT.1325.1	ONT.1288.2,ONT.1288.1	--	--	ONT.1281.2,ONT.1281.1	ONT.1270.2,ONT.1270.1
chr1	27133449	27133372	-	Intron retention	ONT.1639.2,ONT.1639.1	Pt1g019340.1,ONT.1639.1	Pt1g019340	1	--	ONT.1229.2,ONT.1229.1	--	--	--	--	--	--	--
chr1	27141705	27141689	-	Alternative 3' splice site	ONT.1641.7,ONT.1641.1|ONT.1641.7,ONT.1641.6	ONT.1641.7,Pt1g019320.1|ONT.1641.7,Pt1g019320.2	Pt1g019320	2	--	--	--	--	ONT.1301.4,ONT.1301.3	--	ONT.1250.3,ONT.1250.2	--	--
chr1	27141817	27141689	-	Alternative 3' splice site	ONT.1641.2,ONT.1641.1|ONT.1641.2,ONT.1641.6|ONT.1641.2,ONT.1641.1/ONT.1641.5	ONT.1641.2,Pt1g019320.1|ONT.1641.2,Pt1g019320.2|ONT.1641.2,Pt1g019320.1/ONT.1641.5	Pt1g019320	8	ONT.1215.2,ONT.1215.1	ONT.1231.3,ONT.1231.2	ONT.1251.2,ONT.1251.1	ONT.1340.2,ONT.1340.1/ONT.1340.3	ONT.1301.2,ONT.1301.3	ONT.1277.1,ONT.1277.2	ONT.1250.1,ONT.1250.2	--	ONT.1288.1,ONT.1288.2
chr1	27141817	27141705	-	Alternative 3' splice site	ONT.1641.2,ONT.1641.7	ONT.1641.2,ONT.1641.7	Pt1g019320	2	--	--	--	--	ONT.1301.2,ONT.1301.4	--	ONT.1250.1,ONT.1250.3	--	--
chr1	27152170	27152005	-	Intron retention	ONT.1643.1,ONT.1643.2	ONT.1643.1,Pt1g019300.1	Pt1g019300	2	ONT.1217.1,ONT.1217.2	ONT.1233.1,ONT.1233.2	--	--	--	--	--	--	--
chr1	27152528	27152231	-	Intron retention	ONT.1643.3,ONT.1643.2|ONT.1643.3,ONT.1643.2/ONT.1643.2	ONT.1643.3,Pt1g019300.1|ONT.1643.3,Pt1g019300.1/Pt1g019300.1	Pt1g019300	3	--	--	--	ONT.1342.2,ONT.1342.1/ONT.1342.3	--	ONT.1280.2,ONT.1280.1	--	ONT.1303.1,ONT.1303.2	--
chr1	27183334	27183420	+	Intron retention	ONT.839.2,ONT.839.7	ONT.839.2,ONT.839.7	Pt1g019260	1	ONT.1220.4,ONT.1220.3	--	--	--	--	--	--	--	--
chr1	27260209	27260155	-	Alternative 3' splice site	ONT.1649.2,ONT.1649.1	Pt1g019160.1,Pt1g019160.2	Pt1g019160	1	--	--	--	--	ONT.1314.1,ONT.1314.2	--	--	--	--
chr1	2773566	2776177	+	Intron retention	ONT.116.12,ONT.116.3	Pt1g005550.6,ONT.116.3	Pt1g005550	1	--	--	--	--	ONT.181.5,ONT.181.4	--	--	--	--
chr1	2774835	2776059	+	Exon skipping	ONT.116.8/ONT.116.5,ONT.116.4|ONT.116.5/ONT.116.8/ONT.116.2,ONT.116.7|ONT.116.8,ONT.116.7|ONT.116.5/ONT.116.2,ONT.116.3|ONT.116.2/ONT.116.8,ONT.116.3	Pt1g005550.2/ONT.116.5,ONT.116.4|ONT.116.5/Pt1g005550.2/ONT.116.2,ONT.116.7|Pt1g005550.2,ONT.116.7|ONT.116.5/ONT.116.2,ONT.116.3|ONT.116.2/Pt1g005550.2,ONT.116.3	Pt1g005550	5	--	--	--	ONT.181.5,ONT.181.4	ONT.181.1/ONT.181.2,ONT.181.4	ONT.175.2/ONT.175.4,ONT.175.1	--	ONT.177.3/ONT.177.4,ONT.177.1	ONT.180.2/ONT.180.4/ONT.180.5,ONT.180.3
chr1	2776177	2776533	+	Alternative 3' splice site	ONT.116.2/ONT.116.8/ONT.116.5,ONT.116.6|ONT.116.8/ONT.116.5,ONT.116.1|ONT.116.5/ONT.116.8/ONT.116.2,ONT.116.1|ONT.116.8,ONT.116.1/ONT.116.6|ONT.116.5/ONT.116.2,ONT.116.1	ONT.116.2/Pt1g005550.2/ONT.116.5,ONT.116.6|Pt1g005550.2/ONT.116.5,ONT.116.1|ONT.116.5/Pt1g005550.2/ONT.116.2,ONT.116.1|Pt1g005550.2,ONT.116.1/ONT.116.6|ONT.116.5/ONT.116.2,ONT.116.1	Pt1g005550	5	--	--	--	ONT.181.5,ONT.181.1/ONT.181.2	ONT.181.1/ONT.181.2,ONT.181.3	--	ONT.174.1/ONT.174.3/ONT.174.4,ONT.174.2	ONT.177.3/ONT.177.4,ONT.177.2	ONT.180.2/ONT.180.4/ONT.180.5,ONT.180.1
chr1	2777282	2777298	+	Alternative 5' splice site	ONT.116.5,ONT.116.2/ONT.116.13|ONT.116.5,ONT.116.4/ONT.116.1|ONT.116.5,ONT.116.1/ONT.116.2/ONT.116.13/ONT.116.14|ONT.116.9,ONT.116.1/ONT.116.13|ONT.116.5,ONT.116.2/ONT.116.1/ONT.116.3|ONT.116.9,ONT.116.3/ONT.116.2	ONT.116.5,ONT.116.2/ONT.116.13|ONT.116.5,ONT.116.4/ONT.116.1|ONT.116.5,ONT.116.1/ONT.116.2/ONT.116.13/ONT.116.14|ONT.116.9,ONT.116.1/ONT.116.13|ONT.116.5,ONT.116.2/ONT.116.1/ONT.116.3|ONT.116.9,ONT.116.3/ONT.116.2	Pt1g005550	6	--	--	--	ONT.181.3,ONT.181.1/ONT.181.6	ONT.181.1,ONT.181.2/ONT.181.3/ONT.181.4	ONT.175.3,ONT.175.1/ONT.175.2	ONT.174.4,ONT.174.1/ONT.174.6	ONT.177.4,ONT.177.1/ONT.177.2	ONT.180.2,ONT.180.1/ONT.180.5/ONT.180.6/ONT.180.7
chr1	3002433	3002546	+	Intron retention	ONT.125.2/ONT.125.8,ONT.125.6/ONT.125.4/ONT.125.3|ONT.125.2/ONT.125.8,ONT.125.4/ONT.125.3|ONT.125.1,ONT.125.7|ONT.125.2/ONT.125.2/ONT.125.8/ONT.125.2,ONT.125.3/ONT.125.4	ONT.125.2/ONT.125.8,Pt1g005280.1/Pt1g005280.1/Pt1g005280.1|ONT.125.2/ONT.125.8,Pt1g005280.1/Pt1g005280.1|ONT.125.1,Pt1g005280.1|ONT.125.2/ONT.125.2/ONT.125.8/ONT.125.2,Pt1g005280.1/Pt1g005280.1	Pt1g005280	9	ONT.176.1/ONT.176.2,ONT.176.3/ONT.176.4/ONT.176.5	ONT.184.1/ONT.184.4,ONT.184.2/ONT.184.5	ONT.183.6,ONT.183.8	ONT.197.8,ONT.197.7	ONT.197.8,ONT.197.6	ONT.190.3/ONT.190.4/ONT.190.5/ONT.190.6,ONT.190.2/ONT.190.7	ONT.190.1,ONT.190.8	ONT.193.9,ONT.193.6	ONT.195.1,ONT.195.8
chr1	3006544	3006675	+	Intron retention	ONT.126.3,ONT.126.2	ONT.126.3,ONT.126.2	Pt1g005270	2	--	--	--	--	ONT.198.2,ONT.198.1	--	--	--	ONT.196.2,ONT.196.1
chr1	303433	303437	+	Alternative 5' splice site	ONT.16.1,ONT.16.3	ONT.16.1,ONT.16.3	Pt1g001940	4	ONT.20.1,ONT.20.3	ONT.20.1,ONT.20.3	ONT.22.2,ONT.22.3	--	--	--	ONT.19.1,ONT.19.2	--	--
chr1	3041676	3041678	+	Alternative 3' splice site	ONT.128.1,ONT.128.2	ONT.128.1,Pt1g005200.1	Pt1g005200	1	--	--	--	--	--	--	--	--	ONT.201.1,ONT.201.2
chr1	3049561	3049825	+	Intron retention	ONT.129.3,ONT.129.2/ONT.129.2	ONT.129.3,Pt1g005190.2/Pt1g005190.2	Pt1g005190	2	--	--	--	ONT.204.3,ONT.204.1/ONT.204.2	--	ONT.197.2,ONT.197.1/ONT.197.3	--	--	--
chr1	3054995	3054992	-	Alternative 3' splice site	ONT.957.1,ONT.957.2	ONT.957.1,ONT.957.2	ONT.957	2	--	ONT.192.1,ONT.192.2	--	--	--	--	--	ONT.201.1,ONT.201.2	--
chr1	3069513	3069486	-	Alternative 5' splice site	ONT.958.5,ONT.958.1/ONT.958.3|ONT.958.2,ONT.958.1/ONT.958.4|ONT.958.2,ONT.958.1/ONT.958.3|ONT.958.2,ONT.958.1	ONT.958.5,Pt1g005170.1/ONT.958.3|ONT.958.2,Pt1g005170.1/ONT.958.4|ONT.958.2,Pt1g005170.1/ONT.958.3|ONT.958.2,Pt1g005170.1	Pt1g005170	8	ONT.186.2,ONT.186.1/ONT.186.3	ONT.194.3,ONT.194.2/ONT.194.4	ONT.193.1,ONT.193.2/ONT.193.3	ONT.207.3,ONT.207.2	ONT.207.1,ONT.207.2	ONT.200.2,ONT.200.1	--	ONT.203.2,ONT.203.1	ONT.205.2,ONT.205.1
chr1	3070271	3069727	-	Intron retention	ONT.958.4,ONT.958.1/ONT.958.2	ONT.958.4,Pt1g005170.1/ONT.958.2	Pt1g005170	1	--	ONT.194.4,ONT.194.2/ONT.194.3	--	--	--	--	--	--	--
chr1	3070271	3070039	-	Intron retention	ONT.958.3,ONT.958.1/ONT.958.5|ONT.958.3,ONT.958.2/ONT.958.1	ONT.958.3,Pt1g005170.1/ONT.958.5|ONT.958.3,ONT.958.2/Pt1g005170.1	Pt1g005170	2	ONT.186.3,ONT.186.1/ONT.186.2	--	ONT.193.3,ONT.193.1/ONT.193.2	--	--	--	--	--	--
chr1	3070966	3070963	-	Alternative 5' splice site	ONT.958.1/ONT.958.3,ONT.958.5	Pt1g005170.1/ONT.958.3,ONT.958.5	Pt1g005170	1	ONT.186.1/ONT.186.3,ONT.186.2	--	--	--	--	--	--	--	--
chr1	3108451	3108369	-	Intron retention	ONT.961.2,ONT.961.1/ONT.961.1	ONT.961.2,Pt1g005120.1/Pt1g005120.1	Pt1g005120	2	--	--	--	--	--	ONT.203.2,ONT.203.1/ONT.203.3	--	ONT.206.2,ONT.206.1/ONT.206.3	--
chr1	3122959	3122967	+	Alternative 5' splice site	ONT.133.1,ONT.133.3	Pt1g005090.1,ONT.133.3	Pt1g005090	1	--	--	ONT.197.1,ONT.197.4	--	--	--	--	--	--
chr1	3122959	3123215	+	Intron retention	ONT.133.2,ONT.133.1|ONT.133.2/ONT.133.5,ONT.133.1|ONT.133.2/ONT.133.2/ONT.133.6,ONT.133.1|ONT.133.2,ONT.133.1/ONT.133.1|ONT.133.2/ONT.133.6,ONT.133.1|ONT.133.2/ONT.133.2,ONT.133.1/ONT.133.1	ONT.133.2,Pt1g005090.1|ONT.133.2/ONT.133.5,Pt1g005090.1|ONT.133.2/ONT.133.2/ONT.133.6,Pt1g005090.1|ONT.133.2,Pt1g005090.1/Pt1g005090.1|ONT.133.2/ONT.133.6,Pt1g005090.1|ONT.133.2/ONT.133.2,Pt1g005090.1/Pt1g005090.1	Pt1g005090	9	ONT.190.2,ONT.190.1	ONT.198.2/ONT.198.4,ONT.198.1	ONT.197.2/ONT.197.3/ONT.197.5,ONT.197.1	ONT.212.2/ONT.212.3,ONT.212.1	ONT.213.1,ONT.213.2/ONT.213.3	ONT.205.2/ONT.205.4,ONT.205.1/ONT.205.3	ONT.206.1,ONT.206.2/ONT.206.3	ONT.209.1,ONT.209.2/ONT.209.3	ONT.210.2,ONT.210.1
chr1	3122959	3123312	+	Alternative 5' splice site	ONT.133.4,ONT.133.2/ONT.133.5|ONT.133.4,ONT.133.2/ONT.133.2	ONT.133.4,ONT.133.2/ONT.133.5|ONT.133.4,ONT.133.2/ONT.133.2	Pt1g005090	2	--	ONT.198.3,ONT.198.2/ONT.198.4	--	--	--	ONT.205.5,ONT.205.2/ONT.205.4	--	--	--
chr1	3122967	3123215	+	Intron retention	ONT.133.2/ONT.133.2/ONT.133.6,ONT.133.3	ONT.133.2/ONT.133.2/ONT.133.6,ONT.133.3	Pt1g005090	1	--	--	ONT.197.2/ONT.197.3/ONT.197.5,ONT.197.4	--	--	--	--	--	--
chr1	3123215	3123312	+	Exon skipping	ONT.133.4,ONT.133.1|ONT.133.4,ONT.133.1/ONT.133.1	ONT.133.4,Pt1g005090.1|ONT.133.4,Pt1g005090.1/Pt1g005090.1	Pt1g005090	2	--	ONT.198.3,ONT.198.1	--	--	--	ONT.205.5,ONT.205.1/ONT.205.3	--	--	--
chr1	314492	314541	+	Alternative 3' splice site	ONT.17.3,ONT.17.2	Pt1g001920.5,Pt1g001920.6	Pt1g001920	1	--	--	--	--	--	--	--	--	ONT.21.1,ONT.21.2
chr1	314495	314541	+	Alternative 3' splice site	ONT.17.4,ONT.17.2	Pt1g001920.2,Pt1g001920.6	Pt1g001920	2	--	--	--	--	ONT.20.2,ONT.20.1	--	ONT.20.3,ONT.20.2	--	--
chr1	3169001	3168977	-	Alternative 3' splice site	ONT.964.1,ONT.964.2	ONT.964.1,Pt1g005030.1	Pt1g005030	2	--	--	--	--	ONT.216.1,ONT.216.2	--	--	--	ONT.213.1,ONT.213.2
chr1	3243372	3243478	+	Intron retention	ONT.139.2,ONT.139.1	ONT.139.2,ONT.139.1	Pt1g004930	3	ONT.198.2,ONT.198.1	ONT.206.2,ONT.206.1	ONT.204.1,ONT.204.2	--	--	--	--	--	--
chr1	3346414	3346319	-	Intron retention	ONT.971.1,ONT.971.2|ONT.971.1,ONT.971.3	ONT.971.1,Pt1g004860.1|ONT.971.1,Pt1g004860.2	Pt1g004860	3	--	--	--	--	ONT.225.2,ONT.225.1	ONT.216.1,ONT.216.2	ONT.217.1,ONT.217.2	--	--
chr1	3352174	3352019	-	Intron retention	ONT.972.1,ONT.972.2/ONT.972.3|ONT.972.1,ONT.972.2|ONT.972.1,ONT.972.2/ONT.972.2	Pt1g004850.1,ONT.972.2/ONT.972.3|Pt1g004850.1,ONT.972.2|Pt1g004850.1,ONT.972.2/ONT.972.2	Pt1g004850	5	ONT.202.2,ONT.202.1/ONT.202.3	--	ONT.208.2,ONT.208.1	--	--	--	ONT.218.1,ONT.218.2/ONT.218.3	ONT.222.1,ONT.222.2	ONT.221.1,ONT.221.2
chr1	336028	336115	+	Intron retention	ONT.18.3,ONT.18.1	Pt1g001900.2,Pt1g001900.1	Pt1g001900	1	--	--	--	--	--	ONT.21.2,ONT.21.1	--	--	--
chr1	3365659	3365721	+	Alternative 5' splice site	ONT.144.1,ONT.144.2	Pt1g004810.2,Pt1g004810.1	Pt1g004810	8	ONT.204.2,ONT.204.1	ONT.211.1,ONT.211.2	--	ONT.225.1,ONT.225.2	ONT.228.2,ONT.228.1	ONT.219.2,ONT.219.1	ONT.220.1,ONT.220.2	ONT.224.2,ONT.224.1	ONT.223.2,ONT.223.1
chr1	339284	339192	-	Intron retention	ONT.853.1,ONT.853.3/ONT.853.3|ONT.853.1/ONT.853.1,ONT.853.3|ONT.853.6,ONT.853.2|ONT.853.4,ONT.853.2/ONT.853.2	ONT.853.1,ONT.853.3/ONT.853.3|ONT.853.1/ONT.853.1,ONT.853.3|ONT.853.6,Pt1g001890.1|ONT.853.4,Pt1g001890.1/Pt1g001890.1	Pt1g001890	4	--	--	--	ONT.24.1/ONT.24.5,ONT.24.3	ONT.22.3,ONT.22.1	ONT.22.2,ONT.22.1/ONT.22.4	--	--	ONT.23.3,ONT.23.1/ONT.23.4
chr1	339490	339192	-	Intron retention	ONT.853.1,ONT.853.2|ONT.853.1/ONT.853.1,ONT.853.2/ONT.853.2	ONT.853.1,Pt1g001890.1|ONT.853.1/ONT.853.1,Pt1g001890.1/Pt1g001890.1	Pt1g001890	2	--	--	--	ONT.24.1/ONT.24.5,ONT.24.2/ONT.24.4	--	--	--	--	ONT.23.3,ONT.23.2
chr1	339490	339409	-	Intron retention	ONT.853.3,ONT.853.2/ONT.853.7|ONT.853.3,ONT.853.2|ONT.853.3,ONT.853.2/ONT.853.2|ONT.853.3/ONT.853.3,ONT.853.2	ONT.853.3,Pt1g001890.1/Pt1g001890.1|ONT.853.3,Pt1g001890.1|ONT.853.3/ONT.853.3,Pt1g001890.1	Pt1g001890	8	ONT.21.1,ONT.21.2/ONT.21.3	--	ONT.23.1,ONT.23.2	ONT.24.3,ONT.24.2/ONT.24.4	ONT.22.2,ONT.22.1	ONT.22.3,ONT.22.1/ONT.22.4	ONT.21.2,ONT.21.1/ONT.21.3	ONT.21.1/ONT.21.3,ONT.21.2	ONT.23.1/ONT.23.4,ONT.23.2
chr1	339490	339481	-	Alternative 5' splice site	ONT.853.2/ONT.853.2,ONT.853.4	Pt1g001890.1/Pt1g001890.1,ONT.853.4	Pt1g001890	1	--	--	--	--	--	ONT.22.1/ONT.22.4,ONT.22.2	--	--	--
chr1	346731	346707	-	Alternative 3' splice site	ONT.854.1,ONT.854.4|ONT.854.1/ONT.854.5,ONT.854.4	Pt1g001870.1,ONT.854.4|Pt1g001870.1/Pt1g001870.1,ONT.854.4	Pt1g001870	3	--	ONT.24.1,ONT.24.2	--	--	--	--	ONT.22.2,ONT.22.1	--	ONT.24.1/ONT.24.4,ONT.24.3
chr1	347530	346707	-	Intron retention	ONT.854.2,ONT.854.4	ONT.854.2,ONT.854.4	Pt1g001870	2	--	--	--	--	--	--	ONT.22.3,ONT.22.1	--	ONT.24.2,ONT.24.3
chr1	347530	346731	-	Intron retention	ONT.854.2,ONT.854.1	ONT.854.2,Pt1g001870.1	Pt1g001870	5	--	--	ONT.24.1,ONT.24.2	ONT.25.3,ONT.25.2	ONT.23.2,ONT.23.1	--	ONT.22.3,ONT.22.2	--	ONT.24.2,ONT.24.1
chr1	3484580	3484663	+	Intron retention	ONT.147.3,ONT.147.1/ONT.147.1/ONT.147.1	ONT.147.3,Pt1g004700.1/Pt1g004700.1/Pt1g004700.1	Pt1g004700	1	--	--	--	ONT.228.4,ONT.228.1/ONT.228.2/ONT.228.3	--	--	--	--	--
chr1	3540385	3540397	+	Alternative 5' splice site	ONT.150.3,ONT.150.2/ONT.150.4	ONT.150.3,Pt1g004650.2/Pt1g004650.1	Pt1g004650	1	--	--	--	--	ONT.237.2,ONT.237.1/ONT.237.3	--	--	--	--
chr1	3548410	3548075	-	Intron retention	ONT.979.2,ONT.979.1	ONT.979.2,ONT.979.1	Pt1g004640	1	--	--	--	--	ONT.239.1,ONT.239.2	--	--	--	--
chr1	3548968	3548957	-	Alternative 3' splice site	ONT.979.4,ONT.979.1	ONT.979.4,ONT.979.1	Pt1g004640	1	--	--	--	--	--	--	--	ONT.235.2,ONT.235.1	--
chr1	3553831	3553840	+	Alternative 3' splice site	ONT.151.3,ONT.151.2	Pt1g004630.2,ONT.151.2	Pt1g004630	1	--	--	ONT.222.2,ONT.222.1	--	--	--	--	--	--
chr1	355635	355639	+	Alternative 5' splice site	ONT.19.3,ONT.19.2	Pt1g001860.1,ONT.19.2	Pt1g001860	1	--	--	--	--	--	--	--	ONT.23.2,ONT.23.1	--
chr1	3709489	3709473	-	Alternative 5' splice site	ONT.985.1/ONT.985.1,ONT.985.5	Pt1g004430.1/Pt1g004430.1,ONT.985.5	Pt1g004430	1	--	--	--	--	--	--	--	ONT.248.1/ONT.248.2,ONT.248.3	--
chr1	3762501	3762450	-	Exon skipping	ONT.986.5/ONT.986.2,ONT.986.3	ONT.986.5/ONT.986.2,ONT.986.3	Pt1g004340+Pt1g004350	1	--	--	--	--	ONT.255.1/ONT.255.2,ONT.255.3	--	--	--	--
chr1	3799200	3799290	+	Exon skipping	ONT.167.2,ONT.167.3	ONT.167.2,ONT.167.3	Pt1g004290	2	ONT.236.1,ONT.236.2	--	--	--	--	ONT.252.2,ONT.252.1	--	--	--
chr1	3799200	3799294	+	Exon skipping	ONT.167.2,ONT.167.1	ONT.167.2,ONT.167.1	Pt1g004290	3	--	--	--	ONT.258.1,ONT.258.2	--	--	ONT.251.2,ONT.251.1	ONT.258.1,ONT.258.2	--
chr1	3809600	3809680	+	Exon skipping	ONT.168.3,ONT.168.2|ONT.168.3,ONT.168.2/ONT.168.2|ONT.168.3,ONT.168.2/ONT.168.2/ONT.168.2|ONT.168.3,ONT.168.2/ONT.168.2/ONT.168.1	ONT.168.3,Pt1g004260.1|ONT.168.3,Pt1g004260.1/Pt1g004260.1|ONT.168.3,Pt1g004260.1/Pt1g004260.1/Pt1g004260.1|ONT.168.3,Pt1g004260.1/Pt1g004260.1/ONT.168.1	Pt1g004260	5	ONT.238.1,ONT.238.2	--	ONT.244.3,ONT.244.1/ONT.244.2	ONT.260.4,ONT.260.1/ONT.260.2/ONT.260.3	ONT.262.4,ONT.262.1/ONT.262.2/ONT.262.3	ONT.254.2,ONT.254.1/ONT.254.3	--	--	--
chr1	3812416	3812489	+	Alternative 3' splice site	ONT.168.2/ONT.168.2/ONT.168.3,ONT.168.1	Pt1g004260.1/Pt1g004260.1/ONT.168.3,ONT.168.1	Pt1g004260	1	--	--	--	--	ONT.262.1/ONT.262.2/ONT.262.4,ONT.262.3	--	--	--	--
chr1	382887	382885	-	Alternative 5' splice site	ONT.855.1,ONT.855.2	Pt1g001820.1,ONT.855.2	Pt1g001820	1	--	--	--	--	ONT.26.1,ONT.26.2	--	--	--	--
chr1	3858891	3858848	-	Alternative 5' splice site	ONT.992.2,ONT.992.1/ONT.992.1|ONT.992.2,ONT.992.1	ONT.992.2,Pt1g004210.1/Pt1g004210.1|ONT.992.2,Pt1g004210.1	Pt1g004210	2	--	ONT.246.2,ONT.246.1/ONT.246.3	ONT.247.2,ONT.247.1	--	--	--	--	--	--
chr1	3869857	3867157	-	Intron retention	ONT.993.2,ONT.993.1	ONT.993.2,Pt1g004200.1	Pt1g004200	1	--	--	--	--	--	ONT.259.2,ONT.259.1	--	--	--
chr1	3870078	3870076	-	Alternative 5' splice site	ONT.993.1/ONT.993.1,ONT.993.3	Pt1g004200.1/Pt1g004200.1,ONT.993.3	Pt1g004200	1	--	--	--	--	--	--	ONT.258.1/ONT.258.2,ONT.258.3	--	--
chr1	389612	389615	+	Alternative 5' splice site	ONT.21.2,ONT.21.1	ONT.21.2,ONT.21.1	Pt1g001810	1	--	--	--	ONT.29.2,ONT.29.1	--	--	--	--	--
chr1	3903133	3903247	+	Alternative 5' splice site	ONT.174.3,ONT.174.7	ONT.174.3,ONT.174.7	Pt1g004150	1	--	--	--	--	--	--	--	--	ONT.269.5,ONT.269.6
chr1	3904721	3904732	+	Alternative 3' splice site	ONT.174.6,ONT.174.3/ONT.174.4/ONT.174.2/ONT.174.2|ONT.174.6,ONT.174.4/ONT.174.2/ONT.174.2/ONT.174.3/ONT.174.7/ONT.174.2|ONT.174.6,ONT.174.2/ONT.174.3/ONT.174.2	ONT.174.6,ONT.174.3/ONT.174.4/Pt1g004150.2/Pt1g004150.2|ONT.174.6,ONT.174.4/Pt1g004150.2/Pt1g004150.2/ONT.174.3/ONT.174.7/Pt1g004150.2|ONT.174.6,Pt1g004150.2/ONT.174.3/Pt1g004150.2	Pt1g004150	3	--	--	--	--	--	ONT.262.1,ONT.262.2/ONT.262.3/ONT.262.4	ONT.262.3,ONT.262.1/ONT.262.2/ONT.262.4/ONT.262.5	--	ONT.269.4,ONT.269.1/ONT.269.2/ONT.269.3/ONT.269.5/ONT.269.6/ONT.269.7
chr1	3905541	3905635	+	Intron retention	ONT.174.3,ONT.174.2/ONT.174.2|ONT.174.3,ONT.174.4/ONT.174.6/ONT.174.2/ONT.174.2|ONT.174.3,ONT.174.4/ONT.174.2/ONT.174.2/ONT.174.6/ONT.174.7/ONT.174.2|ONT.174.3,ONT.174.6/ONT.174.2/ONT.174.2	ONT.174.3,Pt1g004150.2/Pt1g004150.2|ONT.174.3,ONT.174.4/ONT.174.6/Pt1g004150.2/Pt1g004150.2|ONT.174.3,ONT.174.4/Pt1g004150.2/Pt1g004150.2/ONT.174.6/ONT.174.7/Pt1g004150.2|ONT.174.3,ONT.174.6/Pt1g004150.2/Pt1g004150.2	Pt1g004150	4	--	ONT.250.2,ONT.250.1/ONT.250.3	--	--	--	ONT.262.3,ONT.262.1/ONT.262.2/ONT.262.4	ONT.262.1,ONT.262.2/ONT.262.3/ONT.262.4/ONT.262.5	--	ONT.269.5,ONT.269.1/ONT.269.2/ONT.269.3/ONT.269.4/ONT.269.6/ONT.269.7
chr1	390557	390585	+	Alternative 3' splice site	ONT.21.2,ONT.21.1	ONT.21.2,ONT.21.1	Pt1g001810	1	--	--	--	ONT.29.2,ONT.29.1	--	--	--	--	--
chr1	3905691	3906262	+	Intron retention	ONT.174.1,ONT.174.2/ONT.174.2	Pt1g004150.5,Pt1g004150.2/Pt1g004150.2	Pt1g004150	2	--	--	--	--	ONT.269.2,ONT.269.1/ONT.269.3	--	--	ONT.269.1,ONT.269.2/ONT.269.3	--
chr1	3905895	3906262	+	Intron retention	ONT.174.4,ONT.174.3/ONT.174.6/ONT.174.2/ONT.174.2|ONT.174.4,ONT.174.2/ONT.174.2/ONT.174.6/ONT.174.3/ONT.174.7/ONT.174.2	ONT.174.4,ONT.174.3/ONT.174.6/Pt1g004150.2/Pt1g004150.2|ONT.174.4,Pt1g004150.2/Pt1g004150.2/ONT.174.6/ONT.174.3/ONT.174.7/Pt1g004150.2	Pt1g004150	2	--	--	--	--	--	--	ONT.262.2,ONT.262.1/ONT.262.3/ONT.262.4/ONT.262.5	--	ONT.269.1,ONT.269.2/ONT.269.3/ONT.269.4/ONT.269.5/ONT.269.6/ONT.269.7
chr1	3948049	3947964	-	Intron retention	ONT.999.3,ONT.999.1/ONT.999.2	ONT.999.3,ONT.999.1/ONT.999.2	Pt1g004110	1	ONT.249.3,ONT.249.1/ONT.249.2	--	--	--	--	--	--	--	--
chr1	3948724	3948624	-	Exon skipping	ONT.999.1/ONT.999.3,ONT.999.2|ONT.999.1,ONT.999.2|ONT.999.1/ONT.999.4,ONT.999.2	ONT.999.1/ONT.999.3,ONT.999.2|ONT.999.1,ONT.999.2|ONT.999.1/ONT.999.4,ONT.999.2	Pt1g004110	3	ONT.249.1/ONT.249.3,ONT.249.2	ONT.252.1,ONT.252.2	ONT.253.1/ONT.253.3,ONT.253.2	--	--	--	--	--	--
chr1	3959106	3958816	-	Intron retention	ONT.1000.3,ONT.1000.4	ONT.1000.3,ONT.1000.4	Pt1g004110	1	--	--	--	--	ONT.274.1,ONT.274.2	--	--	--	--
chr1	397240	397388	+	Intron retention	ONT.22.2,ONT.22.1	ONT.22.2,ONT.22.1	Pt1g001810	1	--	--	--	--	--	--	--	--	ONT.29.1,ONT.29.2
chr1	3975578	3976063	+	Intron retention	ONT.176.6,ONT.176.8	ONT.176.6,ONT.176.8	Pt1g004100	1	--	--	ONT.255.6,ONT.255.5	--	--	--	--	--	--
chr1	3975703	3976063	+	Intron retention	ONT.176.6,ONT.176.7	ONT.176.6,ONT.176.7	Pt1g004100	1	--	--	ONT.255.6,ONT.255.7	--	--	--	--	--	--
chr1	3975957	3976063	+	Intron retention	ONT.176.4,ONT.176.5	ONT.176.4,ONT.176.5	Pt1g004100	1	--	--	ONT.255.2,ONT.255.3	--	--	--	--	--	--
chr1	3978567	3978577	+	Alternative 3' splice site	ONT.176.2/ONT.176.4/ONT.176.5/ONT.176.2/ONT.176.8/ONT.176.7,ONT.176.6	ONT.176.2/ONT.176.4/ONT.176.5/ONT.176.2/ONT.176.8/ONT.176.7,ONT.176.6	Pt1g004100	1	--	--	ONT.255.1/ONT.255.2/ONT.255.3/ONT.255.4/ONT.255.5/ONT.255.7,ONT.255.6	--	--	--	--	--	--
chr1	3986867	3987237	+	Intron retention	ONT.178.5,ONT.178.4	Pt1g004090.3,Pt1g004090.1	Pt1g004090	1	--	--	--	--	ONT.277.1,ONT.277.2	--	--	--	--
chr1	3987237	3987447	+	Exon skipping	ONT.178.3,ONT.178.4/ONT.178.6|ONT.178.3,ONT.178.1/ONT.178.2/ONT.178.4/ONT.178.4|ONT.178.3,ONT.178.4	Pt1g004090.4,Pt1g004090.1/Pt1g004090.1|Pt1g004090.4,ONT.178.1/ONT.178.2/Pt1g004090.1/Pt1g004090.1|Pt1g004090.4,Pt1g004090.1	Pt1g004090	3	ONT.253.3,ONT.253.1/ONT.253.2	ONT.256.3,ONT.256.1/ONT.256.2/ONT.256.4/ONT.256.5	ONT.257.2,ONT.257.1	--	--	--	--	--	--
chr1	399401	399626	+	Alternative 5' splice site	ONT.23.4/ONT.23.6,ONT.23.3	Pt1g001800.4/Pt1g001800.1,Pt1g001800.2	Pt1g001800	1	ONT.27.3/ONT.27.4,ONT.27.2	--	--	--	--	--	--	--	--
chr1	399562	399626	+	Exon skipping	ONT.23.6/ONT.23.5/ONT.23.5,ONT.23.2	Pt1g001800.1/Pt1g001800.4/Pt1g001800.4,Pt1g001800.3	Pt1g001800	1	--	--	--	--	ONT.29.2/ONT.29.3/ONT.29.4,ONT.29.1	--	--	--	--
chr1	3995883	3995737	-	Alternative 3' splice site	ONT.1002.2,ONT.1002.1|ONT.1002.2,ONT.1002.1/ONT.1002.1	ONT.1002.2,ONT.1002.1|ONT.1002.2,ONT.1002.1/ONT.1002.1	ONT.1002	3	ONT.255.2,ONT.255.1	--	--	ONT.278.2,ONT.278.1	ONT.279.3,ONT.279.1/ONT.279.2	--	--	--	--
chr1	4004212	4004209	-	Alternative 5' splice site	ONT.1003.4,ONT.1003.3	Pt1g004070.1,ONT.1003.3	Pt1g004070	1	--	--	--	--	ONT.280.3,ONT.280.1	--	--	--	--
chr1	4072888	4072662	-	Intron retention	ONT.1007.1,ONT.1007.2	Pt1g004010.4,Pt1g004010.2	Pt1g004010	1	--	--	--	ONT.282.1,ONT.282.2	--	--	--	--	--
chr1	4153011	4153990	+	Intron retention	ONT.186.4,ONT.186.1/ONT.186.1	ONT.186.4,Pt1g003890.1/Pt1g003890.1	Pt1g003890	1	--	--	--	--	--	--	--	ONT.293.4,ONT.293.1/ONT.293.3	--
chr1	4161883	4161869	-	Alternative 5' splice site	ONT.1015.1,ONT.1015.2	Pt1g003870.1,ONT.1015.2	Pt1g003870	1	--	--	--	--	--	--	--	--	ONT.296.2,ONT.296.1
chr1	4236437	4236441	+	Alternative 5' splice site	ONT.193.3,ONT.193.1	ONT.193.3,ONT.193.1	Pt1g003770	1	--	--	ONT.283.2,ONT.283.1	--	--	--	--	--	--
chr1	4238490	4238570	+	Exon skipping	ONT.193.3/ONT.193.3,ONT.193.4	ONT.193.3/ONT.193.3,ONT.193.4	Pt1g003770	1	--	--	--	--	--	--	--	ONT.304.1/ONT.304.3,ONT.304.2	--
chr1	4286761	4286610	-	Intron retention	ONT.1023.2,ONT.1023.1	ONT.1023.2,ONT.1023.1	Pt1g003720	1	--	ONT.288.2,ONT.288.1	--	--	--	--	--	--	--
chr1	4424484	4424475	-	Alternative 3' splice site	ONT.1031.1,ONT.1031.2	Pt1g003550.1,ONT.1031.2	Pt1g003550	2	ONT.293.1,ONT.293.2	--	ONT.300.1,ONT.300.2	--	--	--	--	--	--
chr1	4429912	4429924	+	Alternative 3' splice site	ONT.203.2,ONT.203.1/ONT.203.1	Pt1g003540.3,Pt1g003540.4/Pt1g003540.4	Pt1g003540	1	--	--	--	--	ONT.323.1,ONT.323.2/ONT.323.3	--	--	--	--
chr1	4487896	4487710	-	Intron retention	ONT.1035.5,ONT.1035.3	ONT.1035.5,ONT.1035.3	Pt1g003470	1	--	--	ONT.308.2,ONT.308.1	--	--	--	--	--	--
chr1	4488033	4487710	-	Alternative 3' splice site	ONT.1035.5,ONT.1035.2	ONT.1035.5,ONT.1035.2	Pt1g003470	1	--	--	ONT.308.2,ONT.308.3	--	--	--	--	--	--
chr1	4488033	4487896	-	Exon skipping	ONT.1035.2,ONT.1035.3	ONT.1035.2,ONT.1035.3	Pt1g003470	4	--	ONT.308.2,ONT.308.1	ONT.308.3,ONT.308.1	--	--	--	--	ONT.327.1,ONT.327.2	ONT.328.1,ONT.328.2
chr1	4574013	4574019	+	Alternative 3' splice site	ONT.212.2,ONT.212.3|ONT.212.2,ONT.212.3/ONT.212.3	Pt1g003390.1,Pt1g003390.2|Pt1g003390.1,Pt1g003390.2/Pt1g003390.2	Pt1g003390	5	--	--	ONT.314.1,ONT.314.4	ONT.334.1,ONT.334.2	ONT.337.1,ONT.337.2	--	ONT.325.2,ONT.325.1	ONT.335.2,ONT.335.1/ONT.335.4	--
chr1	4574013	4574129	+	Mutually exclusive exon	ONT.212.1,ONT.212.3/ONT.212.3	ONT.212.1,Pt1g003390.2/Pt1g003390.2	Pt1g003390	1	--	--	--	--	--	--	--	ONT.335.3,ONT.335.1/ONT.335.4	--
chr1	4574129	4574133	+	Alternative 5' splice site	ONT.212.2,ONT.212.1	Pt1g003390.1,ONT.212.1	Pt1g003390	2	--	--	--	--	--	--	--	ONT.335.2,ONT.335.3	ONT.334.2,ONT.334.1
chr1	4576688	4576622	-	Exon skipping	ONT.1039.1,ONT.1039.2	ONT.1039.1,Pt1g003380.1	Pt1g003380	5	--	--	--	ONT.335.1,ONT.335.2	ONT.338.2,ONT.338.1	ONT.326.2,ONT.326.1	--	ONT.336.2,ONT.336.1	ONT.335.2,ONT.335.1
chr1	4578468	4578727	+	Intron retention	ONT.213.4,ONT.213.1/ONT.213.2/ONT.213.5	ONT.213.4,Pt1g003370.1/ONT.213.2/ONT.213.5	Pt1g003370	2	--	--	--	ONT.336.2,ONT.336.1/ONT.336.3/ONT.336.4	--	--	--	--	ONT.336.3,ONT.336.1/ONT.336.2/ONT.336.4
chr1	4579378	4580092	+	Intron retention	ONT.213.5,ONT.213.1/ONT.213.3|ONT.213.5,ONT.213.1|ONT.213.5,ONT.213.1/ONT.213.1|ONT.213.5,ONT.213.2	ONT.213.5,Pt1g003370.1/Pt1g003370.1|ONT.213.5,Pt1g003370.1|ONT.213.5,ONT.213.2	Pt1g003370	9	ONT.307.3,ONT.307.1/ONT.307.2	ONT.317.2,ONT.317.1	ONT.316.3,ONT.316.1/ONT.316.2	ONT.336.4,ONT.336.3	ONT.339.2,ONT.339.1	ONT.327.2,ONT.327.1	ONT.327.1,ONT.327.2	ONT.337.2,ONT.337.1	ONT.336.4,ONT.336.2
chr1	4579725	4579763	+	Exon skipping	ONT.213.2,ONT.213.1/ONT.213.4	ONT.213.2,Pt1g003370.1/ONT.213.4	Pt1g003370	2	--	--	--	ONT.336.3,ONT.336.1/ONT.336.2	--	--	--	--	ONT.336.2,ONT.336.1/ONT.336.3
chr1	4662725	4662729	+	Alternative 5' splice site	ONT.217.1,ONT.217.2	Pt1g003270.1,ONT.217.2	Pt1g003270	1	--	--	--	ONT.343.1,ONT.343.2	--	--	--	--	--
chr1	4967935	4967888	-	Alternative 3' splice site	ONT.1056.1/ONT.1056.1,ONT.1056.2|ONT.1056.1,ONT.1056.2	Pt1g002940.1/Pt1g002940.1,ONT.1056.2|Pt1g002940.1,ONT.1056.2	Pt1g002940	5	--	ONT.338.1/ONT.338.2,ONT.338.3	ONT.341.1/ONT.341.3,ONT.341.2	ONT.356.2,ONT.356.1	ONT.360.2,ONT.360.1	ONT.346.1,ONT.346.2	--	--	--
chr1	499380	499241	-	Alternative 3' splice site	ONT.857.1,ONT.857.2	Pt1g001670.2,Pt1g001670.3	Pt1g001670	6	ONT.35.2,ONT.35.1	--	--	ONT.38.1,ONT.38.2	ONT.36.1,ONT.36.2	ONT.37.2,ONT.37.1	ONT.35.1,ONT.35.2	--	ONT.38.2,ONT.38.1
chr1	5035596	5035755	+	Alternative 3' splice site	ONT.230.2,ONT.230.1	Pt1g002880.2,Pt1g002880.1	Pt1g002880	4	--	--	--	ONT.363.1,ONT.363.2	--	ONT.354.1,ONT.354.2	ONT.349.2,ONT.349.1	--	ONT.363.1,ONT.363.2
chr1	5047714	5047678	-	Alternative 3' splice site	ONT.1063.1,ONT.1063.2	Pt1g002850.3,Pt1g002850.1	Pt1g002850	9	ONT.338.1,ONT.338.2	ONT.349.1,ONT.349.2	ONT.351.2,ONT.351.1	ONT.366.2,ONT.366.1	ONT.371.2,ONT.371.1	ONT.357.1,ONT.357.2	ONT.352.2,ONT.352.3	ONT.365.1,ONT.365.2	ONT.366.1,ONT.366.2
chr1	5047749	5047678	-	Alternative 3' splice site	ONT.1063.3,ONT.1063.2	ONT.1063.3,Pt1g002850.1	Pt1g002850	1	--	--	--	--	--	--	ONT.352.1,ONT.352.3	--	--
chr1	5047749	5047714	-	Alternative 3' splice site	ONT.1063.3,ONT.1063.1	ONT.1063.3,Pt1g002850.3	Pt1g002850	1	--	--	--	--	--	--	ONT.352.1,ONT.352.2	--	--
chr1	5157867	5157868	+	Alternative 5' splice site	ONT.239.1/ONT.239.1,ONT.239.3	Pt1g002700.1/Pt1g002700.1,ONT.239.3	Pt1g002700	1	--	--	ONT.360.1/ONT.360.3,ONT.360.2	--	--	--	--	--	--
chr1	5159077	5159191	+	Intron retention	ONT.239.5,ONT.239.1/ONT.239.2/ONT.239.4|ONT.239.3,ONT.239.1/ONT.239.1	ONT.239.5,Pt1g002700.1/ONT.239.2/Pt1g002700.1|ONT.239.3,Pt1g002700.1/Pt1g002700.1	Pt1g002700	2	ONT.347.4,ONT.347.1/ONT.347.2/ONT.347.3	--	ONT.360.2,ONT.360.1/ONT.360.3	--	--	--	--	--	--
chr1	5160038	5160122	+	Exon skipping	ONT.239.1/ONT.239.2,ONT.239.6	Pt1g002700.1/ONT.239.2,ONT.239.6	Pt1g002700	1	--	--	--	--	--	--	--	ONT.375.1/ONT.375.2,ONT.375.3	--
chr1	5160646	5160978	+	Intron retention	ONT.239.2,ONT.239.1/ONT.239.4/ONT.239.5|ONT.239.2,ONT.239.1/ONT.239.1|ONT.239.2,ONT.239.1/ONT.239.6	ONT.239.2,Pt1g002700.1/Pt1g002700.1/ONT.239.5|ONT.239.2,Pt1g002700.1/Pt1g002700.1|ONT.239.2,Pt1g002700.1/ONT.239.6	Pt1g002700	3	ONT.347.2,ONT.347.1/ONT.347.3/ONT.347.4	ONT.357.3,ONT.357.1/ONT.357.2	--	--	--	--	--	ONT.375.2,ONT.375.1/ONT.375.3	--
chr1	5217982	5217964	-	Alternative 3' splice site	ONT.1070.1,ONT.1070.2	Pt1g002630.1,ONT.1070.2	Pt1g002630	1	--	--	--	--	--	ONT.372.1,ONT.372.2	--	--	--
chr1	5226497	5226134	-	Intron retention	ONT.1071.2/ONT.1071.7,ONT.1071.1/ONT.1071.3/ONT.1071.6|ONT.1071.2/ONT.1071.2,ONT.1071.1/ONT.1071.1/ONT.1071.5/ONT.1071.1|ONT.1071.2/ONT.1071.2/ONT.1071.2,ONT.1071.1/ONT.1071.1/ONT.1071.1/ONT.1071.1|ONT.1071.2,ONT.1071.1/ONT.1071.1/ONT.1071.1|ONT.1071.2/ONT.1071.2,ONT.1071.1/ONT.1071.1/ONT.1071.1/ONT.1071.1|ONT.1071.2/ONT.1071.2,ONT.1071.1/ONT.1071.1/ONT.1071.1	ONT.1071.2/ONT.1071.7,Pt1g002620.1/Pt1g002620.1/Pt1g002620.1|ONT.1071.2/ONT.1071.2,Pt1g002620.1/Pt1g002620.1/Pt1g002620.1/Pt1g002620.1|ONT.1071.2/ONT.1071.2/ONT.1071.2,Pt1g002620.1/Pt1g002620.1/Pt1g002620.1/Pt1g002620.1|ONT.1071.2,Pt1g002620.1/Pt1g002620.1/Pt1g002620.1|ONT.1071.2/ONT.1071.2,Pt1g002620.1/Pt1g002620.1/Pt1g002620.1	Pt1g002620	9	ONT.351.2/ONT.351.6,ONT.351.1/ONT.351.3/ONT.351.5	ONT.363.2/ONT.363.6,ONT.363.1/ONT.363.3/ONT.363.4/ONT.363.5	ONT.366.2/ONT.366.4/ONT.366.6,ONT.366.1/ONT.366.3/ONT.366.5/ONT.366.7	ONT.382.3/ONT.382.5,ONT.382.1/ONT.382.2/ONT.382.6	ONT.388.2/ONT.388.5,ONT.388.1/ONT.388.3/ONT.388.6	ONT.373.2/ONT.373.5,ONT.373.1/ONT.373.3/ONT.373.4	ONT.367.4,ONT.367.1/ONT.367.3/ONT.367.6	ONT.381.2,ONT.381.1/ONT.381.3/ONT.381.4	ONT.382.3/ONT.382.5,ONT.382.1/ONT.382.2/ONT.382.4/ONT.382.6
chr1	537181	537327	+	Alternative 5' splice site	ONT.30.3,ONT.30.7|ONT.30.1,ONT.30.7	ONT.30.3,Pt1g001600.3|Pt1g001600.4,Pt1g001600.3	Pt1g001600	2	--	--	--	ONT.42.3,ONT.42.2	--	--	--	ONT.39.3,ONT.39.2	--
chr1	537246	537327	+	Exon skipping	ONT.30.1/ONT.30.3,ONT.30.4|ONT.30.1/ONT.30.1,ONT.30.4|ONT.30.1,ONT.30.4|ONT.30.3/ONT.30.1,ONT.30.4	Pt1g001600.4/ONT.30.3,Pt1g001600.2|Pt1g001600.4/Pt1g001600.4,Pt1g001600.2|Pt1g001600.4,Pt1g001600.2|ONT.30.3/Pt1g001600.4,Pt1g001600.2	Pt1g001600	5	--	--	ONT.41.1/ONT.41.2,ONT.41.3	--	ONT.39.1/ONT.39.2,ONT.39.4	ONT.40.2/ONT.40.3,ONT.40.1	ONT.38.1/ONT.38.3,ONT.38.2	--	ONT.41.1,ONT.41.3
chr1	537718	537844	+	Intron retention	ONT.30.1,ONT.30.3|ONT.30.4,ONT.30.6	Pt1g001600.4,ONT.30.3|Pt1g001600.2,ONT.30.6	Pt1g001600	2	--	--	ONT.41.1,ONT.41.2	--	ONT.39.4,ONT.39.3	--	--	--	--
chr1	5381259	5382203	+	Intron retention	ONT.245.1,ONT.245.4/ONT.245.3/ONT.245.2|ONT.245.1,ONT.245.3/ONT.245.4/ONT.245.2|ONT.245.1,ONT.245.3/ONT.245.2/ONT.245.4|ONT.245.6,ONT.245.4/ONT.245.2/ONT.245.3|ONT.245.1,ONT.245.2/ONT.245.4	Pt1g002520.8,Pt1g002520.3/Pt1g002520.6/Pt1g002520.1|Pt1g002520.8,Pt1g002520.6/Pt1g002520.3/Pt1g002520.1|Pt1g002520.8,Pt1g002520.6/Pt1g002520.1/Pt1g002520.3|Pt1g002520.8,Pt1g002520.3/Pt1g002520.1/Pt1g002520.6|Pt1g002520.8,Pt1g002520.1/Pt1g002520.3	Pt1g002520	7	ONT.356.2,ONT.356.1/ONT.356.4/ONT.356.5	ONT.368.1,ONT.368.2/ONT.368.3/ONT.368.4	ONT.371.3,ONT.371.2/ONT.371.4/ONT.371.5	--	--	ONT.377.4,ONT.377.1/ONT.377.2/ONT.377.3	ONT.373.5,ONT.373.1/ONT.373.2/ONT.373.4	ONT.386.1,ONT.386.2/ONT.386.3	ONT.386.4,ONT.386.2/ONT.386.3
chr1	5382580	5382638	+	Alternative 5' splice site	ONT.245.2,ONT.245.4	Pt1g002520.1,Pt1g002520.3	Pt1g002520	9	ONT.356.5,ONT.356.1	ONT.368.4,ONT.368.3	ONT.371.4,ONT.371.5	ONT.387.4,ONT.387.3	ONT.393.2,ONT.393.4	ONT.377.3,ONT.377.1	ONT.373.2,ONT.373.1	ONT.386.2,ONT.386.3	ONT.386.2,ONT.386.3
chr1	5382580	5382790	+	Intron retention	ONT.245.1/ONT.245.3,ONT.245.2|ONT.245.3/ONT.245.1,ONT.245.2|ONT.245.3/ONT.245.6,ONT.245.2|ONT.245.1,ONT.245.2|ONT.245.3,ONT.245.2	Pt1g002520.8/Pt1g002520.6,Pt1g002520.1|Pt1g002520.6/Pt1g002520.8,Pt1g002520.1|Pt1g002520.8,Pt1g002520.1|Pt1g002520.6,Pt1g002520.1	Pt1g002520	9	ONT.356.2/ONT.356.4,ONT.356.5	ONT.368.1/ONT.368.2,ONT.368.4	ONT.371.2/ONT.371.3,ONT.371.4	ONT.387.2,ONT.387.4	ONT.393.1,ONT.393.2	ONT.377.2/ONT.377.4,ONT.377.3	ONT.373.4/ONT.373.5,ONT.373.2	ONT.386.1,ONT.386.2	ONT.386.4,ONT.386.2
chr1	5382638	5382790	+	Intron retention	ONT.245.1/ONT.245.3,ONT.245.4|ONT.245.3/ONT.245.1,ONT.245.4|ONT.245.3/ONT.245.6,ONT.245.4|ONT.245.1,ONT.245.4|ONT.245.3,ONT.245.4	Pt1g002520.8/Pt1g002520.6,Pt1g002520.3|Pt1g002520.6/Pt1g002520.8,Pt1g002520.3|Pt1g002520.8,Pt1g002520.3|Pt1g002520.6,Pt1g002520.3	Pt1g002520	9	ONT.356.2/ONT.356.4,ONT.356.1	ONT.368.1/ONT.368.2,ONT.368.3	ONT.371.2/ONT.371.3,ONT.371.5	ONT.387.2,ONT.387.3	ONT.393.1,ONT.393.4	ONT.377.2/ONT.377.4,ONT.377.1	ONT.373.4/ONT.373.5,ONT.373.1	ONT.386.1,ONT.386.3	ONT.386.4,ONT.386.3
chr1	5398646	5398660	+	Alternative 5' splice site	ONT.246.2,ONT.246.1	ONT.246.2,Pt1g002520.5	Pt1g002520	1	--	--	--	--	--	--	--	ONT.387.2,ONT.387.1	--
chr1	5439610	5439556	-	Alternative 5' splice site	ONT.1079.1,ONT.1079.2	ONT.1079.1,ONT.1079.2	Pt1g002490	7	ONT.360.1,ONT.360.2	--	ONT.375.2,ONT.375.1	ONT.391.1,ONT.391.2	--	ONT.381.1,ONT.381.2	ONT.377.1,ONT.377.2	ONT.390.1,ONT.390.2	ONT.390.2,ONT.390.1
chr1	5476063	5476057	-	Alternative 3' splice site	ONT.1083.1,ONT.1083.3	ONT.1083.1,ONT.1083.3	Pt1g002450	1	--	ONT.377.1,ONT.377.2	--	--	--	--	--	--	--
chr1	5506404	5506424	+	Alternative 3' splice site	ONT.248.1,ONT.248.2	ONT.248.1,ONT.248.2	Pt1g002430	7	ONT.366.1,ONT.366.2	--	--	ONT.396.2,ONT.396.1	ONT.401.2,ONT.401.1	ONT.386.2,ONT.386.1	ONT.382.2,ONT.382.1	ONT.395.1,ONT.395.2	ONT.394.2,ONT.394.1
chr1	6186841	6186837	-	Alternative 5' splice site	ONT.1092.1,ONT.1092.2	Pt1g006870.3,ONT.1092.2	Pt1g006870	2	ONT.377.1,ONT.377.2	--	--	--	--	ONT.395.1,ONT.395.2	--	--	--
chr1	6273753	6273757	+	Alternative 5' splice site	ONT.259.2,ONT.259.3	Pt1g006930.2,ONT.259.3	Pt1g006930	1	--	--	--	--	--	--	--	ONT.409.3,ONT.409.1	--
chr1	6295206	6295285	+	Exon skipping	ONT.261.2,ONT.261.1|ONT.261.2/ONT.261.3,ONT.261.1	ONT.261.2,Pt1g006960.1|ONT.261.2/ONT.261.3,Pt1g006960.1	Pt1g006960	2	ONT.385.2,ONT.385.1	--	ONT.399.1/ONT.399.3,ONT.399.2	--	--	--	--	--	--
chr1	6295942	6295973	+	Alternative 5' splice site	ONT.261.2,ONT.261.1	ONT.261.2,Pt1g006960.1	Pt1g006960	2	ONT.385.2,ONT.385.1	--	ONT.399.1,ONT.399.2	--	--	--	--	--	--
chr1	6296045	6296080	+	Alternative 3' splice site	ONT.261.3,ONT.261.2	ONT.261.3,ONT.261.2	Pt1g006960	1	--	--	ONT.399.3,ONT.399.1	--	--	--	--	--	--
chr1	6450322	6450405	+	Exon skipping	ONT.266.2,ONT.266.1/ONT.266.1|ONT.266.2,ONT.266.1/ONT.266.1/ONT.266.4	ONT.266.2,ONT.266.1/ONT.266.1|ONT.266.2,ONT.266.1/ONT.266.1/ONT.266.4	ONT.266	2	--	--	--	--	ONT.424.2,ONT.424.1/ONT.424.3	ONT.411.2,ONT.411.1/ONT.411.3/ONT.411.4	--	--	--
chr1	6468824	6468942	+	Intron retention	ONT.268.7,ONT.268.1|ONT.268.7,ONT.268.1/ONT.268.3|ONT.268.7,ONT.268.1/ONT.268.1	ONT.268.7,Pt1g007130.1|ONT.268.7,Pt1g007130.1/ONT.268.3|ONT.268.7,Pt1g007130.1/Pt1g007130.1	Pt1g007130	6	ONT.395.1,ONT.395.2	--	--	ONT.424.5,ONT.424.1/ONT.424.3	ONT.426.5,ONT.426.1/ONT.426.3	ONT.413.2,ONT.413.1/ONT.413.3	ONT.408.2,ONT.408.1	--	ONT.423.2,ONT.423.1
chr1	6490203	6490275	+	Exon skipping	ONT.270.1/ONT.270.3/ONT.270.1,ONT.270.4	ONT.270.1/ONT.270.3/ONT.270.1,ONT.270.4	Pt1g007170	1	--	--	--	--	--	ONT.415.1/ONT.415.2/ONT.415.3,ONT.415.4	--	--	--
chr1	6491059	6491062	+	Alternative 5' splice site	ONT.270.2,ONT.270.1|ONT.270.2,ONT.270.1/ONT.270.3	ONT.270.2,ONT.270.1|ONT.270.2,ONT.270.1/ONT.270.3	Pt1g007170	2	--	--	--	--	--	--	--	ONT.424.2,ONT.424.1	ONT.426.3,ONT.426.1/ONT.426.2
chr1	6491062	6491356	+	Intron retention	ONT.270.5,ONT.270.1	ONT.270.5,ONT.270.1	Pt1g007170	1	--	--	--	--	--	--	ONT.410.3,ONT.410.2	--	--
chr1	6546751	6546665	-	Intron retention	ONT.1105.2,ONT.1105.1	ONT.1105.2,ONT.1105.1	Pt1g007240	1	--	--	--	--	--	ONT.422.1,ONT.422.2	--	--	--
chr1	6639386	6639301	-	Exon skipping	ONT.1107.2,ONT.1107.1|ONT.1107.2/ONT.1107.3,ONT.1107.1	ONT.1107.2,ONT.1107.1|ONT.1107.2/ONT.1107.3,ONT.1107.1	Pt1g007290	4	--	--	--	--	--	ONT.424.2,ONT.424.1	ONT.419.2,ONT.419.1	ONT.433.2/ONT.433.3,ONT.433.1	ONT.435.1,ONT.435.2
chr1	6641836	6639993	-	Alternative 3' splice site	ONT.1107.3,ONT.1107.2|ONT.1107.3,ONT.1107.1/ONT.1107.2	ONT.1107.3,ONT.1107.2|ONT.1107.3,ONT.1107.1/ONT.1107.2	Pt1g007290	3	ONT.406.2,ONT.406.1	--	--	--	ONT.437.2,ONT.437.1	--	--	ONT.433.3,ONT.433.1/ONT.433.2	--
chr1	6649594	6649633	+	Alternative 3' splice site	ONT.274.3/ONT.274.5,ONT.274.4|ONT.274.5/ONT.274.3,ONT.274.4|ONT.274.3/ONT.274.5,ONT.274.4/ONT.274.6	Pt1g007310.2/ONT.274.5,ONT.274.4|ONT.274.5/Pt1g007310.2,ONT.274.4|Pt1g007310.2/ONT.274.5,ONT.274.4/ONT.274.6	Pt1g007310	3	ONT.407.1/ONT.407.3,ONT.407.2	ONT.413.1/ONT.413.3,ONT.413.2	ONT.420.2/ONT.420.3,ONT.420.1/ONT.420.4	--	--	--	--	--	--
chr1	6650369	6650373	+	Alternative 5' splice site	ONT.274.4/ONT.274.3/ONT.274.5,ONT.274.6	ONT.274.4/Pt1g007310.2/ONT.274.5,ONT.274.6	Pt1g007310	1	--	--	ONT.420.1/ONT.420.2/ONT.420.3,ONT.420.4	--	--	--	--	--	--
chr1	6652031	6652190	+	Intron retention	ONT.274.5,ONT.274.3/ONT.274.4|ONT.274.5,ONT.274.4/ONT.274.3|ONT.274.5/ONT.274.6,ONT.274.4/ONT.274.3|ONT.274.5,ONT.274.1|ONT.274.5,ONT.274.3|ONT.274.2,ONT.274.1	ONT.274.5,Pt1g007310.2/ONT.274.4|ONT.274.5,ONT.274.4/Pt1g007310.2|ONT.274.5/ONT.274.6,ONT.274.4/Pt1g007310.2|ONT.274.5,Pt1g007310.1|ONT.274.5,Pt1g007310.2|ONT.274.2,Pt1g007310.1	Pt1g007310	9	ONT.407.3,ONT.407.1/ONT.407.2	ONT.413.1,ONT.413.2/ONT.413.3	ONT.420.3/ONT.420.4,ONT.420.1/ONT.420.2	ONT.436.2,ONT.436.1	ONT.438.2,ONT.438.1	ONT.425.1,ONT.425.2	ONT.420.2,ONT.420.1	ONT.434.2,ONT.434.1	ONT.436.2,ONT.436.1
chr1	6755283	6755372	+	Intron retention	ONT.276.8,ONT.276.5|ONT.276.7,ONT.276.1	ONT.276.8,ONT.276.5|ONT.276.7,ONT.276.1	Pt1g007400	2	--	--	--	--	--	ONT.432.2,ONT.432.1	ONT.426.2,ONT.426.1	--	--
chr1	6756065	6756069	+	Alternative 3' splice site	ONT.276.7,ONT.276.1	ONT.276.7,ONT.276.1	Pt1g007400	1	--	--	--	--	--	ONT.432.2,ONT.432.1	--	--	--
chr1	6756065	6756071	+	Alternative 3' splice site	ONT.276.5,ONT.276.8	ONT.276.5,ONT.276.8	Pt1g007400	1	--	--	--	--	--	--	ONT.426.1,ONT.426.2	--	--
chr1	6756642	6756646	+	Alternative 5' splice site	ONT.276.8,ONT.276.5	ONT.276.8,ONT.276.5	Pt1g007400	1	--	--	--	--	--	--	ONT.426.2,ONT.426.1	--	--
chr1	6773212	6773218	+	Alternative 3' splice site	ONT.277.2,ONT.277.1	Pt1g007410.1,Pt1g007410.2	Pt1g007410	4	ONT.413.2,ONT.413.1	--	--	ONT.445.2,ONT.445.1	--	ONT.433.1,ONT.433.2	--	ONT.441.2,ONT.441.1	--
chr1	6970359	6970281	-	Exon skipping	ONT.1118.1/ONT.1118.3,ONT.1118.2	Pt1g007600.2/Pt1g007600.2,ONT.1118.2	Pt1g007600	1	--	--	--	--	ONT.454.1/ONT.454.3,ONT.454.2	--	--	--	--
chr1	7237854	7238002	+	Intron retention	ONT.293.2,ONT.293.1	ONT.293.2,Pt1g007820.1	Pt1g007820	5	--	--	--	--	ONT.467.2,ONT.467.1	ONT.453.2,ONT.453.1	ONT.446.2,ONT.446.1	ONT.464.2,ONT.464.1	ONT.466.2,ONT.466.1
chr1	7254173	7254142	-	Alternative 3' splice site	ONT.1123.1/ONT.1123.1,ONT.1123.2|ONT.1123.1/ONT.1123.1,ONT.1123.2/ONT.1123.2	Pt1g007830.1/Pt1g007830.1,ONT.1123.2|Pt1g007830.1/Pt1g007830.1,ONT.1123.2/ONT.1123.2	Pt1g007830	4	--	ONT.440.1/ONT.440.3,ONT.440.2	ONT.450.2/ONT.450.3,ONT.450.1	--	ONT.468.2/ONT.468.4,ONT.468.1/ONT.468.3	--	--	--	ONT.467.1/ONT.467.3,ONT.467.2
chr1	7376777	7376788	+	Alternative 3' splice site	ONT.296.1,ONT.296.2/ONT.296.3|ONT.296.1,ONT.296.2|ONT.296.1,ONT.296.2/ONT.296.2	ONT.296.1,Pt1g007890.2/Pt1g007890.2|ONT.296.1,Pt1g007890.2	Pt1g007890	5	ONT.441.1,ONT.441.2/ONT.441.3	ONT.445.2,ONT.445.1	--	ONT.475.2,ONT.475.1	ONT.475.2,ONT.475.1/ONT.475.3	--	--	ONT.469.2,ONT.469.1	--
chr1	7515183	7515142	-	Exon skipping	ONT.1132.2,ONT.1132.3	Pt1g007950.4,Pt1g007950.6	Pt1g007950	6	ONT.444.1,ONT.444.2	ONT.449.3,ONT.449.2	ONT.460.1,ONT.460.2	ONT.481.1,ONT.481.2	ONT.481.2,ONT.481.1	--	--	--	ONT.476.2,ONT.476.1
chr1	7515184	7515003	-	Intron retention	ONT.1132.4,ONT.1132.1	Pt1g007950.5,Pt1g007950.1	Pt1g007950	2	--	--	--	ONT.481.4,ONT.481.3	--	--	--	ONT.473.2,ONT.473.3	--
chr1	7515322	7515142	-	Mutually exclusive exon	ONT.1132.5,ONT.1132.3	ONT.1132.5,Pt1g007950.6	Pt1g007950	1	--	--	ONT.460.3,ONT.460.2	--	--	--	--	--	--
chr1	7515322	7515184	-	Exon skipping	ONT.1132.2,ONT.1132.5	Pt1g007950.4,ONT.1132.5	Pt1g007950	1	--	--	ONT.460.1,ONT.460.3	--	--	--	--	--	--
chr1	7516276	7515003	-	Alternative 3' splice site	ONT.1132.4,ONT.1132.2	Pt1g007950.5,Pt1g007950.4	Pt1g007950	2	--	--	--	ONT.481.4,ONT.481.1	--	--	--	ONT.473.2,ONT.473.1	--
chr1	7516276	7515142	-	Mutually exclusive exon	ONT.1132.1,ONT.1132.3	Pt1g007950.1,Pt1g007950.6	Pt1g007950	6	ONT.444.3,ONT.444.2	ONT.449.1,ONT.449.2	ONT.460.4,ONT.460.2	ONT.481.3,ONT.481.2	ONT.481.3,ONT.481.1	--	--	--	ONT.476.3,ONT.476.1
chr1	7516276	7515184	-	Exon skipping	ONT.1132.2,ONT.1132.1	Pt1g007950.4,Pt1g007950.1	Pt1g007950	9	ONT.444.1,ONT.444.3	ONT.449.3,ONT.449.1	ONT.460.1,ONT.460.4	ONT.481.1,ONT.481.3	ONT.481.2,ONT.481.3	ONT.465.2,ONT.465.1	ONT.459.2,ONT.459.1	ONT.473.1,ONT.473.3	ONT.476.2,ONT.476.3
chr1	7516276	7515322	-	Alternative 3' splice site	ONT.1132.1,ONT.1132.5	Pt1g007950.1,ONT.1132.5	Pt1g007950	1	--	--	ONT.460.4,ONT.460.3	--	--	--	--	--	--
chr1	7708388	7708416	+	Alternative 3' splice site	ONT.305.2,ONT.305.1	Pt1g008140.3,Pt1g008140.2	Pt1g008140	8	ONT.453.2,ONT.453.1	ONT.459.1,ONT.459.2	ONT.471.2,ONT.471.1	ONT.492.1,ONT.492.2	--	ONT.474.2,ONT.474.1	ONT.470.1,ONT.470.2	ONT.484.1,ONT.484.2	ONT.487.1,ONT.487.2
chr1	8019077	8019060	-	Alternative 3' splice site	ONT.1146.1/ONT.1146.1,ONT.1146.2	ONT.1146.1/ONT.1146.1,ONT.1146.2	Pt1g008290	1	--	--	--	--	--	ONT.484.1/ONT.484.3,ONT.484.2	--	--	--
chr1	8055436	8055439	+	Alternative 5' splice site	ONT.312.1,ONT.312.3	ONT.312.1,Pt1g008330.2	Pt1g008330	1	--	ONT.472.1,ONT.472.2	--	--	--	--	--	--	--
chr1	8359106	8359189	+	Exon skipping	ONT.316.1,ONT.316.2|ONT.316.1/ONT.316.1,ONT.316.2|ONT.316.1,ONT.316.2/ONT.316.2	ONT.316.1,ONT.316.2|ONT.316.1/ONT.316.1,ONT.316.2|ONT.316.1,ONT.316.2/ONT.316.2	ONT.316	9	ONT.471.1,ONT.471.2	ONT.480.2,ONT.480.1	ONT.489.2,ONT.489.1	ONT.513.1/ONT.513.2,ONT.513.3	ONT.509.2,ONT.509.1/ONT.509.3	ONT.494.2,ONT.494.1/ONT.494.3	ONT.491.2/ONT.491.3,ONT.491.1	ONT.505.2,ONT.505.1/ONT.505.3	ONT.507.2,ONT.507.1/ONT.507.3
chr1	8365145	8365122	-	Alternative 5' splice site	ONT.1152.4,ONT.1152.3|ONT.1152.2,ONT.1152.3	Pt1g008470.3,Pt1g008470.2|ONT.1152.2,Pt1g008470.2	Pt1g008470	3	ONT.472.2,ONT.472.1	ONT.481.1,ONT.481.2	--	--	--	--	--	ONT.506.4,ONT.506.5	--
chr1	8397360	8397399	+	Alternative 5' splice site	ONT.319.1,ONT.319.2	ONT.319.1,ONT.319.2	Pt1g008500	2	ONT.474.2,ONT.474.1	ONT.483.1,ONT.483.2	--	--	--	--	--	--	--
chr1	8397399	8397471	+	Intron retention	ONT.319.3,ONT.319.2	ONT.319.3,ONT.319.2	Pt1g008500	1	--	--	--	ONT.517.3,ONT.517.2	--	--	--	--	--
chr1	8621763	8621733	-	Alternative 3' splice site	ONT.1157.1,ONT.1157.2	ONT.1157.1,ONT.1157.2	Pt1g008600	4	--	--	--	ONT.528.1,ONT.528.2	--	ONT.506.1,ONT.506.2	--	ONT.517.2,ONT.517.1	ONT.520.2,ONT.520.1
chr1	8658717	8658619	-	Alternative 3' splice site	ONT.1157.9,ONT.1157.8	ONT.1157.9,ONT.1157.8	Pt1g008610	1	--	--	--	--	--	--	--	--	ONT.521.2,ONT.521.1
chr1	8949637	8949627	-	Alternative 3' splice site	ONT.1163.2,ONT.1163.1|ONT.1163.2/ONT.1163.2,ONT.1163.3|ONT.1163.2,ONT.1163.1/ONT.1163.1	Pt1g008810.2,Pt1g008810.1|Pt1g008810.2/Pt1g008810.2,Pt1g008810.1|Pt1g008810.2,Pt1g008810.1/Pt1g008810.1	Pt1g008810	5	--	ONT.505.2,ONT.505.1	--	ONT.538.3,ONT.538.1/ONT.538.2	ONT.531.1,ONT.531.2/ONT.531.3	--	ONT.513.1/ONT.513.2,ONT.513.3	ONT.529.1,ONT.529.3	--
chr1	9063862	9063954	+	Exon skipping	ONT.336.3,ONT.336.2	Pt1g008840.3,ONT.336.2	Pt1g008840	4	ONT.495.2,ONT.495.3	--	ONT.513.3,ONT.513.2	ONT.540.2,ONT.540.3	--	--	--	--	ONT.534.3,ONT.534.1
chr1	9063862	9064354	+	Exon skipping	ONT.336.3,ONT.336.1|ONT.336.3,ONT.336.4	Pt1g008840.3,Pt1g008840.1	Pt1g008840	7	ONT.495.2,ONT.495.1	ONT.508.1,ONT.508.2	ONT.513.3,ONT.513.1	ONT.540.2,ONT.540.1	ONT.534.2,ONT.534.1	--	--	ONT.531.2,ONT.531.1	ONT.534.3,ONT.534.2
chr1	9064059	9064354	+	Exon skipping	ONT.336.2,ONT.336.1|ONT.336.2,ONT.336.4	ONT.336.2,Pt1g008840.1	Pt1g008840	4	ONT.495.3,ONT.495.1	--	ONT.513.2,ONT.513.1	ONT.540.3,ONT.540.1	--	--	--	--	ONT.534.1,ONT.534.2
chr1	906879	906550	-	Intron retention	ONT.870.2,ONT.870.1/ONT.870.1|ONT.870.3,ONT.870.1	ONT.870.2,ONT.870.1/ONT.870.1|ONT.870.3,ONT.870.1	Pt1g001310	2	--	--	--	--	--	--	--	ONT.52.2,ONT.52.1/ONT.52.3	ONT.55.2,ONT.55.1
chr1	9073595	9073642	+	Alternative 3' splice site	ONT.337.4,ONT.337.3/ONT.337.1	ONT.337.4,ONT.337.3/Pt1g008850.1	Pt1g008850	1	--	--	ONT.514.3,ONT.514.1/ONT.514.2	--	--	--	--	--	--
chr1	9295927	9295913	-	Alternative 3' splice site	ONT.1167.2,ONT.1167.1/ONT.1167.3|ONT.1167.2/ONT.1167.4,ONT.1167.1/ONT.1167.3	ONT.1167.2,ONT.1167.1/Pt1g009270.2|ONT.1167.2/Pt1g009270.1,ONT.1167.1/Pt1g009270.2	Pt1g009270	2	--	--	ONT.518.2,ONT.518.1/ONT.518.3	--	--	--	ONT.520.2/ONT.520.3,ONT.520.1/ONT.520.4	--	--
chr1	9297163	9297078	-	Intron retention	ONT.1167.1/ONT.1167.2,ONT.1167.3|ONT.1167.1/ONT.1167.2,ONT.1167.4/ONT.1167.3|ONT.1167.1,ONT.1167.3	ONT.1167.1/ONT.1167.2,Pt1g009270.2|ONT.1167.1/ONT.1167.2,Pt1g009270.1/Pt1g009270.2|ONT.1167.1,Pt1g009270.2	Pt1g009270	5	--	--	ONT.518.1/ONT.518.2,ONT.518.3	--	--	ONT.526.1,ONT.526.2	ONT.520.1/ONT.520.2,ONT.520.3/ONT.520.4	ONT.537.1,ONT.537.2	ONT.539.1,ONT.539.2
chr1	9312166	9312162	-	Alternative 3' splice site	ONT.1168.1/ONT.1168.1,ONT.1168.7|ONT.1168.6,ONT.1168.2	ONT.1168.1/ONT.1168.1,ONT.1168.7|ONT.1168.6,ONT.1168.2	Pt1g009240	4	--	--	ONT.520.6/ONT.520.8,ONT.520.3	ONT.548.5,ONT.548.3	ONT.541.1,ONT.541.4	--	ONT.522.5,ONT.522.1	--	--
chr1	9312175	9312162	-	Alternative 3' splice site	ONT.1168.5/ONT.1168.5,ONT.1168.2|ONT.1168.5,ONT.1168.2	ONT.1168.5/ONT.1168.5,ONT.1168.2|ONT.1168.5,ONT.1168.2	Pt1g009240	4	--	--	--	ONT.548.1,ONT.548.3	ONT.541.3,ONT.541.4	ONT.528.1/ONT.528.2,ONT.528.3	--	--	ONT.541.2/ONT.541.3,ONT.541.5
chr1	9312175	9312166	-	Alternative 3' splice site	ONT.1168.5,ONT.1168.6/ONT.1168.12|ONT.1168.5,ONT.1168.6	ONT.1168.5,ONT.1168.6/ONT.1168.12|ONT.1168.5,ONT.1168.6	Pt1g009240	3	ONT.502.1,ONT.502.3/ONT.502.6	--	--	ONT.548.1,ONT.548.5	ONT.541.3,ONT.541.1	--	--	--	--
chr1	9312187	9312162	-	Alternative 3' splice site	ONT.1168.8,ONT.1168.2	ONT.1168.8,ONT.1168.2	Pt1g009240	1	--	--	--	--	--	--	ONT.522.4,ONT.522.1	--	--
chr1	9312187	9312166	-	Alternative 3' splice site	ONT.1168.8,ONT.1168.6	ONT.1168.8,ONT.1168.6	Pt1g009240	1	--	--	--	--	--	--	ONT.522.4,ONT.522.5	--	--
chr1	9312190	9312162	-	Alternative 3' splice site	ONT.1168.4,ONT.1168.2/ONT.1168.2	ONT.1168.4,ONT.1168.2/ONT.1168.2	Pt1g009240	1	--	--	--	--	--	--	--	ONT.539.4,ONT.539.1/ONT.539.3	--
chr1	9312190	9312166	-	Alternative 3' splice site	ONT.1168.4,ONT.1168.6/ONT.1168.6/ONT.1168.6/ONT.1168.6|ONT.1168.4,ONT.1168.6/ONT.1168.6/ONT.1168.6	ONT.1168.4,ONT.1168.6/ONT.1168.6/ONT.1168.6/ONT.1168.6|ONT.1168.4,ONT.1168.6/ONT.1168.6/ONT.1168.6	Pt1g009240	2	--	ONT.515.4,ONT.515.1/ONT.515.3/ONT.515.6/ONT.515.9	ONT.520.1,ONT.520.2/ONT.520.5/ONT.520.7	--	--	--	--	--	--
chr1	9312195	9312162	-	Alternative 3' splice site	ONT.1168.9,ONT.1168.2	ONT.1168.9,ONT.1168.2	Pt1g009240	1	--	--	--	--	--	ONT.528.5,ONT.528.3	--	--	--
chr1	9312195	9312175	-	Alternative 3' splice site	ONT.1168.9,ONT.1168.5/ONT.1168.5	ONT.1168.9,ONT.1168.5/ONT.1168.5	Pt1g009240	1	--	--	--	--	--	ONT.528.5,ONT.528.1/ONT.528.2	--	--	--
chr1	9312257	9312162	-	Intron retention	ONT.1168.3,ONT.1168.7	ONT.1168.3,ONT.1168.7	Pt1g009240	1	--	--	ONT.520.4,ONT.520.3	--	--	--	--	--	--
chr1	9312257	9312166	-	Intron retention	ONT.1168.3,ONT.1168.1/ONT.1168.10|ONT.1168.3,ONT.1168.1/ONT.1168.1|ONT.1168.3,ONT.1168.1	ONT.1168.3,ONT.1168.1/ONT.1168.10|ONT.1168.3,ONT.1168.1/ONT.1168.1|ONT.1168.3,ONT.1168.1	Pt1g009240	4	ONT.502.5,ONT.502.2/ONT.502.4	--	ONT.520.4,ONT.520.6/ONT.520.8	--	--	--	ONT.522.2,ONT.522.3	ONT.539.6,ONT.539.2/ONT.539.5	--
chr1	9312287	9312162	-	Alternative 3' splice site	ONT.1168.3,ONT.1168.2|ONT.1168.3,ONT.1168.2/ONT.1168.2	ONT.1168.3,ONT.1168.2|ONT.1168.3,ONT.1168.2/ONT.1168.2	Pt1g009240	2	--	--	--	--	--	--	ONT.522.2,ONT.522.1	ONT.539.6,ONT.539.1/ONT.539.3	--
chr1	9312287	9312166	-	Alternative 3' splice site	ONT.1168.3,ONT.1168.6/ONT.1168.12|ONT.1168.3,ONT.1168.6/ONT.1168.6/ONT.1168.6|ONT.1168.3,ONT.1168.6	ONT.1168.3,ONT.1168.6/ONT.1168.12|ONT.1168.3,ONT.1168.6/ONT.1168.6/ONT.1168.6|ONT.1168.3,ONT.1168.6	Pt1g009240	3	ONT.502.5,ONT.502.3/ONT.502.6	--	ONT.520.4,ONT.520.2/ONT.520.5/ONT.520.7	--	--	--	ONT.522.2,ONT.522.5	--	--
chr1	9312287	9312175	-	Alternative 3' splice site	ONT.1168.3,ONT.1168.5	ONT.1168.3,ONT.1168.5	Pt1g009240	1	ONT.502.5,ONT.502.1	--	--	--	--	--	--	--	--
chr1	9312287	9312187	-	Alternative 3' splice site	ONT.1168.3,ONT.1168.8	ONT.1168.3,ONT.1168.8	Pt1g009240	1	--	--	--	--	--	--	ONT.522.2,ONT.522.4	--	--
chr1	9312287	9312190	-	Alternative 3' splice site	ONT.1168.3,ONT.1168.4	ONT.1168.3,ONT.1168.4	Pt1g009240	2	--	--	ONT.520.4,ONT.520.1	--	--	--	--	ONT.539.6,ONT.539.4	--
chr1	9312287	9312257	-	Exon skipping	ONT.1168.6/ONT.1168.12,ONT.1168.1/ONT.1168.10|ONT.1168.6/ONT.1168.6/ONT.1168.6/ONT.1168.6,ONT.1168.1/ONT.1168.1|ONT.1168.6/ONT.1168.6/ONT.1168.6,ONT.1168.1/ONT.1168.1|ONT.1168.6,ONT.1168.1|ONT.1168.6,ONT.1168.1/ONT.1168.1	ONT.1168.6/ONT.1168.12,ONT.1168.1/ONT.1168.10|ONT.1168.6/ONT.1168.6/ONT.1168.6/ONT.1168.6,ONT.1168.1/ONT.1168.1|ONT.1168.6/ONT.1168.6/ONT.1168.6,ONT.1168.1/ONT.1168.1|ONT.1168.6,ONT.1168.1|ONT.1168.6,ONT.1168.1/ONT.1168.1	Pt1g009240	6	ONT.502.3/ONT.502.6,ONT.502.2/ONT.502.4	ONT.515.1/ONT.515.3/ONT.515.6/ONT.515.9,ONT.515.2/ONT.515.5	ONT.520.2/ONT.520.5/ONT.520.7,ONT.520.6/ONT.520.8	ONT.548.5,ONT.548.2/ONT.548.4	ONT.541.1,ONT.541.2	--	ONT.522.5,ONT.522.3	--	--
chr1	9312290	9312257	-	Exon skipping	ONT.1168.6/ONT.1168.6/ONT.1168.6/ONT.1168.6,ONT.1168.11	ONT.1168.6/ONT.1168.6/ONT.1168.6/ONT.1168.6,ONT.1168.11	Pt1g009240	1	--	ONT.515.1/ONT.515.3/ONT.515.6/ONT.515.9,ONT.515.8	--	--	--	--	--	--	--
chr1	9312290	9312287	-	Alternative 3' splice site	ONT.1168.11,ONT.1168.1/ONT.1168.1	ONT.1168.11,ONT.1168.1/ONT.1168.1	Pt1g009240	1	--	ONT.515.8,ONT.515.2/ONT.515.5	--	--	--	--	--	--	--
chr1	9428876	9428755	-	Intron retention	ONT.1172.2,ONT.1172.1	ONT.1172.2,Pt1g009170.2	Pt1g009170	1	--	--	--	--	--	ONT.531.2,ONT.531.1	--	--	--
chr1	9639971	9640089	+	Alternative 3' splice site	ONT.347.1,ONT.347.3	ONT.347.1,ONT.347.3	Pt1g009090	1	ONT.510.1,ONT.510.2	--	--	--	--	--	--	--	--
chr1	9654180	9654090	-	Intron retention	ONT.1175.3,ONT.1175.1|ONT.1175.2,ONT.1175.1|ONT.1175.3,ONT.1175.1/ONT.1175.1	ONT.1175.3,Pt1g009070.1|ONT.1175.2,Pt1g009070.1|ONT.1175.3,Pt1g009070.1/Pt1g009070.1	Pt1g009070	8	ONT.512.2,ONT.512.1	--	ONT.531.2,ONT.531.1	ONT.558.3,ONT.558.1/ONT.558.2	ONT.552.2,ONT.552.1	ONT.536.3,ONT.536.1/ONT.536.2	ONT.533.3,ONT.533.1	ONT.551.2,ONT.551.1	ONT.551.3,ONT.551.1/ONT.551.2
chr1	9656738	9656731	-	Alternative 5' splice site	ONT.1175.1,ONT.1175.2	Pt1g009070.1,ONT.1175.2	Pt1g009070	1	--	--	ONT.531.1,ONT.531.2	--	--	--	--	--	--
chr1	9749261	9749187	-	Exon skipping	ONT.1180.1,ONT.1180.2	Pt1g009010.3,Pt1g009010.1	Pt1g009010	2	--	--	--	--	--	--	--	ONT.557.1,ONT.557.2	ONT.558.2,ONT.558.1
chr2	100811	100788	-	Alternative 5' splice site	ONT.2673.2,ONT.2673.3	ONT.2673.2,ONT.2673.3	Pt2g000090	1	--	--	--	--	--	ONT.1295.1,ONT.1295.2	--	--	--
chr2	10146512	10146426	-	Intron retention	ONT.2984.2,ONT.2984.1	ONT.2984.2,Pt2g010400.1	Pt2g010400	4	--	--	ONT.1753.2,ONT.1753.1	ONT.1876.2,ONT.1876.1	ONT.1840.2,ONT.1840.1	--	--	--	ONT.1818.2,ONT.1818.1
chr2	10155885	10155989	+	Intron retention	ONT.1978.2,ONT.1978.1/ONT.1978.1	ONT.1978.2,Pt2g010410.1/Pt2g010410.1	Pt2g010410	5	--	--	--	--	ONT.1841.1,ONT.1841.2/ONT.1841.3	ONT.1800.1,ONT.1800.2/ONT.1800.3	ONT.1764.3,ONT.1764.1/ONT.1764.2	ONT.1837.2,ONT.1837.1/ONT.1837.3	ONT.1819.3,ONT.1819.1/ONT.1819.2
chr2	10291669	10291651	-	Alternative 3' splice site	ONT.2988.5,ONT.2988.1/ONT.2988.7|ONT.2988.5,ONT.2988.3|ONT.2988.5,ONT.2988.1/ONT.2988.3|ONT.2988.5,ONT.2988.4/ONT.2988.2|ONT.2988.5,ONT.2988.4/ONT.2988.6/ONT.2988.2	ONT.2988.5,ONT.2988.1/ONT.2988.7|ONT.2988.5,Pt2g010470.1|ONT.2988.5,ONT.2988.1/Pt2g010470.1|ONT.2988.5,Pt2g010470.1/ONT.2988.2|ONT.2988.5,Pt2g010470.1/ONT.2988.6/ONT.2988.2	Pt2g010470	6	ONT.1713.3,ONT.1713.1/ONT.1713.4	ONT.1741.2,ONT.1741.1	ONT.1756.3,ONT.1756.1/ONT.1756.2	ONT.1882.4,ONT.1882.1/ONT.1882.2/ONT.1882.3	--	--	ONT.1768.2,ONT.1768.1	ONT.1842.2,ONT.1842.1/ONT.1842.3	--
chr2	10293336	10292989	-	Exon skipping	ONT.2988.2,ONT.2988.4	ONT.2988.2,Pt2g010470.1	Pt2g010470	2	--	--	--	ONT.1882.3,ONT.1882.1	--	--	--	ONT.1842.3,ONT.1842.1	--
chr2	10293736	10292989	-	Exon skipping	ONT.2988.6,ONT.2988.4	ONT.2988.6,Pt2g010470.1	Pt2g010470	1	--	--	--	ONT.1882.2,ONT.1882.1	--	--	--	--	--
chr2	10293736	10293679	-	Exon skipping	ONT.2988.6,ONT.2988.2	ONT.2988.6,ONT.2988.2	Pt2g010470	2	--	--	--	ONT.1882.2,ONT.1882.3	--	--	--	--	ONT.1824.2,ONT.1824.1
chr2	10736152	10736066	-	Alternative 5' splice site	ONT.3004.2/ONT.3004.5,ONT.3004.1	ONT.3004.2/ONT.3004.5,ONT.3004.1	Pt2g010790	1	--	--	--	ONT.1903.2/ONT.1903.3,ONT.1903.1	--	--	--	--	--
chr2	10804850	10804764	-	Alternative 5' splice site	ONT.3005.2,ONT.3005.3	Pt2g011340.1,Pt2g011340.2	Pt2g011340	6	ONT.1733.1,ONT.1733.3	--	--	ONT.1905.1,ONT.1905.3	ONT.1864.2,ONT.1864.3	--	ONT.1792.4,ONT.1792.3	ONT.1864.1,ONT.1864.3	ONT.1845.2,ONT.1845.3
chr2	10834995	10834992	-	Alternative 3' splice site	ONT.3008.6,ONT.3008.3	ONT.3008.6,ONT.3008.3	Pt2g011280	1	--	--	--	--	--	--	--	ONT.1867.2,ONT.1867.1	--
chr2	1086366	1086440	+	Exon skipping	ONT.1691.5,ONT.1691.6/ONT.1691.1/ONT.1691.3	ONT.1691.5,ONT.1691.6/ONT.1691.1/ONT.1691.3	Pt2g001450	1	--	--	--	ONT.1425.1,ONT.1425.2/ONT.1425.3/ONT.1425.4	--	--	--	--	--
chr2	1086440	1086445	+	Alternative 5' splice site	ONT.1691.1,ONT.1691.2	ONT.1691.1,ONT.1691.2	Pt2g001450	1	--	--	--	--	--	--	ONT.1334.2,ONT.1334.1	--	--
chr2	1087019	1087023	+	Alternative 3' splice site	ONT.1691.6/ONT.1691.1,ONT.1691.5	ONT.1691.6/ONT.1691.1,ONT.1691.5	Pt2g001450	1	--	--	--	ONT.1425.2/ONT.1425.3,ONT.1425.1	--	--	--	--	--
chr2	1087210	1087396	+	Intron retention	ONT.1691.3/ONT.1691.4,ONT.1691.6|ONT.1691.3,ONT.1691.6	ONT.1691.3/ONT.1691.4,ONT.1691.6|ONT.1691.3,ONT.1691.6	Pt2g001450	2	--	--	--	ONT.1425.4,ONT.1425.2	--	--	--	--	ONT.1371.1/ONT.1371.2,ONT.1371.4
chr2	1087210	1087401	+	Intron retention	ONT.1691.3/ONT.1691.4,ONT.1691.1|ONT.1691.3,ONT.1691.1	ONT.1691.3/ONT.1691.4,ONT.1691.1|ONT.1691.3,ONT.1691.1	Pt2g001450	2	--	--	--	ONT.1425.4,ONT.1425.3	--	--	--	--	ONT.1371.1/ONT.1371.2,ONT.1371.3
chr2	1087396	1087401	+	Alternative 3' splice site	ONT.1691.2,ONT.1691.1|ONT.1691.6,ONT.1691.1|ONT.1691.6,ONT.1691.5/ONT.1691.1	ONT.1691.2,ONT.1691.1|ONT.1691.6,ONT.1691.1|ONT.1691.6,ONT.1691.5/ONT.1691.1	Pt2g001450	6	--	--	--	ONT.1425.2,ONT.1425.1/ONT.1425.3	ONT.1387.1,ONT.1387.2	ONT.1362.1,ONT.1362.2	ONT.1334.1,ONT.1334.2	ONT.1383.2,ONT.1383.1	ONT.1371.4,ONT.1371.3
chr2	1087856	1087929	+	Intron retention	ONT.1691.2,ONT.1691.1|ONT.1691.6,ONT.1691.1|ONT.1691.4/ONT.1691.6,ONT.1691.3/ONT.1691.1|ONT.1691.6,ONT.1691.5/ONT.1691.1/ONT.1691.3	ONT.1691.2,ONT.1691.1|ONT.1691.6,ONT.1691.1|ONT.1691.4/ONT.1691.6,ONT.1691.3/ONT.1691.1|ONT.1691.6,ONT.1691.5/ONT.1691.1/ONT.1691.3	Pt2g001450	6	--	--	--	ONT.1425.2,ONT.1425.1/ONT.1425.3/ONT.1425.4	ONT.1387.1,ONT.1387.2	ONT.1362.1,ONT.1362.2	ONT.1334.1,ONT.1334.2	ONT.1383.2,ONT.1383.1	ONT.1371.2/ONT.1371.4,ONT.1371.1/ONT.1371.3
chr2	11020705	11020698	-	Alternative 5' splice site	ONT.3011.4,ONT.3011.3	ONT.3011.4,ONT.3011.3	Pt2g011190	1	--	--	--	--	--	--	--	--	ONT.1851.3,ONT.1851.1
chr2	11023589	11023592	+	Alternative 3' splice site	ONT.1998.5,ONT.1998.1	Pt2g011180.4,Pt2g011180.3	Pt2g011180	1	--	--	ONT.1783.2,ONT.1783.1	--	--	--	--	--	--
chr2	11248223	11248259	+	Alternative 5' splice site	ONT.2002.2,ONT.2002.1	Pt2g011070.5,Pt2g011070.3	Pt2g011070	3	--	--	--	ONT.1917.2,ONT.1917.1	--	--	ONT.1801.2,ONT.1801.1	--	ONT.1855.1,ONT.1855.2
chr2	11275836	11275650	-	Intron retention	ONT.3014.1,ONT.3014.2|ONT.3014.4,ONT.3014.7	Pt2g011050.2,ONT.3014.2|ONT.3014.4,Pt2g011050.3	Pt2g011050	2	--	ONT.1772.1,ONT.1772.2	--	--	--	--	--	ONT.1875.1,ONT.1875.2	--
chr2	11276092	11275990	-	Intron retention	ONT.3014.7,ONT.3014.6	Pt2g011050.3,Pt2g011050.1	Pt2g011050	9	ONT.1746.2,ONT.1746.1	ONT.1772.3,ONT.1772.4	ONT.1788.4,ONT.1788.1	ONT.1918.2,ONT.1918.1	ONT.1879.3,ONT.1879.1	ONT.1836.4,ONT.1836.1	ONT.1802.3,ONT.1802.1	ONT.1875.2,ONT.1875.3	ONT.1856.1,ONT.1856.2
chr2	11276108	11276004	-	Intron retention	ONT.3014.7,ONT.3014.8	Pt2g011050.3,ONT.3014.8	Pt2g011050	1	--	--	--	--	--	ONT.1836.4,ONT.1836.2	--	--	--
chr2	11276368	11276333	-	Alternative 3' splice site	ONT.3014.7,ONT.3014.3|ONT.3014.1/ONT.3014.6,ONT.3014.2|ONT.3014.6,ONT.3014.2	Pt2g011050.3,ONT.3014.3|Pt2g011050.2/Pt2g011050.1,ONT.3014.2|Pt2g011050.1,ONT.3014.2	Pt2g011050	5	ONT.1746.2,ONT.1746.3	ONT.1772.1/ONT.1772.4,ONT.1772.2	ONT.1788.4,ONT.1788.2	--	--	ONT.1836.4,ONT.1836.3	ONT.1802.1,ONT.1802.2	--	--
chr2	11276524	11275990	-	Intron retention	ONT.3014.5,ONT.3014.6	ONT.3014.5,Pt2g011050.1	Pt2g011050	2	--	--	--	ONT.1918.3,ONT.1918.1	ONT.1879.2,ONT.1879.1	--	--	--	--
chr2	11276524	11276368	-	Intron retention	ONT.3014.5,ONT.3014.7	ONT.3014.5,Pt2g011050.3	Pt2g011050	2	--	--	--	ONT.1918.3,ONT.1918.2	ONT.1879.2,ONT.1879.3	--	--	--	--
chr2	11397314	11397351	+	Alternative 5' splice site	ONT.2003.3,ONT.2003.1|ONT.2003.3/ONT.2003.3,ONT.2003.1	Pt2g010980.2,ONT.2003.1|Pt2g010980.2/Pt2g010980.2,ONT.2003.1	Pt2g010980	2	--	--	--	--	--	--	ONT.1804.1,ONT.1804.3	--	ONT.1859.1/ONT.1859.3,ONT.1859.4
chr2	11398540	11398554	+	Alternative 3' splice site	ONT.2003.3/ONT.2003.3,ONT.2003.2|ONT.2003.3,ONT.2003.2	Pt2g010980.2/Pt2g010980.2,ONT.2003.2|Pt2g010980.2,ONT.2003.2	Pt2g010980	7	--	ONT.1774.1/ONT.1774.3,ONT.1774.2	ONT.1790.1,ONT.1790.2	ONT.1921.1/ONT.1921.3,ONT.1921.2	ONT.1881.1/ONT.1881.3,ONT.1881.2	ONT.1838.1/ONT.1838.3,ONT.1838.2	--	ONT.1877.2/ONT.1877.3,ONT.1877.1	ONT.1859.1/ONT.1859.3,ONT.1859.2
chr2	11706562	11706531	-	Exon skipping	ONT.3019.5/ONT.3019.1/ONT.3019.3,ONT.3019.6	ONT.3019.5/ONT.3019.1/ONT.3019.3,ONT.3019.6	ONT.3019	1	--	--	--	--	--	--	--	ONT.1882.1/ONT.1882.2/ONT.1882.5,ONT.1882.6	--
chr2	11706574	11706531	-	Exon skipping	ONT.3019.1/ONT.3019.5,ONT.3019.4|ONT.3019.5/ONT.3019.1/ONT.3019.3,ONT.3019.4/ONT.3019.2|ONT.3019.5/ONT.3019.1,ONT.3019.4	ONT.3019.1/ONT.3019.5,ONT.3019.4|ONT.3019.5/ONT.3019.1/ONT.3019.3,ONT.3019.4/ONT.3019.2|ONT.3019.5/ONT.3019.1,ONT.3019.4	ONT.3019	6	--	--	--	ONT.1927.1/ONT.1927.2,ONT.1927.3	ONT.1887.1/ONT.1887.3,ONT.1887.2	ONT.1843.1/ONT.1843.2,ONT.1843.3	ONT.1810.1/ONT.1810.2,ONT.1810.3	ONT.1882.1/ONT.1882.2/ONT.1882.5,ONT.1882.3/ONT.1882.4	ONT.1864.2/ONT.1864.3,ONT.1864.1
chr2	11706574	11706562	-	Alternative 3' splice site	ONT.3019.4/ONT.3019.2,ONT.3019.6	ONT.3019.4/ONT.3019.2,ONT.3019.6	ONT.3019	1	--	--	--	--	--	--	--	ONT.1882.3/ONT.1882.4,ONT.1882.6	--
chr2	11708817	11708786	-	Exon skipping	ONT.3019.1,ONT.3019.5/ONT.3019.4|ONT.3019.1/ONT.3019.2,ONT.3019.5/ONT.3019.4/ONT.3019.6|ONT.3019.1,ONT.3019.4/ONT.3019.5	ONT.3019.1,ONT.3019.5/ONT.3019.4|ONT.3019.1/ONT.3019.2,ONT.3019.5/ONT.3019.4/ONT.3019.6|ONT.3019.1,ONT.3019.4/ONT.3019.5	ONT.3019	6	--	--	--	ONT.1927.1,ONT.1927.2/ONT.1927.3	ONT.1887.1,ONT.1887.2/ONT.1887.3	ONT.1843.2,ONT.1843.1/ONT.1843.3	ONT.1810.1,ONT.1810.2/ONT.1810.3	ONT.1882.2/ONT.1882.4,ONT.1882.1/ONT.1882.3/ONT.1882.6	ONT.1864.3,ONT.1864.1/ONT.1864.2
chr2	11709018	11708786	-	Exon skipping	ONT.3019.1/ONT.3019.2,ONT.3019.3	ONT.3019.1/ONT.3019.2,ONT.3019.3	ONT.3019	1	--	--	--	--	--	--	--	ONT.1882.2/ONT.1882.4,ONT.1882.5	--
chr2	11709018	11708929	-	Exon skipping	ONT.3019.5/ONT.3019.4/ONT.3019.6,ONT.3019.3	ONT.3019.5/ONT.3019.4/ONT.3019.6,ONT.3019.3	ONT.3019	1	--	--	--	--	--	--	--	ONT.1882.1/ONT.1882.3/ONT.1882.6,ONT.1882.5	--
chr2	11952588	11952356	-	Intron retention	ONT.3022.2,ONT.3022.3/ONT.3022.1	ONT.3022.2,Pt2g011380.3/Pt2g011380.7	Pt2g011380	1	--	--	--	--	--	--	--	--	ONT.1867.2,ONT.1867.1/ONT.1867.3
chr2	11953618	11953518	-	Intron retention	ONT.3022.1,ONT.3022.3|ONT.3022.2/ONT.3022.1,ONT.3022.3	Pt2g011380.7,Pt2g011380.3|ONT.3022.2/Pt2g011380.7,Pt2g011380.3	Pt2g011380	5	--	--	--	ONT.1930.1,ONT.1930.2	--	ONT.1845.2,ONT.1845.1	ONT.1812.2,ONT.1812.1	ONT.1885.1,ONT.1885.2	ONT.1867.2/ONT.1867.3,ONT.1867.1
chr2	1207959	1207899	-	Exon skipping	ONT.2720.2,ONT.2720.1	Pt2g001590.2,Pt2g001590.1	Pt2g001590	5	ONT.1303.2,ONT.1303.1	--	--	--	ONT.1394.2,ONT.1394.1	ONT.1369.2,ONT.1369.1	ONT.1340.2,ONT.1340.1	--	ONT.1378.2,ONT.1378.1
chr2	12337700	12337752	+	Intron retention	ONT.2013.1,ONT.2013.3	ONT.2013.1,ONT.2013.3	Pt2g011840	1	--	--	--	--	--	--	ONT.1816.2,ONT.1816.1	--	--
chr2	12338465	12338554	+	Intron retention	ONT.2013.1,ONT.2013.2	ONT.2013.1,ONT.2013.2	Pt2g011840	3	--	ONT.1785.1,ONT.1785.2	--	--	ONT.1894.2,ONT.1894.1	--	--	ONT.1890.2,ONT.1890.1	--
chr2	12347892	12347888	-	Alternative 5' splice site	ONT.3027.2/ONT.3027.4,ONT.3027.1	ONT.3027.2/Pt2g011820.2,ONT.3027.1	Pt2g011820	1	--	ONT.1787.2/ONT.1787.3,ONT.1787.1	--	--	--	--	--	--	--
chr2	12349431	12349260	-	Intron retention	ONT.3027.2,ONT.3027.4|ONT.3027.2,ONT.3027.1/ONT.3027.4|ONT.3027.2,ONT.3027.4/ONT.3027.4|ONT.3027.2/ONT.3027.2,ONT.3027.4/ONT.3027.4	ONT.3027.2,Pt2g011820.2|ONT.3027.2,ONT.3027.1/Pt2g011820.2|ONT.3027.2,Pt2g011820.2/Pt2g011820.2|ONT.3027.2/ONT.3027.2,Pt2g011820.2/Pt2g011820.2	Pt2g011820	9	ONT.1760.2,ONT.1760.3	ONT.1787.2,ONT.1787.1/ONT.1787.3	ONT.1805.3,ONT.1805.1/ONT.1805.2	ONT.1938.2,ONT.1938.1	ONT.1896.2,ONT.1896.1	ONT.1853.2,ONT.1853.1	ONT.1818.2,ONT.1818.1	ONT.1892.1/ONT.1892.5,ONT.1892.2/ONT.1892.4	ONT.1875.3,ONT.1875.1/ONT.1875.2
chr2	12349860	12349260	-	Intron retention	ONT.3027.6,ONT.3027.4	ONT.3027.6,Pt2g011820.2	Pt2g011820	1	ONT.1760.4,ONT.1760.3	--	--	--	--	--	--	--	--
chr2	12349860	12349495	-	Intron retention	ONT.3027.6,ONT.3027.2	ONT.3027.6,ONT.3027.2	Pt2g011820	1	ONT.1760.4,ONT.1760.2	--	--	--	--	--	--	--	--
chr2	1238811	1238832	+	Alternative 3' splice site	ONT.1694.1,ONT.1694.2	Pt2g001630.1,ONT.1694.2	Pt2g001630	1	--	--	--	--	--	--	ONT.1342.2,ONT.1342.1	--	--
chr2	1246962	1246961	-	Alternative 5' splice site	ONT.2723.4,ONT.2723.1	ONT.2723.4,Pt2g001650.1	Pt2g001650	1	--	--	--	--	--	ONT.1372.2,ONT.1372.1	--	--	--
chr2	1267284	1267189	-	Exon skipping	ONT.2725.1,ONT.2725.2|ONT.2725.1/ONT.2725.4,ONT.2725.3	Pt2g001680.5,Pt2g001680.1|Pt2g001680.5/Pt2g001680.6,ONT.2725.3	Pt2g001680	4	--	ONT.1330.1,ONT.1330.2	ONT.1349.2,ONT.1349.1	ONT.1437.1,ONT.1437.2	ONT.1399.1/ONT.1399.3,ONT.1399.2	--	--	--	--
chr2	13508878	13508880	+	Alternative 5' splice site	ONT.2025.5,ONT.2025.4	Pt2g012030.1,ONT.2025.4	Pt2g012030	1	--	--	--	--	ONT.1918.2,ONT.1918.1	--	--	--	--
chr2	13522770	13522706	-	Exon skipping	ONT.3044.2,ONT.3044.3|ONT.3044.2,ONT.3044.1	ONT.3044.2,ONT.3044.3|ONT.3044.2,Pt2g012050.1	Pt2g012050	5	--	--	ONT.1822.1,ONT.1822.3	ONT.1959.2,ONT.1959.1	ONT.1919.2,ONT.1919.1	ONT.1876.2,ONT.1876.1	--	--	ONT.1899.2,ONT.1899.1
chr2	13538257	13538209	-	Intron retention	ONT.3045.2,ONT.3045.4	Pt2g012060.1,ONT.3045.4	Pt2g012060	1	--	--	--	--	--	--	--	--	ONT.1900.2,ONT.1900.1
chr2	13540020	13540016	-	Alternative 5' splice site	ONT.3045.4/ONT.3045.1,ONT.3045.3|ONT.3045.4,ONT.3045.3	ONT.3045.4/Pt2g012060.1,ONT.3045.3|ONT.3045.4,ONT.3045.3	Pt2g012060	2	--	--	--	--	--	--	--	ONT.1918.1/ONT.1918.3,ONT.1918.2	ONT.1900.1,ONT.1900.3
chr2	13950313	13950231	-	Exon skipping	ONT.3050.2,ONT.3050.5	ONT.3050.2,ONT.3050.5	Pt2g012210	1	--	ONT.1814.1,ONT.1814.2	--	--	--	--	--	--	--
chr2	13961438	13961411	-	Alternative 5' splice site	ONT.3050.1,ONT.3050.4	ONT.3050.1,ONT.3050.4	Pt2g012210	2	--	--	--	ONT.1968.2,ONT.1968.1	--	--	--	ONT.1926.1,ONT.1926.2	--
chr2	1402794	1402745	-	Exon skipping	ONT.2727.2,ONT.2727.1	ONT.2727.2,ONT.2727.1	ONT.2727	2	--	--	ONT.1352.2,ONT.1352.1	--	--	ONT.1378.1,ONT.1378.2	--	--	--
chr2	14115749	14116196	+	Intron retention	ONT.2033.2,ONT.2033.1	ONT.2033.2,Pt2g012270.1	Pt2g012270	3	--	--	--	ONT.1973.1,ONT.1973.2	ONT.1933.2,ONT.1933.1	ONT.1889.2,ONT.1889.1	--	--	--
chr2	1419480	1419794	+	Intron retention	ONT.1699.1,ONT.1699.2	ONT.1699.1,ONT.1699.2	ONT.1699	1	--	--	--	--	--	--	--	ONT.1403.2,ONT.1403.1	--
chr2	1419480	1420043	+	Alternative 5' splice site	ONT.1699.3,ONT.1699.1	ONT.1699.3,ONT.1699.1	ONT.1699	1	--	--	--	--	--	--	--	ONT.1403.3,ONT.1403.2	--
chr2	1419794	1420043	+	Exon skipping	ONT.1699.3,ONT.1699.2|ONT.1699.3,ONT.1699.2/ONT.1699.2|ONT.1699.3/ONT.1699.3,ONT.1699.2	ONT.1699.3,ONT.1699.2|ONT.1699.3,ONT.1699.2/ONT.1699.2|ONT.1699.3/ONT.1699.3,ONT.1699.2	ONT.1699	9	ONT.1312.1,ONT.1312.2	ONT.1334.2,ONT.1334.1	ONT.1353.1,ONT.1353.2	ONT.1441.1,ONT.1441.2/ONT.1441.3	ONT.1403.3,ONT.1403.1	ONT.1379.1/ONT.1379.3,ONT.1379.2	ONT.1349.1,ONT.1349.2	ONT.1403.3,ONT.1403.1	ONT.1388.1,ONT.1388.3
chr2	14328041	14328122	+	Intron retention	ONT.2037.1/ONT.2037.5,ONT.2037.3|ONT.2037.1/ONT.2037.4/ONT.2037.1,ONT.2037.3|ONT.2037.1/ONT.2037.1,ONT.2037.3	Pt2g012350.2/Pt2g012350.2,ONT.2037.3|Pt2g012350.2/ONT.2037.4/Pt2g012350.2,ONT.2037.3	Pt2g012350	5	ONT.1787.1/ONT.1787.3,ONT.1787.2	ONT.1821.2/ONT.1821.3/ONT.1821.4,ONT.1821.1	--	--	ONT.1937.1/ONT.1937.3,ONT.1937.2	--	--	ONT.1934.2/ONT.1934.3,ONT.1934.1	ONT.1918.1/ONT.1918.2,ONT.1918.3
chr2	14328712	14328981	+	Intron retention	ONT.2037.3/ONT.2037.1/ONT.2037.1,ONT.2037.4	ONT.2037.3/Pt2g012350.2/Pt2g012350.2,ONT.2037.4	Pt2g012350	1	--	ONT.1821.1/ONT.1821.2/ONT.1821.4,ONT.1821.3	--	--	--	--	--	--	--
chr2	14331711	14331705	-	Alternative 5' splice site	ONT.3053.1,ONT.3053.4	ONT.3053.1,ONT.3053.4	Pt2g012360	1	--	ONT.1822.1,ONT.1822.2	--	--	--	--	--	--	--
chr2	15159671	15159555	-	Intron retention	ONT.3058.2,ONT.3058.1	ONT.3058.2,Pt2g012540.2	Pt2g012540	2	--	--	--	--	ONT.1947.1,ONT.1947.2	ONT.1902.2,ONT.1902.1	--	--	--
chr2	15465018	15465032	+	Alternative 3' splice site	ONT.2047.2,ONT.2047.3	ONT.2047.2,ONT.2047.3	Pt2g012590	1	ONT.1797.2,ONT.1797.3	--	--	--	--	--	--	--	--
chr2	15856674	15857061	+	Intron retention	ONT.2052.1,ONT.2052.2/ONT.2052.3|ONT.2052.1,ONT.2052.2/ONT.2052.2|ONT.2052.1/ONT.2052.1,ONT.2052.2/ONT.2052.2	ONT.2052.1,Pt2g012840.1/Pt2g012840.1|ONT.2052.1/ONT.2052.1,Pt2g012840.1/Pt2g012840.1	Pt2g012840	7	ONT.1809.1,ONT.1809.2/ONT.1809.3	ONT.1844.3,ONT.1844.1/ONT.1844.2	ONT.1861.2,ONT.1861.1/ONT.1861.3	ONT.2001.2/ONT.2001.3,ONT.2001.1/ONT.2001.4	--	ONT.1920.3,ONT.1920.1/ONT.1920.2	ONT.1874.3,ONT.1874.1/ONT.1874.2	--	ONT.1942.1/ONT.1942.2,ONT.1942.3/ONT.1942.4
chr2	15864178	15863688	-	Intron retention	ONT.3072.2,ONT.3072.3	ONT.3072.2,ONT.3072.3	Pt2g012850	2	--	--	--	ONT.2002.2,ONT.2002.1	ONT.1964.1,ONT.1964.2	--	--	--	--
chr2	15865439	15865370	-	Alternative 5' splice site	ONT.3072.3,ONT.3072.1	ONT.3072.3,ONT.3072.1	Pt2g012850	2	--	ONT.1845.1,ONT.1845.2	--	--	--	--	--	--	ONT.1943.2,ONT.1943.1
chr2	16284119	16284123	+	Alternative 5' splice site	ONT.2059.2,ONT.2059.1	ONT.2059.2,Pt2g013130.1	Pt2g013130	1	--	--	--	ONT.2011.2,ONT.2011.1	--	--	--	--	--
chr2	16316163	16316264	+	Intron retention	ONT.2060.1,ONT.2060.2/ONT.2060.3|ONT.2060.1,ONT.2060.2/ONT.2060.2|ONT.2060.1,ONT.2060.2/ONT.2060.2/ONT.2060.4	ONT.2060.1,Pt2g013180.1/Pt2g013180.1|ONT.2060.1,Pt2g013180.1/Pt2g013180.1/Pt2g013180.2	Pt2g013180	5	ONT.1818.2,ONT.1818.1/ONT.1818.3	--	--	ONT.2012.2,ONT.2012.1/ONT.2012.3	ONT.1977.4,ONT.1977.1/ONT.1977.2/ONT.1977.3	--	--	ONT.1968.1,ONT.1968.2/ONT.1968.3	ONT.1955.3,ONT.1955.1/ONT.1955.2/ONT.1955.4
chr2	16432793	16433339	+	Exon skipping	ONT.2062.2,ONT.2062.1	Pt2g013220.6,Pt2g013220.2	Pt2g013220	1	--	--	ONT.1875.2,ONT.1875.1	--	--	--	--	--	--
chr2	16486971	16486879	-	Intron retention	ONT.3081.3,ONT.3081.2	ONT.3081.3,ONT.3081.2	Pt2g013260	1	--	ONT.1858.2,ONT.1858.3	--	--	--	--	--	--	--
chr2	16487199	16486879	-	Intron retention	ONT.3081.4,ONT.3081.2	ONT.3081.4,ONT.3081.2	Pt2g013260	1	--	ONT.1858.1,ONT.1858.3	--	--	--	--	--	--	--
chr2	16487199	16487086	-	Intron retention	ONT.3081.4,ONT.3081.3	ONT.3081.4,ONT.3081.3	Pt2g013260	1	--	ONT.1858.1,ONT.1858.2	--	--	--	--	--	--	--
chr2	16488147	16488077	-	Intron retention	ONT.3081.4,ONT.3081.3/ONT.3081.2/ONT.3081.6|ONT.3081.4,ONT.3081.3/ONT.3081.5/ONT.3081.1	ONT.3081.4,ONT.3081.3/ONT.3081.2/ONT.3081.6|ONT.3081.4,ONT.3081.3/ONT.3081.5/ONT.3081.1	Pt2g013260	2	--	ONT.1858.1,ONT.1858.2/ONT.1858.3/ONT.1858.4	--	ONT.2016.2,ONT.2016.1/ONT.2016.3/ONT.2016.4	--	--	--	--	--
chr2	16519679	16519677	-	Alternative 5' splice site	ONT.3083.1,ONT.3083.2	ONT.3083.1,ONT.3083.2	Pt2g013280	5	--	ONT.1860.1,ONT.1860.2	--	ONT.2018.2,ONT.2018.1	ONT.1983.1,ONT.1983.2	--	ONT.1893.1,ONT.1893.2	--	ONT.1961.2,ONT.1961.1
chr2	16521567	16521235	-	Intron retention	ONT.3083.2,ONT.3083.1	ONT.3083.2,ONT.3083.1	Pt2g013280	5	--	ONT.1860.2,ONT.1860.1	--	ONT.2018.1,ONT.2018.2	ONT.1983.2,ONT.1983.1	--	ONT.1893.2,ONT.1893.1	--	ONT.1961.1,ONT.1961.2
chr2	16539476	16539536	+	Exon skipping	ONT.2063.1,ONT.2063.2	Pt2g013300.1,ONT.2063.2	Pt2g013300	1	--	--	--	--	--	ONT.1938.2,ONT.1938.1	--	--	--
chr2	16577821	16577977	+	Intron retention	ONT.2065.3,ONT.2065.1	Pt2g013320.10,Pt2g013320.7	Pt2g013320	1	--	--	ONT.1880.2,ONT.1880.1	--	--	--	--	--	--
chr2	16670671	16670670	-	Alternative 5' splice site	ONT.3086.1,ONT.3086.8	Pt2g013410.1,ONT.3086.8	Pt2g013410	1	--	ONT.1865.1,ONT.1865.4	--	--	--	--	--	--	--
chr2	16942100	16942106	+	Alternative 3' splice site	ONT.2072.3/ONT.2072.1,ONT.2072.2|ONT.2072.3,ONT.2072.2	ONT.2072.3/ONT.2072.1,ONT.2072.2|ONT.2072.3,ONT.2072.2	Pt2g013580	2	--	--	--	--	--	ONT.1950.2,ONT.1950.1	--	ONT.1990.2/ONT.1990.3,ONT.1990.1	--
chr2	16961203	16961289	+	Intron retention	ONT.2073.6,ONT.2073.2/ONT.2073.2/ONT.2073.7|ONT.2073.4,ONT.2073.2/ONT.2073.2/ONT.2073.7	ONT.2073.6,Pt2g013590.1/Pt2g013590.1/Pt2g013590.2|ONT.2073.4,Pt2g013590.1/Pt2g013590.1/Pt2g013590.2	Pt2g013590	2	--	--	--	ONT.2033.2,ONT.2033.1/ONT.2033.3/ONT.2033.4	ONT.1999.1,ONT.1999.2/ONT.1999.3/ONT.1999.4	--	--	--	--
chr2	169709	169844	+	Exon skipping	ONT.1656.2,ONT.1656.1	ONT.1656.2,Pt2g000190.1	Pt2g000190	5	ONT.1241.2,ONT.1241.1	--	ONT.1278.1,ONT.1278.2	ONT.1366.1,ONT.1366.2	ONT.1329.1,ONT.1329.2	--	ONT.1279.1,ONT.1279.2	--	--
chr2	16984952	16985674	+	Intron retention	ONT.2075.1,ONT.2075.2	ONT.2075.1,ONT.2075.2	Pt2g013610	1	--	--	--	--	--	ONT.1953.1,ONT.1953.2	--	--	--
chr2	16984952	16985920	+	Intron retention	ONT.2075.1,ONT.2075.3	ONT.2075.1,ONT.2075.3	Pt2g013610	2	--	--	--	--	--	ONT.1953.1,ONT.1953.3	--	--	ONT.1978.2,ONT.1978.1
chr2	16985752	16985920	+	Intron retention	ONT.2075.2,ONT.2075.3	ONT.2075.2,ONT.2075.3	Pt2g013610	1	--	--	--	--	--	ONT.1953.2,ONT.1953.3	--	--	--
chr2	17103308	17103307	-	Alternative 5' splice site	ONT.3094.1,ONT.3094.2	ONT.3094.1,Pt2g014100.1	Pt2g014100	1	ONT.1844.1,ONT.1844.2	--	--	--	--	--	--	--	--
chr2	17103309	17103307	-	Alternative 5' splice site	ONT.3094.4,ONT.3094.2	ONT.3094.4,Pt2g014100.1	Pt2g014100	1	--	--	--	--	--	--	ONT.1917.2,ONT.1917.1	--	--
chr2	17103311	17103307	-	Alternative 5' splice site	ONT.3094.5,ONT.3094.2	ONT.3094.5,Pt2g014100.1	Pt2g014100	1	--	--	--	--	--	--	ONT.1917.3,ONT.1917.1	--	--
chr2	17103311	17103309	-	Alternative 5' splice site	ONT.3094.5,ONT.3094.4	ONT.3094.5,ONT.3094.4	Pt2g014100	1	--	--	--	--	--	--	ONT.1917.3,ONT.1917.2	--	--
chr2	17104814	17104763	-	Alternative 5' splice site	ONT.3094.2/ONT.3094.2,ONT.3094.3	Pt2g014100.1/Pt2g014100.1,ONT.3094.3	Pt2g014100	1	--	--	--	--	--	--	--	--	ONT.1985.1/ONT.1985.3,ONT.1985.2
chr2	17142651	17142637	-	Alternative 3' splice site	ONT.3096.3/ONT.3096.6,ONT.3096.2|ONT.3096.3/ONT.3096.3/ONT.3096.3,ONT.3096.2/ONT.3096.2/ONT.3096.2|ONT.3096.3/ONT.3096.3,ONT.3096.2/ONT.3096.2|ONT.3096.3,ONT.3096.2/ONT.3096.2/ONT.3096.2	ONT.3096.3/ONT.3096.6,ONT.3096.2|ONT.3096.3/ONT.3096.3/ONT.3096.3,ONT.3096.2/ONT.3096.2/ONT.3096.2|ONT.3096.3/ONT.3096.3,ONT.3096.2/ONT.3096.2|ONT.3096.3,ONT.3096.2/ONT.3096.2/ONT.3096.2	Pt2g014050	5	--	--	--	ONT.2044.2/ONT.2044.3,ONT.2044.1/ONT.2044.4	ONT.2009.2,ONT.2009.1/ONT.2009.3/ONT.2009.4	ONT.1962.2,ONT.1962.1/ONT.1962.3/ONT.1962.4	--	ONT.2002.1/ONT.2002.3,ONT.2002.2	ONT.1988.1/ONT.1988.3/ONT.1988.5,ONT.1988.2/ONT.1988.4/ONT.1988.6
chr2	17199259	17199308	+	Alternative 3' splice site	ONT.2081.2/ONT.2081.7/ONT.2081.6,ONT.2081.1|ONT.2081.2/ONT.2081.7/ONT.2081.6,ONT.2081.1/ONT.2081.3/ONT.2081.5|ONT.2081.4/ONT.2081.6,ONT.2081.5|ONT.2081.6/ONT.2081.7,ONT.2081.5	ONT.2081.2/ONT.2081.7/ONT.2081.6,ONT.2081.1|ONT.2081.2/ONT.2081.7/ONT.2081.6,ONT.2081.1/ONT.2081.3/ONT.2081.5|ONT.2081.4/ONT.2081.6,ONT.2081.5|ONT.2081.6/ONT.2081.7,ONT.2081.5	Pt2g014010	4	ONT.1849.1/ONT.1849.3/ONT.1849.4,ONT.1849.2	--	ONT.1902.1/ONT.1902.5/ONT.1902.6,ONT.1902.2/ONT.1902.3/ONT.1902.4	--	--	--	--	ONT.2004.1/ONT.2004.2,ONT.2004.3	ONT.1990.1/ONT.1990.2,ONT.1990.3
chr2	17199776	17199779	+	Alternative 3' splice site	ONT.2081.4,ONT.2081.5	ONT.2081.4,ONT.2081.5	Pt2g014010	1	--	--	--	--	--	--	--	ONT.2004.1,ONT.2004.3	--
chr2	17199960	17200068	+	Intron retention	ONT.2081.7,ONT.2081.2/ONT.2081.1/ONT.2081.6|ONT.2081.3/ONT.2081.5/ONT.2081.7,ONT.2081.2/ONT.2081.1/ONT.2081.6|ONT.2081.7,ONT.2081.6|ONT.2081.5,ONT.2081.6|ONT.2081.7/ONT.2081.5,ONT.2081.6	ONT.2081.7,ONT.2081.2/ONT.2081.1/ONT.2081.6|ONT.2081.3/ONT.2081.5/ONT.2081.7,ONT.2081.2/ONT.2081.1/ONT.2081.6|ONT.2081.7,ONT.2081.6|ONT.2081.5,ONT.2081.6|ONT.2081.7/ONT.2081.5,ONT.2081.6	Pt2g014010	8	ONT.1849.3,ONT.1849.1/ONT.1849.2/ONT.1849.4	--	ONT.1902.3/ONT.1902.4/ONT.1902.5,ONT.1902.1/ONT.1902.2/ONT.1902.6	ONT.2046.2,ONT.2046.1	ONT.2011.2,ONT.2011.1	ONT.1964.2,ONT.1964.1	ONT.1922.1,ONT.1922.2	ONT.2004.3,ONT.2004.2	ONT.1990.2/ONT.1990.3,ONT.1990.1
chr2	17293065	17292857	-	Alternative 3' splice site	ONT.3100.5,ONT.3100.3|ONT.3100.6,ONT.3100.3	ONT.3100.5,Pt2g013940.1|ONT.3100.6,Pt2g013940.1	Pt2g013940	3	--	ONT.1891.2,ONT.1891.1	--	ONT.2051.3,ONT.2051.1	--	--	--	ONT.2008.3,ONT.2008.1	--
chr2	17293955	17292857	-	Intron retention	ONT.3100.4,ONT.3100.3	ONT.3100.4,Pt2g013940.1	Pt2g013940	5	--	--	--	--	ONT.2015.3,ONT.2015.1	ONT.1968.2,ONT.1968.3	ONT.1926.1,ONT.1926.2	ONT.2008.2,ONT.2008.1	ONT.1995.2,ONT.1995.1
chr2	17293955	17293065	-	Intron retention	ONT.3100.4,ONT.3100.6|ONT.3100.2,ONT.3100.5	ONT.3100.4,ONT.3100.6|ONT.3100.2,ONT.3100.5	Pt2g013940	2	--	--	--	ONT.2051.2,ONT.2051.3	--	--	--	ONT.2008.2,ONT.2008.3	--
chr2	17294119	17294111	-	Alternative 3' splice site	ONT.3100.5,ONT.3100.3|ONT.3100.1,ONT.3100.3	ONT.3100.5,Pt2g013940.1|ONT.3100.1,Pt2g013940.1	Pt2g013940	4	--	ONT.1891.2,ONT.1891.1	--	ONT.2051.3,ONT.2051.1	ONT.2015.2,ONT.2015.1	ONT.1968.1,ONT.1968.3	--	--	--
chr2	17431246	17431157	-	Intron retention	ONT.3108.2,ONT.3108.1	Pt2g013800.2,Pt2g013800.1	Pt2g013800	1	--	ONT.1902.1,ONT.1902.2	--	--	--	--	--	--	--
chr2	17483398	17483303	-	Intron retention	ONT.3110.2,ONT.3110.1|ONT.3110.2,ONT.3110.1/ONT.3110.1	ONT.3110.2,Pt2g013760.1|ONT.3110.2,Pt2g013760.1/Pt2g013760.1	Pt2g013760	5	--	--	--	--	ONT.2027.3,ONT.2027.1/ONT.2027.2	ONT.1982.2,ONT.1982.1	ONT.1940.2,ONT.1940.1	ONT.2023.2,ONT.2023.1	ONT.2009.2,ONT.2009.1
chr2	17753539	17753640	+	Intron retention	ONT.2091.1,ONT.2091.2	ONT.2091.1,Pt2g015750.1	Pt2g015750	1	--	--	--	--	--	--	--	--	ONT.2018.1,ONT.2018.2
chr2	17790125	17789807	-	Intron retention	ONT.3116.3,ONT.3116.1/ONT.3116.1/ONT.3116.1	ONT.3116.3,Pt2g015730.2/Pt2g015730.2/Pt2g015730.2	Pt2g015730	1	--	--	--	--	--	ONT.1994.2,ONT.1994.1/ONT.1994.3/ONT.1994.4	--	--	--
chr2	17888940	17889172	+	Intron retention	ONT.2096.3,ONT.2096.1	ONT.2096.3,ONT.2096.1	Pt2g015640	1	--	--	--	--	--	--	--	--	ONT.2025.2,ONT.2025.1
chr2	17889841	17889843	+	Alternative 5' splice site	ONT.2096.3,ONT.2096.1	ONT.2096.3,ONT.2096.1	Pt2g015640	1	--	--	--	--	--	--	--	--	ONT.2025.2,ONT.2025.1
chr2	17960005	17960038	+	Alternative 5' splice site	ONT.2097.1,ONT.2097.2	Pt2g015550.1,Pt2g015550.2	Pt2g015550	3	--	--	ONT.1938.2,ONT.1938.1	ONT.2083.2,ONT.2083.1	--	ONT.2002.1,ONT.2002.2	--	--	--
chr2	17968492	17968393	-	Exon skipping	ONT.3120.2,ONT.3120.1	ONT.3120.2,Pt2g015540.1	Pt2g015540	3	--	--	--	--	ONT.2047.1,ONT.2047.2	ONT.2003.2,ONT.2003.1	--	--	ONT.2028.1,ONT.2028.2
chr2	179796	179800	+	Alternative 5' splice site	ONT.1657.1,ONT.1657.2	Pt2g000200.2,ONT.1657.2	Pt2g000200	1	--	--	--	--	--	ONT.1305.1,ONT.1305.2	--	--	--
chr2	18008179	18008234	+	Alternative 3' splice site	ONT.2101.1,ONT.2101.2	ONT.2101.1,Pt2g015460.1	Pt2g015460	2	ONT.1887.2,ONT.1887.1	--	--	--	--	ONT.2006.1,ONT.2006.2	--	--	--
chr2	18065054	18065124	+	Intron retention	ONT.2102.1,ONT.2102.7	Pt2g015410.1,ONT.2102.7	Pt2g015410	1	--	--	--	--	--	--	ONT.1961.2,ONT.1961.1	--	--
chr2	18201511	18201446	-	Exon skipping	ONT.3125.3,ONT.3125.1	Pt2g015320.5,Pt2g015320.1	Pt2g015320	9	ONT.1894.1,ONT.1894.2	ONT.1932.1,ONT.1932.2	ONT.1950.2,ONT.1950.1	ONT.2096.1,ONT.2096.2	ONT.2058.2,ONT.2058.1	ONT.2013.2,ONT.2013.1	ONT.1967.3,ONT.1967.1	ONT.2052.2,ONT.2052.1	ONT.2040.2,ONT.2040.1
chr2	18274803	18274799	-	Alternative 5' splice site	ONT.3129.3,ONT.3129.4	Pt2g015200.1,ONT.3129.4	Pt2g015200	1	--	ONT.1938.1,ONT.1938.2	--	--	--	--	--	--	--
chr2	18276532	18276500	-	Alternative 3' splice site	ONT.3129.3,ONT.3129.4/ONT.3129.5|ONT.3129.3,ONT.3129.2/ONT.3129.2/ONT.3129.5|ONT.3129.3,ONT.3129.2	Pt2g015200.1,ONT.3129.4/Pt2g015200.2|Pt2g015200.1,Pt2g015200.2/Pt2g015200.2/Pt2g015200.2|Pt2g015200.1,Pt2g015200.2	Pt2g015200	3	--	ONT.1938.1,ONT.1938.2/ONT.1938.4	--	--	--	ONT.2019.2,ONT.2019.1	ONT.1973.3,ONT.1973.1/ONT.1973.2/ONT.1973.4	--	--
chr2	18343061	18343145	+	Intron retention	ONT.2115.2,ONT.2115.1|ONT.2115.2/ONT.2115.3,ONT.2115.1|ONT.2115.2/ONT.2115.3,ONT.2115.1/ONT.2115.4|ONT.2115.2,ONT.2115.4/ONT.2115.1|ONT.2115.3/ONT.2115.2,ONT.2115.1/ONT.2115.4|ONT.2115.2,ONT.2115.1/ONT.2115.4/ONT.2115.1	ONT.2115.2,Pt2g015060.1|ONT.2115.2/ONT.2115.3,Pt2g015060.1|ONT.2115.2/ONT.2115.3,Pt2g015060.1/ONT.2115.4|ONT.2115.2,ONT.2115.4/Pt2g015060.1|ONT.2115.3/ONT.2115.2,Pt2g015060.1/ONT.2115.4|ONT.2115.2,Pt2g015060.1/ONT.2115.4/Pt2g015060.1	Pt2g015060	9	ONT.1907.2,ONT.1907.1	ONT.1946.1/ONT.1946.2,ONT.1946.3	ONT.1965.2,ONT.1965.1	ONT.2110.1,ONT.2110.2/ONT.2110.3	ONT.2073.2/ONT.2073.3,ONT.2073.1/ONT.2073.4	ONT.2027.2,ONT.2027.1/ONT.2027.3/ONT.2027.4	ONT.1981.2,ONT.1981.1	ONT.2066.1/ONT.2066.2,ONT.2066.3	ONT.2053.2/ONT.2053.3,ONT.2053.1/ONT.2053.4
chr2	18343552	18343814	+	Intron retention	ONT.2115.3,ONT.2115.1	ONT.2115.3,Pt2g015060.1	Pt2g015060	1	--	--	--	--	--	--	--	--	ONT.2053.3,ONT.2053.1
chr2	18378741	18378737	-	Alternative 5' splice site	ONT.3138.1,ONT.3138.2	Pt2g015000.1,ONT.3138.2	Pt2g015000	1	--	--	--	--	--	--	ONT.1985.1,ONT.1985.2	--	--
chr2	18392722	18392720	-	Alternative 5' splice site	ONT.3139.3,ONT.3139.2	Pt2g014990.1,ONT.3139.2	Pt2g014990	1	--	ONT.1951.3,ONT.1951.1	--	--	--	--	--	--	--
chr2	18448543	18448552	+	Alternative 5' splice site	ONT.2117.1,ONT.2117.2	Pt2g014900.1,ONT.2117.2	Pt2g014900	1	--	--	--	--	--	ONT.2037.1,ONT.2037.2	--	--	--
chr2	18448543	18448636	+	Intron retention	ONT.2117.3,ONT.2117.1	ONT.2117.3,Pt2g014900.1	Pt2g014900	1	--	--	ONT.1976.2,ONT.1976.1	--	--	--	--	--	--
chr2	18593055	18592961	-	Intron retention	ONT.3152.3,ONT.3152.1/ONT.3152.4	ONT.3152.3,Pt2g014750.1/ONT.3152.4	Pt2g014750	1	ONT.1924.2,ONT.1924.1/ONT.1924.3	--	--	--	--	--	--	--	--
chr2	18594431	18593479	-	Intron retention	ONT.3152.4,ONT.3152.1/ONT.3152.3|ONT.3152.4,ONT.3152.1	ONT.3152.4,Pt2g014750.1/ONT.3152.3|ONT.3152.4,Pt2g014750.1	Pt2g014750	2	ONT.1924.3,ONT.1924.1/ONT.1924.2	ONT.1964.2,ONT.1964.1	--	--	--	--	--	--	--
chr2	18878417	18878502	+	Exon skipping	ONT.2125.3,ONT.2125.1/ONT.2125.5	ONT.2125.3,Pt2g014490.1/Pt2g014490.2	Pt2g014490	1	--	--	--	--	--	--	--	--	ONT.2081.2,ONT.2081.1/ONT.2081.3
chr2	18889056	18889119	+	Exon skipping	ONT.2126.1,ONT.2126.4	Pt2g014480.1,ONT.2126.4	Pt2g014480	2	--	--	--	ONT.2140.1,ONT.2140.2	--	--	--	ONT.2095.1,ONT.2095.2	--
chr2	18889056	18889657	+	Alternative 3' splice site	ONT.2126.3,ONT.2126.1/ONT.2126.1	ONT.2126.3,Pt2g014480.1/Pt2g014480.1	Pt2g014480	2	--	--	--	--	--	ONT.2055.3,ONT.2055.1/ONT.2055.2	--	--	ONT.2082.3,ONT.2082.1/ONT.2082.2
chr2	18890533	18890591	+	Exon skipping	ONT.2126.1/ONT.2126.1,ONT.2126.2	Pt2g014480.1/Pt2g014480.1,ONT.2126.2	Pt2g014480	1	--	--	--	--	ONT.2101.1/ONT.2101.2,ONT.2101.3	--	--	--	--
chr2	18893865	18893861	-	Alternative 3' splice site	ONT.3161.4,ONT.3161.3	ONT.3161.4,Pt2g014460.1	Pt2g014460	1	--	--	--	--	--	--	--	--	ONT.2083.2,ONT.2083.1
chr2	18894908	18894460	-	Intron retention	ONT.3161.4,ONT.3161.3	ONT.3161.4,Pt2g014460.1	Pt2g014460	1	--	--	--	--	--	--	--	--	ONT.2083.2,ONT.2083.1
chr2	18935105	18935103	-	Alternative 5' splice site	ONT.3164.3/ONT.3164.7,ONT.3164.2	Pt2g014410.2/ONT.3164.7,ONT.3164.2	Pt2g014410	1	--	--	--	--	--	--	--	--	ONT.2086.2/ONT.2086.3,ONT.2086.1
chr2	18936327	18936076	-	Intron retention	ONT.3164.7,ONT.3164.6/ONT.3164.3/ONT.3164.10|ONT.3164.7,ONT.3164.3/ONT.3164.10|ONT.3164.7,ONT.3164.3/ONT.3164.3/ONT.3164.10|ONT.3164.7,ONT.3164.2/ONT.3164.3/ONT.3164.10|ONT.3164.7,ONT.3164.3/ONT.3164.9	ONT.3164.7,ONT.3164.6/Pt2g014410.2/Pt2g014410.1|ONT.3164.7,Pt2g014410.2/Pt2g014410.1|ONT.3164.7,Pt2g014410.2/Pt2g014410.2/Pt2g014410.1|ONT.3164.7,ONT.3164.2/Pt2g014410.2/Pt2g014410.1	Pt2g014410	5	--	--	ONT.1996.4,ONT.1996.2/ONT.1996.3/ONT.1996.5	ONT.2145.2,ONT.2145.3/ONT.2145.4	--	--	ONT.2014.3,ONT.2014.2/ONT.2014.4	ONT.2100.3,ONT.2100.1/ONT.2100.2/ONT.2100.4	ONT.2086.3,ONT.2086.1/ONT.2086.2/ONT.2086.4
chr2	18949678	18949681	+	Alternative 3' splice site	ONT.2129.2,ONT.2129.1	ONT.2129.2,Pt2g014390.1	Pt2g014390	1	--	ONT.1983.1,ONT.1983.2	--	--	--	--	--	--	--
chr2	18984267	18984284	+	Alternative 5' splice site	ONT.2132.4,ONT.2132.1|ONT.2132.3,ONT.2132.1	ONT.2132.4,Pt2g014330.1|ONT.2132.3,Pt2g014330.1	Pt2g014330	3	--	--	--	ONT.2151.2,ONT.2151.1	ONT.2112.1,ONT.2112.2	ONT.2065.2,ONT.2065.1	--	--	--
chr2	19124537	19124427	-	Intron retention	ONT.3172.2,ONT.3172.3/ONT.3172.1	ONT.3172.2,ONT.3172.3/Pt2g014160.1	Pt2g014160	1	--	--	ONT.2008.2,ONT.2008.1/ONT.2008.3	--	--	--	--	--	--
chr2	19193332	19193150	-	Intron retention	ONT.3173.1,ONT.3173.2	ONT.3173.1,ONT.3173.2	Pt2g015870	1	--	--	--	--	ONT.2120.1,ONT.2120.2	--	--	--	--
chr2	19410954	19411028	+	Intron retention	ONT.2145.2,ONT.2145.1/ONT.2145.1|ONT.2145.2,ONT.2145.1	ONT.2145.2,Pt2g016070.2/Pt2g016070.2|ONT.2145.2,Pt2g016070.2	Pt2g016070	3	--	--	--	ONT.2166.2,ONT.2166.1/ONT.2166.3	ONT.2124.3,ONT.2124.1	--	--	--	ONT.2103.4,ONT.2103.1/ONT.2103.3
chr2	19635863	19635867	+	Alternative 5' splice site	ONT.2152.1,ONT.2152.2	Pt2g016200.1,ONT.2152.2	Pt2g016200	1	--	--	--	--	--	--	--	--	ONT.2110.1,ONT.2110.2
chr2	19637883	19637867	-	Alternative 3' splice site	ONT.3177.3,ONT.3177.1/ONT.3177.2|ONT.3177.3,ONT.3177.1|ONT.3177.3,ONT.3177.1/ONT.3177.4	ONT.3177.3,ONT.3177.1/ONT.3177.2|ONT.3177.3,ONT.3177.1|ONT.3177.3,ONT.3177.1/ONT.3177.4	ONT.3177	6	--	--	--	ONT.2173.2,ONT.2173.1	ONT.2131.2,ONT.2131.1/ONT.2131.3	ONT.2083.2,ONT.2083.1	ONT.2036.3,ONT.2036.1/ONT.2036.2	ONT.2122.2,ONT.2122.1	ONT.2111.2,ONT.2111.1
chr2	19638338	19638196	-	Intron retention	ONT.3177.4,ONT.3177.1/ONT.3177.3	ONT.3177.4,ONT.3177.1/ONT.3177.3	ONT.3177	1	--	--	--	--	ONT.2131.3,ONT.2131.1/ONT.2131.2	--	--	--	--
chr2	19874565	19874296	-	Intron retention	ONT.3182.3,ONT.3182.1/ONT.3182.1	ONT.3182.3,Pt2g016460.1/Pt2g016460.1	Pt2g016460	2	--	--	ONT.2037.3,ONT.2037.1/ONT.2037.2	--	ONT.2139.3,ONT.2139.1/ONT.2139.4	--	--	--	--
chr2	19874746	19874656	-	Intron retention	ONT.3182.2,ONT.3182.1|ONT.3182.2,ONT.3182.1/ONT.3182.1	ONT.3182.2,Pt2g016460.1|ONT.3182.2,Pt2g016460.1/Pt2g016460.1	Pt2g016460	3	ONT.1972.1,ONT.1972.2	--	--	--	ONT.2139.2,ONT.2139.1/ONT.2139.4	--	--	--	ONT.2118.2,ONT.2118.1/ONT.2118.3
chr2	19882608	19881425	-	Intron retention	ONT.3183.2,ONT.3183.1	ONT.3183.2,Pt2g016480.1	Pt2g016480	1	--	--	ONT.2038.2,ONT.2038.1	--	--	--	--	--	--
chr2	19975910	19975915	+	Alternative 5' splice site	ONT.2162.4,ONT.2162.2/ONT.2162.2/ONT.2162.2|ONT.2162.6,ONT.2162.2/ONT.2162.3/ONT.2162.2	ONT.2162.4,ONT.2162.2/ONT.2162.2/ONT.2162.2|ONT.2162.6,ONT.2162.2/ONT.2162.3/ONT.2162.2	Pt2g016550	2	--	--	--	--	ONT.2146.3,ONT.2146.1/ONT.2146.2/ONT.2146.4	ONT.2096.5,ONT.2096.1/ONT.2096.2/ONT.2096.4	--	--	--
chr2	20055064	20055102	+	Exon skipping	ONT.2166.1/ONT.2166.4,ONT.2166.2|ONT.2166.1,ONT.2166.2	ONT.2166.1/ONT.2166.4,ONT.2166.2|ONT.2166.1,ONT.2166.2	Pt2g016630	3	ONT.1985.1/ONT.1985.3,ONT.1985.2	ONT.2022.2,ONT.2022.1	ONT.2047.1,ONT.2047.2	--	--	--	--	--	--
chr2	20056479	20056703	+	Intron retention	ONT.2166.4,ONT.2166.1/ONT.2166.2|ONT.2166.4,ONT.2166.1	ONT.2166.4,ONT.2166.1/ONT.2166.2|ONT.2166.4,ONT.2166.1	Pt2g016630	7	ONT.1985.3,ONT.1985.1/ONT.1985.2	--	--	ONT.2194.1,ONT.2194.2	ONT.2151.2,ONT.2151.1	ONT.2101.3,ONT.2101.1	ONT.2054.1,ONT.2054.2	ONT.2141.2,ONT.2141.1	ONT.2129.2,ONT.2129.1
chr2	20074863	20074909	+	Alternative 3' splice site	ONT.2170.2,ONT.2170.1|ONT.2170.3,ONT.2170.1|ONT.2170.2/ONT.2170.5,ONT.2170.1	ONT.2170.2,Pt2g016690.1|ONT.2170.3,Pt2g016690.1|ONT.2170.2/ONT.2170.5,Pt2g016690.1	Pt2g016690	5	--	--	--	ONT.2198.2,ONT.2198.1	ONT.2155.1/ONT.2155.3,ONT.2155.2	--	ONT.2058.2,ONT.2058.1	ONT.2145.1,ONT.2145.2	ONT.2133.2,ONT.2133.1
chr2	20075321	20075582	+	Intron retention	ONT.2170.3,ONT.2170.1	ONT.2170.3,Pt2g016690.1	Pt2g016690	2	--	--	--	--	--	--	--	ONT.2145.1,ONT.2145.2	ONT.2133.2,ONT.2133.1
chr2	20076481	20076666	+	Intron retention	ONT.2170.5,ONT.2170.1	ONT.2170.5,Pt2g016690.1	Pt2g016690	1	--	--	--	--	ONT.2155.3,ONT.2155.2	--	--	--	--
chr2	20091928	20092013	+	Intron retention	ONT.2171.1,ONT.2171.3	ONT.2171.1,ONT.2171.3	Pt2g016710	3	--	--	--	--	ONT.2156.3,ONT.2156.1	ONT.2106.2,ONT.2106.1	ONT.2059.1,ONT.2059.3	--	--
chr2	20091928	20092040	+	Intron retention	ONT.2171.1,ONT.2171.4	ONT.2171.1,ONT.2171.4	Pt2g016710	3	--	--	--	--	ONT.2156.3,ONT.2156.2	ONT.2106.2,ONT.2106.4	ONT.2059.1,ONT.2059.2	--	--
chr2	20092013	20092040	+	Alternative 3' splice site	ONT.2171.3,ONT.2171.4|ONT.2171.5,ONT.2171.4	ONT.2171.3,ONT.2171.4|ONT.2171.5,ONT.2171.4	Pt2g016710	5	--	--	--	ONT.2199.2,ONT.2199.1	ONT.2156.1,ONT.2156.2	ONT.2106.1,ONT.2106.4	ONT.2059.3,ONT.2059.2	ONT.2146.2,ONT.2146.1	--
chr2	20260035	20260164	+	Intron retention	ONT.2178.1,ONT.2178.2|ONT.2178.1,ONT.2178.2/ONT.2178.3	Pt2g016910.3,Pt2g016910.1|Pt2g016910.3,Pt2g016910.1/ONT.2178.3	Pt2g016910	3	--	--	--	ONT.2205.2,ONT.2205.1	--	--	--	ONT.2153.2,ONT.2153.1	ONT.2140.2,ONT.2140.1/ONT.2140.3
chr2	20441423	20441427	+	Alternative 5' splice site	ONT.2186.1,ONT.2186.3	Pt2g017170.1,ONT.2186.3	Pt2g017170	1	--	ONT.2048.1,ONT.2048.2	--	--	--	--	--	--	--
chr2	20454397	20454432	+	Alternative 5' splice site	ONT.2187.1,ONT.2187.2	ONT.2187.1,ONT.2187.2	Pt2g017200	5	ONT.2010.1,ONT.2010.2	ONT.2049.1,ONT.2049.2	--	ONT.2220.1,ONT.2220.2	--	ONT.2125.2,ONT.2125.1	--	ONT.2169.2,ONT.2169.1	--
chr2	20471815	20471736	-	Exon skipping	ONT.3203.2,ONT.3203.1	ONT.3203.2,ONT.3203.1	Pt2g017240	1	--	--	--	ONT.2223.1,ONT.2223.2	--	--	--	--	--
chr2	20516207	20516083	-	Intron retention	ONT.3205.1,ONT.3205.2	ONT.3205.1,Pt2g017270.1	Pt2g017270	1	--	--	--	--	--	--	--	--	ONT.2162.2,ONT.2162.1
chr2	20524776	20524680	-	Alternative 5' splice site	ONT.3207.1,ONT.3207.2	Pt2g017290.1,ONT.3207.2	Pt2g017290	1	--	--	--	--	--	--	--	--	ONT.2164.2,ONT.2164.1
chr2	20556949	20556969	+	Alternative 3' splice site	ONT.2189.2,ONT.2189.1/ONT.2189.3	ONT.2189.2,ONT.2189.1/ONT.2189.3	Pt2g017310	1	--	--	--	--	--	--	--	--	ONT.2165.2,ONT.2165.1/ONT.2165.3
chr2	20864069	20864032	-	Alternative 3' splice site	ONT.3211.1,ONT.3211.2/ONT.3211.2	ONT.3211.1,Pt2g017580.1/Pt2g017580.1	Pt2g017580	1	--	--	ONT.2088.1,ONT.2088.2/ONT.2088.3	--	--	--	--	--	--
chr2	21023440	21023550	+	Intron retention	ONT.2201.3,ONT.2201.1	ONT.2201.3,ONT.2201.1	Pt2g017780	1	--	--	--	--	ONT.2198.3,ONT.2198.2	--	--	--	--
chr2	21023440	21023565	+	Intron retention	ONT.2201.3,ONT.2201.2	ONT.2201.3,Pt2g017780.1	Pt2g017780	1	--	--	--	--	ONT.2198.3,ONT.2198.1	--	--	--	--
chr2	21023550	21023565	+	Alternative 3' splice site	ONT.2201.1,ONT.2201.2	ONT.2201.1,Pt2g017780.1	Pt2g017780	3	--	--	--	ONT.2240.2,ONT.2240.1	ONT.2198.2,ONT.2198.1	ONT.2144.2,ONT.2144.1	--	--	--
chr2	21093266	21093146	-	Exon skipping	ONT.3220.2,ONT.3220.1	ONT.3220.2,ONT.3220.1	Pt2g017880	5	--	--	--	ONT.2249.1,ONT.2249.2	ONT.2208.2,ONT.2208.1	ONT.2154.2,ONT.2154.1	--	ONT.2200.2,ONT.2200.1	ONT.2187.2,ONT.2187.1
chr2	21222406	21222485	+	Intron retention	ONT.2211.1,ONT.2211.3	ONT.2211.1,ONT.2211.3	Pt2g018020	2	ONT.2043.1,ONT.2043.2	--	--	ONT.2253.2,ONT.2253.1	--	--	--	--	--
chr2	212295	212255	-	Intron retention	ONT.2678.7,ONT.2678.9|ONT.2678.5,ONT.2678.10|ONT.2678.3,ONT.2678.9|ONT.2678.7/ONT.2678.3,ONT.2678.12/ONT.2678.9|ONT.2678.7,ONT.2678.10	ONT.2678.7,ONT.2678.9|ONT.2678.5,ONT.2678.10|ONT.2678.3,ONT.2678.9|ONT.2678.7/ONT.2678.3,ONT.2678.12/ONT.2678.9|ONT.2678.7,ONT.2678.10	Pt2g000260	6	--	--	--	ONT.1368.2/ONT.1368.5,ONT.1368.3/ONT.1368.4	ONT.1331.3,ONT.1331.4	ONT.1306.2,ONT.1306.3	ONT.1281.5,ONT.1281.4	ONT.1329.3,ONT.1329.2	ONT.1315.2,ONT.1315.3
chr2	21248833	21248837	+	Alternative 5' splice site	ONT.2213.1,ONT.2213.2|ONT.2213.4,ONT.2213.2	Pt2g018070.1,ONT.2213.2|ONT.2213.4,ONT.2213.2	Pt2g018070	2	--	--	--	ONT.2254.2,ONT.2254.1	ONT.2213.3,ONT.2213.1	--	--	--	--
chr2	21250918	21251100	+	Intron retention	ONT.2213.4,ONT.2213.2	ONT.2213.4,ONT.2213.2	Pt2g018070	1	--	--	--	--	ONT.2213.3,ONT.2213.1	--	--	--	--
chr2	21255812	21255830	+	Exon skipping	ONT.2214.4,ONT.2214.2|ONT.2214.4,ONT.2214.2/ONT.2214.2|ONT.2214.4/ONT.2214.4,ONT.2214.2/ONT.2214.2	ONT.2214.4,ONT.2214.2|ONT.2214.4,ONT.2214.2/ONT.2214.2|ONT.2214.4/ONT.2214.4,ONT.2214.2/ONT.2214.2	ONT.2214	5	--	ONT.2084.4,ONT.2084.1	--	ONT.2255.3,ONT.2255.1	ONT.2214.2/ONT.2214.3,ONT.2214.1/ONT.2214.4	ONT.2159.3,ONT.2159.1/ONT.2159.2	--	ONT.2206.1,ONT.2206.2/ONT.2206.3	--
chr2	21255919	21255933	+	Alternative 3' splice site	ONT.2214.9,ONT.2214.7	ONT.2214.9,ONT.2214.7	ONT.2214	1	--	--	--	--	ONT.2214.5,ONT.2214.6	--	--	--	--
chr2	21255919	21255941	+	Alternative 3' splice site	ONT.2214.3/ONT.2214.6,ONT.2214.4|ONT.2214.3,ONT.2214.4|ONT.2214.9,ONT.2214.4|ONT.2214.9,ONT.2214.4/ONT.2214.4	ONT.2214.3/ONT.2214.6,ONT.2214.4|ONT.2214.3,ONT.2214.4|ONT.2214.9,ONT.2214.4|ONT.2214.9,ONT.2214.4/ONT.2214.4	ONT.2214	4	--	ONT.2084.2/ONT.2084.3,ONT.2084.4	--	ONT.2255.4,ONT.2255.3	ONT.2214.5,ONT.2214.2/ONT.2214.3	--	--	ONT.2206.4,ONT.2206.1	--
chr2	21255933	21255941	+	Alternative 3' splice site	ONT.2214.7,ONT.2214.4/ONT.2214.4	ONT.2214.7,ONT.2214.4/ONT.2214.4	ONT.2214	1	--	--	--	--	ONT.2214.6,ONT.2214.2/ONT.2214.3	--	--	--	--
chr2	213019	212865	-	Intron retention	ONT.2678.7,ONT.2678.3/ONT.2678.11|ONT.2678.7,ONT.2678.1/ONT.2678.3/ONT.2678.6/ONT.2678.11/ONT.2678.3/ONT.2678.3|ONT.2678.4/ONT.2678.7,ONT.2678.1/ONT.2678.3/ONT.2678.6/ONT.2678.11|ONT.2678.9/ONT.2678.7,ONT.2678.3/ONT.2678.10/ONT.2678.3|ONT.2678.8/ONT.2678.9,ONT.2678.3/ONT.2678.10/ONT.2678.11/ONT.2678.12/ONT.2678.3|ONT.2678.9,ONT.2678.10/ONT.2678.3/ONT.2678.12/ONT.2678.3|ONT.2678.7/ONT.2678.9,ONT.2…	ONT.2678.7,ONT.2678.3/ONT.2678.11|ONT.2678.7,ONT.2678.1/ONT.2678.3/ONT.2678.6/ONT.2678.11/ONT.2678.3/ONT.2678.3|ONT.2678.4/ONT.2678.7,ONT.2678.1/ONT.2678.3/ONT.2678.6/ONT.2678.11|ONT.2678.9/ONT.2678.7,ONT.2678.3/ONT.2678.10/ONT.2678.3|ONT.2678.8/ONT.2678.9,ONT.2678.3/ONT.2678.10/ONT.2678.11/ONT.2678.12/ONT.2678.3|ONT.2678.9,ONT.2678.10/ONT.2678.3/ONT.2678.12/ONT.2678.3|ONT.2678.7/ONT.2678.9,ONT.2…	Pt2g000260	9	ONT.1243.3,ONT.1243.1/ONT.1243.2	ONT.1260.6,ONT.1260.1/ONT.1260.2/ONT.1260.4/ONT.1260.5/ONT.1260.7/ONT.1260.8	ONT.1280.3/ONT.1280.6,ONT.1280.1/ONT.1280.2/ONT.1280.4/ONT.1280.5	ONT.1368.2/ONT.1368.4,ONT.1368.1/ONT.1368.3/ONT.1368.5/ONT.1368.6/ONT.1368.7	ONT.1331.3,ONT.1331.1/ONT.1331.2/ONT.1331.4/ONT.1331.5/ONT.1331.6	ONT.1306.2,ONT.1306.1/ONT.1306.3/ONT.1306.4	ONT.1281.4/ONT.1281.5,ONT.1281.2/ONT.1281.3/ONT.1281.6	ONT.1329.4/ONT.1329.6,ONT.1329.1/ONT.1329.2/ONT.1329.5/ONT.1329.7/ONT.1329.8	ONT.1315.3,ONT.1315.1/ONT.1315.2/ONT.1315.4/ONT.1315.5
chr2	213121	213095	-	Alternative 3' splice site	ONT.2678.5,ONT.2678.3/ONT.2678.11|ONT.2678.5,ONT.2678.1/ONT.2678.3/ONT.2678.6/ONT.2678.11/ONT.2678.3/ONT.2678.3|ONT.2678.5,ONT.2678.3/ONT.2678.10/ONT.2678.11/ONT.2678.12/ONT.2678.3	ONT.2678.5,ONT.2678.3/ONT.2678.11|ONT.2678.5,ONT.2678.1/ONT.2678.3/ONT.2678.6/ONT.2678.11/ONT.2678.3/ONT.2678.3|ONT.2678.5,ONT.2678.3/ONT.2678.10/ONT.2678.11/ONT.2678.12/ONT.2678.3	Pt2g000260	3	ONT.1243.4,ONT.1243.1/ONT.1243.2	ONT.1260.3,ONT.1260.1/ONT.1260.2/ONT.1260.4/ONT.1260.5/ONT.1260.7/ONT.1260.8	--	--	--	--	--	ONT.1329.3,ONT.1329.1/ONT.1329.2/ONT.1329.5/ONT.1329.7/ONT.1329.8	--
chr2	213239	213095	-	Intron retention	ONT.2678.2,ONT.2678.3/ONT.2678.10/ONT.2678.3	ONT.2678.2,ONT.2678.3/ONT.2678.10/ONT.2678.3	Pt2g000260	1	--	--	--	--	--	--	ONT.1281.1,ONT.1281.2/ONT.1281.3/ONT.1281.6	--	--
chr2	213419	213333	-	Alternative 3' splice site	ONT.2678.6,ONT.2678.1/ONT.2678.3/ONT.2678.5/ONT.2678.7/ONT.2678.3/ONT.2678.3|ONT.2678.6,ONT.2678.1/ONT.2678.3/ONT.2678.7/ONT.2678.14	ONT.2678.6,ONT.2678.1/ONT.2678.3/ONT.2678.5/ONT.2678.7/ONT.2678.3/ONT.2678.3|ONT.2678.6,ONT.2678.1/ONT.2678.3/ONT.2678.7/ONT.2678.14	Pt2g000260	2	--	ONT.1260.4,ONT.1260.1/ONT.1260.2/ONT.1260.3/ONT.1260.6/ONT.1260.7/ONT.1260.8	ONT.1280.4,ONT.1280.1/ONT.1280.2/ONT.1280.6/ONT.1280.7	--	--	--	--	--	--
chr2	213586	213333	-	Intron retention	ONT.2678.11,ONT.2678.3/ONT.2678.7/ONT.2678.5/ONT.2678.14|ONT.2678.11/ONT.2678.13,ONT.2678.1/ONT.2678.3/ONT.2678.5/ONT.2678.7/ONT.2678.3/ONT.2678.3|ONT.2678.4/ONT.2678.11,ONT.2678.1/ONT.2678.3/ONT.2678.7/ONT.2678.14|ONT.2678.11/ONT.2678.12,ONT.2678.3/ONT.2678.14/ONT.2678.10/ONT.2678.5/ONT.2678.9/ONT.2678.3|ONT.2678.12,ONT.2678.10/ONT.2678.3/ONT.2678.9/ONT.2678.3/ONT.2678.14|ONT.2678.12,ONT.2678.10…	ONT.2678.11,ONT.2678.3/ONT.2678.7/ONT.2678.5/ONT.2678.14|ONT.2678.11/ONT.2678.13,ONT.2678.1/ONT.2678.3/ONT.2678.5/ONT.2678.7/ONT.2678.3/ONT.2678.3|ONT.2678.4/ONT.2678.11,ONT.2678.1/ONT.2678.3/ONT.2678.7/ONT.2678.14|ONT.2678.11/ONT.2678.12,ONT.2678.3/ONT.2678.14/ONT.2678.10/ONT.2678.5/ONT.2678.9/ONT.2678.3|ONT.2678.12,ONT.2678.10/ONT.2678.3/ONT.2678.9/ONT.2678.3/ONT.2678.14|ONT.2678.12,ONT.2678.10…	Pt2g000260	7	ONT.1243.2,ONT.1243.1/ONT.1243.3/ONT.1243.4/ONT.1243.5	ONT.1260.5/ONT.1260.9,ONT.1260.1/ONT.1260.2/ONT.1260.3/ONT.1260.6/ONT.1260.7/ONT.1260.8	ONT.1280.3/ONT.1280.5,ONT.1280.1/ONT.1280.2/ONT.1280.6/ONT.1280.7	ONT.1368.3,ONT.1368.1/ONT.1368.2/ONT.1368.4/ONT.1368.5/ONT.1368.6/ONT.1368.7/ONT.1368.8	ONT.1331.2/ONT.1331.5,ONT.1331.1/ONT.1331.3/ONT.1331.4/ONT.1331.6/ONT.1331.7	--	--	ONT.1329.5/ONT.1329.7,ONT.1329.1/ONT.1329.10/ONT.1329.2/ONT.1329.3/ONT.1329.6/ONT.1329.8	ONT.1315.4,ONT.1315.1/ONT.1315.2/ONT.1315.3/ONT.1315.5/ONT.1315.6
chr2	213586	213419	-	Intron retention	ONT.2678.11/ONT.2678.13,ONT.2678.6|ONT.2678.4/ONT.2678.11,ONT.2678.6	ONT.2678.11/ONT.2678.13,ONT.2678.6|ONT.2678.4/ONT.2678.11,ONT.2678.6	Pt2g000260	2	--	ONT.1260.5/ONT.1260.9,ONT.1260.4	ONT.1280.3/ONT.1280.5,ONT.1280.4	--	--	--	--	--	--
chr2	213692	213687	-	Alternative 3' splice site	ONT.2678.3/ONT.2678.10/ONT.2678.9/ONT.2678.7/ONT.2678.3/ONT.2678.14,ONT.2678.2|ONT.2678.3/ONT.2678.14/ONT.2678.10/ONT.2678.5/ONT.2678.9/ONT.2678.3,ONT.2678.8	ONT.2678.3/ONT.2678.10/ONT.2678.9/ONT.2678.7/ONT.2678.3/ONT.2678.14,ONT.2678.2|ONT.2678.3/ONT.2678.14/ONT.2678.10/ONT.2678.5/ONT.2678.9/ONT.2678.3,ONT.2678.8	Pt2g000260	2	--	--	--	--	--	--	ONT.1281.2/ONT.1281.3/ONT.1281.4/ONT.1281.5/ONT.1281.6/ONT.1281.7,ONT.1281.1	ONT.1329.1/ONT.1329.10/ONT.1329.2/ONT.1329.3/ONT.1329.6/ONT.1329.8,ONT.1329.4	--
chr2	21372192	21372098	-	Intron retention	ONT.3225.2,ONT.3225.1	Pt2g018200.2,Pt2g018200.1	Pt2g018200	6	--	--	--	ONT.2261.1,ONT.2261.2	ONT.2221.2,ONT.2221.1	ONT.2166.2,ONT.2166.1	ONT.2125.1,ONT.2125.2	ONT.2213.2,ONT.2213.1	ONT.2198.2,ONT.2198.1
chr2	21454748	21454880	+	Exon skipping	ONT.2221.2,ONT.2221.1	ONT.2221.2,Pt2g018310.1	Pt2g018310	1	--	--	--	--	ONT.2226.1,ONT.2226.2	--	--	--	--
chr2	21655569	21655910	+	Intron retention	ONT.2232.5,ONT.2232.1/ONT.2232.1/ONT.2232.3|ONT.2232.5,ONT.2232.1|ONT.2232.5,ONT.2232.1/ONT.2232.1	ONT.2232.5,Pt2g018530.1/Pt2g018530.1/ONT.2232.3|ONT.2232.5,Pt2g018530.1|ONT.2232.5,Pt2g018530.1/Pt2g018530.1	Pt2g018530	4	--	--	--	--	--	ONT.2185.2,ONT.2185.1/ONT.2185.4	ONT.2144.4,ONT.2144.1/ONT.2144.2/ONT.2144.3	ONT.2233.2,ONT.2233.1	ONT.2217.4,ONT.2217.1/ONT.2217.2
chr2	21655569	21656022	+	Intron retention	ONT.2232.5,ONT.2232.4	ONT.2232.5,ONT.2232.4	Pt2g018530	4	--	--	--	--	--	ONT.2185.2,ONT.2185.3	ONT.2144.4,ONT.2144.5	ONT.2233.2,ONT.2233.4	ONT.2217.4,ONT.2217.5
chr2	21655910	21655934	+	Exon skipping	ONT.2232.2,ONT.2232.4	ONT.2232.2,ONT.2232.4	Pt2g018530	5	--	--	ONT.2132.3,ONT.2132.1	ONT.2280.3,ONT.2280.1	ONT.2241.1,ONT.2241.4	--	--	ONT.2233.3,ONT.2233.4	ONT.2217.3,ONT.2217.5
chr2	21655910	21656022	+	Alternative 3' splice site	ONT.2232.1,ONT.2232.2|ONT.2232.1/ONT.2232.1,ONT.2232.2	Pt2g018530.1,ONT.2232.2|Pt2g018530.1/Pt2g018530.1,ONT.2232.2	Pt2g018530	5	--	--	ONT.2132.2,ONT.2132.3	ONT.2280.2/ONT.2280.4,ONT.2280.3	ONT.2241.2/ONT.2241.3,ONT.2241.1	--	--	ONT.2233.1,ONT.2233.3	ONT.2217.1/ONT.2217.2,ONT.2217.3
chr2	21655934	21656022	+	Intron retention	ONT.2232.1,ONT.2232.4|ONT.2232.1/ONT.2232.1/ONT.2232.3,ONT.2232.4|ONT.2232.1/ONT.2232.1,ONT.2232.4	Pt2g018530.1,ONT.2232.4|Pt2g018530.1/Pt2g018530.1/ONT.2232.3,ONT.2232.4|Pt2g018530.1/Pt2g018530.1,ONT.2232.4	Pt2g018530	8	ONT.2068.2,ONT.2068.1	--	ONT.2132.2,ONT.2132.1	ONT.2280.2/ONT.2280.4,ONT.2280.1	ONT.2241.2/ONT.2241.3,ONT.2241.4	ONT.2185.1/ONT.2185.4,ONT.2185.3	ONT.2144.1/ONT.2144.2/ONT.2144.3,ONT.2144.5	ONT.2233.1,ONT.2233.4	ONT.2217.1/ONT.2217.2,ONT.2217.5
chr2	21660743	21660686	-	Alternative 3' splice site	ONT.3233.2,ONT.3233.1	ONT.3233.2,Pt2g018540.1	Pt2g018540	1	--	ONT.2110.2,ONT.2110.1	--	--	--	--	--	--	--
chr2	21701141	21701076	-	Exon skipping	ONT.3235.1,ONT.3235.2	Pt2g018570.2,ONT.3235.2	Pt2g018570	2	ONT.2071.1,ONT.2071.2	ONT.2111.1,ONT.2111.2	--	--	--	--	--	--	--
chr2	21939646	21939636	-	Alternative 3' splice site	ONT.3244.1/ONT.3244.5/ONT.3244.1,ONT.3244.2	Pt2g018820.1/ONT.3244.5/Pt2g018820.1,ONT.3244.2	Pt2g018820	1	--	ONT.2124.1/ONT.2124.3/ONT.2124.4,ONT.2124.2	--	--	--	--	--	--	--
chr2	21939649	21939646	-	Alternative 3' splice site	ONT.3244.3,ONT.3244.1	ONT.3244.3,Pt2g018820.1	Pt2g018820	1	--	--	--	ONT.2297.2,ONT.2297.1	--	--	--	--	--
chr2	22065530	22065523	-	Alternative 3' splice site	ONT.3252.2,ONT.3252.1	ONT.3252.2,ONT.3252.1	Pt2g019000	1	--	--	--	--	ONT.2272.2,ONT.2272.1	--	--	--	--
chr2	22099396	22099412	+	Alternative 3' splice site	ONT.2249.3,ONT.2249.1/ONT.2249.1	ONT.2249.3,Pt2g019030.1/Pt2g019030.1	Pt2g019030	1	--	--	--	--	--	--	--	ONT.2265.3,ONT.2265.1/ONT.2265.2	--
chr2	22100554	22100557	+	Alternative 5' splice site	ONT.2249.1/ONT.2249.1,ONT.2249.3	Pt2g019030.1/Pt2g019030.1,ONT.2249.3	Pt2g019030	1	--	--	--	--	--	--	--	ONT.2265.1/ONT.2265.2,ONT.2265.3	--
chr2	22139801	22139814	+	Alternative 3' splice site	ONT.2251.8,ONT.2251.6/ONT.2251.4	ONT.2251.8,ONT.2251.6/ONT.2251.4	Pt2g019060	1	--	--	--	--	ONT.2277.6,ONT.2277.1/ONT.2277.2	--	--	--	--
chr2	22139801	22139891	+	Exon skipping	ONT.2251.7/ONT.2251.3/ONT.2251.1,ONT.2251.8	ONT.2251.7/ONT.2251.3/ONT.2251.1,ONT.2251.8	Pt2g019060	1	--	--	--	--	ONT.2277.3/ONT.2277.4/ONT.2277.5,ONT.2277.6	--	--	--	--
chr2	22139814	22139891	+	Exon skipping	ONT.2251.3/ONT.2251.1,ONT.2251.4/ONT.2251.5|ONT.2251.1/ONT.2251.7/ONT.2251.3,ONT.2251.5/ONT.2251.4|ONT.2251.7/ONT.2251.3,ONT.2251.2/ONT.2251.6/ONT.2251.5|ONT.2251.7,ONT.2251.5/ONT.2251.4/ONT.2251.6|ONT.2251.7/ONT.2251.3/ONT.2251.1,ONT.2251.6/ONT.2251.4|ONT.2251.7/ONT.2251.3,ONT.2251.6	ONT.2251.3/ONT.2251.1,ONT.2251.4/ONT.2251.5|ONT.2251.1/ONT.2251.7/ONT.2251.3,ONT.2251.5/ONT.2251.4|ONT.2251.7/ONT.2251.3,ONT.2251.2/ONT.2251.6/ONT.2251.5|ONT.2251.7,ONT.2251.5/ONT.2251.4/ONT.2251.6|ONT.2251.7/ONT.2251.3/ONT.2251.1,ONT.2251.6/ONT.2251.4|ONT.2251.7/ONT.2251.3,ONT.2251.6	Pt2g019060	6	--	--	--	ONT.2315.4,ONT.2315.1/ONT.2315.2/ONT.2315.3	ONT.2277.3/ONT.2277.4/ONT.2277.5,ONT.2277.1/ONT.2277.2	ONT.2220.2/ONT.2220.3,ONT.2220.1	ONT.2175.1/ONT.2175.4,ONT.2175.2/ONT.2175.3	ONT.2267.1/ONT.2267.2/ONT.2267.5,ONT.2267.3/ONT.2267.4	ONT.2252.1/ONT.2252.4,ONT.2252.2/ONT.2252.3/ONT.2252.5
chr2	22140329	22140408	+	Alternative 5' splice site	ONT.2251.5,ONT.2251.6|ONT.2251.5,ONT.2251.6/ONT.2251.4|ONT.2251.5,ONT.2251.4|ONT.2251.5,ONT.2251.3/ONT.2251.4/ONT.2251.1|ONT.2251.7/ONT.2251.5,ONT.2251.1/ONT.2251.4/ONT.2251.3|ONT.2251.7/ONT.2251.5,ONT.2251.2/ONT.2251.6/ONT.2251.3|ONT.2251.5/ONT.2251.7,ONT.2251.4/ONT.2251.6|ONT.2251.7,ONT.2251.6/ONT.2251.4/ONT.2251.3/ONT.2251.1/ONT.2251.8|ONT.2251.7,ONT.2251.6/ONT.2251.3	ONT.2251.5,ONT.2251.6|ONT.2251.5,ONT.2251.6/ONT.2251.4|ONT.2251.5,ONT.2251.4|ONT.2251.5,ONT.2251.3/ONT.2251.4/ONT.2251.1|ONT.2251.7/ONT.2251.5,ONT.2251.1/ONT.2251.4/ONT.2251.3|ONT.2251.7/ONT.2251.5,ONT.2251.2/ONT.2251.6/ONT.2251.3|ONT.2251.5/ONT.2251.7,ONT.2251.4/ONT.2251.6|ONT.2251.7,ONT.2251.6/ONT.2251.4/ONT.2251.3/ONT.2251.1/ONT.2251.8|ONT.2251.7,ONT.2251.6/ONT.2251.3	Pt2g019060	9	ONT.2103.1,ONT.2103.2	ONT.2140.3,ONT.2140.1/ONT.2140.2	ONT.2166.2,ONT.2166.1	ONT.2315.1/ONT.2315.4,ONT.2315.2/ONT.2315.3	ONT.2277.3,ONT.2277.1/ONT.2277.2/ONT.2277.4/ONT.2277.5/ONT.2277.6	ONT.2220.2,ONT.2220.1/ONT.2220.3	ONT.2175.3,ONT.2175.1/ONT.2175.2/ONT.2175.4	ONT.2267.2/ONT.2267.3,ONT.2267.1/ONT.2267.4/ONT.2267.5	ONT.2252.1/ONT.2252.5,ONT.2252.2/ONT.2252.3/ONT.2252.4
chr2	22142120	22142239	+	Intron retention	ONT.2251.6/ONT.2251.5,ONT.2251.4|ONT.2251.5,ONT.2251.4|ONT.2251.5/ONT.2251.1,ONT.2251.3/ONT.2251.4|ONT.2251.1/ONT.2251.7/ONT.2251.5,ONT.2251.4/ONT.2251.3|ONT.2251.7/ONT.2251.6/ONT.2251.5,ONT.2251.3|ONT.2251.5/ONT.2251.6/ONT.2251.7,ONT.2251.4|ONT.2251.6/ONT.2251.7/ONT.2251.1,ONT.2251.4/ONT.2251.3/ONT.2251.8|ONT.2251.6/ONT.2251.7,ONT.2251.3	ONT.2251.6/ONT.2251.5,ONT.2251.4|ONT.2251.5,ONT.2251.4|ONT.2251.5/ONT.2251.1,ONT.2251.3/ONT.2251.4|ONT.2251.1/ONT.2251.7/ONT.2251.5,ONT.2251.4/ONT.2251.3|ONT.2251.7/ONT.2251.6/ONT.2251.5,ONT.2251.3|ONT.2251.5/ONT.2251.6/ONT.2251.7,ONT.2251.4|ONT.2251.6/ONT.2251.7/ONT.2251.1,ONT.2251.4/ONT.2251.3/ONT.2251.8|ONT.2251.6/ONT.2251.7,ONT.2251.3	Pt2g019060	8	--	ONT.2140.1/ONT.2140.3,ONT.2140.2	ONT.2166.2,ONT.2166.1	ONT.2315.1/ONT.2315.3/ONT.2315.4,ONT.2315.2	ONT.2277.1/ONT.2277.3/ONT.2277.5,ONT.2277.2/ONT.2277.4/ONT.2277.6	ONT.2220.1/ONT.2220.2,ONT.2220.3	ONT.2175.3/ONT.2175.4,ONT.2175.1/ONT.2175.2	ONT.2267.1/ONT.2267.2/ONT.2267.3,ONT.2267.4/ONT.2267.5	ONT.2252.1/ONT.2252.3/ONT.2252.5,ONT.2252.4
chr2	22142124	22142245	+	Intron retention	ONT.2251.7/ONT.2251.6/ONT.2251.5,ONT.2251.2	ONT.2251.7/ONT.2251.6/ONT.2251.5,ONT.2251.2	Pt2g019060	1	--	--	--	--	--	--	--	--	ONT.2252.1/ONT.2252.3/ONT.2252.5,ONT.2252.2
chr2	22146565	22146570	+	Alternative 3' splice site	ONT.2252.2,ONT.2252.1	ONT.2252.2,ONT.2252.1	ONT.2252	1	--	--	ONT.2167.2,ONT.2167.1	--	--	--	--	--	--
chr2	22279028	22279033	+	Alternative 3' splice site	ONT.2258.3,ONT.2258.1	Pt2g019190.4,Pt2g019190.2	Pt2g019190	1	--	--	--	--	--	--	ONT.2187.2,ONT.2187.1	--	--
chr2	22279531	22279536	+	Alternative 3' splice site	ONT.2258.2,ONT.2258.1	ONT.2258.2,Pt2g019190.2	Pt2g019190	1	--	--	--	--	--	ONT.2230.2,ONT.2230.1	--	--	--
chr2	22280651	22280754	+	Intron retention	ONT.2258.5,ONT.2258.3|ONT.2258.2,ONT.2258.1/ONT.2258.4/ONT.2258.6	ONT.2258.5,Pt2g019190.4|ONT.2258.2,Pt2g019190.2/Pt2g019190.10/ONT.2258.6	Pt2g019190	2	--	--	--	ONT.2326.2,ONT.2326.1	--	ONT.2230.2,ONT.2230.1/ONT.2230.3/ONT.2230.4	--	--	--
chr2	22347448	22347347	-	Intron retention	ONT.3263.2,ONT.3263.3	Pt2g019250.2,Pt2g019250.1	Pt2g019250	2	--	--	--	--	--	--	ONT.2190.2,ONT.2190.1	--	ONT.2267.1,ONT.2267.2
chr2	22364983	22364521	-	Intron retention	ONT.3264.2,ONT.3264.1	ONT.3264.2,Pt2g019270.1	Pt2g019270	1	--	--	--	--	--	--	ONT.2191.1,ONT.2191.2	--	--
chr2	22412727	22412925	+	Exon skipping	ONT.2263.4,ONT.2263.6	ONT.2263.4,ONT.2263.6	Pt2g019330	1	--	--	--	--	--	--	--	ONT.2290.1,ONT.2290.4	--
chr2	22489241	22489279	+	Alternative 5' splice site	ONT.2268.2,ONT.2268.1	ONT.2268.2,Pt2g019430.1	Pt2g019430	1	--	--	--	--	ONT.2304.3,ONT.2304.1	--	--	--	--
chr2	22489241	22489631	+	Intron retention	ONT.2268.3,ONT.2268.2	Pt2g019430.2,ONT.2268.2	Pt2g019430	1	--	--	--	--	ONT.2304.2,ONT.2304.3	--	--	--	--
chr2	22489279	22489631	+	Intron retention	ONT.2268.3,ONT.2268.1	Pt2g019430.2,Pt2g019430.1	Pt2g019430	1	--	--	--	--	ONT.2304.2,ONT.2304.1	--	--	--	--
chr2	22502634	22502668	+	Alternative 3' splice site	ONT.2269.1,ONT.2269.2	Pt2g019460.2,Pt2g019460.3	Pt2g019460	2	--	--	--	--	--	--	ONT.2204.1,ONT.2204.3	ONT.2297.2,ONT.2297.1	--
chr2	22526630	22527840	+	Alternative 5' splice site	ONT.2270.4,ONT.2270.1	Pt2g019490.1,ONT.2270.1	Pt2g019490	1	--	--	--	--	--	--	--	--	ONT.2285.1,ONT.2285.2
chr2	22527138	22527746	+	Alternative 3' splice site	ONT.2270.3,ONT.2270.2	ONT.2270.3,ONT.2270.2	Pt2g019490	1	--	--	--	--	--	--	--	ONT.2300.1,ONT.2300.2	--
chr2	22527138	22527840	+	Exon skipping	ONT.2270.4,ONT.2270.3	Pt2g019490.1,ONT.2270.3	Pt2g019490	1	--	--	--	--	--	--	--	ONT.2300.3,ONT.2300.1	--
chr2	22527746	22527840	+	Exon skipping	ONT.2270.4,ONT.2270.5|ONT.2270.4,ONT.2270.2	Pt2g019490.1,ONT.2270.5|Pt2g019490.1,ONT.2270.2	Pt2g019490	5	--	ONT.2171.2,ONT.2171.1	--	ONT.2349.1,ONT.2349.2	ONT.2309.2,ONT.2309.1	ONT.2251.2,ONT.2251.1	--	ONT.2300.3,ONT.2300.2	--
chr2	226605	226477	-	Exon skipping	ONT.2679.1/ONT.2679.1,ONT.2679.3	Pt2g000290.3/Pt2g000290.3,ONT.2679.3	Pt2g000290	1	--	--	--	--	ONT.1332.1/ONT.1332.2,ONT.1332.3	--	--	--	--
chr2	226605	226483	-	Exon skipping	ONT.2679.1,ONT.2679.2	Pt2g000290.3,Pt2g000290.1	Pt2g000290	3	--	--	ONT.1281.1,ONT.1281.2	--	--	ONT.1307.2,ONT.1307.1	--	ONT.1330.2,ONT.1330.1	--
chr2	22793759	22793756	-	Alternative 3' splice site	ONT.3282.1,ONT.3282.2	ONT.3282.1,Pt2g019750.1	Pt2g019750	3	--	--	ONT.2216.1,ONT.2216.2	--	--	--	ONT.2221.1,ONT.2221.2	ONT.2315.2,ONT.2315.1	--
chr2	22796734	22796666	-	Exon skipping	ONT.3283.3,ONT.3283.1	Pt2g019760.3,ONT.3283.1	Pt2g019760	1	--	ONT.2186.2,ONT.2186.1	--	--	--	--	--	--	--
chr2	22804450	22804438	-	Alternative 3' splice site	ONT.3285.1,ONT.3285.3	ONT.3285.1,Pt2g019770.3	Pt2g019770	2	--	ONT.2188.1,ONT.2188.2	ONT.2218.1,ONT.2218.2	--	--	--	--	--	--
chr2	22804917	22804902	-	Alternative 5' splice site	ONT.3285.4,ONT.3285.3	Pt2g019770.1,Pt2g019770.3	Pt2g019770	2	--	--	--	ONT.2367.1,ONT.2367.2	ONT.2325.1,ONT.2325.2	--	--	--	--
chr2	22831025	22830880	-	Alternative 3' splice site	ONT.3287.2,ONT.3287.1|ONT.3287.2,ONT.3287.1/ONT.3287.1	Pt2g019800.1,ONT.3287.1|Pt2g019800.1,ONT.3287.1/ONT.3287.1	Pt2g019800	6	--	ONT.2189.1,ONT.2189.2	--	ONT.2368.1,ONT.2368.2	ONT.2326.2,ONT.2326.1	ONT.2267.1,ONT.2267.2	--	ONT.2318.2,ONT.2318.1	ONT.2302.3,ONT.2302.1/ONT.2302.2
chr2	22908040	22908691	+	Intron retention	ONT.2281.1,ONT.2281.2	Pt2g019940.5,Pt2g019940.1	Pt2g019940	2	--	--	--	--	--	--	ONT.2228.2,ONT.2228.1	ONT.2322.1,ONT.2322.2	--
chr2	22993407	22993400	-	Alternative 3' splice site	ONT.3296.2,ONT.3296.1	ONT.3296.2,Pt2g020060.1	Pt2g020060	1	ONT.2162.2,ONT.2162.1	--	--	--	--	--	--	--	--
chr2	22993847	22993843	-	Alternative 5' splice site	ONT.3296.1,ONT.3296.3	Pt2g020060.1,ONT.3296.3	Pt2g020060	1	--	--	--	ONT.2382.1,ONT.2382.2	--	--	--	--	--
chr2	23007370	23007547	+	Alternative 3' splice site	ONT.2287.5,ONT.2287.4	Pt2g020070.1,ONT.2287.4	Pt2g020070	1	--	--	--	--	--	ONT.2281.2,ONT.2281.1	--	--	--
chr2	23007370	23007577	+	Alternative 3' splice site	ONT.2287.5,ONT.2287.6	Pt2g020070.1,Pt2g020070.3	Pt2g020070	1	--	--	--	--	--	--	ONT.2238.2,ONT.2238.1	--	--
chr2	23040295	23040167	-	Alternative 3' splice site	ONT.3300.4,ONT.3300.2	Pt2g020130.5,Pt2g020130.2	Pt2g020130	1	--	--	--	--	--	ONT.2283.2,ONT.2283.1	--	--	--
chr2	23040648	23040554	-	Exon skipping	ONT.3300.4,ONT.3300.3	Pt2g020130.5,Pt2g020130.1	Pt2g020130	1	--	--	--	ONT.2387.2,ONT.2387.1	--	--	--	--	--
chr2	23177036	23177056	+	Alternative 3' splice site	ONT.2297.2,ONT.2297.1	ONT.2297.2,ONT.2297.1	Pt2g020280	2	ONT.2172.2,ONT.2172.1	--	ONT.2245.2,ONT.2245.1	--	--	--	--	--	--
chr2	23258525	23258532	+	Alternative 3' splice site	ONT.2299.2,ONT.2299.1	ONT.2299.2,ONT.2299.1	Pt2g020350	1	--	--	--	--	--	--	--	ONT.2348.2,ONT.2348.1	--
chr2	23263209	23263314	+	Intron retention	ONT.2300.2,ONT.2300.1	ONT.2300.2,Pt2g020360.1	Pt2g020360	1	--	--	--	ONT.2401.1,ONT.2401.2	--	--	--	--	--
chr2	23396193	23396826	+	Intron retention	ONT.2308.2,ONT.2308.1/ONT.2308.1	ONT.2308.2,Pt2g020540.1/Pt2g020540.1	Pt2g020540	1	--	--	--	ONT.2415.3,ONT.2415.1/ONT.2415.2	--	--	--	--	--
chr2	23396793	23396826	+	Alternative 3' splice site	ONT.2308.3,ONT.2308.1	ONT.2308.3,Pt2g020540.1	Pt2g020540	1	--	--	--	--	--	--	--	ONT.2362.2,ONT.2362.1	--
chr2	23441702	23441724	+	Alternative 5' splice site	ONT.2313.2,ONT.2313.1|ONT.2313.2,ONT.2313.1/ONT.2313.1	ONT.2313.2,ONT.2313.1|ONT.2313.2,ONT.2313.1/ONT.2313.1	Pt2g020610	8	--	ONT.2237.2,ONT.2237.1	ONT.2266.2,ONT.2266.1	ONT.2422.2,ONT.2422.1	ONT.2379.2,ONT.2379.1/ONT.2379.3	ONT.2319.1,ONT.2319.2	ONT.2272.2,ONT.2272.1	ONT.2369.2,ONT.2369.1	ONT.2349.1,ONT.2349.2
chr2	23466054	23466503	+	Intron retention	ONT.2317.2,ONT.2317.1	ONT.2317.2,Pt2g020660.1	Pt2g020660	2	--	--	--	--	ONT.2383.2,ONT.2383.1	--	--	--	ONT.2353.1,ONT.2353.2
chr2	23469015	23468930	-	Intron retention	ONT.3316.1,ONT.3316.2	Pt2g020670.4,Pt2g020670.2	Pt2g020670	1	--	--	--	--	--	--	--	ONT.2374.3,ONT.2374.4	--
chr2	23469323	23469319	-	Alternative 5' splice site	ONT.3316.1/ONT.3316.5,ONT.3316.4/ONT.3316.3|ONT.3316.2/ONT.3316.1/ONT.3316.1,ONT.3316.3|ONT.3316.2/ONT.3316.1/ONT.3316.2,ONT.3316.3	Pt2g020670.4/Pt2g020670.4,ONT.3316.4/ONT.3316.3|Pt2g020670.2/Pt2g020670.4/Pt2g020670.4,ONT.3316.3|Pt2g020670.2/Pt2g020670.4/Pt2g020670.2,ONT.3316.3	Pt2g020670	3	ONT.2195.1/ONT.2195.5,ONT.2195.2/ONT.2195.3	--	--	--	--	ONT.2324.1/ONT.2324.2/ONT.2324.5,ONT.2324.4	--	--	ONT.2354.2/ONT.2354.3/ONT.2354.4,ONT.2354.1
chr2	23490036	23490033	-	Alternative 3' splice site	ONT.3318.2,ONT.3318.1	Pt2g020680.2,Pt2g020680.1	Pt2g020680	1	--	--	--	--	--	--	--	ONT.2376.2,ONT.2376.1	--
chr2	23503252	23503100	-	Intron retention	ONT.3319.3,ONT.3319.1	Pt2g020700.5,Pt2g020700.4	Pt2g020700	1	--	--	--	--	--	--	--	--	ONT.2358.1,ONT.2358.2
chr2	23506680	23506667	-	Alternative 5' splice site	ONT.3320.3,ONT.3320.1	ONT.3320.3,Pt2g020710.1	Pt2g020710	2	--	--	--	ONT.2432.2,ONT.2432.1	--	--	--	ONT.2378.1,ONT.2378.2	--
chr2	23509642	23509016	-	Intron retention	ONT.3320.2,ONT.3320.1/ONT.3320.1	ONT.3320.2,Pt2g020710.1/Pt2g020710.1	Pt2g020710	1	--	--	ONT.2274.3,ONT.2274.1/ONT.2274.2	--	--	--	--	--	--
chr2	23509973	23509953	-	Alternative 3' splice site	ONT.3320.5,ONT.3320.1/ONT.3320.1/ONT.3320.4|ONT.3320.5,ONT.3320.3/ONT.3320.1/ONT.3320.4|ONT.3320.5,ONT.3320.1/ONT.3320.4|ONT.3320.5,ONT.3320.1/ONT.3320.3/ONT.3320.4	ONT.3320.5,Pt2g020710.1/Pt2g020710.1/ONT.3320.4|ONT.3320.5,ONT.3320.3/Pt2g020710.1/ONT.3320.4|ONT.3320.5,Pt2g020710.1/ONT.3320.4|ONT.3320.5,Pt2g020710.1/ONT.3320.3/ONT.3320.4	Pt2g020710	5	--	ONT.2246.4,ONT.2246.1/ONT.2246.2/ONT.2246.3	--	ONT.2432.4,ONT.2432.1/ONT.2432.2/ONT.2432.3	--	ONT.2329.3,ONT.2329.1/ONT.2329.2	--	ONT.2378.4,ONT.2378.1/ONT.2378.2/ONT.2378.3	ONT.2359.2,ONT.2359.1/ONT.2359.3
chr2	23579474	23579672	+	Intron retention	ONT.2321.2,ONT.2321.1|ONT.2321.4,ONT.2321.1	ONT.2321.2,Pt2g020770.1|ONT.2321.4,Pt2g020770.1	Pt2g020770	2	--	--	--	--	ONT.2391.2,ONT.2391.1	--	ONT.2282.2,ONT.2282.1	--	--
chr2	23579629	23579672	+	Alternative 3' splice site	ONT.2321.3,ONT.2321.1	ONT.2321.3,Pt2g020770.1	Pt2g020770	1	--	--	--	--	--	ONT.2333.2,ONT.2333.3	--	--	--
chr2	235833	235822	-	Alternative 3' splice site	ONT.2680.4,ONT.2680.1|ONT.2680.4,ONT.2680.3/ONT.2680.1|ONT.2680.6,ONT.2680.1/ONT.2680.1	ONT.2680.4,Pt2g000300.1|ONT.2680.4,ONT.2680.3/Pt2g000300.1|ONT.2680.6,Pt2g000300.1/Pt2g000300.1	Pt2g000300	5	ONT.1245.1,ONT.1245.2	ONT.1262.3,ONT.1262.2	ONT.1282.2,ONT.1282.1/ONT.1282.3	--	ONT.1333.3,ONT.1333.2	ONT.1308.2,ONT.1308.1/ONT.1308.3	--	--	--
chr2	23585029	23585025	-	Alternative 5' splice site	ONT.3323.1,ONT.3323.3	ONT.3323.1,ONT.3323.3	Pt2g020790	1	--	--	--	--	ONT.2392.2,ONT.2392.1	--	--	--	--
chr2	23601677	23601681	+	Alternative 5' splice site	ONT.2323.1/ONT.2323.1,ONT.2323.2	ONT.2323.1/ONT.2323.1,ONT.2323.2	Pt2g020800	1	--	--	ONT.2279.1/ONT.2279.2,ONT.2279.3	--	--	--	--	--	--
chr2	23614198	23614544	+	Intron retention	ONT.2324.3,ONT.2324.2	ONT.2324.3,ONT.2324.2	Pt2g020800	1	--	--	--	--	--	--	--	ONT.2384.2,ONT.2384.1	--
chr2	236314	236307	-	Alternative 3' splice site	ONT.2680.1/ONT.2680.1,ONT.2680.6	Pt2g000300.1/Pt2g000300.1,ONT.2680.6	Pt2g000300	1	--	--	--	--	--	ONT.1308.1/ONT.1308.3,ONT.1308.2	--	--	--
chr2	23636801	23636837	+	Alternative 5' splice site	ONT.2325.2,ONT.2325.1/ONT.2325.1|ONT.2325.2,ONT.2325.1	Pt2g020830.1,Pt2g020830.2/Pt2g020830.2|Pt2g020830.1,Pt2g020830.2	Pt2g020830	4	--	--	--	ONT.2441.2,ONT.2441.1	ONT.2397.3,ONT.2397.1/ONT.2397.2	--	--	ONT.2387.2,ONT.2387.1/ONT.2387.3	ONT.2368.2,ONT.2368.1/ONT.2368.3
chr2	23673383	23673426	+	Alternative 5' splice site	ONT.2327.4,ONT.2327.1/ONT.2327.1|ONT.2327.5,ONT.2327.1/ONT.2327.1	ONT.2327.4,ONT.2327.1/ONT.2327.1|ONT.2327.5,ONT.2327.1/ONT.2327.1	Pt2g020860	2	--	--	ONT.2286.3,ONT.2286.1/ONT.2286.4	--	ONT.2400.3,ONT.2400.1/ONT.2400.2	--	--	--	--
chr2	23693019	23693015	-	Alternative 5' splice site	ONT.3328.3,ONT.3328.2	Pt2g020890.1,ONT.3328.2	Pt2g020890	1	--	--	ONT.2289.2,ONT.2289.1	--	--	--	--	--	--
chr2	23694382	23694366	-	Alternative 5' splice site	ONT.3328.3,ONT.3328.1/ONT.3328.5|ONT.3328.3/ONT.3328.6,ONT.3328.5|ONT.3328.2/ONT.3328.3/ONT.3328.7,ONT.3328.8|ONT.3328.3/ONT.3328.6,ONT.3328.4|ONT.3328.3/ONT.3328.6,ONT.3328.1/ONT.3328.5|ONT.3328.3,ONT.3328.1|ONT.3328.3,ONT.3328.1/ONT.3328.1/ONT.3328.5	Pt2g020890.1,Pt2g020890.2/Pt2g020890.2|Pt2g020890.1/Pt2g020890.3,Pt2g020890.2|ONT.3328.2/Pt2g020890.1/ONT.3328.7,ONT.3328.8|Pt2g020890.1/Pt2g020890.3,ONT.3328.4|Pt2g020890.1/Pt2g020890.3,Pt2g020890.2/Pt2g020890.2|Pt2g020890.1,Pt2g020890.2|Pt2g020890.1,Pt2g020890.2/Pt2g020890.2/Pt2g020890.2	Pt2g020890	8	ONT.2214.1,ONT.2214.2/ONT.2214.3	ONT.2261.1/ONT.2261.3,ONT.2261.2	ONT.2289.1/ONT.2289.2/ONT.2289.3,ONT.2289.4	ONT.2447.1,ONT.2447.2	ONT.2403.2,ONT.2403.1/ONT.2403.3/ONT.2403.4	--	ONT.2293.1/ONT.2293.3,ONT.2293.2	ONT.2395.1/ONT.2395.3,ONT.2395.2	ONT.2375.1/ONT.2375.5,ONT.2375.2/ONT.2375.4
chr2	23695612	23695607	-	Alternative 5' splice site	ONT.3328.3,ONT.3328.8	Pt2g020890.1,ONT.3328.8	Pt2g020890	1	--	--	ONT.2289.2,ONT.2289.4	--	--	--	--	--	--
chr2	23698278	23698265	-	Alternative 3' splice site	ONT.3329.1/ONT.3329.3,ONT.3329.2/ONT.3329.4|ONT.3329.1/ONT.3329.1/ONT.3329.1,ONT.3329.2/ONT.3329.2|ONT.3329.1/ONT.3329.1/ONT.3329.1,ONT.3329.2	ONT.3329.1/ONT.3329.3,ONT.3329.2/ONT.3329.4|ONT.3329.1/ONT.3329.1/ONT.3329.1,ONT.3329.2/ONT.3329.2|ONT.3329.1/ONT.3329.1/ONT.3329.1,ONT.3329.2	Pt2g020910	3	ONT.2216.1/ONT.2216.4,ONT.2216.2/ONT.2216.5	ONT.2263.1/ONT.2263.4/ONT.2263.6,ONT.2263.2/ONT.2263.5	ONT.2291.1/ONT.2291.3/ONT.2291.4,ONT.2291.2	--	--	--	--	--	--
chr2	237147	237143	-	Alternative 5' splice site	ONT.2680.4/ONT.2680.1,ONT.2680.3|ONT.2680.1,ONT.2680.3	ONT.2680.4/Pt2g000300.1,ONT.2680.3|Pt2g000300.1,ONT.2680.3	Pt2g000300	2	--	--	ONT.1282.2/ONT.1282.3,ONT.1282.1	--	--	--	--	--	ONT.1317.2,ONT.1317.1
chr2	23726192	23726319	+	Alternative 3' splice site	ONT.2333.7,ONT.2333.8|ONT.2333.3,ONT.2333.6	Pt2g020940.2,Pt2g020940.1	Pt2g020940	2	ONT.2218.4,ONT.2218.5	--	--	--	--	--	--	ONT.2397.2,ONT.2397.1	--
chr2	23859056	23859060	+	Alternative 3' splice site	ONT.2343.3/ONT.2343.3,ONT.2343.1|ONT.2343.3,ONT.2343.1	Pt2g021100.1/Pt2g021100.1,ONT.2343.1|Pt2g021100.1,ONT.2343.1	Pt2g021100	2	--	--	--	ONT.2459.2,ONT.2459.1	--	--	ONT.2306.1/ONT.2306.3,ONT.2306.4	--	--
chr2	238791	238787	-	Alternative 5' splice site	ONT.2680.1,ONT.2680.5	Pt2g000300.1,ONT.2680.5	Pt2g000300	2	--	--	--	--	--	--	ONT.1283.2,ONT.1283.1	ONT.1331.1,ONT.1331.2	--
chr2	23898919	23898879	-	Alternative 3' splice site	ONT.3336.1,ONT.3336.2	Pt2g021160.1,ONT.3336.2	Pt2g021160	1	--	--	--	--	ONT.2418.2,ONT.2418.1	--	--	--	--
chr2	23950773	23950056	-	Intron retention	ONT.3342.2,ONT.3342.1	ONT.3342.2,ONT.3342.1	Pt2g021240	1	--	--	--	--	--	ONT.2360.1,ONT.2360.2	--	--	--
chr2	23997467	23997427	-	Alternative 3' splice site	ONT.3344.2,ONT.3344.1	Pt2g021320.2,ONT.3344.1	Pt2g021320	2	--	--	--	--	--	ONT.2362.1,ONT.2362.2	ONT.2317.2,ONT.2317.1	--	--
chr2	24198875	24199193	+	Intron retention	ONT.2357.5,ONT.2357.1/ONT.2357.4/ONT.2357.2|ONT.2357.6,ONT.2357.1	ONT.2357.5,Pt2g021560.1/Pt2g021560.1/Pt2g021560.2|ONT.2357.6,Pt2g021560.1	Pt2g021560	2	ONT.2254.3,ONT.2254.1/ONT.2254.2/ONT.2254.4	ONT.2296.3,ONT.2296.1	--	--	--	--	--	--	--
chr2	24199970	24199973	+	Alternative 3' splice site	ONT.2357.6,ONT.2357.1	ONT.2357.6,Pt2g021560.1	Pt2g021560	1	--	ONT.2296.3,ONT.2296.1	--	--	--	--	--	--	--
chr2	24269149	24268864	-	Intron retention	ONT.3356.3,ONT.3356.2	ONT.3356.3,ONT.3356.2	Pt2g021640	3	ONT.2258.2,ONT.2258.3	ONT.2300.3,ONT.2300.1	ONT.2331.2,ONT.2331.1	--	--	--	--	--	--
chr2	24269166	24268864	-	Intron retention	ONT.3356.3,ONT.3356.1	ONT.3356.3,Pt2g021640.1	Pt2g021640	4	ONT.2258.2,ONT.2258.1	ONT.2300.3,ONT.2300.2	ONT.2331.2,ONT.2331.3	--	--	ONT.2382.2,ONT.2382.1	--	--	--
chr2	24269166	24269149	-	Alternative 5' splice site	ONT.3356.1,ONT.3356.2	Pt2g021640.1,ONT.3356.2	Pt2g021640	6	ONT.2258.1,ONT.2258.3	ONT.2300.2,ONT.2300.1	ONT.2331.3,ONT.2331.1	ONT.2486.1,ONT.2486.2	--	--	ONT.2333.1,ONT.2333.2	--	ONT.2415.2,ONT.2415.1
chr2	24271448	24271481	+	Exon skipping	ONT.2360.3,ONT.2360.2	ONT.2360.3,Pt2g021650.1	Pt2g021650	2	--	--	--	ONT.2487.2,ONT.2487.1	ONT.2447.2,ONT.2447.1	--	--	--	--
chr2	24335412	24335416	+	Alternative 5' splice site	ONT.2363.2/ONT.2363.3,ONT.2363.1|ONT.2363.3/ONT.2363.3,ONT.2363.1	ONT.2363.2/Pt2g021770.1,ONT.2363.1|Pt2g021770.1/Pt2g021770.1,ONT.2363.1	Pt2g021770	2	ONT.2266.1/ONT.2266.3,ONT.2266.2	--	--	--	--	--	--	--	ONT.2422.1/ONT.2422.2,ONT.2422.3
chr2	24335675	24335766	+	Intron retention	ONT.2363.2/ONT.2363.1,ONT.2363.3|ONT.2363.2/ONT.2363.2,ONT.2363.3/ONT.2363.3|ONT.2363.2,ONT.2363.3/ONT.2363.3|ONT.2363.2/ONT.2363.2,ONT.2363.3|ONT.2363.2,ONT.2363.3|ONT.2363.1,ONT.2363.3/ONT.2363.3	ONT.2363.2/ONT.2363.1,Pt2g021770.1|ONT.2363.2/ONT.2363.2,Pt2g021770.1/Pt2g021770.1|ONT.2363.2,Pt2g021770.1/Pt2g021770.1|ONT.2363.2/ONT.2363.2,Pt2g021770.1|ONT.2363.2,Pt2g021770.1|ONT.2363.1,Pt2g021770.1/Pt2g021770.1	Pt2g021770	9	ONT.2266.1/ONT.2266.2,ONT.2266.3	ONT.2308.1/ONT.2308.2,ONT.2308.3/ONT.2308.4	ONT.2339.3,ONT.2339.1/ONT.2339.2	ONT.2494.3,ONT.2494.1/ONT.2494.2	ONT.2454.1,ONT.2454.2/ONT.2454.3	ONT.2390.3,ONT.2390.1/ONT.2390.2	ONT.2340.3/ONT.2340.4,ONT.2340.1	ONT.2441.2,ONT.2441.1	ONT.2422.3,ONT.2422.1/ONT.2422.2
chr2	24341558	24340835	-	Intron retention	ONT.3361.1,ONT.3361.2/ONT.3361.2	ONT.3361.1,Pt2g021780.1/Pt2g021780.1	Pt2g021780	1	--	--	--	--	--	ONT.2391.1,ONT.2391.2/ONT.2391.3	--	--	--
chr2	24443377	24442934	-	Alternative 5' splice site	ONT.3369.2,ONT.3369.3	Pt2g021920.1,ONT.3369.3	Pt2g021920	5	--	--	--	ONT.2504.2,ONT.2504.1	--	ONT.2401.2,ONT.2401.1	ONT.2349.1,ONT.2349.2	ONT.2451.2,ONT.2451.1	ONT.2432.2,ONT.2432.1
chr2	24460199	24460118	-	Intron retention	ONT.3370.1,ONT.3370.2	ONT.3370.1,ONT.3370.2	Pt2g021940	5	--	ONT.2321.1,ONT.2321.2	--	ONT.2505.1,ONT.2505.2	ONT.2467.1,ONT.2467.2	ONT.2403.2,ONT.2403.1	--	--	ONT.2433.1,ONT.2433.2
chr2	24479843	24480400	+	Intron retention	ONT.2368.2,ONT.2368.1	ONT.2368.2,ONT.2368.1	Pt2g021960	6	ONT.2279.2,ONT.2279.1	ONT.2322.2,ONT.2322.1	--	--	ONT.2468.1,ONT.2468.2	ONT.2404.2,ONT.2404.1	ONT.2352.2,ONT.2352.1	ONT.2454.2,ONT.2454.1	--
chr2	24547171	24547156	-	Alternative 3' splice site	ONT.3374.2,ONT.3374.3|ONT.3374.5,ONT.3374.3	ONT.3374.2,ONT.3374.3|Pt2g022070.3,ONT.3374.3	Pt2g022070	3	ONT.2284.2,ONT.2284.1	ONT.2327.3,ONT.2327.1	ONT.2357.1,ONT.2357.3	--	--	--	--	--	--
chr2	24547657	24547589	-	Exon skipping	ONT.3374.1,ONT.3374.2	Pt2g022070.2,ONT.3374.2	Pt2g022070	6	ONT.2284.3,ONT.2284.2	--	ONT.2357.2,ONT.2357.1	ONT.2511.2,ONT.2511.1	ONT.2473.1,ONT.2473.2	ONT.2408.3,ONT.2408.1	--	ONT.2459.2,ONT.2459.1	--
chr2	24985767	24985693	-	Intron retention	ONT.3387.2,ONT.3387.1	ONT.3387.2,Pt2g023760.1	Pt2g023760	3	--	--	--	ONT.2532.1,ONT.2532.2	--	--	ONT.2371.2,ONT.2371.1	--	ONT.2462.2,ONT.2462.1
chr2	25037176	25037106	-	Alternative 3' splice site	ONT.3389.3,ONT.3389.1	Pt2g023690.1,ONT.3389.1	Pt2g023690	1	--	--	--	--	--	--	--	ONT.2481.1,ONT.2481.2	--
chr2	25056647	25056628	-	Alternative 3' splice site	ONT.3391.1/ONT.3391.4,ONT.3391.2|ONT.3391.1,ONT.3391.2|ONT.3391.1,ONT.3391.3	ONT.3391.1/ONT.3391.4,ONT.3391.2|ONT.3391.1,ONT.3391.2|ONT.3391.1,ONT.3391.3	ONT.3391	9	ONT.2305.2/ONT.2305.3,ONT.2305.1	ONT.2352.2,ONT.2352.1	ONT.2376.1,ONT.2376.2	ONT.2537.1,ONT.2537.2	ONT.2498.1,ONT.2498.2	ONT.2433.1,ONT.2433.2	ONT.2376.2,ONT.2376.1	ONT.2482.2,ONT.2482.1	ONT.2467.2,ONT.2467.1
chr2	25072338	25072334	-	Alternative 5' splice site	ONT.3393.1,ONT.3393.2|ONT.3393.3/ONT.3393.1,ONT.3393.2	Pt2g023660.1,ONT.3393.2|ONT.3393.3/Pt2g023660.1,ONT.3393.2	Pt2g023660	3	ONT.2307.2,ONT.2307.1	ONT.2354.1,ONT.2354.2	--	--	--	ONT.2435.1/ONT.2435.2,ONT.2435.3	--	--	--
chr2	25073137	25072658	-	Intron retention	ONT.3393.3,ONT.3393.1/ONT.3393.1|ONT.3393.3,ONT.3393.1|ONT.3393.3,ONT.3393.1/ONT.3393.2	ONT.3393.3,Pt2g023660.1/Pt2g023660.1|ONT.3393.3,Pt2g023660.1|ONT.3393.3,Pt2g023660.1/ONT.3393.2	Pt2g023660	3	--	--	--	ONT.2539.1,ONT.2539.2	--	ONT.2435.1,ONT.2435.2/ONT.2435.3	--	ONT.2484.2,ONT.2484.1/ONT.2484.3	--
chr2	25078439	25078481	+	Exon skipping	ONT.2387.1,ONT.2387.3	Pt2g023650.2,ONT.2387.3	Pt2g023650	1	--	--	--	--	--	--	ONT.2379.1,ONT.2379.2	--	--
chr2	25078439	25078746	+	Exon skipping	ONT.2387.4,ONT.2387.3	ONT.2387.4,ONT.2387.3	Pt2g023650	1	--	--	--	--	--	--	ONT.2379.3,ONT.2379.2	--	--
chr2	25078628	25078746	+	Exon skipping	ONT.2387.2,ONT.2387.1|ONT.2387.4,ONT.2387.1	ONT.2387.2,Pt2g023650.2|ONT.2387.4,Pt2g023650.2	Pt2g023650	5	--	ONT.2355.2,ONT.2355.1	--	ONT.2540.1,ONT.2540.2	ONT.2501.1,ONT.2501.2	--	ONT.2379.3,ONT.2379.1	ONT.2485.2,ONT.2485.1	--
chr2	25104726	25104643	-	Intron retention	ONT.3396.3,ONT.3396.2	ONT.3396.3,ONT.3396.2	Pt2g023590	2	--	--	--	ONT.2542.1,ONT.2542.2	--	--	--	--	ONT.2472.1,ONT.2472.2
chr2	25114623	25114716	+	Intron retention	ONT.2390.3,ONT.2390.2	ONT.2390.3,ONT.2390.2	Pt2g023570	1	--	ONT.2358.2,ONT.2358.4	--	--	--	--	--	--	--
chr2	25114623	25114922	+	Intron retention	ONT.2390.3,ONT.2390.1/ONT.2390.1	ONT.2390.3,ONT.2390.1/ONT.2390.1	Pt2g023570	1	--	ONT.2358.2,ONT.2358.1/ONT.2358.3	--	--	--	--	--	--	--
chr2	25114824	25114828	+	Alternative 5' splice site	ONT.2390.1,ONT.2390.4	ONT.2390.1,ONT.2390.4	Pt2g023570	1	--	--	--	ONT.2544.1,ONT.2544.3	--	--	--	--	--
chr2	25114824	25114922	+	Intron retention	ONT.2390.2,ONT.2390.1|ONT.2390.2,ONT.2390.1/ONT.2390.1	ONT.2390.2,ONT.2390.1|ONT.2390.2,ONT.2390.1/ONT.2390.1	Pt2g023570	9	ONT.2312.1,ONT.2312.2	ONT.2358.4,ONT.2358.1/ONT.2358.3	ONT.2382.2,ONT.2382.1	ONT.2544.2,ONT.2544.1	ONT.2507.1,ONT.2507.2	ONT.2440.2,ONT.2440.1	ONT.2384.2,ONT.2384.1	ONT.2490.2,ONT.2490.1/ONT.2490.3	ONT.2474.1,ONT.2474.2
chr2	25114828	25114922	+	Intron retention	ONT.2390.2,ONT.2390.4	ONT.2390.2,ONT.2390.4	Pt2g023570	1	--	--	--	ONT.2544.2,ONT.2544.3	--	--	--	--	--
chr2	25117596	25117387	-	Intron retention	ONT.3397.3,ONT.3397.1/ONT.3397.2|ONT.3397.4,ONT.3397.1/ONT.3397.2|ONT.3397.3/ONT.3397.4,ONT.3397.1/ONT.3397.2	ONT.3397.3,Pt2g023560.2/Pt2g023560.3|ONT.3397.4,Pt2g023560.2/Pt2g023560.3|ONT.3397.3/ONT.3397.4,Pt2g023560.2/Pt2g023560.3	Pt2g023560	6	ONT.2313.1,ONT.2313.2/ONT.2313.3	--	--	ONT.2545.2/ONT.2545.4,ONT.2545.1/ONT.2545.3	ONT.2508.1,ONT.2508.2/ONT.2508.3	ONT.2441.3,ONT.2441.1/ONT.2441.2	ONT.2385.1,ONT.2385.2/ONT.2385.3	--	ONT.2475.2/ONT.2475.4,ONT.2475.1/ONT.2475.3
chr2	25120396	25120299	-	Exon skipping	ONT.3397.3/ONT.3397.2,ONT.3397.1|ONT.3397.2,ONT.3397.1|ONT.3397.2,ONT.3397.4/ONT.3397.1|ONT.3397.3/ONT.3397.2,ONT.3397.1/ONT.3397.4|ONT.3397.2/ONT.3397.3,ONT.3397.1	ONT.3397.3/Pt2g023560.3,Pt2g023560.2|Pt2g023560.3,Pt2g023560.2|Pt2g023560.3,ONT.3397.4/Pt2g023560.2|ONT.3397.3/Pt2g023560.3,Pt2g023560.2/ONT.3397.4|Pt2g023560.3/ONT.3397.3,Pt2g023560.2	Pt2g023560	9	ONT.2313.1/ONT.2313.3,ONT.2313.2	ONT.2359.2,ONT.2359.1	ONT.2383.2,ONT.2383.1	ONT.2545.2/ONT.2545.3,ONT.2545.1/ONT.2545.4	ONT.2508.1/ONT.2508.3,ONT.2508.2	ONT.2441.2/ONT.2441.3,ONT.2441.1	ONT.2385.3,ONT.2385.1/ONT.2385.2	ONT.2491.2,ONT.2491.1	ONT.2475.2/ONT.2475.3,ONT.2475.1/ONT.2475.4
chr2	25140654	25140666	+	Alternative 3' splice site	ONT.2391.1/ONT.2391.1,ONT.2391.4	Pt2g023540.2/Pt2g023540.2,ONT.2391.4	Pt2g023540	1	--	ONT.2361.2/ONT.2361.3,ONT.2361.5	--	--	--	--	--	--	--
chr2	25178395	25178382	-	Alternative 5' splice site	ONT.3401.3,ONT.3401.4|ONT.3401.3,ONT.3401.4/ONT.3401.5|ONT.3401.2,ONT.3401.4|ONT.3401.1,ONT.3401.4/ONT.3401.6	Pt2g023480.2,Pt2g023480.3|Pt2g023480.2,Pt2g023480.3/ONT.3401.5|Pt2g023480.2,Pt2g023480.3/ONT.3401.6	Pt2g023480	9	ONT.2320.1,ONT.2320.2	ONT.2366.1,ONT.2366.2/ONT.2366.3	ONT.2390.1,ONT.2390.2	ONT.2552.3,ONT.2552.1/ONT.2552.2	ONT.2516.1,ONT.2516.2	ONT.2448.1,ONT.2448.2/ONT.2448.3	ONT.2392.1,ONT.2392.2	ONT.2498.1,ONT.2498.2	ONT.2482.1,ONT.2482.2/ONT.2482.3
chr2	25181428	25181348	-	Intron retention	ONT.3401.5,ONT.3401.3/ONT.3401.4|ONT.3401.5,ONT.3401.4/ONT.3401.3|ONT.3401.6,ONT.3401.4	ONT.3401.5,Pt2g023480.2/Pt2g023480.3|ONT.3401.5,Pt2g023480.3/Pt2g023480.2|ONT.3401.6,Pt2g023480.3	Pt2g023480	4	--	ONT.2366.3,ONT.2366.1/ONT.2366.2	--	ONT.2552.2,ONT.2552.1/ONT.2552.3	--	ONT.2448.3,ONT.2448.2	--	--	ONT.2482.3,ONT.2482.1/ONT.2482.2
chr2	25181966	25181962	-	Alternative 3' splice site	ONT.3401.4,ONT.3401.6	Pt2g023480.3,ONT.3401.6	Pt2g023480	1	--	--	--	--	--	ONT.2448.2,ONT.2448.3	--	--	--
chr2	25323783	25323685	-	Exon skipping	ONT.3406.1,ONT.3406.2	Pt2g023330.1,ONT.3406.2	Pt2g023330	1	--	--	--	--	--	ONT.2453.1,ONT.2453.2	--	--	--
chr2	254321	254418	+	Intron retention	ONT.1659.7,ONT.1659.1/ONT.1659.1	ONT.1659.7,Pt2g000310.1/Pt2g000310.1	Pt2g000310	1	--	--	--	--	--	--	--	--	ONT.1318.3,ONT.1318.2/ONT.1318.4
chr2	25453847	25453937	+	Intron retention	ONT.2400.2,ONT.2400.1	ONT.2400.2,ONT.2400.1	Pt2g023190	1	ONT.2334.2,ONT.2334.1	--	--	--	--	--	--	--	--
chr2	254735	254830	+	Intron retention	ONT.1659.6,ONT.1659.1/ONT.1659.1	ONT.1659.6,Pt2g000310.1/Pt2g000310.1	Pt2g000310	3	--	ONT.1264.2,ONT.1264.1/ONT.1264.4	--	--	ONT.1335.3,ONT.1335.2/ONT.1335.5	--	--	ONT.1333.3,ONT.1333.2/ONT.1333.5	--
chr2	25498037	25497360	-	Intron retention	ONT.3415.2,ONT.3415.1	ONT.3415.2,Pt2g023160.2	Pt2g023160	1	--	--	--	--	--	--	--	ONT.2519.2,ONT.2519.1	--
chr2	25513796	25514081	+	Intron retention	ONT.2404.2,ONT.2404.1	ONT.2404.2,Pt2g023140.1	Pt2g023140	6	--	ONT.2388.2,ONT.2388.1	--	ONT.2573.2,ONT.2573.1	ONT.2536.1,ONT.2536.3	ONT.2466.2,ONT.2466.1	ONT.2410.2,ONT.2410.1	--	ONT.2501.2,ONT.2501.1
chr2	25513796	25514440	+	Intron retention	ONT.2404.4,ONT.2404.1	ONT.2404.4,Pt2g023140.1	Pt2g023140	1	--	--	--	ONT.2573.3,ONT.2573.1	--	--	--	--	--
chr2	25539188	25540125	+	Intron retention	ONT.2405.3,ONT.2405.1/ONT.2405.1|ONT.2405.3/ONT.2405.3,ONT.2405.1/ONT.2405.1	ONT.2405.3,Pt2g023090.1/Pt2g023090.1|ONT.2405.3/ONT.2405.3,Pt2g023090.1/Pt2g023090.1	Pt2g023090	6	--	--	--	ONT.2575.3/ONT.2575.5,ONT.2575.1/ONT.2575.2	ONT.2538.5,ONT.2538.1/ONT.2538.2	ONT.2468.4/ONT.2468.6,ONT.2468.1/ONT.2468.2	ONT.2411.6,ONT.2411.1/ONT.2411.2	ONT.2522.3/ONT.2522.5,ONT.2522.1/ONT.2522.4	ONT.2503.1/ONT.2503.7,ONT.2503.2/ONT.2503.3
chr2	25539240	25539241	+	Alternative 5' splice site	ONT.2405.2,ONT.2405.6	ONT.2405.2,ONT.2405.6	Pt2g023090	1	--	--	ONT.2411.2,ONT.2411.3	--	--	--	--	--	--
chr2	25539240	25539399	+	Intron retention	ONT.2405.3,ONT.2405.2|ONT.2405.3/ONT.2405.3,ONT.2405.2	ONT.2405.3,ONT.2405.2|ONT.2405.3/ONT.2405.3,ONT.2405.2	Pt2g023090	6	--	--	--	ONT.2575.3/ONT.2575.5,ONT.2575.4	ONT.2538.5,ONT.2538.4	ONT.2468.4/ONT.2468.6,ONT.2468.3	ONT.2411.6,ONT.2411.5	ONT.2522.3/ONT.2522.5,ONT.2522.2	ONT.2503.1/ONT.2503.7,ONT.2503.6
chr2	25559786	25559646	-	Intron retention	ONT.3418.5,ONT.3418.1|ONT.3418.3,ONT.3418.2/ONT.3418.1|ONT.3418.4,ONT.3418.1/ONT.3418.2	ONT.3418.5,ONT.3418.1|ONT.3418.3,ONT.3418.2/ONT.3418.1|ONT.3418.4,ONT.3418.1/ONT.3418.2	Pt2g023050	6	ONT.2343.2,ONT.2343.1	ONT.2391.2,ONT.2391.1/ONT.2391.3	ONT.2412.1,ONT.2412.2/ONT.2412.3	--	--	ONT.2469.2,ONT.2469.1/ONT.2469.3	--	ONT.2523.1,ONT.2523.2/ONT.2523.3	ONT.2504.2,ONT.2504.1/ONT.2504.3
chr2	25560379	25560364	-	Alternative 3' splice site	ONT.3418.3/ONT.3418.1,ONT.3418.2|ONT.3418.1,ONT.3418.2|ONT.3418.1,ONT.3418.4/ONT.3418.2	ONT.3418.3/ONT.3418.1,ONT.3418.2|ONT.3418.1,ONT.3418.2|ONT.3418.1,ONT.3418.4/ONT.3418.2	Pt2g023050	8	--	ONT.2391.2/ONT.2391.3,ONT.2391.1	ONT.2412.1/ONT.2412.3,ONT.2412.2	ONT.2576.1,ONT.2576.2	ONT.2539.2,ONT.2539.1	ONT.2469.2/ONT.2469.3,ONT.2469.1	ONT.2413.2,ONT.2413.1	ONT.2523.2,ONT.2523.1/ONT.2523.3	ONT.2504.2/ONT.2504.3,ONT.2504.1
chr2	25570960	25570957	-	Alternative 5' splice site	ONT.3420.4,ONT.3420.1	ONT.3420.4,ONT.3420.1	Pt2g023020	1	--	--	--	--	--	--	--	--	ONT.2506.2,ONT.2506.1
chr2	25570978	25570957	-	Alternative 5' splice site	ONT.3420.2,ONT.3420.1/ONT.3420.5|ONT.3420.3,ONT.3420.1/ONT.3420.1	ONT.3420.2,ONT.3420.1/ONT.3420.5|ONT.3420.3,ONT.3420.1/ONT.3420.1	Pt2g023020	2	--	--	--	ONT.2578.1,ONT.2578.2/ONT.2578.3	ONT.2541.1,ONT.2541.2/ONT.2541.3	--	--	--	--
chr2	25575149	25575141	-	Alternative 3' splice site	ONT.3420.1,ONT.3420.4	ONT.3420.1,ONT.3420.4	Pt2g023020	1	--	--	--	--	--	--	--	--	ONT.2506.1,ONT.2506.2
chr2	25579225	25579223	-	Alternative 5' splice site	ONT.3421.1,ONT.3421.4	ONT.3421.1,ONT.3421.4	Pt2g023010	1	--	ONT.2394.1,ONT.2394.2	--	--	--	--	--	--	--
chr2	25580305	25580023	-	Intron retention	ONT.3421.2,ONT.3421.1|ONT.3421.2,ONT.3421.1/ONT.3421.3	ONT.3421.2,ONT.3421.1|ONT.3421.2,ONT.3421.1/ONT.3421.3	Pt2g023010	5	--	--	ONT.2415.2,ONT.2415.1	ONT.2579.2,ONT.2579.1/ONT.2579.3	--	ONT.2472.2,ONT.2472.1/ONT.2472.3	ONT.2416.1,ONT.2416.2/ONT.2416.3	ONT.2526.2,ONT.2526.1	--
chr2	25580802	25580636	-	Intron retention	ONT.3421.4,ONT.3421.1|ONT.3421.2,ONT.3421.1|ONT.3421.2/ONT.3421.3,ONT.3421.1	ONT.3421.4,ONT.3421.1|ONT.3421.2,ONT.3421.1|ONT.3421.2/ONT.3421.3,ONT.3421.1	Pt2g023010	6	--	ONT.2394.2,ONT.2394.1	ONT.2415.2,ONT.2415.1	ONT.2579.2/ONT.2579.3,ONT.2579.1	--	ONT.2472.2/ONT.2472.3,ONT.2472.1	ONT.2416.1/ONT.2416.3,ONT.2416.2	ONT.2526.2,ONT.2526.1	--
chr2	2572567	2572749	+	Intron retention	ONT.1735.6,ONT.1735.2	Pt2g003250.2,Pt2g003250.1	Pt2g003250	1	--	--	--	--	--	ONT.1412.1,ONT.1412.2	--	--	--
chr2	2572749	2572758	+	Alternative 3' splice site	ONT.1735.2,ONT.1735.3	Pt2g003250.1,ONT.1735.3	Pt2g003250	1	--	--	--	--	--	--	--	--	ONT.1426.3,ONT.1426.2
chr2	2574019	2574026	+	Alternative 5' splice site	ONT.1735.6/ONT.1735.2/ONT.1735.5,ONT.1735.3	Pt2g003250.2/Pt2g003250.1/Pt2g003250.2,ONT.1735.3	Pt2g003250	1	--	--	--	--	--	--	--	--	ONT.1426.1/ONT.1426.3/ONT.1426.4,ONT.1426.2
chr2	2574212	2574220	+	Alternative 5' splice site	ONT.1735.2/ONT.1735.6,ONT.1735.8	Pt2g003250.1/Pt2g003250.2,ONT.1735.8	Pt2g003250	1	--	--	--	--	--	--	--	ONT.1441.2/ONT.1441.4,ONT.1441.3	--
chr2	2574344	2574349	+	Alternative 3' splice site	ONT.1735.7,ONT.1735.6/ONT.1735.2	ONT.1735.7,Pt2g003250.2/Pt2g003250.1	Pt2g003250	1	--	--	--	--	--	ONT.1412.3,ONT.1412.1/ONT.1412.2	--	--	--
chr2	25748430	25748531	+	Intron retention	ONT.2413.2,ONT.2413.1	ONT.2413.2,ONT.2413.1	Pt2g022770	1	--	ONT.2409.1,ONT.2409.2	--	--	--	--	--	--	--
chr2	25748844	25748956	+	Exon skipping	ONT.2413.1/ONT.2413.3,ONT.2413.2	ONT.2413.1/Pt2g022770.2,ONT.2413.2	Pt2g022770	1	--	ONT.2409.2/ONT.2409.3,ONT.2409.1	--	--	--	--	--	--	--
chr2	25751671	25751595	-	Intron retention	ONT.3431.4,ONT.3431.1/ONT.3431.2/ONT.3431.3	ONT.3431.4,ONT.3431.1/ONT.3431.2/ONT.3431.3	Pt2g022760	1	--	--	--	--	--	--	ONT.2431.2,ONT.2431.1/ONT.2431.3/ONT.2431.4	--	--
chr2	25753365	25753283	-	Exon skipping	ONT.3431.2,ONT.3431.1|ONT.3431.4/ONT.3431.2,ONT.3431.1|ONT.3431.5,ONT.3431.1	ONT.3431.2,ONT.3431.1|ONT.3431.4/ONT.3431.2,ONT.3431.1|ONT.3431.5,ONT.3431.1	Pt2g022760	7	--	ONT.2410.1,ONT.2410.3	--	ONT.2595.1,ONT.2595.3	ONT.2556.2,ONT.2556.1	ONT.2487.3,ONT.2487.1	ONT.2431.2/ONT.2431.3,ONT.2431.1	ONT.2540.1,ONT.2540.2	ONT.2524.1,ONT.2524.2
chr2	25753812	25753791	-	Alternative 5' splice site	ONT.3431.6,ONT.3431.2|ONT.3431.3,ONT.3431.5	ONT.3431.6,ONT.3431.2|ONT.3431.3,ONT.3431.5	Pt2g022760	3	ONT.2361.1,ONT.2361.2	ONT.2410.2,ONT.2410.1	--	--	--	--	--	ONT.2540.3,ONT.2540.1	--
chr2	25784320	25784644	+	Intron retention	ONT.2416.3,ONT.2416.1/ONT.2416.2|ONT.2416.3,ONT.2416.2/ONT.2416.2/ONT.2416.2	ONT.2416.3,ONT.2416.1/Pt2g022720.1|ONT.2416.3,Pt2g022720.1/Pt2g022720.1/Pt2g022720.1	Pt2g022720	2	--	ONT.2412.3,ONT.2412.1/ONT.2412.2	--	--	--	--	--	ONT.2543.4,ONT.2543.1/ONT.2543.2/ONT.2543.3	--
chr2	25789486	25788459	-	Intron retention	ONT.3433.2,ONT.3433.1/ONT.3433.1	ONT.3433.2,ONT.3433.1/ONT.3433.1	Pt2g022710	1	--	--	--	--	--	--	--	ONT.2544.2,ONT.2544.1/ONT.2544.3	--
chr2	25821652	25821643	-	Alternative 3' splice site	ONT.3437.1,ONT.3437.2	ONT.3437.1,Pt2g022650.1	Pt2g022650	1	--	--	--	--	--	--	--	--	ONT.2532.1,ONT.2532.2
chr2	25856282	25856143	-	Intron retention	ONT.3439.1,ONT.3439.2	ONT.3439.1,Pt2g022610.1	Pt2g022610	3	--	ONT.2418.2,ONT.2418.1	ONT.2438.1,ONT.2438.2	--	ONT.2566.1,ONT.2566.2	--	--	--	--
chr2	25982186	25982278	+	Intron retention	ONT.2421.2,ONT.2421.1	ONT.2421.2,Pt2g022470.1	Pt2g022470	5	--	--	--	--	ONT.2573.1,ONT.2573.2	ONT.2503.2,ONT.2503.1	ONT.2451.1,ONT.2451.2	ONT.2555.2,ONT.2555.1	ONT.2544.2,ONT.2544.1
chr2	2599260	2599244	-	Alternative 3' splice site	ONT.2747.1,ONT.2747.4	ONT.2747.1,ONT.2747.4	Pt2g003230	1	--	ONT.1366.1,ONT.1366.2	--	--	--	--	--	--	--
chr2	2601868	2601860	-	Alternative 3' splice site	ONT.2747.1,ONT.2747.4	ONT.2747.1,ONT.2747.4	Pt2g003230	1	--	ONT.1366.1,ONT.1366.2	--	--	--	--	--	--	--
chr2	2605424	2605513	+	Exon skipping	ONT.1736.1,ONT.1736.2/ONT.1736.2|ONT.1736.4,ONT.1736.2|ONT.1736.1,ONT.1736.2|ONT.1736.1,ONT.1736.2/ONT.1736.3	ONT.1736.1,ONT.1736.2/ONT.1736.2|ONT.1736.4,ONT.1736.2|ONT.1736.1,ONT.1736.2|ONT.1736.1,ONT.1736.2/ONT.1736.3	ONT.1736	8	--	ONT.1367.1,ONT.1367.2/ONT.1367.3	ONT.1386.2,ONT.1386.1	ONT.1479.2,ONT.1479.1	ONT.1446.2,ONT.1446.1	ONT.1413.1,ONT.1413.2	ONT.1387.2,ONT.1387.1	ONT.1442.3,ONT.1442.1/ONT.1442.2	ONT.1427.3,ONT.1427.1/ONT.1427.2
chr2	2605741	2605746	+	Alternative 5' splice site	ONT.1736.4,ONT.1736.2	ONT.1736.4,ONT.1736.2	ONT.1736	1	--	--	ONT.1386.2,ONT.1386.1	--	--	--	--	--	--
chr2	26256058	26256172	+	Intron retention	ONT.2433.2,ONT.2433.1/ONT.2433.1	ONT.2433.2,ONT.2433.1/ONT.2433.1	Pt2g024180	1	--	--	--	--	--	ONT.2520.2,ONT.2520.1/ONT.2520.3	--	--	--
chr2	26275594	26275484	-	Exon skipping	ONT.3460.2,ONT.3460.1|ONT.3460.2,ONT.3460.1/ONT.3460.1	Pt2g024220.2,Pt2g024220.1|Pt2g024220.2,Pt2g024220.1/Pt2g024220.1	Pt2g024220	4	ONT.2387.2,ONT.2387.1	--	ONT.2459.2,ONT.2459.1	ONT.2631.3,ONT.2631.1/ONT.2631.2	--	--	ONT.2468.2,ONT.2468.1	--	--
chr2	26317798	26318190	+	Intron retention	ONT.2436.2,ONT.2436.3/ONT.2436.5/ONT.2436.3	ONT.2436.2,Pt2g024250.2/Pt2g024250.1/Pt2g024250.2	Pt2g024250	1	--	--	--	--	--	--	ONT.2472.2,ONT.2472.1/ONT.2472.3/ONT.2472.4	--	--
chr2	26324383	26323785	-	Intron retention	ONT.3463.6,ONT.3463.5/ONT.3463.3/ONT.3463.1/ONT.3463.2|ONT.3463.6,ONT.3463.3/ONT.3463.1/ONT.3463.5/ONT.3463.2|ONT.3463.6,ONT.3463.2/ONT.3463.3/ONT.3463.5/ONT.3463.1|ONT.3463.4/ONT.3463.6,ONT.3463.1/ONT.3463.3/ONT.3463.5/ONT.3463.2|ONT.3463.6,ONT.3463.2/ONT.3463.1/ONT.3463.7/ONT.3463.5/ONT.3463.3|ONT.3463.6,ONT.3463.3/ONT.3463.7/ONT.3463.5/ONT.3463.2/ONT.3463.1	ONT.3463.6,Pt2g024260.2/Pt2g024260.4/Pt2g024260.5/Pt2g024260.1|ONT.3463.6,Pt2g024260.4/Pt2g024260.5/Pt2g024260.2/Pt2g024260.1|ONT.3463.6,Pt2g024260.1/Pt2g024260.4/Pt2g024260.2/Pt2g024260.5|ONT.3463.4/ONT.3463.6,Pt2g024260.5/Pt2g024260.4/Pt2g024260.2/Pt2g024260.1|ONT.3463.6,Pt2g024260.1/Pt2g024260.5/Pt2g024260.3/Pt2g024260.2/Pt2g024260.4|ONT.3463.6,Pt2g024260.4/Pt2g024260.3/Pt2g024260.2/Pt2g024260…	Pt2g024260	6	--	ONT.2444.5,ONT.2444.1/ONT.2444.2/ONT.2444.3/ONT.2444.4	--	ONT.2636.6,ONT.2636.1/ONT.2636.2/ONT.2636.3/ONT.2636.4/ONT.2636.5	ONT.2595.6,ONT.2595.1/ONT.2595.2/ONT.2595.3/ONT.2595.4/ONT.2595.5	--	ONT.2473.4,ONT.2473.1/ONT.2473.2/ONT.2473.3/ONT.2473.5	ONT.2578.2,ONT.2578.1/ONT.2578.3/ONT.2578.4/ONT.2578.5	ONT.2567.4/ONT.2567.5,ONT.2567.1/ONT.2567.2/ONT.2567.3/ONT.2567.6
chr2	26325887	26325828	-	Alternative 5' splice site	ONT.3463.7,ONT.3463.1/ONT.3463.6	Pt2g024260.3,Pt2g024260.5/ONT.3463.6	Pt2g024260	1	--	--	--	--	ONT.2595.2,ONT.2595.5/ONT.2595.6	--	--	--	--
chr2	26395740	26396263	+	Intron retention	ONT.2439.3,ONT.2439.1	Pt2g024370.2,Pt2g024370.1	Pt2g024370	2	--	--	--	--	--	--	ONT.2476.2,ONT.2476.1	ONT.2582.1,ONT.2582.2	--
chr2	26396242	26396263	+	Alternative 3' splice site	ONT.2439.2,ONT.2439.1	ONT.2439.2,Pt2g024370.1	Pt2g024370	1	--	--	ONT.2468.1,ONT.2468.2	--	--	--	--	--	--
chr2	26571759	26571684	-	Intron retention	ONT.3466.1,ONT.3466.2|ONT.3466.5,ONT.3466.3|ONT.3466.1,ONT.3466.2/ONT.3466.2	ONT.3466.1,Pt2g027060.1|ONT.3466.5,ONT.3466.3|ONT.3466.1,Pt2g027060.1/Pt2g027060.1	Pt2g027060	7	--	ONT.2454.3,ONT.2454.2	ONT.2473.1,ONT.2473.3	ONT.2644.1,ONT.2644.2/ONT.2644.3	ONT.2602.5,ONT.2602.1/ONT.2602.4	ONT.2532.4,ONT.2532.3	--	ONT.2586.2,ONT.2586.1	ONT.2574.1,ONT.2574.5
chr2	26571861	26571836	-	Alternative 3' splice site	ONT.3466.3,ONT.3466.2|ONT.3466.3/ONT.3466.3,ONT.3466.2|ONT.3466.3,ONT.3466.2/ONT.3466.2|ONT.3466.5,ONT.3466.1|ONT.3466.3,ONT.3466.2/ONT.3466.4/ONT.3466.2	ONT.3466.3,Pt2g027060.1|ONT.3466.3/ONT.3466.3,Pt2g027060.1|ONT.3466.3,Pt2g027060.1/Pt2g027060.1|ONT.3466.5,ONT.3466.1|ONT.3466.3,Pt2g027060.1/Pt2g027060.2/Pt2g027060.1	Pt2g027060	8	--	ONT.2454.1,ONT.2454.2	ONT.2473.2/ONT.2473.4,ONT.2473.3	ONT.2644.4,ONT.2644.2/ONT.2644.3	ONT.2602.2,ONT.2602.1/ONT.2602.3/ONT.2602.4	ONT.2532.4,ONT.2532.5	ONT.2479.3,ONT.2479.1/ONT.2479.2	ONT.2586.2,ONT.2586.3	ONT.2574.1,ONT.2574.2
chr2	26823311	26823412	+	Alternative 5' splice site	ONT.2456.4,ONT.2456.3	ONT.2456.4,ONT.2456.3	ONT.2456	1	--	--	--	--	--	--	--	--	ONT.2590.2,ONT.2590.3
chr2	26874676	26874570	-	Intron retention	ONT.3481.2,ONT.3481.7	ONT.3481.2,ONT.3481.7	Pt2g026730	2	--	--	--	ONT.2667.3,ONT.2667.2	--	ONT.2554.1,ONT.2554.3	--	--	--
chr2	26874860	26874570	-	Alternative 3' splice site	ONT.3481.2,ONT.3481.6	ONT.3481.2,Pt2g026730.2	Pt2g026730	4	--	--	--	ONT.2667.3,ONT.2667.1	ONT.2625.2,ONT.2625.3	ONT.2554.1,ONT.2554.2	--	ONT.2608.1,ONT.2608.3	--
chr2	26874860	26874676	-	Exon skipping	ONT.3481.6,ONT.3481.7	Pt2g026730.2,ONT.3481.7	Pt2g026730	2	--	--	--	ONT.2667.1,ONT.2667.2	--	ONT.2554.2,ONT.2554.3	--	--	--
chr2	26892557	26892595	+	Alternative 3' splice site	ONT.2460.2,ONT.2460.3	ONT.2460.2,ONT.2460.3	ONT.2460	1	--	--	--	ONT.2669.3,ONT.2669.1	--	--	--	--	--
chr2	27147173	27147408	+	Intron retention	ONT.2468.5,ONT.2468.4/ONT.2468.4/ONT.2468.6	ONT.2468.5,ONT.2468.4/ONT.2468.4/ONT.2468.6	Pt2g026380	1	--	--	--	--	--	--	--	--	ONT.2621.3,ONT.2621.1/ONT.2621.2/ONT.2621.4
chr2	27179844	27179119	-	Intron retention	ONT.3506.2,ONT.3506.1/ONT.3506.1	Pt2g026320.4,Pt2g026320.1/Pt2g026320.1	Pt2g026320	2	--	--	--	--	--	ONT.2583.3,ONT.2583.1/ONT.2583.2	--	--	ONT.2628.3,ONT.2628.1/ONT.2628.2
chr2	27238854	27238850	-	Alternative 5' splice site	ONT.3510.2,ONT.3510.1	Pt2g026240.2,ONT.3510.1	Pt2g026240	1	--	ONT.2509.2,ONT.2509.1	--	--	--	--	--	--	--
chr2	27269117	27269212	+	Exon skipping	ONT.2473.2,ONT.2473.1	Pt2g026210.2,Pt2g026210.1	Pt2g026210	2	--	ONT.2511.2,ONT.2511.1	--	--	--	--	--	--	ONT.2635.1,ONT.2635.2
chr2	27360115	27360232	+	Alternative 3' splice site	ONT.2475.1,ONT.2475.3	Pt2g026120.2,Pt2g026120.1	Pt2g026120	1	--	ONT.2514.2,ONT.2514.1	--	--	--	--	--	--	--
chr2	27360281	27360313	+	Alternative 5' splice site	ONT.2475.4,ONT.2475.1	ONT.2475.4,Pt2g026120.2	Pt2g026120	1	--	--	--	--	--	--	ONT.2537.2,ONT.2537.1	--	--
chr2	27373688	27373684	-	Alternative 5' splice site	ONT.3515.1/ONT.3515.2/ONT.3515.1/ONT.3515.1,ONT.3515.4	Pt2g026100.1/ONT.3515.2/Pt2g026100.1/Pt2g026100.1,ONT.3515.4	Pt2g026100	1	--	--	--	--	ONT.2667.1/ONT.2667.2/ONT.2667.3/ONT.2667.4,ONT.2667.5	--	--	--	--
chr2	27374803	27374770	-	Exon skipping	ONT.3515.1/ONT.3515.1/ONT.3515.1/ONT.3515.4,ONT.3515.2	Pt2g026100.1/Pt2g026100.1/Pt2g026100.1/ONT.3515.4,ONT.3515.2	Pt2g026100	1	--	--	--	--	ONT.2667.1/ONT.2667.3/ONT.2667.4/ONT.2667.5,ONT.2667.2	--	--	--	--
chr2	27448150	27448163	+	Alternative 5' splice site	ONT.2482.2,ONT.2482.1	ONT.2482.2,ONT.2482.1	Pt2g026020	2	ONT.2466.2,ONT.2466.1	ONT.2523.1,ONT.2523.3	--	--	--	--	--	--	--
chr2	27448378	27448389	+	Alternative 3' splice site	ONT.2482.4,ONT.2482.2	ONT.2482.4,ONT.2482.2	Pt2g026020	3	ONT.2466.3,ONT.2466.2	ONT.2523.2,ONT.2523.1	--	--	--	ONT.2600.1,ONT.2600.2	--	--	--
chr2	27479459	27479777	+	Intron retention	ONT.2484.1,ONT.2484.2	ONT.2484.1,Pt2g025970.1	Pt2g025970	4	ONT.2470.1,ONT.2470.2	ONT.2527.1,ONT.2527.2	--	ONT.2724.1,ONT.2724.2	ONT.2679.2,ONT.2679.1	--	--	--	--
chr2	27485931	27485782	-	Intron retention	ONT.3521.2,ONT.3521.1	ONT.3521.2,ONT.3521.1	ONT.3521	1	--	--	ONT.2553.2,ONT.2553.1	--	--	--	--	--	--
chr2	27494676	27494638	-	Exon skipping	ONT.3523.1,ONT.3523.2	Pt2g025940.2,Pt2g025940.1	Pt2g025940	4	--	--	--	ONT.2726.1,ONT.2726.2	ONT.2681.2,ONT.2681.1	--	ONT.2554.2,ONT.2554.1	ONT.2662.2,ONT.2662.1	--
chr2	27495288	27494676	-	Intron retention	ONT.3523.3,ONT.3523.2	Pt2g025940.3,Pt2g025940.1	Pt2g025940	1	--	--	--	--	--	ONT.2608.1,ONT.2608.2	--	--	--
chr2	27586725	27587016	+	Intron retention	ONT.2492.2,ONT.2492.4	ONT.2492.2,ONT.2492.4	Pt2g025780	5	--	--	ONT.2561.1,ONT.2561.2	ONT.2735.1,ONT.2735.3	ONT.2690.1,ONT.2690.3	ONT.2618.1,ONT.2618.4	--	--	ONT.2663.2,ONT.2663.3
chr2	27586725	27587247	+	Intron retention	ONT.2492.2,ONT.2492.3|ONT.2492.2,ONT.2492.1|ONT.2492.2,ONT.2492.3/ONT.2492.3	ONT.2492.2,ONT.2492.3|ONT.2492.2,ONT.2492.1|ONT.2492.2,ONT.2492.3/ONT.2492.3	Pt2g025780	6	--	--	ONT.2561.1,ONT.2561.3	ONT.2735.1,ONT.2735.2/ONT.2735.4	ONT.2690.1,ONT.2690.2	ONT.2618.1,ONT.2618.2	--	ONT.2669.3,ONT.2669.2	ONT.2663.2,ONT.2663.1
chr2	27587016	27587029	+	Alternative 3' splice site	ONT.2492.3,ONT.2492.1	ONT.2492.3,ONT.2492.1	Pt2g025780	2	--	--	--	--	--	ONT.2618.2,ONT.2618.3	--	ONT.2669.1,ONT.2669.2	--
chr2	27587168	27587247	+	Intron retention	ONT.2492.4,ONT.2492.3|ONT.2492.4,ONT.2492.3/ONT.2492.3	ONT.2492.4,ONT.2492.3|ONT.2492.4,ONT.2492.3/ONT.2492.3	Pt2g025780	5	--	--	ONT.2561.2,ONT.2561.3	ONT.2735.3,ONT.2735.2/ONT.2735.4	ONT.2690.3,ONT.2690.2	ONT.2618.4,ONT.2618.2	--	--	ONT.2663.3,ONT.2663.1
chr2	27782379	27782298	-	Exon skipping	ONT.3538.2,ONT.3538.1/ONT.3538.4|ONT.3538.2,ONT.3538.1/ONT.3538.1|ONT.3538.2,ONT.3538.1|ONT.3538.2/ONT.3538.2,ONT.3538.1/ONT.3538.1	Pt2g025510.2,Pt2g025510.1/Pt2g025510.1|Pt2g025510.2,Pt2g025510.1|Pt2g025510.2/Pt2g025510.2,Pt2g025510.1/Pt2g025510.1	Pt2g025510	9	ONT.2500.2,ONT.2500.1/ONT.2500.3	ONT.2553.1,ONT.2553.2/ONT.2553.3	ONT.2583.2,ONT.2583.1	ONT.2757.1/ONT.2757.4,ONT.2757.2/ONT.2757.5	ONT.2712.1/ONT.2712.3,ONT.2712.2/ONT.2712.4	ONT.2639.1,ONT.2639.2/ONT.2639.3	ONT.2581.1,ONT.2581.2/ONT.2581.3	ONT.2692.2,ONT.2692.1/ONT.2692.3	ONT.2687.2,ONT.2687.1/ONT.2687.3
chr2	27813062	27812500	-	Intron retention	ONT.3539.2,ONT.3539.1	Pt2g025460.3,Pt2g025460.2	Pt2g025460	1	--	--	--	--	--	--	--	--	ONT.2690.1,ONT.2690.2
chr2	27842692	27842600	-	Exon skipping	ONT.3541.1,ONT.3541.2|ONT.3541.1/ONT.3541.1,ONT.3541.2	ONT.3541.1,ONT.3541.2|ONT.3541.1/ONT.3541.1,ONT.3541.2	ONT.3541	9	ONT.2505.1,ONT.2505.2	ONT.2558.1/ONT.2558.3,ONT.2558.2	ONT.2588.1/ONT.2588.3,ONT.2588.2	ONT.2762.1,ONT.2762.2	ONT.2718.1,ONT.2718.2	ONT.2644.1,ONT.2644.2	ONT.2586.1,ONT.2586.2	ONT.2698.1,ONT.2698.2	ONT.2692.1,ONT.2692.2
chr2	27844673	27844606	-	Exon skipping	ONT.3542.1,ONT.3542.2|ONT.3542.1/ONT.3542.6/ONT.3542.1,ONT.3542.2|ONT.3542.1/ONT.3542.1,ONT.3542.5	Pt2g025420.2,ONT.3542.2|Pt2g025420.2/Pt2g025420.3/Pt2g025420.2,ONT.3542.2|Pt2g025420.2/Pt2g025420.2,ONT.3542.5	Pt2g025420	4	--	--	--	ONT.2764.1/ONT.2764.3,ONT.2764.2	ONT.2720.1/ONT.2720.4,ONT.2720.3	--	--	ONT.2700.2,ONT.2700.1	ONT.2694.2/ONT.2694.3/ONT.2694.4,ONT.2694.1
chr2	27844964	27844353	-	Intron retention	ONT.3542.4,ONT.3542.1	Pt2g025420.4,Pt2g025420.2	Pt2g025420	1	ONT.2507.2,ONT.2507.1	--	--	--	--	--	--	--	--
chr2	27845620	27845484	-	Intron retention	ONT.3542.9,ONT.3542.3	ONT.3542.9,ONT.3542.3	Pt2g025420	1	--	--	--	--	ONT.2720.6,ONT.2720.2	--	--	--	--
chr2	27845622	27845490	-	Intron retention	ONT.3542.9,ONT.3542.1/ONT.3542.4/ONT.3542.7/ONT.3542.8|ONT.3542.9,ONT.3542.1/ONT.3542.1/ONT.3542.4|ONT.3542.9,ONT.3542.1/ONT.3542.4|ONT.3542.9,ONT.3542.1/ONT.3542.5/ONT.3542.1/ONT.3542.4	ONT.3542.9,Pt2g025420.2/Pt2g025420.4/Pt2g025420.2/Pt2g025420.4|ONT.3542.9,Pt2g025420.2/Pt2g025420.2/Pt2g025420.4|ONT.3542.9,Pt2g025420.2/Pt2g025420.4|ONT.3542.9,Pt2g025420.2/ONT.3542.5/Pt2g025420.2/Pt2g025420.4	Pt2g025420	9	ONT.2507.4,ONT.2507.1/ONT.2507.2/ONT.2507.3/ONT.2507.5	ONT.2560.4,ONT.2560.1/ONT.2560.2/ONT.2560.3	ONT.2590.3,ONT.2590.1/ONT.2590.2/ONT.2590.4	ONT.2764.5,ONT.2764.1/ONT.2764.2/ONT.2764.3/ONT.2764.4	ONT.2720.6,ONT.2720.1/ONT.2720.3/ONT.2720.4/ONT.2720.5	ONT.2646.3,ONT.2646.1/ONT.2646.2/ONT.2646.4	ONT.2588.4,ONT.2588.1/ONT.2588.2/ONT.2588.3	ONT.2700.4,ONT.2700.2/ONT.2700.3	ONT.2694.6,ONT.2694.2/ONT.2694.4/ONT.2694.5
chr2	27845699	27845484	-	Alternative 3' splice site	ONT.3542.9,ONT.3542.6|ONT.3542.9,ONT.3542.10	ONT.3542.9,Pt2g025420.3|ONT.3542.9,Pt2g025420.5	Pt2g025420	2	--	--	--	--	--	ONT.2646.3,ONT.2646.5	--	--	ONT.2694.6,ONT.2694.3
chr2	27853042	27852982	-	Exon skipping	ONT.3543.4,ONT.3543.3	Pt2g025400.5,Pt2g025400.3	Pt2g025400	2	--	ONT.2562.2,ONT.2562.1	--	--	--	ONT.2648.3,ONT.2648.2	--	--	--
chr2	27870617	27870602	-	Alternative 3' splice site	ONT.3547.3,ONT.3547.1	ONT.3547.3,ONT.3547.1	Pt2g025370	3	--	--	--	--	--	ONT.2652.2,ONT.2652.1	ONT.2594.2,ONT.2594.1	--	ONT.2700.2,ONT.2700.1
chr2	27887442	27887334	-	Intron retention	ONT.3549.3,ONT.3549.1|ONT.3549.2,ONT.3549.1	ONT.3549.3,ONT.3549.1|ONT.3549.2,ONT.3549.1	Pt2g025350	2	ONT.2515.2,ONT.2515.1	ONT.2569.1,ONT.2569.2	--	--	--	--	--	--	--
chr2	27950055	27950043	-	Alternative 3' splice site	ONT.3553.2,ONT.3553.1	Pt2g025260.3,Pt2g025260.2	Pt2g025260	6	ONT.2520.2,ONT.2520.1	--	ONT.2602.1,ONT.2602.2	ONT.2778.1,ONT.2778.2	ONT.2734.2,ONT.2734.1	--	ONT.2601.1,ONT.2601.2	--	ONT.2708.2,ONT.2708.1
chr2	27991804	27991807	+	Alternative 5' splice site	ONT.2516.1,ONT.2516.5	Pt2g025210.2,ONT.2516.5	Pt2g025210	1	ONT.2523.1,ONT.2523.3	--	--	--	--	--	--	--	--
chr2	27993310	27993328	+	Alternative 3' splice site	ONT.2516.5,ONT.2516.3|ONT.2516.1/ONT.2516.4,ONT.2516.2|ONT.2516.1,ONT.2516.2	ONT.2516.5,ONT.2516.3|Pt2g025210.2/ONT.2516.4,Pt2g025210.4|Pt2g025210.2,Pt2g025210.4	Pt2g025210	4	ONT.2523.3,ONT.2523.2	--	ONT.2605.2/ONT.2605.3,ONT.2605.1	--	ONT.2736.1,ONT.2736.2	--	--	--	ONT.2710.1,ONT.2710.2
chr2	27997332	27997291	-	Alternative 5' splice site	ONT.3555.3,ONT.3555.2/ONT.3555.1|ONT.3555.6,ONT.3555.2	ONT.3555.3,Pt2g025200.2/ONT.3555.1|Pt2g025200.1,Pt2g025200.2	Pt2g025200	2	--	ONT.2577.5,ONT.2577.2/ONT.2577.3	--	ONT.2781.2,ONT.2781.1	--	--	--	--	--
chr2	28012352	28012355	+	Alternative 3' splice site	ONT.2519.3,ONT.2519.5/ONT.2519.4/ONT.2519.1/ONT.2519.4	Pt2g025160.1,Pt2g025160.2/ONT.2519.4/Pt2g025160.2/ONT.2519.4	Pt2g025160	1	--	--	--	--	--	ONT.2665.1,ONT.2665.2/ONT.2665.3/ONT.2665.4/ONT.2665.5	--	--	--
chr2	28012569	28012573	+	Alternative 5' splice site	ONT.2519.1/ONT.2519.4,ONT.2519.6	Pt2g025160.2/ONT.2519.4,ONT.2519.6	Pt2g025160	1	--	--	--	--	ONT.2739.1/ONT.2739.2,ONT.2739.3	--	--	--	--
chr2	28032984	28032914	-	Intron retention	ONT.3557.1,ONT.3557.2	ONT.3557.1,ONT.3557.2	Pt2g025120	1	--	--	--	--	ONT.2742.1,ONT.2742.2	--	--	--	--
chr2	28063265	28063513	+	Intron retention	ONT.2522.1,ONT.2522.2	ONT.2522.1,Pt2g025060.1	Pt2g025060	1	--	--	--	--	--	--	--	--	ONT.2718.1,ONT.2718.2
chr2	28065622	28065626	+	Alternative 5' splice site	ONT.2522.2,ONT.2522.3	Pt2g025060.1,ONT.2522.3	Pt2g025060	1	--	--	--	--	--	ONT.2670.1,ONT.2670.2	--	--	--
chr2	28078369	28078373	+	Alternative 5' splice site	ONT.2524.1/ONT.2524.1,ONT.2524.3	Pt2g025020.1/Pt2g025020.1,ONT.2524.3	Pt2g025020	1	--	--	--	--	--	--	--	--	ONT.2721.1/ONT.2721.2,ONT.2721.3
chr2	28101193	28101119	-	Intron retention	ONT.3560.4,ONT.3560.3	Pt2g024990.1,ONT.3560.3	Pt2g024990	1	--	--	--	--	--	--	--	--	ONT.2722.2,ONT.2722.1
chr2	28119765	28120024	+	Alternative 3' splice site	ONT.2526.2,ONT.2526.4	Pt2g024960.3,Pt2g024960.1	Pt2g024960	1	--	--	--	ONT.2794.1,ONT.2794.2	--	--	--	--	--
chr2	28119765	28120034	+	Alternative 3' splice site	ONT.2526.2,ONT.2526.1	Pt2g024960.3,Pt2g024960.2	Pt2g024960	2	--	--	ONT.2619.2,ONT.2619.1	--	--	--	--	--	ONT.2724.1,ONT.2724.2
chr2	28133352	28133355	+	Alternative 5' splice site	ONT.2529.1,ONT.2529.2	Pt2g024930.1,ONT.2529.2	Pt2g024930	1	--	--	--	--	ONT.2754.2,ONT.2754.1	--	--	--	--
chr2	28136629	28136345	-	Intron retention	ONT.3561.2,ONT.3561.1	Pt2g024920.4,Pt2g024920.3	Pt2g024920	1	--	--	--	--	--	ONT.2677.1,ONT.2677.2	--	--	--
chr2	28190354	28191103	+	Intron retention	ONT.2534.3,ONT.2534.2/ONT.2534.4|ONT.2534.3,ONT.2534.2/ONT.2534.2/ONT.2534.2|ONT.2534.3,ONT.2534.2/ONT.2534.2|ONT.2534.3/ONT.2534.3,ONT.2534.2/ONT.2534.2|ONT.2534.3/ONT.2534.3,ONT.2534.2|ONT.2534.3/ONT.2534.3,ONT.2534.2/ONT.2534.2/ONT.2534.2	ONT.2534.3,Pt2g024820.1/Pt2g024820.1|ONT.2534.3,Pt2g024820.1/Pt2g024820.1/Pt2g024820.1|ONT.2534.3/ONT.2534.3,Pt2g024820.1/Pt2g024820.1|ONT.2534.3/ONT.2534.3,Pt2g024820.1|ONT.2534.3/ONT.2534.3,Pt2g024820.1/Pt2g024820.1/Pt2g024820.1	Pt2g024820	9	ONT.2544.1,ONT.2544.2/ONT.2544.3	ONT.2599.4,ONT.2599.1/ONT.2599.3/ONT.2599.5	ONT.2628.3,ONT.2628.1/ONT.2628.2	ONT.2804.1/ONT.2804.3,ONT.2804.2/ONT.2804.4	ONT.2761.2,ONT.2761.1/ONT.2761.3	ONT.2683.2/ONT.2683.5,ONT.2683.1/ONT.2683.3/ONT.2683.4	ONT.2626.3/ONT.2626.4,ONT.2626.1/ONT.2626.2	ONT.2739.2,ONT.2739.1/ONT.2739.3	ONT.2733.2/ONT.2733.3,ONT.2733.1
chr2	28215752	28216484	+	Intron retention	ONT.2535.2,ONT.2535.1/ONT.2535.3	ONT.2535.2,Pt2g024770.2/Pt2g024770.2	Pt2g024770	1	ONT.2546.2,ONT.2546.1/ONT.2546.3	--	--	--	--	--	--	--	--
chr2	28218676	28218585	-	Intron retention	ONT.3565.2,ONT.3565.1|ONT.3565.2,ONT.3565.1/ONT.3565.1|ONT.3565.2,ONT.3565.1/ONT.3565.3|ONT.3565.2,ONT.3565.1/ONT.3565.1/ONT.3565.1	Pt2g024780.4,Pt2g024780.1|Pt2g024780.4,Pt2g024780.1/Pt2g024780.1|Pt2g024780.4,Pt2g024780.1/Pt2g024780.3|Pt2g024780.4,Pt2g024780.1/Pt2g024780.1/Pt2g024780.1	Pt2g024780	9	ONT.2547.2,ONT.2547.1	ONT.2602.2,ONT.2602.1/ONT.2602.3	ONT.2631.3,ONT.2631.1/ONT.2631.2	ONT.2807.3,ONT.2807.1/ONT.2807.2/ONT.2807.4	ONT.2764.2,ONT.2764.1	ONT.2685.2,ONT.2685.1/ONT.2685.3	ONT.2630.3,ONT.2630.1/ONT.2630.2	ONT.2742.3,ONT.2742.1/ONT.2742.2	ONT.2736.2,ONT.2736.1/ONT.2736.3
chr2	28256702	28256674	-	Alternative 3' splice site	ONT.3568.4,ONT.3568.3	ONT.3568.4,Pt2g024730.1	Pt2g024730	1	--	--	--	--	--	--	--	--	ONT.2738.2,ONT.2738.3
chr2	28269820	28270116	+	Intron retention	ONT.2538.1,ONT.2538.2	Pt2g024700.2,ONT.2538.2	Pt2g024700	1	--	--	--	ONT.2812.1,ONT.2812.2	--	--	--	--	--
chr2	28282082	28282159	+	Alternative 5' splice site	ONT.2540.4,ONT.2540.1	ONT.2540.4,Pt2g024670.1	Pt2g024670	1	--	--	--	--	--	--	--	--	ONT.2742.2,ONT.2742.1
chr2	28283741	28283864	+	Intron retention	ONT.2540.3,ONT.2540.1	ONT.2540.3,Pt2g024670.1	Pt2g024670	1	--	--	--	--	--	ONT.2693.2,ONT.2693.1	--	--	--
chr2	28289253	28289270	+	Alternative 3' splice site	ONT.2541.2,ONT.2541.4	Pt2g024660.1,Pt2g024660.2	Pt2g024660	4	--	ONT.2610.2,ONT.2610.3	--	--	ONT.2773.3,ONT.2773.1	ONT.2694.1,ONT.2694.2	--	ONT.2749.3,ONT.2749.1	--
chr2	28428969	28428972	+	Alternative 3' splice site	ONT.2548.3,ONT.2548.4/ONT.2548.7|ONT.2548.3,ONT.2548.4	Pt2g024490.1,Pt2g024490.2/ONT.2548.7|Pt2g024490.1,Pt2g024490.2	Pt2g024490	2	--	ONT.2619.1,ONT.2619.2/ONT.2619.3	--	--	--	--	ONT.2647.2,ONT.2647.1	--	--
chr2	28431484	28431488	+	Alternative 3' splice site	ONT.2548.4,ONT.2548.7	Pt2g024490.2,ONT.2548.7	Pt2g024490	1	--	ONT.2619.2,ONT.2619.3	--	--	--	--	--	--	--
chr2	28456190	28456267	+	Intron retention	ONT.2550.1,ONT.2550.2	ONT.2550.1,ONT.2550.2	Pt2g024460	6	--	--	--	ONT.2829.1,ONT.2829.2	ONT.2786.1,ONT.2786.2	ONT.2707.2,ONT.2707.1	ONT.2650.1,ONT.2650.2	ONT.2761.2,ONT.2761.1	ONT.2757.2,ONT.2757.1
chr2	2846366	2846630	+	Intron retention	ONT.1743.6,ONT.1743.5|ONT.1743.6,ONT.1743.5/ONT.1743.5	ONT.1743.6,ONT.1743.5|ONT.1743.6,ONT.1743.5/ONT.1743.5	Pt2g002970	2	--	--	--	--	ONT.1455.3,ONT.1455.1/ONT.1455.2	--	ONT.1397.2,ONT.1397.1	--	--
chr2	28539013	28539010	-	Alternative 5' splice site	ONT.3583.2,ONT.3583.1	Pt2g030080.2,ONT.3583.1	Pt2g030080	1	--	--	--	--	ONT.2795.2,ONT.2795.1	--	--	--	--
chr2	28540038	28539964	-	Intron retention	ONT.3583.6,ONT.3583.3/ONT.3583.2|ONT.3583.6,ONT.3583.2/ONT.3583.4	ONT.3583.6,ONT.3583.3/Pt2g030080.2|ONT.3583.6,Pt2g030080.2/Pt2g030080.1	Pt2g030080	2	--	ONT.2629.1,ONT.2629.2/ONT.2629.3	ONT.2660.3,ONT.2660.1/ONT.2660.2	--	--	--	--	--	--
chr2	28543591	28543475	-	Alternative 3' splice site	ONT.3583.2/ONT.3583.6,ONT.3583.4|ONT.3583.2/ONT.3583.3,ONT.3583.4	Pt2g030080.2/ONT.3583.6,Pt2g030080.1|Pt2g030080.2/ONT.3583.3,Pt2g030080.1	Pt2g030080	2	--	--	ONT.2660.1/ONT.2660.3,ONT.2660.2	ONT.2838.2/ONT.2838.3,ONT.2838.1	--	--	--	--	--
chr2	28565205	28565210	+	Alternative 5' splice site	ONT.2553.1,ONT.2553.4	ONT.2553.1,ONT.2553.4	Pt2g030050	1	--	--	--	--	--	--	--	ONT.2771.1,ONT.2771.2	--
chr2	28583385	28582708	-	Intron retention	ONT.3585.2,ONT.3585.1/ONT.3585.1	Pt2g030020.2,Pt2g030020.1/Pt2g030020.1	Pt2g030020	1	--	--	--	--	--	--	--	ONT.2773.3,ONT.2773.1/ONT.2773.2	--
chr2	2862117	2862536	+	Alternative 3' splice site	ONT.1744.2,ONT.1744.1	ONT.1744.2,Pt2g002950.1	Pt2g002950	1	--	--	--	--	--	--	--	ONT.1454.2,ONT.1454.1	--
chr2	28711478	28711792	+	Alternative 3' splice site	ONT.2562.3,ONT.2562.1/ONT.2562.2|ONT.2562.3,ONT.2562.1	ONT.2562.3,Pt2g029860.1/ONT.2562.2|ONT.2562.3,Pt2g029860.1	Pt2g029860	6	--	--	--	ONT.2852.1,ONT.2852.2	ONT.2808.1,ONT.2808.2	ONT.2728.1,ONT.2728.2	ONT.2669.3,ONT.2669.1/ONT.2669.2	ONT.2782.1,ONT.2782.2	ONT.2778.3,ONT.2778.1/ONT.2778.2
chr2	28712115	28712531	+	Intron retention	ONT.2562.2,ONT.2562.1/ONT.2562.3	ONT.2562.2,Pt2g029860.1/ONT.2562.3	Pt2g029860	2	--	--	--	--	--	--	ONT.2669.2,ONT.2669.1/ONT.2669.3	--	ONT.2778.2,ONT.2778.1/ONT.2778.3
chr2	28713216	28713301	+	Exon skipping	ONT.2562.5,ONT.2562.1|ONT.2562.5,ONT.2562.1/ONT.2562.2/ONT.2562.3|ONT.2562.5,ONT.2562.3/ONT.2562.1	ONT.2562.5,Pt2g029860.1|ONT.2562.5,Pt2g029860.1/ONT.2562.2/ONT.2562.3|ONT.2562.5,ONT.2562.3/Pt2g029860.1	Pt2g029860	3	--	--	ONT.2672.2,ONT.2672.1	ONT.2852.3,ONT.2852.1/ONT.2852.2	--	--	--	--	ONT.2778.4,ONT.2778.1/ONT.2778.2/ONT.2778.3
chr2	28766691	28766376	-	Intron retention	ONT.3595.1,ONT.3595.4	ONT.3595.1,ONT.3595.4	Pt2g029800	1	--	--	--	--	--	--	--	--	ONT.2784.1,ONT.2784.2
chr2	28766856	28766834	-	Alternative 3' splice site	ONT.3595.2,ONT.3595.4|ONT.3595.2,ONT.3595.4/ONT.3595.3|ONT.3595.2,ONT.3595.3/ONT.3595.4	ONT.3595.2,ONT.3595.4|ONT.3595.2,ONT.3595.4/Pt2g029800.2|ONT.3595.2,Pt2g029800.2/ONT.3595.4	Pt2g029800	5	ONT.2590.1,ONT.2590.2	ONT.2643.3,ONT.2643.1/ONT.2643.2	ONT.2674.3,ONT.2674.1/ONT.2674.2	--	ONT.2812.3,ONT.2812.1/ONT.2812.2	--	ONT.2673.1,ONT.2673.2	--	--
chr2	28767148	28767054	-	Intron retention	ONT.3595.3,ONT.3595.4/ONT.3595.2|ONT.3595.3,ONT.3595.4	Pt2g029800.2,ONT.3595.4/ONT.3595.2|Pt2g029800.2,ONT.3595.4	Pt2g029800	5	--	ONT.2643.2,ONT.2643.1/ONT.2643.3	ONT.2674.1,ONT.2674.2/ONT.2674.3	ONT.2856.1,ONT.2856.2	ONT.2812.2,ONT.2812.1/ONT.2812.3	--	--	ONT.2787.2,ONT.2787.1	--
chr2	28795378	28795467	+	Intron retention	ONT.2568.2,ONT.2568.1	ONT.2568.2,Pt2g029760.1	Pt2g029760	4	ONT.2591.2,ONT.2591.1	ONT.2644.2,ONT.2644.1	ONT.2676.2,ONT.2676.1	ONT.2858.1,ONT.2858.2	--	--	--	--	--
chr2	28843368	28843361	-	Alternative 3' splice site	ONT.3600.1,ONT.3600.2	ONT.3600.1,Pt2g029670.1	Pt2g029670	2	--	--	--	ONT.2863.1,ONT.2863.2	--	ONT.2736.2,ONT.2736.1	--	--	--
chr2	28899433	28899437	+	Alternative 5' splice site	ONT.2574.1/ONT.2574.6/ONT.2574.3,ONT.2574.4	ONT.2574.1/ONT.2574.6/ONT.2574.3,ONT.2574.4	Pt2g029580	1	--	--	--	--	ONT.2825.2/ONT.2825.3/ONT.2825.5,ONT.2825.1	--	--	--	--
chr2	28899563	28899627	+	Exon skipping	ONT.2574.2,ONT.2574.5	ONT.2574.2,ONT.2574.5	Pt2g029580	1	--	--	--	ONT.2869.2,ONT.2869.1	--	--	--	--	--
chr2	28899563	28900082	+	Alternative 3' splice site	ONT.2574.6,ONT.2574.2	ONT.2574.6,ONT.2574.2	Pt2g029580	1	--	--	--	ONT.2869.5,ONT.2869.2	--	--	--	--	--
chr2	28899627	28899721	+	Intron retention	ONT.2574.6,ONT.2574.1	ONT.2574.6,ONT.2574.1	Pt2g029580	3	--	--	--	ONT.2869.5,ONT.2869.3	ONT.2825.3,ONT.2825.2	ONT.2743.2,ONT.2743.4	--	--	--
chr2	28899627	28900082	+	Intron retention	ONT.2574.6,ONT.2574.5|ONT.2574.6,ONT.2574.5/ONT.2574.5|ONT.2574.6,ONT.2574.4	ONT.2574.6,ONT.2574.5|ONT.2574.6,ONT.2574.5/ONT.2574.5|ONT.2574.6,ONT.2574.4	Pt2g029580	9	ONT.2602.3,ONT.2602.1	ONT.2654.2,ONT.2654.1	ONT.2688.3,ONT.2688.1	ONT.2869.5,ONT.2869.1	ONT.2825.3,ONT.2825.1	ONT.2743.2,ONT.2743.1	ONT.2685.1,ONT.2685.3/ONT.2685.4	ONT.2801.3,ONT.2801.1/ONT.2801.2	ONT.2796.2,ONT.2796.1
chr2	28899627	28900242	+	Intron retention	ONT.2574.3,ONT.2574.5	ONT.2574.3,ONT.2574.5	Pt2g029580	1	--	--	--	--	--	--	--	ONT.2801.4,ONT.2801.2	--
chr2	28899721	28900082	+	Alternative 3' splice site	ONT.2574.1,ONT.2574.5|ONT.2574.1,ONT.2574.4	ONT.2574.1,ONT.2574.5|ONT.2574.1,ONT.2574.4	Pt2g029580	3	--	--	--	ONT.2869.3,ONT.2869.1	ONT.2825.2,ONT.2825.1	ONT.2743.4,ONT.2743.1	--	--	--
chr2	2890645	2890708	+	Alternative 3' splice site	ONT.1747.1/ONT.1747.5/ONT.1747.4,ONT.1747.3/ONT.1747.6|ONT.1747.1/ONT.1747.4/ONT.1747.5,ONT.1747.3/ONT.1747.6|ONT.1747.4/ONT.1747.1/ONT.1747.5,ONT.1747.6|ONT.1747.1/ONT.1747.4,ONT.1747.2/ONT.1747.3/ONT.1747.6|ONT.1747.1/ONT.1747.4/ONT.1747.5,ONT.1747.6/ONT.1747.3|ONT.1747.5/ONT.1747.1/ONT.1747.4,ONT.1747.6/ONT.1747.3|ONT.1747.4/ONT.1747.1,ONT.1747.6/ONT.1747.3|ONT.1747.1/ONT.1747.4,ONT.1747.3/ONT…	Pt2g002910.2/ONT.1747.5/ONT.1747.4,ONT.1747.3/Pt2g002910.1|Pt2g002910.2/ONT.1747.4/ONT.1747.5,ONT.1747.3/Pt2g002910.1|ONT.1747.4/Pt2g002910.2/ONT.1747.5,Pt2g002910.1|Pt2g002910.2/ONT.1747.4,ONT.1747.2/ONT.1747.3/Pt2g002910.1|Pt2g002910.2/ONT.1747.4/ONT.1747.5,Pt2g002910.1/ONT.1747.3|ONT.1747.5/Pt2g002910.2/ONT.1747.4,Pt2g002910.1/ONT.1747.3|ONT.1747.4/Pt2g002910.2,Pt2g002910.1/ONT.1747.3|Pt2g0029…	Pt2g002910	9	ONT.1355.1/ONT.1355.4/ONT.1355.5,ONT.1355.2/ONT.1355.3	ONT.1382.2/ONT.1382.3/ONT.1382.5,ONT.1382.1/ONT.1382.4	ONT.1400.1/ONT.1400.2/ONT.1400.4,ONT.1400.3	ONT.1494.3/ONT.1494.4,ONT.1494.1/ONT.1494.2	ONT.1460.2/ONT.1460.5,ONT.1460.1/ONT.1460.3/ONT.1460.4	ONT.1427.2/ONT.1427.3,ONT.1427.1/ONT.1427.4	ONT.1401.4/ONT.1401.5,ONT.1401.1/ONT.1401.2/ONT.1401.3	ONT.1457.1/ONT.1457.3/ONT.1457.4,ONT.1457.2/ONT.1457.5	ONT.1443.1/ONT.1443.3/ONT.1443.4,ONT.1443.2/ONT.1443.5
chr2	28906840	28906764	-	Intron retention	ONT.3608.4/ONT.3608.5,ONT.3608.3	ONT.3608.4/ONT.3608.5,ONT.3608.3	Pt2g029570	1	--	--	--	ONT.2870.2/ONT.2870.3,ONT.2870.1	--	--	--	--	--
chr2	28907203	28907159	-	Alternative 3' splice site	ONT.3608.4,ONT.3608.3/ONT.3608.5	ONT.3608.4,ONT.3608.3/ONT.3608.5	Pt2g029570	1	--	--	--	ONT.2870.2,ONT.2870.1/ONT.2870.3	--	--	--	--	--
chr2	28922978	28922598	-	Intron retention	ONT.3609.2,ONT.3609.1|ONT.3609.2,ONT.3609.1/ONT.3609.1	Pt2g029540.2,Pt2g029540.1|Pt2g029540.2,Pt2g029540.1/Pt2g029540.1	Pt2g029540	5	ONT.2605.2,ONT.2605.1	ONT.2657.3,ONT.2657.1/ONT.2657.2	--	--	--	ONT.2747.1,ONT.2747.2/ONT.2747.3	ONT.2688.2,ONT.2688.1	--	ONT.2800.2,ONT.2800.1/ONT.2800.3
chr2	28926019	28926116	+	Exon skipping	ONT.2577.1,ONT.2577.2|ONT.2577.4/ONT.2577.1,ONT.2577.2|ONT.2577.1/ONT.2577.4,ONT.2577.2|ONT.2577.4/ONT.2577.1/ONT.2577.5,ONT.2577.2	ONT.2577.1,Pt2g029530.1|ONT.2577.4/ONT.2577.1,Pt2g029530.1|ONT.2577.1/ONT.2577.4,Pt2g029530.1|ONT.2577.4/ONT.2577.1/ONT.2577.5,Pt2g029530.1	Pt2g029530	9	ONT.2606.1,ONT.2606.2	ONT.2658.3/ONT.2658.4,ONT.2658.1	ONT.2692.2,ONT.2692.1	ONT.2874.1,ONT.2874.2	ONT.2831.1/ONT.2831.3,ONT.2831.2	ONT.2748.1,ONT.2748.2	ONT.2689.2,ONT.2689.1	ONT.2806.1/ONT.2806.3,ONT.2806.2	ONT.2801.2/ONT.2801.3/ONT.2801.4,ONT.2801.1
chr2	2892659	2892772	+	Intron retention	ONT.1747.3/ONT.1747.4,ONT.1747.5|ONT.1747.4,ONT.1747.5|ONT.1747.3/ONT.1747.4,ONT.1747.2|ONT.1747.4/ONT.1747.3,ONT.1747.5|ONT.1747.4/ONT.1747.3,ONT.1747.7	ONT.1747.3/ONT.1747.4,ONT.1747.5|ONT.1747.4,ONT.1747.5|ONT.1747.3/ONT.1747.4,ONT.1747.2|ONT.1747.4/ONT.1747.3,ONT.1747.5|ONT.1747.4/ONT.1747.3,ONT.1747.7	Pt2g002910	8	ONT.1355.2/ONT.1355.5,ONT.1355.4	ONT.1382.1/ONT.1382.3,ONT.1382.5	ONT.1400.1,ONT.1400.4	--	ONT.1460.1/ONT.1460.5,ONT.1460.4	ONT.1427.2/ONT.1427.4,ONT.1427.5	ONT.1401.2/ONT.1401.5,ONT.1401.1	ONT.1457.3/ONT.1457.5,ONT.1457.4	ONT.1443.4/ONT.1443.5,ONT.1443.1
chr2	2892659	2892807	+	Intron retention	ONT.1747.3/ONT.1747.4,ONT.1747.1/ONT.1747.6|ONT.1747.4,ONT.1747.1/ONT.1747.6/ONT.1747.8|ONT.1747.3/ONT.1747.4,ONT.1747.6/ONT.1747.1|ONT.1747.4/ONT.1747.3,ONT.1747.1/ONT.1747.6|ONT.1747.4/ONT.1747.3,ONT.1747.6/ONT.1747.1	ONT.1747.3/ONT.1747.4,Pt2g002910.2/Pt2g002910.1|ONT.1747.4,Pt2g002910.2/Pt2g002910.1/Pt2g002910.2|ONT.1747.3/ONT.1747.4,Pt2g002910.1/Pt2g002910.2|ONT.1747.4/ONT.1747.3,Pt2g002910.2/Pt2g002910.1|ONT.1747.4/ONT.1747.3,Pt2g002910.1/Pt2g002910.2	Pt2g002910	9	ONT.1355.2/ONT.1355.5,ONT.1355.1/ONT.1355.3	ONT.1382.1/ONT.1382.3,ONT.1382.2/ONT.1382.4	ONT.1400.1,ONT.1400.2/ONT.1400.3/ONT.1400.5	ONT.1494.2/ONT.1494.3,ONT.1494.1/ONT.1494.4	ONT.1460.1/ONT.1460.5,ONT.1460.2/ONT.1460.3	ONT.1427.2/ONT.1427.4,ONT.1427.1/ONT.1427.3	ONT.1401.2/ONT.1401.5,ONT.1401.3/ONT.1401.4	ONT.1457.3/ONT.1457.5,ONT.1457.1/ONT.1457.2	ONT.1443.4/ONT.1443.5,ONT.1443.2/ONT.1443.3
chr2	28926796	28926898	+	Alternative 5' splice site	ONT.2577.2/ONT.2577.3/ONT.2577.1,ONT.2577.4|ONT.2577.1/ONT.2577.2,ONT.2577.4|ONT.2577.2/ONT.2577.1,ONT.2577.4	Pt2g029530.1/ONT.2577.3/ONT.2577.1,ONT.2577.4|ONT.2577.1/Pt2g029530.1,ONT.2577.4|Pt2g029530.1/ONT.2577.1,ONT.2577.4	Pt2g029530	4	--	ONT.2658.1/ONT.2658.2/ONT.2658.4,ONT.2658.3	--	--	ONT.2831.1/ONT.2831.2,ONT.2831.3	--	--	ONT.2806.1/ONT.2806.2,ONT.2806.3	ONT.2801.1/ONT.2801.3,ONT.2801.2
chr2	28926796	28926924	+	Alternative 5' splice site	ONT.2577.2/ONT.2577.1,ONT.2577.5	Pt2g029530.1/ONT.2577.1,ONT.2577.5	Pt2g029530	1	--	--	--	--	--	--	--	--	ONT.2801.1/ONT.2801.3,ONT.2801.4
chr2	28926898	28926924	+	Alternative 5' splice site	ONT.2577.4,ONT.2577.5	ONT.2577.4,ONT.2577.5	Pt2g029530	1	--	--	--	--	--	--	--	--	ONT.2801.2,ONT.2801.4
chr2	2892772	2892807	+	Alternative 3' splice site	ONT.1747.5,ONT.1747.1/ONT.1747.6|ONT.1747.5,ONT.1747.1/ONT.1747.6/ONT.1747.8|ONT.1747.2,ONT.1747.6/ONT.1747.1|ONT.1747.5,ONT.1747.6/ONT.1747.1|ONT.1747.2,ONT.1747.1/ONT.1747.6|ONT.1747.7,ONT.1747.6/ONT.1747.1	ONT.1747.5,Pt2g002910.2/Pt2g002910.1|ONT.1747.5,Pt2g002910.2/Pt2g002910.1/Pt2g002910.2|ONT.1747.2,Pt2g002910.1/Pt2g002910.2|ONT.1747.5,Pt2g002910.1/Pt2g002910.2|ONT.1747.2,Pt2g002910.2/Pt2g002910.1|ONT.1747.7,Pt2g002910.1/Pt2g002910.2	Pt2g002910	8	ONT.1355.4,ONT.1355.1/ONT.1355.3	ONT.1382.5,ONT.1382.2/ONT.1382.4	ONT.1400.4,ONT.1400.2/ONT.1400.3/ONT.1400.5	--	ONT.1460.4,ONT.1460.2/ONT.1460.3	ONT.1427.5,ONT.1427.1/ONT.1427.3	ONT.1401.1,ONT.1401.3/ONT.1401.4	ONT.1457.4,ONT.1457.1/ONT.1457.2	ONT.1443.1,ONT.1443.2/ONT.1443.3
chr2	2900752	2900837	+	Exon skipping	ONT.1748.1,ONT.1748.2	ONT.1748.1,ONT.1748.2	ONT.1748	3	--	--	--	ONT.1496.2,ONT.1496.1	ONT.1462.2,ONT.1462.1	--	--	ONT.1459.1,ONT.1459.2	--
chr2	29008718	29008771	+	Alternative 5' splice site	ONT.2585.1,ONT.2585.2|ONT.2585.1/ONT.2585.1,ONT.2585.2/ONT.2585.2|ONT.2585.1/ONT.2585.1,ONT.2585.2	ONT.2585.1,ONT.2585.2|ONT.2585.1/ONT.2585.1,ONT.2585.2/ONT.2585.2|ONT.2585.1/ONT.2585.1,ONT.2585.2	ONT.2585	6	--	--	ONT.2703.1,ONT.2703.2	ONT.2884.3/ONT.2884.5,ONT.2884.4	ONT.2840.1,ONT.2840.2	ONT.2757.3/ONT.2757.4,ONT.2757.1/ONT.2757.2	ONT.2698.2/ONT.2698.4,ONT.2698.1/ONT.2698.3	ONT.2814.1,ONT.2814.2	--
chr2	2904770	2904808	+	Alternative 3' splice site	ONT.1749.3,ONT.1749.2|ONT.1749.3,ONT.1749.1	Pt2g002880.4,ONT.1749.2|Pt2g002880.4,ONT.1749.1	Pt2g002880	2	ONT.1358.2,ONT.1358.1	--	ONT.1403.2,ONT.1403.1	--	--	--	--	--	--
chr2	29075770	29075797	+	Alternative 3' splice site	ONT.2589.10,ONT.2589.6/ONT.2589.1	ONT.2589.10,ONT.2589.6/ONT.2589.1	ONT.2589	1	--	--	--	--	--	--	--	ONT.2819.6,ONT.2819.2/ONT.2819.5	--
chr2	29075770	29075920	+	Mutually exclusive exon	ONT.2589.10,ONT.2589.2	ONT.2589.10,ONT.2589.2	ONT.2589	1	--	--	--	--	--	--	--	ONT.2819.6,ONT.2819.1	--
chr2	29075916	29075920	+	Alternative 5' splice site	ONT.2589.6/ONT.2589.1,ONT.2589.2	ONT.2589.6/ONT.2589.1,ONT.2589.2	ONT.2589	1	--	--	--	--	--	--	--	ONT.2819.2/ONT.2819.5,ONT.2819.1	--
chr2	29075916	29075929	+	Alternative 5' splice site	ONT.2589.1/ONT.2589.5/ONT.2589.6,ONT.2589.9	ONT.2589.1/ONT.2589.5/ONT.2589.6,ONT.2589.9	ONT.2589	1	ONT.2621.1/ONT.2621.2/ONT.2621.4,ONT.2621.3	--	--	--	--	--	--	--	--
chr2	29075916	29076452	+	Intron retention	ONT.2589.8,ONT.2589.1/ONT.2589.5|ONT.2589.8,ONT.2589.1/ONT.2589.4/ONT.2589.1|ONT.2589.8,ONT.2589.1/ONT.2589.1/ONT.2589.4|ONT.2589.8,ONT.2589.1|ONT.2589.8,ONT.2589.1/ONT.2589.1	ONT.2589.8,ONT.2589.1/ONT.2589.5|ONT.2589.8,ONT.2589.1/ONT.2589.4/ONT.2589.1|ONT.2589.8,ONT.2589.1/ONT.2589.1/ONT.2589.4|ONT.2589.8,ONT.2589.1|ONT.2589.8,ONT.2589.1/ONT.2589.1	ONT.2589	8	ONT.2621.5,ONT.2621.1/ONT.2621.2	ONT.2672.3,ONT.2672.1/ONT.2672.2/ONT.2672.4	ONT.2707.3,ONT.2707.1/ONT.2707.2/ONT.2707.5	ONT.2888.3,ONT.2888.2/ONT.2888.5	ONT.2844.5,ONT.2844.1/ONT.2844.2/ONT.2844.3	ONT.2761.4,ONT.2761.1/ONT.2761.2	ONT.2704.2,ONT.2704.1	ONT.2819.4,ONT.2819.5	--
chr2	29075920	29076452	+	Intron retention	ONT.2589.8,ONT.2589.2	ONT.2589.8,ONT.2589.2	ONT.2589	1	--	--	--	--	--	--	--	ONT.2819.4,ONT.2819.1	--
chr2	29075929	29076452	+	Intron retention	ONT.2589.8,ONT.2589.9	ONT.2589.8,ONT.2589.9	ONT.2589	1	ONT.2621.5,ONT.2621.3	--	--	--	--	--	--	--	--
chr2	2907848	2907852	+	Alternative 5' splice site	ONT.1749.3,ONT.1749.2	Pt2g002880.4,ONT.1749.2	Pt2g002880	1	ONT.1358.2,ONT.1358.1	--	--	--	--	--	--	--	--
chr2	29083653	29083639	-	Alternative 3' splice site	ONT.3618.1,ONT.3618.2	ONT.3618.1,ONT.3618.2	ONT.3618	2	--	--	--	--	ONT.2847.2,ONT.2847.1	--	--	ONT.2822.2,ONT.2822.1	--
chr2	29089164	29088712	-	Intron retention	ONT.3619.5,ONT.3619.4|ONT.3619.5,ONT.3619.3	ONT.3619.5,Pt2g029220.3	Pt2g029220	2	ONT.2624.2,ONT.2624.3	ONT.2675.2,ONT.2675.3	--	--	--	--	--	--	--
chr2	29118761	29118642	-	Exon skipping	ONT.3623.2,ONT.3623.1	ONT.3623.2,ONT.3623.1	Pt2g029170	1	--	--	--	--	--	--	ONT.2712.2,ONT.2712.1	--	--
chr2	29125448	29125444	-	Alternative 5' splice site	ONT.3625.1/ONT.3625.3,ONT.3625.7	ONT.3625.1/ONT.3625.3,ONT.3625.7	Pt2g029170	1	--	--	--	--	--	--	ONT.2714.1/ONT.2714.2,ONT.2714.3	--	--
chr2	29125812	29125808	-	Alternative 5' splice site	ONT.3625.3/ONT.3625.1/ONT.3625.5,ONT.3625.9	ONT.3625.3/ONT.3625.1/Pt2g029170.1,ONT.3625.9	Pt2g029170	1	--	ONT.2677.6/ONT.2677.7/ONT.2677.8,ONT.2677.9	--	--	--	--	--	--	--
chr2	29126523	29126504	-	Alternative 3' splice site	ONT.3625.3/ONT.3625.6,ONT.3625.2	ONT.3625.3/ONT.3625.6,ONT.3625.2	Pt2g029170	1	--	--	ONT.2717.3/ONT.2717.4,ONT.2717.2	--	--	--	--	--	--
chr2	29126676	29126605	-	Exon skipping	ONT.3625.1,ONT.3625.3/ONT.3625.5/ONT.3625.9|ONT.3625.1,ONT.3625.3/ONT.3625.6|ONT.3625.1,ONT.3625.3/ONT.3625.7|ONT.3625.1,ONT.3625.3|ONT.3625.1,ONT.3625.3/ONT.3625.8|ONT.3625.1,ONT.3625.3/ONT.3625.5	ONT.3625.1,ONT.3625.3/Pt2g029170.1/ONT.3625.9|ONT.3625.1,ONT.3625.3/ONT.3625.6|ONT.3625.1,ONT.3625.3/ONT.3625.7|ONT.3625.1,ONT.3625.3|ONT.3625.1,ONT.3625.3/Pt2g029170.1	Pt2g029170	8	--	ONT.2677.7,ONT.2677.6/ONT.2677.8/ONT.2677.9	ONT.2717.1,ONT.2717.3/ONT.2717.4	ONT.2897.1,ONT.2897.2/ONT.2897.3	ONT.2854.1,ONT.2854.2/ONT.2854.3	ONT.2771.2,ONT.2771.1/ONT.2771.3	ONT.2714.1,ONT.2714.2/ONT.2714.3	ONT.2829.2,ONT.2829.1	ONT.2825.2,ONT.2825.1/ONT.2825.3
chr2	29137877	29138001	+	Exon skipping	ONT.2590.2,ONT.2590.1/ONT.2590.3|ONT.2590.2,ONT.2590.1|ONT.2590.4,ONT.2590.1|ONT.2590.2,ONT.2590.1/ONT.2590.5	ONT.2590.2,Pt2g029150.1/ONT.2590.3|ONT.2590.2,Pt2g029150.1|ONT.2590.4,Pt2g029150.1|ONT.2590.2,Pt2g029150.1/Pt2g029150.1	Pt2g029150	9	ONT.2627.2,ONT.2627.1/ONT.2627.3	ONT.2678.2,ONT.2678.1	ONT.2719.1,ONT.2719.2	ONT.2899.1,ONT.2899.2	ONT.2856.1,ONT.2856.2/ONT.2856.3	ONT.2773.1,ONT.2773.2	ONT.2716.1,ONT.2716.2	ONT.2831.2,ONT.2831.1	ONT.2827.1,ONT.2827.2
chr2	29155479	29154539	-	Exon skipping	ONT.3626.2,ONT.3626.1	ONT.3626.2,Pt2g029130.2	Pt2g029130	1	--	--	--	--	ONT.2857.2,ONT.2857.1	--	--	--	--
chr2	29270326	29270231	-	Intron retention	ONT.3635.3,ONT.3635.1/ONT.3635.1	ONT.3635.3,Pt2g028980.1/Pt2g028980.1	Pt2g028980	2	--	--	--	ONT.2909.3,ONT.2909.1/ONT.2909.2	--	ONT.2783.3,ONT.2783.1/ONT.2783.2	--	--	--
chr2	2931117	2931199	+	Exon skipping	ONT.1752.1/ONT.1752.2,ONT.1752.3|ONT.1752.1/ONT.1752.1,ONT.1752.3	Pt2g002850.1/Pt2g002850.1,ONT.1752.3	Pt2g002850	3	ONT.1361.1/ONT.1361.2,ONT.1361.3	ONT.1388.1/ONT.1388.2,ONT.1388.3	ONT.1407.1/ONT.1407.2,ONT.1407.3	--	--	--	--	--	--
chr2	29327207	29327350	+	Exon skipping	ONT.2599.1,ONT.2599.2	Pt2g028900.2,Pt2g028900.1	Pt2g028900	2	--	--	ONT.2737.2,ONT.2737.1	--	--	--	--	--	ONT.2844.1,ONT.2844.2
chr2	29380287	29380381	+	Intron retention	ONT.2602.2,ONT.2602.1	ONT.2602.2,Pt2g028810.1	Pt2g028810	2	--	ONT.2700.1,ONT.2700.2	ONT.2743.2,ONT.2743.1	--	--	--	--	--	--
chr2	29466869	29466815	-	Alternative 3' splice site	ONT.3644.2,ONT.3644.1	Pt2g028660.1,ONT.3644.1	Pt2g028660	2	--	--	--	--	--	ONT.2801.2,ONT.2801.1	--	ONT.2863.2,ONT.2863.1	--
chr2	29469648	29469976	+	Intron retention	ONT.2611.2,ONT.2611.1	ONT.2611.2,Pt2g028650.1	Pt2g028650	2	--	--	--	--	ONT.2886.8,ONT.2886.7	--	--	--	ONT.2855.8,ONT.2855.7
chr2	29469976	29470094	+	Exon skipping	ONT.2611.4,ONT.2611.1	ONT.2611.4,Pt2g028650.1	Pt2g028650	2	ONT.2655.6,ONT.2655.5	--	--	--	--	ONT.2800.9,ONT.2800.8	--	--	--
chr2	29502945	29502884	-	Alternative 5' splice site	ONT.3645.3,ONT.3645.4	ONT.3645.3,ONT.3645.4	Pt2g028580	2	--	--	--	--	ONT.2888.2,ONT.2888.4	--	--	--	ONT.2857.3,ONT.2857.4
chr2	29502975	29502884	-	Alternative 5' splice site	ONT.3645.2,ONT.3645.4	ONT.3645.2,ONT.3645.4	Pt2g028580	2	--	ONT.2714.3,ONT.2714.4	--	--	--	--	ONT.2747.1,ONT.2747.4	--	--
chr2	29502975	29502945	-	Alternative 5' splice site	ONT.3645.2,ONT.3645.3	ONT.3645.2,ONT.3645.3	Pt2g028580	1	--	--	--	--	--	--	--	ONT.2864.5,ONT.2864.2	--
chr2	29534725	29534804	+	Intron retention	ONT.2615.4,ONT.2615.5|ONT.2615.4,ONT.2615.5/ONT.2615.5	ONT.2615.4,Pt2g028510.1|ONT.2615.4,Pt2g028510.1/Pt2g028510.1	Pt2g028510	5	--	ONT.2716.5,ONT.2716.3	--	ONT.2927.16,ONT.2927.15	ONT.2886.14,ONT.2886.15/ONT.2886.17	ONT.2800.13,ONT.2800.14	--	ONT.2862.17,ONT.2862.18/ONT.2862.19	--
chr2	29534725	29535031	+	Intron retention	ONT.2615.4,ONT.2615.2	ONT.2615.4,ONT.2615.2	Pt2g028510	5	--	ONT.2716.5,ONT.2716.4	--	ONT.2927.16,ONT.2927.14	ONT.2886.14,ONT.2886.16	ONT.2800.13,ONT.2800.16	--	ONT.2862.17,ONT.2862.16	--
chr2	29534804	29534891	+	Exon skipping	ONT.2615.3,ONT.2615.2|ONT.2615.3/ONT.2615.3,ONT.2615.2|ONT.2615.3/ONT.2615.6,ONT.2615.2|ONT.2615.1/ONT.2615.3/ONT.2615.3,ONT.2615.2	Pt2g028510.2,ONT.2615.2|Pt2g028510.2/Pt2g028510.2,ONT.2615.2|Pt2g028510.2/ONT.2615.6,ONT.2615.2|ONT.2615.1/Pt2g028510.2/Pt2g028510.2,ONT.2615.2	Pt2g028510	8	ONT.2655.10,ONT.2655.11	ONT.2716.1/ONT.2716.2,ONT.2716.4	ONT.2749.10/ONT.2749.13,ONT.2749.11	ONT.2927.13,ONT.2927.14	ONT.2886.12,ONT.2886.16	ONT.2800.12/ONT.2800.15,ONT.2800.16	ONT.2746.14,ONT.2746.15	ONT.2862.13/ONT.2862.14/ONT.2862.15,ONT.2862.16	--
chr2	29534804	29535031	+	Alternative 3' splice site	ONT.2615.5,ONT.2615.3|ONT.2615.5,ONT.2615.3/ONT.2615.3|ONT.2615.5,ONT.2615.3/ONT.2615.6|ONT.2615.5/ONT.2615.5,ONT.2615.3|ONT.2615.5/ONT.2615.5,ONT.2615.1/ONT.2615.3/ONT.2615.3	Pt2g028510.1,Pt2g028510.2|Pt2g028510.1,Pt2g028510.2/Pt2g028510.2|Pt2g028510.1,Pt2g028510.2/ONT.2615.6|Pt2g028510.1/Pt2g028510.1,Pt2g028510.2|Pt2g028510.1/Pt2g028510.1,ONT.2615.1/Pt2g028510.2/Pt2g028510.2	Pt2g028510	9	ONT.2655.12,ONT.2655.10	ONT.2716.3,ONT.2716.1/ONT.2716.2	ONT.2749.12,ONT.2749.10/ONT.2749.13	ONT.2927.15,ONT.2927.13	ONT.2886.15/ONT.2886.17,ONT.2886.12	ONT.2800.14,ONT.2800.12/ONT.2800.15	ONT.2746.16/ONT.2746.17,ONT.2746.14	ONT.2862.18/ONT.2862.19,ONT.2862.13/ONT.2862.14/ONT.2862.15	ONT.2855.12,ONT.2855.11/ONT.2855.13
chr2	29534891	29535031	+	Intron retention	ONT.2615.5,ONT.2615.2|ONT.2615.5/ONT.2615.5,ONT.2615.2	Pt2g028510.1,ONT.2615.2|Pt2g028510.1/Pt2g028510.1,ONT.2615.2	Pt2g028510	8	ONT.2655.12,ONT.2655.11	ONT.2716.3,ONT.2716.4	ONT.2749.12,ONT.2749.11	ONT.2927.15,ONT.2927.14	ONT.2886.15/ONT.2886.17,ONT.2886.16	ONT.2800.14,ONT.2800.16	ONT.2746.16/ONT.2746.17,ONT.2746.15	ONT.2862.18/ONT.2862.19,ONT.2862.16	--
chr2	29535390	29535695	+	Alternative 5' splice site	ONT.2615.3/ONT.2615.3/ONT.2615.2/ONT.2615.4/ONT.2615.5/ONT.2615.5,ONT.2615.1	Pt2g028510.2/Pt2g028510.2/ONT.2615.2/ONT.2615.4/Pt2g028510.1/Pt2g028510.1,ONT.2615.1	Pt2g028510	1	--	--	--	--	--	--	--	ONT.2862.14/ONT.2862.15/ONT.2862.16/ONT.2862.17/ONT.2862.18/ONT.2862.19,ONT.2862.13	--
chr2	29541565	29541562	-	Alternative 3' splice site	ONT.3647.1,ONT.3647.2	Pt2g028500.1,Pt2g028500.2	Pt2g028500	1	--	--	--	ONT.2930.1,ONT.2930.2	--	--	--	--	--
chr2	29564386	29564340	-	Exon skipping	ONT.3650.1/ONT.3650.2,ONT.3650.3|ONT.3650.2,ONT.3650.3	Pt2g028480.1/Pt2g028480.4,Pt2g028480.2|Pt2g028480.4,Pt2g028480.2	Pt2g028480	4	--	--	--	ONT.2933.1/ONT.2933.2,ONT.2933.3	ONT.2890.2,ONT.2890.1	ONT.2805.1,ONT.2805.2	--	ONT.2866.1/ONT.2866.3,ONT.2866.2	--
chr2	29598914	29598985	+	Exon skipping	ONT.2617.2,ONT.2617.1	ONT.2617.2,Pt2g028450.1	Pt2g028450	1	--	--	ONT.2755.1,ONT.2755.2	--	--	--	--	--	--
chr2	29622602	29622590	-	Alternative 3' splice site	ONT.3652.1/ONT.3652.1,ONT.3652.2|ONT.3652.1/ONT.3652.1/ONT.3652.4,ONT.3652.2	ONT.3652.1/ONT.3652.1,ONT.3652.2|ONT.3652.1/ONT.3652.1/ONT.3652.4,ONT.3652.2	Pt2g028420	6	--	ONT.2723.2/ONT.2723.3,ONT.2723.1	ONT.2758.2/ONT.2758.3,ONT.2758.1	ONT.2937.1/ONT.2937.3/ONT.2937.4,ONT.2937.2	--	--	ONT.2756.2/ONT.2756.3,ONT.2756.1	ONT.2870.1/ONT.2870.3/ONT.2870.4,ONT.2870.2	ONT.2865.1/ONT.2865.3/ONT.2865.4,ONT.2865.2
chr2	29627746	29625554	-	Intron retention	ONT.3653.2,ONT.3653.1	ONT.3653.2,ONT.3653.1	Pt2g028420	1	ONT.2665.2,ONT.2665.1	--	--	--	--	--	--	--	--
chr2	29662487	29662297	-	Intron retention	ONT.3657.3,ONT.3657.2/ONT.3657.1|ONT.3657.3,ONT.3657.1/ONT.3657.1|ONT.3657.3,ONT.3657.1	ONT.3657.3,ONT.3657.2/ONT.3657.1|ONT.3657.3,ONT.3657.1/ONT.3657.1|ONT.3657.3,ONT.3657.1	Pt2g028360	6	--	--	ONT.2765.3,ONT.2765.1/ONT.2765.2	--	ONT.2900.2,ONT.2900.1/ONT.2900.3	ONT.2815.2,ONT.2815.1	ONT.2763.2,ONT.2763.1/ONT.2763.3	ONT.2876.1,ONT.2876.2	ONT.2872.3,ONT.2872.1/ONT.2872.2
chr2	29663002	29663000	-	Alternative 5' splice site	ONT.3657.1,ONT.3657.4	ONT.3657.1,ONT.3657.4	Pt2g028360	1	--	ONT.2730.1,ONT.2730.2	--	--	--	--	--	--	--
chr2	29664747	29664743	-	Alternative 5' splice site	ONT.3657.1/ONT.3657.3,ONT.3657.2	ONT.3657.1/ONT.3657.3,ONT.3657.2	Pt2g028360	1	--	--	ONT.2765.2/ONT.2765.3,ONT.2765.1	--	--	--	--	--	--
chr2	29707526	29707393	-	Intron retention	ONT.3661.1,ONT.3661.2	Pt2g028300.3,Pt2g028300.1	Pt2g028300	2	--	--	--	--	ONT.2905.1,ONT.2905.2	--	ONT.2767.2,ONT.2767.1	--	--
chr2	29712256	29711767	-	Intron retention	ONT.3662.2,ONT.3662.1|ONT.3662.2,ONT.3662.1/ONT.3662.1	ONT.3662.2,Pt2g028290.1|ONT.3662.2,Pt2g028290.1/Pt2g028290.1	Pt2g028290	4	--	--	ONT.2770.1,ONT.2770.2	--	ONT.2906.2,ONT.2906.1/ONT.2906.3	ONT.2821.2,ONT.2821.1/ONT.2821.3	--	--	ONT.2878.1,ONT.2878.2
chr2	29720510	29720493	-	Alternative 3' splice site	ONT.3663.1,ONT.3663.2	ONT.3663.1,ONT.3663.2	Pt2g028270	4	--	--	--	ONT.2952.1,ONT.2952.2	ONT.2908.2,ONT.2908.1	ONT.2823.2,ONT.2823.1	--	ONT.2884.2,ONT.2884.1	--
chr2	29737304	29737529	+	Intron retention	ONT.2625.3,ONT.2625.2/ONT.2625.1|ONT.2625.3,ONT.2625.1/ONT.2625.2|ONT.2625.3,ONT.2625.1	ONT.2625.3,Pt2g028240.2/Pt2g028240.1|ONT.2625.3,Pt2g028240.1/Pt2g028240.2|ONT.2625.3,Pt2g028240.1	Pt2g028240	9	ONT.2681.2,ONT.2681.1/ONT.2681.3	ONT.2739.2,ONT.2739.1/ONT.2739.3	ONT.2774.3,ONT.2774.1/ONT.2774.2	ONT.2955.2,ONT.2955.1	ONT.2910.2,ONT.2910.1	ONT.2825.2,ONT.2825.1	ONT.2772.2,ONT.2772.1	ONT.2886.2,ONT.2886.1	ONT.2882.2,ONT.2882.1
chr2	29738241	29738328	+	Intron retention	ONT.2625.2,ONT.2625.3	Pt2g028240.2,ONT.2625.3	Pt2g028240	1	--	--	ONT.2774.2,ONT.2774.3	--	--	--	--	--	--
chr2	29755143	29754977	-	Intron retention	ONT.3666.4,ONT.3666.1	Pt2g028200.5,Pt2g028200.4	Pt2g028200	1	--	--	--	--	--	--	--	--	ONT.2885.1,ONT.2885.3
chr2	29755347	29754977	-	Intron retention	ONT.3666.4,ONT.3666.3	Pt2g028200.5,Pt2g028200.1	Pt2g028200	4	--	--	--	--	ONT.2913.2,ONT.2913.3	ONT.2828.2,ONT.2828.3	ONT.2775.3,ONT.2775.2	--	ONT.2885.1,ONT.2885.2
chr2	29755347	29755264	-	Intron retention	ONT.3666.1,ONT.3666.3	Pt2g028200.4,Pt2g028200.1	Pt2g028200	3	--	--	--	ONT.2958.4,ONT.2958.1	--	--	--	ONT.2889.1,ONT.2889.3	ONT.2885.3,ONT.2885.2
chr2	29755470	29754977	-	Alternative 3' splice site	ONT.3666.4,ONT.3666.2	Pt2g028200.5,ONT.3666.2	Pt2g028200	3	--	--	--	--	ONT.2913.2,ONT.2913.1	ONT.2828.2,ONT.2828.1	ONT.2775.3,ONT.2775.1	--	--
chr2	29755470	29755143	-	Exon skipping	ONT.3666.2,ONT.3666.3/ONT.3666.3|ONT.3666.2,ONT.3666.3|ONT.3666.2,ONT.3666.1	ONT.3666.2,Pt2g028200.1/Pt2g028200.1|ONT.3666.2,Pt2g028200.1|ONT.3666.2,Pt2g028200.4	Pt2g028200	6	--	--	ONT.2777.1,ONT.2777.2/ONT.2777.3	ONT.2958.2,ONT.2958.4	ONT.2913.1,ONT.2913.3	ONT.2828.1,ONT.2828.3	ONT.2775.1,ONT.2775.2	ONT.2889.2,ONT.2889.3	--
chr2	29755662	29754977	-	Intron retention	ONT.3666.5,ONT.3666.1	ONT.3666.5,Pt2g028200.4	Pt2g028200	1	--	--	--	ONT.2958.3,ONT.2958.4	--	--	--	--	--
chr2	29759564	29759478	-	Intron retention	ONT.3667.2,ONT.3667.1	Pt2g028190.3,Pt2g028190.2	Pt2g028190	1	--	--	--	ONT.2959.2,ONT.2959.1	--	--	--	--	--
chr2	29759580	29759564	-	Alternative 5' splice site	ONT.3667.3/ONT.3667.4,ONT.3667.1|ONT.3667.3,ONT.3667.1|ONT.3667.3/ONT.3667.3,ONT.3667.1|ONT.3667.3/ONT.3667.3,ONT.3667.1/ONT.3667.1|ONT.3667.3,ONT.3667.1/ONT.3667.1	Pt2g028190.1/Pt2g028190.1,Pt2g028190.2|Pt2g028190.1,Pt2g028190.2|Pt2g028190.1/Pt2g028190.1,Pt2g028190.2/Pt2g028190.2|Pt2g028190.1,Pt2g028190.2/Pt2g028190.2	Pt2g028190	9	ONT.2685.1/ONT.2685.2,ONT.2685.3	ONT.2743.2,ONT.2743.3	ONT.2778.1/ONT.2778.3,ONT.2778.4	ONT.2959.3,ONT.2959.1/ONT.2959.4	ONT.2914.1/ONT.2914.4,ONT.2914.2/ONT.2914.5	ONT.2829.3,ONT.2829.1/ONT.2829.4	ONT.2776.1/ONT.2776.5,ONT.2776.2/ONT.2776.4	ONT.2890.2/ONT.2890.4,ONT.2890.1/ONT.2890.5	ONT.2886.3,ONT.2886.1/ONT.2886.4
chr2	29760245	29760239	-	Alternative 5' splice site	ONT.3667.1,ONT.3667.5	Pt2g028190.2,ONT.3667.5	Pt2g028190	1	--	--	--	--	ONT.2914.5,ONT.2914.6	--	--	--	--
chr2	29782836	29782176	-	Intron retention	ONT.3669.1,ONT.3669.3	ONT.3669.1,Pt2g028130.1	Pt2g028130	2	ONT.2689.2,ONT.2689.1	--	ONT.2783.1,ONT.2783.2	--	--	--	--	--	--
chr2	29820132	29820135	+	Alternative 3' splice site	ONT.2632.3,ONT.2632.1	ONT.2632.3,Pt2g028060.2	Pt2g028060	1	--	ONT.2754.1,ONT.2754.2	--	--	--	--	--	--	--
chr2	29855274	29855059	-	Intron retention	ONT.3676.1,ONT.3676.3	ONT.3676.1,Pt2g028000.1	Pt2g028000	1	--	ONT.2758.3,ONT.2758.4	--	--	--	--	--	--	--
chr2	29855286	29855274	-	Alternative 5' splice site	ONT.3676.4,ONT.3676.3/ONT.3676.3	ONT.3676.4,Pt2g028000.1/Pt2g028000.1	Pt2g028000	1	--	--	--	--	--	ONT.2844.6,ONT.2844.3/ONT.2844.5	--	--	--
chr2	29867984	29868123	+	Intron retention	ONT.2636.2,ONT.2636.1	ONT.2636.2,Pt2g027990.1	Pt2g027990	1	--	--	--	--	--	--	--	--	ONT.2902.2,ONT.2902.3
chr2	29869276	29869407	+	Intron retention	ONT.2636.1/ONT.2636.2/ONT.2636.1,ONT.2636.4|ONT.2636.1/ONT.2636.1,ONT.2636.4	Pt2g027990.1/ONT.2636.2/Pt2g027990.1,ONT.2636.4|Pt2g027990.1/Pt2g027990.1,ONT.2636.4	Pt2g027990	4	--	--	--	--	ONT.2932.1/ONT.2932.2,ONT.2932.3	ONT.2845.1/ONT.2845.2,ONT.2845.3	ONT.2792.1/ONT.2792.3/ONT.2792.4,ONT.2792.2	ONT.2905.1/ONT.2905.2,ONT.2905.3	--
chr2	29879032	29879244	+	Intron retention	ONT.2638.2,ONT.2638.1|ONT.2638.2,ONT.2638.1/ONT.2638.1	ONT.2638.2,Pt2g027970.1|ONT.2638.2,Pt2g027970.1/Pt2g027970.1	Pt2g027970	7	--	ONT.2761.2,ONT.2761.1	ONT.2798.1,ONT.2798.2	ONT.2977.3,ONT.2977.1/ONT.2977.2	ONT.2934.2,ONT.2934.1	ONT.2847.2,ONT.2847.1	ONT.2794.2,ONT.2794.1	ONT.2907.2,ONT.2907.1	--
chr2	29883842	29883908	+	Alternative 5' splice site	ONT.2639.2/ONT.2639.5,ONT.2639.4|ONT.2639.3/ONT.2639.5,ONT.2639.4	ONT.2639.2/Pt2g027960.1,Pt2g027960.3|Pt2g027960.1/Pt2g027960.1,Pt2g027960.3	Pt2g027960	3	ONT.2704.1/ONT.2704.3,ONT.2704.2	--	--	--	ONT.2935.1/ONT.2935.3,ONT.2935.2	--	--	--	ONT.2905.1/ONT.2905.3,ONT.2905.2
chr2	29910751	29910895	+	Intron retention	ONT.2642.2,ONT.2642.1	ONT.2642.2,ONT.2642.1	Pt2g027910	1	--	--	--	ONT.2980.2,ONT.2980.1	--	--	--	--	--
chr2	29911205	29911233	+	Alternative 3' splice site	ONT.2642.2,ONT.2642.1	ONT.2642.2,ONT.2642.1	Pt2g027910	1	--	--	--	ONT.2980.2,ONT.2980.1	--	--	--	--	--
chr2	29969419	29969339	-	Intron retention	ONT.3682.1,ONT.3682.4	Pt2g027780.1,ONT.3682.4	Pt2g027780	1	--	--	--	ONT.2990.1,ONT.2990.2	--	--	--	--	--
chr2	30010288	30010289	+	Alternative 5' splice site	ONT.2654.5/ONT.2654.4/ONT.2654.2,ONT.2654.3	Pt2g027700.1/Pt2g027700.1/Pt2g027700.1,ONT.2654.3	Pt2g027700	1	--	--	--	--	--	--	--	ONT.2930.2/ONT.2930.3/ONT.2930.4,ONT.2930.1	--
chr2	30010288	30010291	+	Alternative 5' splice site	ONT.2654.2/ONT.2654.4/ONT.2654.5/ONT.2654.2,ONT.2654.9	Pt2g027700.1/Pt2g027700.1/Pt2g027700.1/Pt2g027700.1,ONT.2654.9	Pt2g027700	1	--	--	--	ONT.2997.1/ONT.2997.2/ONT.2997.3/ONT.2997.4,ONT.2997.5	--	--	--	--	--
chr2	30010956	30011053	+	Intron retention	ONT.2654.9,ONT.2654.2/ONT.2654.2	ONT.2654.9,Pt2g027700.1/Pt2g027700.1	Pt2g027700	1	--	--	--	ONT.2997.5,ONT.2997.1/ONT.2997.4	--	--	--	--	--
chr2	30011915	30011919	+	Alternative 5' splice site	ONT.2654.2,ONT.2654.1	Pt2g027700.1,ONT.2654.1	Pt2g027700	1	--	ONT.2782.3,ONT.2782.4	--	--	--	--	--	--	--
chr2	30026147	30026005	-	Intron retention	ONT.3688.1,ONT.3688.2	ONT.3688.1,Pt2g027670.1	Pt2g027670	1	--	--	--	ONT.3000.2,ONT.3000.1	--	--	--	--	--
chr2	30031601	30031814	+	Intron retention	ONT.2655.6,ONT.2655.1/ONT.2655.3/ONT.2655.7	ONT.2655.6,Pt2g027660.1/Pt2g027660.1/ONT.2655.7	Pt2g027660	1	--	--	ONT.2820.3,ONT.2820.1/ONT.2820.2/ONT.2820.4	--	--	--	--	--	--
chr2	30031799	30031814	+	Alternative 3' splice site	ONT.2655.10/ONT.2655.9,ONT.2655.1/ONT.2655.1|ONT.2655.4/ONT.2655.10/ONT.2655.10,ONT.2655.1/ONT.2655.3/ONT.2655.1|ONT.2655.10/ONT.2655.10/ONT.2655.4,ONT.2655.1/ONT.2655.1|ONT.2655.10/ONT.2655.10,ONT.2655.1/ONT.2655.1|ONT.2655.10/ONT.2655.10/ONT.2655.10,ONT.2655.1/ONT.2655.1	Pt2g027660.2/Pt2g027660.2,Pt2g027660.1/Pt2g027660.1|Pt2g027660.2/Pt2g027660.2/Pt2g027660.2,Pt2g027660.1/Pt2g027660.1/Pt2g027660.1|Pt2g027660.2/Pt2g027660.2/Pt2g027660.2,Pt2g027660.1/Pt2g027660.1	Pt2g027660	6	--	--	--	ONT.3001.3/ONT.3001.4,ONT.3001.1/ONT.3001.2	ONT.2960.3/ONT.2960.4/ONT.2960.5,ONT.2960.1/ONT.2960.2	ONT.2871.3/ONT.2871.4,ONT.2871.1/ONT.2871.2	ONT.2818.2/ONT.2818.3,ONT.2818.1/ONT.2818.4	ONT.2934.1/ONT.2934.2/ONT.2934.6,ONT.2934.3/ONT.2934.5/ONT.2934.7	ONT.2929.2/ONT.2929.4/ONT.2929.6,ONT.2929.1/ONT.2929.3
chr2	30032574	30033491	+	Intron retention	ONT.2655.7,ONT.2655.1/ONT.2655.6/ONT.2655.1	ONT.2655.7,Pt2g027660.1/ONT.2655.6/Pt2g027660.1	Pt2g027660	1	--	--	ONT.2820.4,ONT.2820.1/ONT.2820.3/ONT.2820.6	--	--	--	--	--	--
chr2	30044624	30044769	+	Alternative 5' splice site	ONT.2656.3,ONT.2656.2	ONT.2656.3,Pt2g027650.1	Pt2g027650	2	ONT.2723.2,ONT.2723.1	--	ONT.2821.2,ONT.2821.1	--	--	--	--	--	--
chr2	30051707	30051835	+	Intron retention	ONT.2657.4,ONT.2657.2	ONT.2657.4,Pt2g027630.2	Pt2g027630	1	--	--	ONT.2823.3,ONT.2823.2	--	--	--	--	--	--
chr2	30101800	30101802	+	Alternative 5' splice site	ONT.2662.3,ONT.2662.1	ONT.2662.3,ONT.2662.1	Pt2g027540	1	--	ONT.2795.2,ONT.2795.1	--	--	--	--	--	--	--
chr2	30102816	30102819	+	Alternative 3' splice site	ONT.2662.2,ONT.2662.1	ONT.2662.2,ONT.2662.1	Pt2g027540	1	--	--	--	--	--	--	ONT.2828.2,ONT.2828.1	--	--
chr2	30157562	30157571	+	Alternative 5' splice site	ONT.2665.3,ONT.2665.5	ONT.2665.3,ONT.2665.5	Pt2g027450	1	--	--	--	--	--	--	--	--	ONT.2948.3,ONT.2948.4
chr2	30165992	30165983	-	Alternative 3' splice site	ONT.3699.1,ONT.3699.2|ONT.3699.1,ONT.3699.2/ONT.3699.2	Pt2g027440.2,Pt2g027440.1|Pt2g027440.2,Pt2g027440.1/Pt2g027440.1	Pt2g027440	2	--	--	--	--	--	ONT.2891.1,ONT.2891.2/ONT.2891.3	--	--	ONT.2949.2,ONT.2949.1
chr2	30173154	30172860	-	Intron retention	ONT.3700.5,ONT.3700.3/ONT.3700.1	ONT.3700.5,Pt2g027430.4/Pt2g027430.2	Pt2g027430	1	--	--	--	--	--	ONT.2892.3,ONT.2892.1/ONT.2892.2	--	--	--
chr2	30190498	30190384	-	Exon skipping	ONT.3703.1/ONT.3703.1,ONT.3703.2	ONT.3703.1/ONT.3703.1,ONT.3703.2	Pt2g027390	1	--	ONT.2806.1/ONT.2806.3,ONT.2806.2	--	--	--	--	--	--	--
chr2	3027129	3027125	-	Alternative 3' splice site	ONT.2758.2,ONT.2758.5	Pt2g002730.1,ONT.2758.5	Pt2g002730	1	--	--	--	--	--	--	--	ONT.1467.2,ONT.1467.1	--
chr2	3032690	3032553	-	Exon skipping	ONT.2758.3,ONT.2758.6|ONT.2758.3,ONT.2758.4	Pt2g002730.4,Pt2g002730.2|Pt2g002730.4,Pt2g002730.1	Pt2g002730	2	ONT.1365.1,ONT.1365.2	--	--	--	--	ONT.1438.1,ONT.1438.2	--	--	--
chr2	3227147	3226302	-	Intron retention	ONT.2762.3,ONT.2762.1	ONT.2762.3,ONT.2762.1	Pt2g002540	1	--	--	--	ONT.1509.2,ONT.1509.1	--	--	--	--	--
chr2	3228127	3228123	-	Alternative 5' splice site	ONT.2762.1,ONT.2762.3	ONT.2762.1,ONT.2762.3	Pt2g002540	1	--	--	--	ONT.1509.1,ONT.1509.2	--	--	--	--	--
chr2	3264741	3264841	+	Alternative 3' splice site	ONT.1758.4,ONT.1758.3	ONT.1758.4,Pt2g002510.3	Pt2g002510	1	--	--	--	--	--	--	--	ONT.1474.3,ONT.1474.1	--
chr2	3264741	3264919	+	Exon skipping	ONT.1758.1,ONT.1758.4	Pt2g002510.7,ONT.1758.4	Pt2g002510	1	--	--	--	--	--	--	--	ONT.1474.2,ONT.1474.3	--
chr2	3264744	3264841	+	Alternative 3' splice site	ONT.1758.2,ONT.1758.3|ONT.1758.2/ONT.1758.2,ONT.1758.3|ONT.1758.2,ONT.1758.3/ONT.1758.3	Pt2g002510.6,Pt2g002510.3|Pt2g002510.6/Pt2g002510.6,Pt2g002510.3|Pt2g002510.6,Pt2g002510.3/Pt2g002510.3	Pt2g002510	4	--	--	--	ONT.1511.3,ONT.1511.2	--	ONT.1444.4,ONT.1444.2/ONT.1444.3	ONT.1417.1,ONT.1417.2	--	ONT.1458.1/ONT.1458.2,ONT.1458.3
chr2	3264744	3264919	+	Exon skipping	ONT.1758.1,ONT.1758.2|ONT.1758.1,ONT.1758.2/ONT.1758.2	Pt2g002510.7,Pt2g002510.6|Pt2g002510.7,Pt2g002510.6/Pt2g002510.6	Pt2g002510	5	--	--	--	ONT.1511.1,ONT.1511.3	ONT.1477.1,ONT.1477.2	ONT.1444.1,ONT.1444.4	ONT.1417.3,ONT.1417.1	--	ONT.1458.4,ONT.1458.1/ONT.1458.2
chr2	3264841	3264919	+	Exon skipping	ONT.1758.1,ONT.1758.3|ONT.1758.1,ONT.1758.3/ONT.1758.3	Pt2g002510.7,Pt2g002510.3|Pt2g002510.7,Pt2g002510.3/Pt2g002510.3	Pt2g002510	5	--	--	--	ONT.1511.1,ONT.1511.2	--	ONT.1444.1,ONT.1444.2/ONT.1444.3	ONT.1417.3,ONT.1417.2	ONT.1474.2,ONT.1474.1	ONT.1458.4,ONT.1458.3
chr2	3275066	3275168	+	Intron retention	ONT.1759.3,ONT.1759.1	ONT.1759.3,Pt2g002500.3	Pt2g002500	1	--	--	--	--	--	--	--	ONT.1475.2,ONT.1475.1	--
chr2	3276005	3276008	+	Alternative 3' splice site	ONT.1759.1,ONT.1759.3	Pt2g002500.3,ONT.1759.3	Pt2g002500	1	--	--	--	--	--	--	--	ONT.1475.1,ONT.1475.2	--
chr2	3381479	3381511	+	Alternative 3' splice site	ONT.1763.13,ONT.1763.8|ONT.1763.13,ONT.1763.5/ONT.1763.8/ONT.1763.16|ONT.1763.13,ONT.1763.5/ONT.1763.1/ONT.1763.7/ONT.1763.8/ONT.1763.14	ONT.1763.13,Pt2g002460.1|ONT.1763.13,ONT.1763.5/Pt2g002460.1/ONT.1763.16|ONT.1763.13,ONT.1763.5/Pt2g002460.1/ONT.1763.7/Pt2g002460.1/ONT.1763.14	Pt2g002460	3	--	ONT.1402.1,ONT.1402.2	--	--	ONT.1480.3,ONT.1480.1/ONT.1480.2/ONT.1480.4/ONT.1480.5/ONT.1480.6	--	--	ONT.1477.3,ONT.1477.1/ONT.1477.2/ONT.1477.4	--
chr2	3381608	3381784	+	Intron retention	ONT.1763.2,ONT.1763.10|ONT.1763.15,ONT.1763.4/ONT.1763.3	ONT.1763.2,ONT.1763.10|ONT.1763.15,ONT.1763.4/ONT.1763.3	Pt2g002460	2	--	--	--	--	--	ONT.1449.5,ONT.1449.2/ONT.1449.3	--	--	ONT.1461.1,ONT.1461.2
chr2	3381866	3381876	+	Alternative 5' splice site	ONT.1763.8,ONT.1763.13|ONT.1763.8,ONT.1763.12|ONT.1763.5/ONT.1763.8,ONT.1763.13/ONT.1763.16|ONT.1763.8,ONT.1763.10|ONT.1763.9/ONT.1763.8,ONT.1763.6|ONT.1763.5/ONT.1763.1/ONT.1763.8/ONT.1763.14,ONT.1763.13/ONT.1763.7|ONT.1763.1/ONT.1763.8,ONT.1763.4/ONT.1763.3	Pt2g002460.1,ONT.1763.13|Pt2g002460.1,ONT.1763.12|ONT.1763.5/Pt2g002460.1,ONT.1763.13/ONT.1763.16|Pt2g002460.1,ONT.1763.10|ONT.1763.9/Pt2g002460.1,ONT.1763.6|ONT.1763.5/Pt2g002460.1/Pt2g002460.1/ONT.1763.14,ONT.1763.13/ONT.1763.7|Pt2g002460.1/Pt2g002460.1,ONT.1763.4/ONT.1763.3	Pt2g002460	7	--	ONT.1402.2,ONT.1402.1	ONT.1422.1,ONT.1422.2	ONT.1515.1/ONT.1515.3,ONT.1515.2	ONT.1480.1/ONT.1480.2/ONT.1480.5/ONT.1480.6,ONT.1480.3/ONT.1480.4	ONT.1449.1/ONT.1449.4,ONT.1449.2/ONT.1449.3	--	ONT.1477.1/ONT.1477.2,ONT.1477.3/ONT.1477.4	ONT.1461.4,ONT.1461.2
chr2	3382130	3382140	+	Alternative 5' splice site	ONT.1763.10,ONT.1763.8|ONT.1763.3,ONT.1763.1/ONT.1763.4/ONT.1763.8/ONT.1763.15	ONT.1763.10,Pt2g002460.1|ONT.1763.3,Pt2g002460.1/ONT.1763.4/Pt2g002460.1/ONT.1763.15	Pt2g002460	2	--	--	--	--	--	ONT.1449.3,ONT.1449.1/ONT.1449.2/ONT.1449.4/ONT.1449.5	--	--	ONT.1461.2,ONT.1461.4
chr2	3382130	3382888	+	Intron retention	ONT.1763.2,ONT.1763.10	ONT.1763.2,ONT.1763.10	Pt2g002460	1	--	--	--	--	--	--	--	--	ONT.1461.1,ONT.1461.2
chr2	3382140	3382192	+	Alternative 5' splice site	ONT.1763.9/ONT.1763.8,ONT.1763.6|ONT.1763.1/ONT.1763.13/ONT.1763.7/ONT.1763.8,ONT.1763.14	ONT.1763.9/Pt2g002460.1,ONT.1763.6|Pt2g002460.1/ONT.1763.13/ONT.1763.7/Pt2g002460.1,ONT.1763.14	Pt2g002460	2	--	--	--	ONT.1515.1/ONT.1515.3,ONT.1515.2	ONT.1480.2/ONT.1480.3/ONT.1480.4/ONT.1480.5,ONT.1480.6	--	--	--	--
chr2	3382140	3382888	+	Intron retention	ONT.1763.5,ONT.1763.8/ONT.1763.13/ONT.1763.16|ONT.1763.2,ONT.1763.8|ONT.1763.5,ONT.1763.1/ONT.1763.13/ONT.1763.7/ONT.1763.8	ONT.1763.5,Pt2g002460.1/ONT.1763.13/ONT.1763.16|ONT.1763.2,Pt2g002460.1|ONT.1763.5,Pt2g002460.1/ONT.1763.13/ONT.1763.7/Pt2g002460.1	Pt2g002460	3	--	--	--	--	ONT.1480.1,ONT.1480.2/ONT.1480.3/ONT.1480.4/ONT.1480.5	--	--	ONT.1477.1,ONT.1477.2/ONT.1477.3/ONT.1477.4	ONT.1461.1,ONT.1461.4
chr2	3382192	3382888	+	Intron retention	ONT.1763.5,ONT.1763.14	ONT.1763.5,ONT.1763.14	Pt2g002460	1	--	--	--	--	ONT.1480.1,ONT.1480.6	--	--	--	--
chr2	3383612	3383629	+	Alternative 3' splice site	ONT.1763.8,ONT.1763.9|ONT.1763.5/ONT.1763.8/ONT.1763.13,ONT.1763.16|ONT.1763.6/ONT.1763.8,ONT.1763.9|ONT.1763.4/ONT.1763.8/ONT.1763.15,ONT.1763.3	Pt2g002460.1,ONT.1763.9|ONT.1763.5/Pt2g002460.1/ONT.1763.13,ONT.1763.16|ONT.1763.6/Pt2g002460.1,ONT.1763.9|ONT.1763.4/Pt2g002460.1/ONT.1763.15,ONT.1763.3	Pt2g002460	4	--	--	--	ONT.1515.2/ONT.1515.3,ONT.1515.1	--	ONT.1449.2/ONT.1449.4/ONT.1449.5,ONT.1449.3	ONT.1420.2,ONT.1420.1	ONT.1477.1/ONT.1477.2/ONT.1477.3,ONT.1477.4	--
chr2	3383612	3383632	+	Alternative 3' splice site	ONT.1763.8,ONT.1763.12|ONT.1763.2/ONT.1763.8,ONT.1763.10	Pt2g002460.1,ONT.1763.12|ONT.1763.2/Pt2g002460.1,ONT.1763.10	Pt2g002460	2	--	--	ONT.1422.1,ONT.1422.2	--	--	--	--	--	ONT.1461.1/ONT.1461.4,ONT.1461.2
chr2	3384105	3384116	+	Alternative 3' splice site	ONT.1763.3/ONT.1763.8/ONT.1763.15,ONT.1763.4	ONT.1763.3/Pt2g002460.1/ONT.1763.15,ONT.1763.4	Pt2g002460	1	--	--	--	--	--	ONT.1449.3/ONT.1449.4/ONT.1449.5,ONT.1449.2	--	--	--
chr2	3399924	3399907	-	Alternative 3' splice site	ONT.2765.1/ONT.2765.3,ONT.2765.2|ONT.2765.1/ONT.2765.1,ONT.2765.2	Pt2g002430.1/Pt2g002430.1,ONT.2765.2	Pt2g002430	5	ONT.1377.1/ONT.1377.3,ONT.1377.2	ONT.1404.1/ONT.1404.3,ONT.1404.2	ONT.1423.1/ONT.1423.3,ONT.1423.4	--	ONT.1482.1/ONT.1482.3,ONT.1482.2	--	ONT.1422.1/ONT.1422.3,ONT.1422.2	--	--
chr2	3544736	3544812	+	Intron retention	ONT.1769.6,ONT.1769.5	Pt2g002300.1,ONT.1769.5	Pt2g002300	1	ONT.1386.1,ONT.1386.3	--	--	--	--	--	--	--	--
chr2	3663756	3665151	+	Intron retention	ONT.1771.2,ONT.1771.1/ONT.1771.3|ONT.1771.2,ONT.1771.1/ONT.1771.3/ONT.1771.1	ONT.1771.2,Pt2g002180.1/Pt2g002180.2|ONT.1771.2,Pt2g002180.1/Pt2g002180.2/Pt2g002180.1	Pt2g002180	2	ONT.1388.1,ONT.1388.2/ONT.1388.3	--	ONT.1434.2,ONT.1434.1/ONT.1434.3/ONT.1434.4	--	--	--	--	--	--
chr2	3664223	3664328	+	Exon skipping	ONT.1771.4,ONT.1771.1/ONT.1771.3|ONT.1771.4,ONT.1771.1/ONT.1771.1/ONT.1771.3|ONT.1771.4,ONT.1771.1/ONT.1771.3/ONT.1771.3/ONT.1771.1	ONT.1771.4,Pt2g002180.1/Pt2g002180.2|ONT.1771.4,Pt2g002180.1/Pt2g002180.1/Pt2g002180.2|ONT.1771.4,Pt2g002180.1/Pt2g002180.2/Pt2g002180.2/Pt2g002180.1	Pt2g002180	3	--	--	--	ONT.1529.4,ONT.1529.1/ONT.1529.2/ONT.1529.3	ONT.1496.4,ONT.1496.1/ONT.1496.2/ONT.1496.3/ONT.1496.5	--	ONT.1437.3,ONT.1437.1/ONT.1437.2	--	--
chr2	3665986	3666087	+	Exon skipping	ONT.1771.3/ONT.1771.1/ONT.1771.6,ONT.1771.5|ONT.1771.1/ONT.1771.1/ONT.1771.3/ONT.1771.4,ONT.1771.5	Pt2g002180.2/Pt2g002180.1/Pt2g002180.1,Pt2g002180.5|Pt2g002180.1/Pt2g002180.1/Pt2g002180.2/ONT.1771.4,Pt2g002180.5	Pt2g002180	2	--	--	--	ONT.1529.1/ONT.1529.2/ONT.1529.3/ONT.1529.4,ONT.1529.5	--	--	--	ONT.1494.1/ONT.1494.2/ONT.1494.3,ONT.1494.4	--
chr2	3669802	3669290	-	Intron retention	ONT.2776.1,ONT.2776.4|ONT.2776.3,ONT.2776.4/ONT.2776.2	ONT.2776.1,ONT.2776.4|ONT.2776.3,ONT.2776.4/ONT.2776.2	Pt2g002170	2	--	--	--	ONT.1530.1,ONT.1530.2	--	ONT.1465.1,ONT.1465.2/ONT.1465.3	--	--	--
chr2	3670154	3670143	-	Alternative 3' splice site	ONT.2776.2,ONT.2776.4|ONT.2776.3/ONT.2776.2,ONT.2776.4	ONT.2776.2,ONT.2776.4|ONT.2776.3/ONT.2776.2,ONT.2776.4	Pt2g002170	4	--	--	--	--	ONT.1497.1,ONT.1497.2	ONT.1465.1/ONT.1465.3,ONT.1465.2	--	ONT.1495.1,ONT.1495.2	ONT.1478.1,ONT.1478.2
chr2	3702385	3702631	+	Intron retention	ONT.1772.4,ONT.1772.1/ONT.1772.1/ONT.1772.2/ONT.1772.7|ONT.1772.6/ONT.1772.4,ONT.1772.1/ONT.1772.1|ONT.1772.4,ONT.1772.1/ONT.1772.1/ONT.1772.2|ONT.1772.4,ONT.1772.1/ONT.1772.1/ONT.1772.7|ONT.1772.4,ONT.1772.1/ONT.1772.1	ONT.1772.4,Pt2g002140.2/Pt2g002140.2/ONT.1772.2/Pt2g002140.1|ONT.1772.6/ONT.1772.4,Pt2g002140.2/Pt2g002140.2|ONT.1772.4,Pt2g002140.2/Pt2g002140.2/ONT.1772.2|ONT.1772.4,Pt2g002140.2/Pt2g002140.2/Pt2g002140.1|ONT.1772.4,Pt2g002140.2/Pt2g002140.2	Pt2g002140	7	--	ONT.1420.2,ONT.1420.1/ONT.1420.3/ONT.1420.4/ONT.1420.5	ONT.1436.3/ONT.1436.4,ONT.1436.1/ONT.1436.2	ONT.1531.3,ONT.1531.1/ONT.1531.2	ONT.1498.2,ONT.1498.1/ONT.1498.4	ONT.1466.3,ONT.1466.1/ONT.1466.2/ONT.1466.4	ONT.1439.3,ONT.1439.1/ONT.1439.2/ONT.1439.4	--	ONT.1479.2,ONT.1479.1/ONT.1479.3/ONT.1479.4
chr2	3711669	3712306	+	Intron retention	ONT.1773.2,ONT.1773.3	ONT.1773.2,Pt2g002130.2	Pt2g002130	2	--	ONT.1421.1,ONT.1421.2	--	--	--	--	--	--	ONT.1480.2,ONT.1480.1
chr2	3711883	3712306	+	Intron retention	ONT.1773.4,ONT.1773.3	ONT.1773.4,Pt2g002130.2	Pt2g002130	1	--	--	--	ONT.1532.2,ONT.1532.1	--	--	--	--	--
chr2	3712545	3712566	+	Alternative 3' splice site	ONT.1773.1,ONT.1773.3	Pt2g002130.1,Pt2g002130.2	Pt2g002130	1	--	--	--	--	ONT.1499.1,ONT.1499.2	--	--	--	--
chr2	3713097	3713099	+	Alternative 5' splice site	ONT.1773.3,ONT.1773.4	Pt2g002130.2,ONT.1773.4	Pt2g002130	1	--	--	--	ONT.1532.1,ONT.1532.2	--	--	--	--	--
chr2	372547	372599	+	Alternative 5' splice site	ONT.1665.2,ONT.1665.1	Pt2g000460.1,ONT.1665.1	Pt2g000460	3	--	--	--	--	--	ONT.1322.2,ONT.1322.1	ONT.1296.2,ONT.1296.1	--	ONT.1328.1,ONT.1328.2
chr2	3889859	3889874	+	Alternative 5' splice site	ONT.1781.4,ONT.1781.7	ONT.1781.4,ONT.1781.7	ONT.1781	1	--	--	--	--	--	--	--	ONT.1507.4,ONT.1507.3	--
chr2	4046281	4046300	+	Alternative 5' splice site	ONT.1785.1,ONT.1785.3/ONT.1785.3/ONT.1785.3	ONT.1785.1,Pt2g004540.1/Pt2g004540.1/Pt2g004540.1	Pt2g004540	1	--	--	--	ONT.1543.1,ONT.1543.2/ONT.1543.3/ONT.1543.4	--	--	--	--	--
chr2	405777	405660	-	Intron retention	ONT.2689.2,ONT.2689.1|ONT.2689.3,ONT.2689.1	ONT.2689.2,ONT.2689.1|ONT.2689.3,ONT.2689.1	Pt2g000500	2	--	ONT.1278.2,ONT.1278.1	ONT.1298.2,ONT.1298.1	--	--	--	--	--	--
chr2	4076544	4076548	+	Alternative 5' splice site	ONT.1788.1,ONT.1788.2	Pt2g004570.2,ONT.1788.2	Pt2g004570	1	--	--	--	--	--	--	--	--	ONT.1496.1,ONT.1496.2
chr2	4092978	4092923	-	Alternative 3' splice site	ONT.2784.1,ONT.2784.2	Pt2g004590.1,Pt2g004590.2	Pt2g004590	1	--	ONT.1433.2,ONT.1433.1	--	--	--	--	--	--	--
chr2	4097097	4097003	-	Alternative 3' splice site	ONT.2785.2,ONT.2785.3	Pt2g004600.4,Pt2g004600.3	Pt2g004600	4	--	--	ONT.1450.1,ONT.1450.2	--	ONT.1514.2,ONT.1514.1	ONT.1481.2,ONT.1481.1	--	--	ONT.1499.2,ONT.1499.3
chr2	411553	411263	-	Intron retention	ONT.2690.2,ONT.2690.1/ONT.2690.3/ONT.2690.1/ONT.2690.4|ONT.2690.2,ONT.2690.3/ONT.2690.1	ONT.2690.2,ONT.2690.1/ONT.2690.3/ONT.2690.1/ONT.2690.4|ONT.2690.2,ONT.2690.3/ONT.2690.1	Pt2g000510	2	--	--	--	ONT.1385.2,ONT.1385.1/ONT.1385.3	--	--	--	--	ONT.1332.2,ONT.1332.1/ONT.1332.3/ONT.1332.4/ONT.1332.5
chr2	412367	412215	-	Intron retention	ONT.2690.4,ONT.2690.1/ONT.2690.1	ONT.2690.4,ONT.2690.1/ONT.2690.1	Pt2g000510	1	--	--	--	--	--	--	--	--	ONT.1332.5,ONT.1332.1/ONT.1332.4
chr2	412401	412215	-	Intron retention	ONT.2690.4,ONT.2690.3|ONT.2690.4,ONT.2690.2/ONT.2690.3	ONT.2690.4,ONT.2690.3|ONT.2690.4,ONT.2690.2/ONT.2690.3	Pt2g000510	2	--	--	ONT.1299.2,ONT.1299.1	--	--	--	--	--	ONT.1332.5,ONT.1332.2/ONT.1332.3
chr2	412401	412367	-	Alternative 5' splice site	ONT.2690.3,ONT.2690.1|ONT.2690.2/ONT.2690.3,ONT.2690.1/ONT.2690.1|ONT.2690.3/ONT.2690.2,ONT.2690.1	ONT.2690.3,ONT.2690.1|ONT.2690.2/ONT.2690.3,ONT.2690.1/ONT.2690.1|ONT.2690.3/ONT.2690.2,ONT.2690.1	Pt2g000510	4	--	--	--	ONT.1385.1/ONT.1385.2,ONT.1385.3	--	ONT.1326.1,ONT.1326.2	ONT.1301.2,ONT.1301.1	--	ONT.1332.2/ONT.1332.3,ONT.1332.1/ONT.1332.4
chr2	4220133	4220171	+	Alternative 5' splice site	ONT.1799.2,ONT.1799.1	ONT.1799.2,ONT.1799.1	Pt2g004810	1	--	--	--	--	--	--	--	ONT.1531.3,ONT.1531.2	--
chr2	4221366	4221648	+	Intron retention	ONT.1799.4,ONT.1799.1/ONT.1799.1/ONT.1799.2	Pt2g004810.1,ONT.1799.1/ONT.1799.1/ONT.1799.2	Pt2g004810	1	--	--	--	--	ONT.1527.4,ONT.1527.1/ONT.1527.2/ONT.1527.3	--	--	--	--
chr2	4226856	4226817	-	Alternative 5' splice site	ONT.2790.1/ONT.2790.1,ONT.2790.2|ONT.2790.1,ONT.2790.2	Pt2g004820.1/Pt2g004820.1,ONT.2790.2|Pt2g004820.1,ONT.2790.2	Pt2g004820	4	--	--	ONT.1463.1/ONT.1463.3,ONT.1463.2	ONT.1561.1/ONT.1561.3,ONT.1561.2	ONT.1528.1,ONT.1528.2	ONT.1494.1/ONT.1494.2,ONT.1494.3	--	--	--
chr2	4337299	4336469	-	Intron retention	ONT.2794.2,ONT.2794.1	ONT.2794.2,ONT.2794.1	ONT.2794	1	--	--	--	--	--	--	--	ONT.1536.2,ONT.1536.1	--
chr2	4337945	4336469	-	Intron retention	ONT.2794.3,ONT.2794.1	ONT.2794.3,ONT.2794.1	ONT.2794	1	--	--	--	--	ONT.1532.3,ONT.1532.2	--	--	--	--
chr2	4337945	4337420	-	Intron retention	ONT.2794.4,ONT.2794.1	ONT.2794.4,ONT.2794.1	ONT.2794	2	--	--	--	--	ONT.1532.4,ONT.1532.2	--	--	ONT.1536.3,ONT.1536.1	--
chr2	4429161	4429234	+	Intron retention	ONT.1803.3,ONT.1803.2	ONT.1803.3,Pt2g008530.1	Pt2g008530	2	ONT.1422.3,ONT.1422.1	--	ONT.1470.3,ONT.1470.2	--	--	--	--	--	--
chr2	4452795	4453515	+	Intron retention	ONT.1803.7,ONT.1803.11|ONT.1803.7,ONT.1803.8	ONT.1803.7,ONT.1803.11|ONT.1803.7,ONT.1803.8	Pt2g008490	3	--	--	--	ONT.1571.1,ONT.1571.2	ONT.1539.2,ONT.1539.1	--	--	ONT.1543.1,ONT.1543.2	--
chr2	4463160	4463176	+	Alternative 3' splice site	ONT.1803.9/ONT.1803.13,ONT.1803.12|ONT.1803.13,ONT.1803.15|ONT.1803.13,ONT.1803.16	ONT.1803.9/Pt2g008490.2,ONT.1803.12|Pt2g008490.2,ONT.1803.15|Pt2g008490.2,ONT.1803.16	Pt2g008490	6	--	--	ONT.1470.6/ONT.1470.7,ONT.1470.5	ONT.1573.1,ONT.1573.2	--	ONT.1506.1,ONT.1506.2	ONT.1484.1,ONT.1484.2	ONT.1545.1,ONT.1545.2	ONT.1527.2,ONT.1527.1
chr2	447371	447431	+	Alternative 5' splice site	ONT.1667.3,ONT.1667.2|ONT.1667.1,ONT.1667.2	ONT.1667.3,Pt2g000550.2|Pt2g000550.1,Pt2g000550.2	Pt2g000550	2	--	ONT.1282.1,ONT.1282.2	--	--	ONT.1352.1,ONT.1352.2	--	--	--	--
chr2	4485827	4485957	+	Intron retention	ONT.1806.2,ONT.1806.1/ONT.1806.1|ONT.1806.2,ONT.1806.1	ONT.1806.2,Pt2g008460.1/Pt2g008460.1|ONT.1806.2,Pt2g008460.1	Pt2g008460	3	--	--	--	ONT.1575.3,ONT.1575.1/ONT.1575.2	ONT.1543.2,ONT.1543.1	--	ONT.1486.1,ONT.1486.2/ONT.1486.3	--	--
chr2	449476	450138	+	Alternative 5' splice site	ONT.1667.2/ONT.1667.1,ONT.1667.3	Pt2g000550.2/Pt2g000550.1,ONT.1667.3	Pt2g000550	1	--	ONT.1282.2/ONT.1282.3,ONT.1282.1	--	--	--	--	--	--	--
chr2	4616854	4616938	+	Intron retention	ONT.1814.8,ONT.1814.9/ONT.1814.10|ONT.1814.4/ONT.1814.12,ONT.1814.9/ONT.1814.10|ONT.1814.8,ONT.1814.2/ONT.1814.9/ONT.1814.10|ONT.1814.8/ONT.1814.12,ONT.1814.10/ONT.1814.9|ONT.1814.12/ONT.1814.8,ONT.1814.9/ONT.1814.6/ONT.1814.10|ONT.1814.12/ONT.1814.8,ONT.1814.7/ONT.1814.5/ONT.1814.10|ONT.1814.8,ONT.1814.9/ONT.1814.10/ONT.1814.6|ONT.1814.12/ONT.1814.8,ONT.1814.10/ONT.1814.9	ONT.1814.8,ONT.1814.9/ONT.1814.10|ONT.1814.4/ONT.1814.12,ONT.1814.9/ONT.1814.10|ONT.1814.8,ONT.1814.2/ONT.1814.9/ONT.1814.10|ONT.1814.8/ONT.1814.12,ONT.1814.10/ONT.1814.9|ONT.1814.12/ONT.1814.8,ONT.1814.9/ONT.1814.6/ONT.1814.10|ONT.1814.12/ONT.1814.8,ONT.1814.7/ONT.1814.5/ONT.1814.10|ONT.1814.8,ONT.1814.9/ONT.1814.10/ONT.1814.6|ONT.1814.12/ONT.1814.8,ONT.1814.10/ONT.1814.9	Pt2g008310	9	ONT.1437.3,ONT.1437.2/ONT.1437.5	ONT.1470.3/ONT.1470.5,ONT.1470.2/ONT.1470.4	ONT.1484.6,ONT.1484.1/ONT.1484.3/ONT.1484.5	ONT.1586.3/ONT.1586.5,ONT.1586.1/ONT.1586.2/ONT.1586.4	ONT.1553.2,ONT.1553.1/ONT.1553.3/ONT.1553.5	ONT.1519.2/ONT.1519.5,ONT.1519.1/ONT.1519.4	ONT.1497.4/ONT.1497.5,ONT.1497.2/ONT.1497.3	ONT.1558.3/ONT.1558.4,ONT.1558.1/ONT.1558.2	ONT.1538.3/ONT.1538.5,ONT.1538.1/ONT.1538.2/ONT.1538.4
chr2	4617660	4617746	+	Intron retention	ONT.1814.2,ONT.1814.9/ONT.1814.10/ONT.1814.8|ONT.1814.5,ONT.1814.7/ONT.1814.12/ONT.1814.10/ONT.1814.8	ONT.1814.2,ONT.1814.9/ONT.1814.10/ONT.1814.8|ONT.1814.5,ONT.1814.7/ONT.1814.12/ONT.1814.10/ONT.1814.8	Pt2g008310	2	--	--	ONT.1484.1,ONT.1484.3/ONT.1484.5/ONT.1484.6	ONT.1586.2,ONT.1586.1/ONT.1586.3/ONT.1586.4/ONT.1586.5	--	--	--	--	--
chr2	4619702	4619783	+	Intron retention	ONT.1814.10,ONT.1814.9/ONT.1814.8|ONT.1814.10/ONT.1814.12,ONT.1814.9/ONT.1814.4|ONT.1814.10,ONT.1814.2/ONT.1814.9/ONT.1814.8|ONT.1814.10/ONT.1814.12,ONT.1814.9/ONT.1814.8|ONT.1814.12/ONT.1814.10,ONT.1814.9/ONT.1814.6/ONT.1814.8|ONT.1814.5/ONT.1814.12/ONT.1814.10,ONT.1814.7/ONT.1814.8|ONT.1814.10,ONT.1814.9/ONT.1814.8/ONT.1814.6	ONT.1814.10,ONT.1814.9/ONT.1814.8|ONT.1814.10/ONT.1814.12,ONT.1814.9/ONT.1814.4|ONT.1814.10,ONT.1814.2/ONT.1814.9/ONT.1814.8|ONT.1814.10/ONT.1814.12,ONT.1814.9/ONT.1814.8|ONT.1814.12/ONT.1814.10,ONT.1814.9/ONT.1814.6/ONT.1814.8|ONT.1814.5/ONT.1814.12/ONT.1814.10,ONT.1814.7/ONT.1814.8|ONT.1814.10,ONT.1814.9/ONT.1814.8/ONT.1814.6	Pt2g008310	9	ONT.1437.5,ONT.1437.2/ONT.1437.3	ONT.1470.4/ONT.1470.5,ONT.1470.2/ONT.1470.3	ONT.1484.5,ONT.1484.1/ONT.1484.3/ONT.1484.6	ONT.1586.2/ONT.1586.3/ONT.1586.4,ONT.1586.1/ONT.1586.5	ONT.1553.3,ONT.1553.1/ONT.1553.2/ONT.1553.5	ONT.1519.1/ONT.1519.2,ONT.1519.4/ONT.1519.5	ONT.1497.2/ONT.1497.5,ONT.1497.3/ONT.1497.4	ONT.1558.1/ONT.1558.4,ONT.1558.2/ONT.1558.3	ONT.1538.3/ONT.1538.4,ONT.1538.1/ONT.1538.2/ONT.1538.5
chr2	4620930	4620932	+	Alternative 5' splice site	ONT.1814.4,ONT.1814.9/ONT.1814.10/ONT.1814.12|ONT.1814.7,ONT.1814.5/ONT.1814.12/ONT.1814.10/ONT.1814.8	ONT.1814.4,ONT.1814.9/ONT.1814.10/ONT.1814.12|ONT.1814.7,ONT.1814.5/ONT.1814.12/ONT.1814.10/ONT.1814.8	Pt2g008310	2	--	ONT.1470.3,ONT.1470.2/ONT.1470.4/ONT.1470.5	--	ONT.1586.1,ONT.1586.2/ONT.1586.3/ONT.1586.4/ONT.1586.5	--	--	--	--	--
chr2	4669924	4669993	+	Exon skipping	ONT.1817.2/ONT.1817.2,ONT.1817.1|ONT.1817.2,ONT.1817.1	Pt2g008240.1/Pt2g008240.1,Pt2g008240.2|Pt2g008240.1,Pt2g008240.2	Pt2g008240	7	--	--	ONT.1489.2/ONT.1489.3,ONT.1489.1	ONT.1591.1,ONT.1591.2	ONT.1558.2,ONT.1558.1	ONT.1524.1,ONT.1524.2	ONT.1501.1,ONT.1501.2	ONT.1563.1,ONT.1563.2	ONT.1542.2,ONT.1542.1
chr2	4677563	4677556	-	Alternative 5' splice site	ONT.2807.2,ONT.2807.3	ONT.2807.2,ONT.2807.3	Pt2g008230	1	--	--	--	--	--	--	--	--	ONT.1543.1,ONT.1543.2
chr2	4677774	4677772	-	Alternative 5' splice site	ONT.2807.3,ONT.2807.2	ONT.2807.3,ONT.2807.2	Pt2g008230	1	--	--	--	--	--	--	--	--	ONT.1543.2,ONT.1543.1
chr2	4752894	4753055	+	Intron retention	ONT.1818.2,ONT.1818.1/ONT.1818.5	ONT.1818.2,ONT.1818.1/ONT.1818.5	Pt2g008160	1	--	--	--	--	--	--	--	ONT.1568.3,ONT.1568.1/ONT.1568.2	--
chr2	4755004	4755471	+	Intron retention	ONT.1818.1,ONT.1818.5/ONT.1818.2	ONT.1818.1,ONT.1818.5/ONT.1818.2	Pt2g008160	1	--	--	--	--	--	--	--	ONT.1568.1,ONT.1568.2/ONT.1568.3	--
chr2	4755385	4755471	+	Intron retention	ONT.1818.3,ONT.1818.5/ONT.1818.5/ONT.1818.5|ONT.1818.3,ONT.1818.5/ONT.1818.5/ONT.1818.7|ONT.1818.3,ONT.1818.5/ONT.1818.5/ONT.1818.6	ONT.1818.3,ONT.1818.5/ONT.1818.5/ONT.1818.5|ONT.1818.3,ONT.1818.5/ONT.1818.5/Pt2g008160.1	Pt2g008160	5	--	ONT.1480.4,ONT.1480.1/ONT.1480.2/ONT.1480.3	--	ONT.1596.1,ONT.1596.2/ONT.1596.3/ONT.1596.4	--	ONT.1529.4,ONT.1529.1/ONT.1529.2/ONT.1529.3	ONT.1506.1,ONT.1506.2/ONT.1506.3/ONT.1506.4	--	ONT.1547.1,ONT.1547.2/ONT.1547.3/ONT.1547.4
chr2	4841853	4841953	+	Exon skipping	ONT.1819.2,ONT.1819.1	ONT.1819.2,ONT.1819.1	Pt2g008100	1	--	--	--	ONT.1599.2,ONT.1599.1	--	--	--	--	--
chr2	4844858	4845305	+	Intron retention	ONT.1819.1,ONT.1819.3	ONT.1819.1,ONT.1819.3	Pt2g008100	1	--	ONT.1483.1,ONT.1483.2	--	--	--	--	--	--	--
chr2	4953942	4954095	+	Exon skipping	ONT.1823.2,ONT.1823.1	ONT.1823.2,ONT.1823.1	Pt2g007930	5	--	--	--	--	ONT.1573.1,ONT.1573.2	ONT.1538.1,ONT.1538.2	ONT.1513.2,ONT.1513.1	ONT.1577.2,ONT.1577.1	ONT.1556.2,ONT.1556.1
chr2	5184488	5184383	-	Intron retention	ONT.2829.2,ONT.2829.1	ONT.2829.2,ONT.2829.1	Pt2g007750	2	--	--	--	--	ONT.1586.2,ONT.1586.1	ONT.1550.2,ONT.1550.1	--	--	--
chr2	5252849	5254126	+	Intron retention	ONT.1832.3,ONT.1832.1	ONT.1832.3,ONT.1832.1	Pt2g007680	3	--	--	--	ONT.1621.3,ONT.1621.2	ONT.1589.3,ONT.1589.2	ONT.1552.2,ONT.1552.1	--	--	--
chr2	5252849	5254159	+	Intron retention	ONT.1832.3,ONT.1832.2	ONT.1832.3,Pt2g007680.1	Pt2g007680	3	--	--	--	ONT.1621.3,ONT.1621.1	ONT.1589.3,ONT.1589.1	ONT.1552.2,ONT.1552.3	--	--	--
chr2	5254126	5254159	+	Alternative 3' splice site	ONT.1832.1,ONT.1832.2	ONT.1832.1,Pt2g007680.1	Pt2g007680	8	ONT.1470.2,ONT.1470.1	--	ONT.1515.1,ONT.1515.2	ONT.1621.2,ONT.1621.1	ONT.1589.2,ONT.1589.1	ONT.1552.1,ONT.1552.3	ONT.1526.2,ONT.1526.1	ONT.1593.1,ONT.1593.2	ONT.1570.1,ONT.1570.2
chr2	5258270	5258025	-	Intron retention	ONT.2831.2,ONT.2831.1|ONT.2831.2,ONT.2831.1/ONT.2831.1	ONT.2831.2,Pt2g007670.1|ONT.2831.2,Pt2g007670.1/Pt2g007670.1	Pt2g007670	4	--	--	--	ONT.1622.1,ONT.1622.2	ONT.1590.2,ONT.1590.1	ONT.1553.1,ONT.1553.2/ONT.1553.3	--	ONT.1594.2,ONT.1594.1	--
chr2	5283772	5283004	-	Intron retention	ONT.2833.2,ONT.2833.1	ONT.2833.2,Pt2g007640.1	Pt2g007640	6	--	--	--	ONT.1625.2,ONT.1625.1	ONT.1592.2,ONT.1592.1	ONT.1555.2,ONT.1555.1	ONT.1530.1,ONT.1530.2	ONT.1596.1,ONT.1596.2	ONT.1573.2,ONT.1573.1
chr2	5303775	5304304	+	Intron retention	ONT.1836.3,ONT.1836.1	ONT.1836.3,ONT.1836.1	Pt2g007620	1	--	--	--	--	--	ONT.1558.3,ONT.1558.1	--	--	--
chr2	5352407	5352324	-	Intron retention	ONT.2834.1,ONT.2834.3/ONT.2834.2|ONT.2834.1,ONT.2834.3|ONT.2834.4,ONT.2834.3/ONT.2834.2	ONT.2834.1,Pt2g007590.1/ONT.2834.2|ONT.2834.1,Pt2g007590.1|ONT.2834.4,Pt2g007590.1/ONT.2834.2	Pt2g007590	3	--	--	--	ONT.1630.3,ONT.1630.1/ONT.1630.2	--	--	ONT.1535.2,ONT.1535.1/ONT.1535.3	ONT.1602.1,ONT.1602.2	--
chr2	5352987	5352942	-	Alternative 3' splice site	ONT.2834.3/ONT.2834.5,ONT.2834.2|ONT.2834.3/ONT.2834.4/ONT.2834.5,ONT.2834.2	Pt2g007590.1/Pt2g007590.1,ONT.2834.2|Pt2g007590.1/ONT.2834.4/Pt2g007590.1,ONT.2834.2	Pt2g007590	2	--	--	--	ONT.1630.1/ONT.1630.3/ONT.1630.4,ONT.1630.2	--	--	ONT.1535.1/ONT.1535.4,ONT.1535.3	--	--
chr2	5353115	5352987	-	Intron retention	ONT.2834.1,ONT.2834.5	ONT.2834.1,Pt2g007590.1	Pt2g007590	1	--	--	--	--	--	--	ONT.1535.2,ONT.1535.4	--	--
chr2	5380960	5381044	+	Intron retention	ONT.1838.1,ONT.1838.2	ONT.1838.1,ONT.1838.2	Pt2g007540	1	--	--	--	--	--	--	ONT.1538.1,ONT.1538.2	--	--
chr2	5392028	5391747	-	Intron retention	ONT.2837.4,ONT.2837.3	Pt2g007530.2,ONT.2837.3	Pt2g007530	1	--	--	--	ONT.1635.4,ONT.1635.3	--	--	--	--	--
chr2	5392060	5392028	-	Alternative 5' splice site	ONT.2837.5,ONT.2837.2/ONT.2837.7/ONT.2837.8/ONT.2837.3|ONT.2837.5,ONT.2837.2|ONT.2837.5,ONT.2837.3/ONT.2837.2/ONT.2837.3|ONT.2837.5,ONT.2837.2/ONT.2837.3|ONT.2837.5,ONT.2837.2/ONT.2837.3/ONT.2837.2	ONT.2837.5,Pt2g007530.1/Pt2g007530.1/ONT.2837.8/ONT.2837.3|ONT.2837.5,Pt2g007530.1|ONT.2837.5,ONT.2837.3/Pt2g007530.1/ONT.2837.3|ONT.2837.5,Pt2g007530.1/ONT.2837.3|ONT.2837.5,Pt2g007530.1/ONT.2837.3/Pt2g007530.1	Pt2g007530	5	ONT.1483.5,ONT.1483.1/ONT.1483.2/ONT.1483.3/ONT.1483.4	--	--	ONT.1635.2,ONT.1635.1/ONT.1635.3	--	ONT.1564.5,ONT.1564.1/ONT.1564.3/ONT.1564.4	--	ONT.1606.3,ONT.1606.2	ONT.1582.4,ONT.1582.1/ONT.1582.3/ONT.1582.5
chr2	5392186	5392028	-	Mutually exclusive exon	ONT.2837.5,ONT.2837.6	ONT.2837.5,ONT.2837.6	Pt2g007530	1	--	--	--	--	--	--	--	ONT.1606.3,ONT.1606.1	--
chr2	5392186	5392183	-	Alternative 3' splice site	ONT.2837.2,ONT.2837.6	Pt2g007530.1,ONT.2837.6	Pt2g007530	1	--	--	--	--	--	--	--	ONT.1606.2,ONT.1606.1	--
chr2	5392311	5392303	-	Alternative 5' splice site	ONT.2837.11,ONT.2837.2/ONT.2837.5/ONT.2837.4/ONT.2837.9/ONT.2837.4	ONT.2837.11,Pt2g007530.1/ONT.2837.5/Pt2g007530.2/Pt2g007530.3/Pt2g007530.2	Pt2g007530	1	--	--	--	--	--	--	--	ONT.1606.6,ONT.1606.2/ONT.1606.3/ONT.1606.4/ONT.1606.5/ONT.1606.7	--
chr2	5392858	5392755	-	Intron retention	ONT.2837.8,ONT.2837.2/ONT.2837.7/ONT.2837.3/ONT.2837.5/ONT.2837.4/ONT.2837.9/ONT.2837.13|ONT.2837.10,ONT.2837.1/ONT.2837.3/ONT.2837.2/ONT.2837.4/ONT.2837.9/ONT.2837.4|ONT.2837.10,ONT.2837.3/ONT.2837.2/ONT.2837.4/ONT.2837.9/ONT.2837.4	ONT.2837.8,Pt2g007530.1/Pt2g007530.1/ONT.2837.3/ONT.2837.5/Pt2g007530.2/Pt2g007530.3/Pt2g007530.2|ONT.2837.10,ONT.2837.1/ONT.2837.3/Pt2g007530.1/Pt2g007530.2/Pt2g007530.3/Pt2g007530.2|ONT.2837.10,ONT.2837.3/Pt2g007530.1/Pt2g007530.2/Pt2g007530.3/Pt2g007530.2	Pt2g007530	3	ONT.1483.3,ONT.1483.1/ONT.1483.2/ONT.1483.4/ONT.1483.5/ONT.1483.6/ONT.1483.7/ONT.1483.9	ONT.1512.5,ONT.1512.1/ONT.1512.2/ONT.1512.3/ONT.1512.4/ONT.1512.6/ONT.1512.8	ONT.1529.5,ONT.1529.1/ONT.1529.2/ONT.1529.3/ONT.1529.4/ONT.1529.6	--	--	--	--	--	--
chr2	5393048	5392974	-	Intron retention	ONT.2837.12,ONT.2837.2/ONT.2837.7/ONT.2837.3/ONT.2837.5/ONT.2837.4/ONT.2837.9/ONT.2837.13|ONT.2837.12,ONT.2837.1/ONT.2837.3/ONT.2837.2/ONT.2837.4/ONT.2837.9/ONT.2837.4|ONT.2837.12,ONT.2837.3/ONT.2837.2/ONT.2837.4/ONT.2837.9/ONT.2837.4	ONT.2837.12,Pt2g007530.1/Pt2g007530.1/ONT.2837.3/ONT.2837.5/Pt2g007530.2/Pt2g007530.3/Pt2g007530.2|ONT.2837.12,ONT.2837.1/ONT.2837.3/Pt2g007530.1/Pt2g007530.2/Pt2g007530.3/Pt2g007530.2|ONT.2837.12,ONT.2837.3/Pt2g007530.1/Pt2g007530.2/Pt2g007530.3/Pt2g007530.2	Pt2g007530	3	ONT.1483.8,ONT.1483.1/ONT.1483.2/ONT.1483.4/ONT.1483.5/ONT.1483.6/ONT.1483.7/ONT.1483.9	ONT.1512.7,ONT.1512.1/ONT.1512.2/ONT.1512.3/ONT.1512.4/ONT.1512.6/ONT.1512.8	ONT.1529.7,ONT.1529.1/ONT.1529.2/ONT.1529.3/ONT.1529.4/ONT.1529.6	--	--	--	--	--	--
chr2	5509352	5509348	-	Alternative 5' splice site	ONT.2845.1,ONT.2845.4	Pt2g007410.1,ONT.2845.4	Pt2g007410	1	ONT.1493.1,ONT.1493.2	--	--	--	--	--	--	--	--
chr2	5510011	5510003	-	Alternative 5' splice site	ONT.2845.3,ONT.2845.1	ONT.2845.3,Pt2g007410.1	Pt2g007410	1	--	--	--	--	--	--	--	ONT.1616.2,ONT.1616.1	--
chr2	5539092	5539088	-	Alternative 3' splice site	ONT.2846.1,ONT.2846.3	Pt2g007390.2,Pt2g007390.1	Pt2g007390	3	ONT.1494.1,ONT.1494.2	ONT.1522.1,ONT.1522.2	--	ONT.1647.1,ONT.1647.2	--	--	--	--	--
chr2	5541779	5541783	+	Alternative 5' splice site	ONT.1844.2/ONT.1844.1,ONT.1844.3	Pt2g007380.1/Pt2g007380.2,ONT.1844.3	Pt2g007380	1	--	--	--	--	--	--	--	--	ONT.1596.1/ONT.1596.2,ONT.1596.3
chr2	5542588	5542630	+	Alternative 5' splice site	ONT.1844.2,ONT.1844.1	Pt2g007380.1,Pt2g007380.2	Pt2g007380	7	ONT.1495.1,ONT.1495.2	ONT.1523.2,ONT.1523.1	ONT.1540.2,ONT.1540.1	--	ONT.1613.1,ONT.1613.2	ONT.1578.1,ONT.1578.2	ONT.1553.2,ONT.1553.1	--	ONT.1596.1,ONT.1596.2
chr2	5583126	5583317	+	Intron retention	ONT.1847.1,ONT.1847.3	ONT.1847.1,ONT.1847.3	Pt2g007340	2	--	--	ONT.1543.2,ONT.1543.3	--	--	--	--	--	ONT.1598.2,ONT.1598.1
chr2	5583126	5583678	+	Intron retention	ONT.1847.1,ONT.1847.2	ONT.1847.1,ONT.1847.2	Pt2g007340	2	--	--	ONT.1543.2,ONT.1543.1	--	--	--	--	--	ONT.1598.2,ONT.1598.3
chr2	5583317	5583678	+	Alternative 3' splice site	ONT.1847.3,ONT.1847.2|ONT.1847.3/ONT.1847.3,ONT.1847.2|ONT.1847.3,ONT.1847.2/ONT.1847.2	ONT.1847.3,ONT.1847.2|ONT.1847.3/ONT.1847.3,ONT.1847.2|ONT.1847.3,ONT.1847.2/ONT.1847.2	Pt2g007340	9	ONT.1497.1,ONT.1497.2	ONT.1526.2/ONT.1526.3,ONT.1526.1	ONT.1543.3,ONT.1543.1	ONT.1650.1,ONT.1650.2	ONT.1615.1,ONT.1615.2/ONT.1615.3	ONT.1580.2/ONT.1580.3,ONT.1580.1	ONT.1555.1/ONT.1555.3,ONT.1555.2	ONT.1620.1,ONT.1620.2	ONT.1598.1,ONT.1598.3
chr2	5686210	5686128	-	Intron retention	ONT.2847.1,ONT.2847.2/ONT.2847.2	ONT.2847.1,Pt2g007310.1/Pt2g007310.1	Pt2g007310	2	--	--	--	ONT.1651.2,ONT.1651.1/ONT.1651.3	--	ONT.1581.2,ONT.1581.1/ONT.1581.3	--	--	--
chr2	5815812	5815671	-	Intron retention	ONT.2852.3,ONT.2852.2|ONT.2852.3,ONT.2852.4/ONT.2852.2	ONT.2852.3,Pt2g007180.1|ONT.2852.3,ONT.2852.4/Pt2g007180.1	Pt2g007180	4	--	--	ONT.1552.2,ONT.1552.1	--	ONT.1625.1,ONT.1625.2/ONT.1625.3	--	ONT.1564.1,ONT.1564.2	--	ONT.1606.1,ONT.1606.2/ONT.1606.3
chr2	5816706	5816639	-	Alternative 3' splice site	ONT.2852.2,ONT.2852.4|ONT.2852.3/ONT.2852.2,ONT.2852.4	Pt2g007180.1,ONT.2852.4|ONT.2852.3/Pt2g007180.1,ONT.2852.4	Pt2g007180	3	--	--	--	--	ONT.1625.1/ONT.1625.3,ONT.1625.2	--	--	ONT.1629.1,ONT.1629.2	ONT.1606.1/ONT.1606.3,ONT.1606.2
chr2	5820503	5820574	+	Exon skipping	ONT.1852.1,ONT.1852.2	ONT.1852.1,ONT.1852.2	Pt2g007170	1	--	--	ONT.1553.1,ONT.1553.2	--	--	--	--	--	--
chr2	5907206	5907125	-	Exon skipping	ONT.2855.2,ONT.2855.1	Pt2g007070.1,ONT.2855.1	Pt2g007070	2	--	--	--	--	--	ONT.1596.1,ONT.1596.2	--	--	ONT.1613.1,ONT.1613.2
chr2	6051884	6051971	+	Alternative 3' splice site	ONT.1860.5,ONT.1860.6	Pt2g006900.4,Pt2g006900.3	Pt2g006900	1	--	ONT.1546.2,ONT.1546.1	--	--	--	--	--	--	--
chr2	6119398	6119402	+	Alternative 5' splice site	ONT.1865.1,ONT.1865.3	Pt2g006830.1,ONT.1865.3	Pt2g006830	1	--	--	--	--	--	ONT.1607.1,ONT.1607.2	--	--	--
chr2	6173474	6173627	+	Intron retention	ONT.1866.4,ONT.1866.1/ONT.1866.3|ONT.1866.4,ONT.1866.1/ONT.1866.3/ONT.1866.5|ONT.1866.4,ONT.1866.3/ONT.1866.1|ONT.1866.2,ONT.1866.1|ONT.1866.4,ONT.1866.1|ONT.1866.2,ONT.1866.1/ONT.1866.3|ONT.1866.6,ONT.1866.1|ONT.1866.2,ONT.1866.1/ONT.1866.5	ONT.1866.4,Pt2g006770.1/Pt2g006770.3|ONT.1866.4,Pt2g006770.1/Pt2g006770.3/Pt2g006770.2|ONT.1866.4,Pt2g006770.3/Pt2g006770.1|ONT.1866.2,Pt2g006770.1|ONT.1866.4,Pt2g006770.1|ONT.1866.2,Pt2g006770.1/Pt2g006770.3|ONT.1866.6,Pt2g006770.1|ONT.1866.2,Pt2g006770.1/Pt2g006770.2	Pt2g006770	9	ONT.1524.3,ONT.1524.1/ONT.1524.2	ONT.1552.1,ONT.1552.2/ONT.1552.3/ONT.1552.4	ONT.1570.3,ONT.1570.1/ONT.1570.2	ONT.1678.2,ONT.1678.1	ONT.1641.1,ONT.1641.2/ONT.1641.3	ONT.1609.1,ONT.1609.2/ONT.1609.3	ONT.1579.1,ONT.1579.2	ONT.1646.2,ONT.1646.1	ONT.1624.3,ONT.1624.1/ONT.1624.2
chr2	6180505	6180509	+	Alternative 5' splice site	ONT.1867.2,ONT.1867.1	Pt2g006750.1,ONT.1867.1	Pt2g006750	1	--	--	--	--	--	--	--	ONT.1647.2,ONT.1647.1	--
chr2	6282024	6282026	+	Alternative 5' splice site	ONT.1872.1,ONT.1872.2	ONT.1872.1,ONT.1872.2	Pt2g006610	1	--	--	--	--	--	--	--	--	ONT.1631.2,ONT.1631.1
chr2	6282557	6282722	+	Intron retention	ONT.1872.2,ONT.1872.1	ONT.1872.2,ONT.1872.1	Pt2g006610	1	--	--	--	--	--	--	--	--	ONT.1631.1,ONT.1631.2
chr2	6304251	6292444	-	Mutually exclusive exon	ONT.2865.2,ONT.2865.1	ONT.2865.2,ONT.2865.1	Pt2g006600	1	--	--	ONT.1578.2,ONT.1578.1	--	--	--	--	--	--
chr2	630835	630735	-	Intron retention	ONT.2701.2,ONT.2701.1	ONT.2701.2,Pt2g000750.1	Pt2g000750	2	--	ONT.1292.1,ONT.1292.2	ONT.1312.3,ONT.1312.1	--	--	--	--	--	--
chr2	6309346	6309381	+	Alternative 3' splice site	ONT.1873.1/ONT.1873.2/ONT.1873.3,ONT.1873.5	Pt2g006580.1/Pt2g006580.1/Pt2g006580.2,ONT.1873.5	Pt2g006580	1	ONT.1534.1/ONT.1534.3/ONT.1534.4,ONT.1534.2	--	--	--	--	--	--	--	--
chr2	6310627	6310639	+	Alternative 5' splice site	ONT.1873.3,ONT.1873.4|ONT.1873.3,ONT.1873.7	Pt2g006580.2,Pt2g006580.1	Pt2g006580	4	--	ONT.1561.3,ONT.1561.4	--	ONT.1689.1,ONT.1689.2	ONT.1652.1,ONT.1652.3	--	ONT.1590.1,ONT.1590.4	--	--
chr2	6336266	6336346	+	Alternative 5' splice site	ONT.1874.7,ONT.1874.5	ONT.1874.7,ONT.1874.5	Pt2g006550	1	--	--	--	ONT.1691.3,ONT.1691.2	--	--	--	--	--
chr2	6336266	6336558	+	Intron retention	ONT.1874.6,ONT.1874.7	ONT.1874.6,ONT.1874.7	Pt2g006550	1	--	--	--	ONT.1691.1,ONT.1691.3	--	--	--	--	--
chr2	6336346	6336558	+	Intron retention	ONT.1874.6,ONT.1874.1/ONT.1874.5|ONT.1874.6,ONT.1874.5|ONT.1874.6,ONT.1874.1/ONT.1874.4/ONT.1874.5	ONT.1874.6,ONT.1874.1/ONT.1874.5|ONT.1874.6,ONT.1874.5|ONT.1874.6,ONT.1874.1/ONT.1874.4/ONT.1874.5	Pt2g006550	5	--	--	--	ONT.1691.1,ONT.1691.2	ONT.1654.2,ONT.1654.1	ONT.1622.4,ONT.1622.1/ONT.1622.2/ONT.1622.3	ONT.1592.2,ONT.1592.1/ONT.1592.3	--	ONT.1636.3,ONT.1636.1/ONT.1636.4
chr2	6336346	6336561	+	Intron retention	ONT.1874.6,ONT.1874.3	ONT.1874.6,ONT.1874.3	Pt2g006550	1	--	--	--	--	--	--	--	--	ONT.1636.3,ONT.1636.2
chr2	6336558	6336561	+	Alternative 3' splice site	ONT.1874.1/ONT.1874.5,ONT.1874.3	ONT.1874.1/ONT.1874.5,ONT.1874.3	Pt2g006550	1	--	--	--	--	--	--	--	--	ONT.1636.1/ONT.1636.4,ONT.1636.2
chr2	6339496	6339531	+	Alternative 5' splice site	ONT.1874.2,ONT.1874.5	ONT.1874.2,ONT.1874.5	Pt2g006550	2	ONT.1536.1,ONT.1536.2	--	ONT.1581.1,ONT.1581.2	--	--	--	--	--	--
chr2	6358678	6358527	-	Intron retention	ONT.2867.3,ONT.2867.2	ONT.2867.3,Pt2g006510.1	Pt2g006510	1	--	--	--	--	--	--	--	--	ONT.1640.2,ONT.1640.1
chr2	6359682	6359259	-	Intron retention	ONT.2867.1,ONT.2867.2	Pt2g006510.2,Pt2g006510.1	Pt2g006510	3	ONT.1540.2,ONT.1540.1	--	--	--	--	ONT.1626.2,ONT.1626.1	ONT.1596.1,ONT.1596.2	--	--
chr2	6361782	6361768	-	Alternative 5' splice site	ONT.2868.6,ONT.2868.1	ONT.2868.6,ONT.2868.1	Pt2g006500	1	--	ONT.1569.2,ONT.1569.1	--	--	--	--	--	--	--
chr2	6362568	6362470	-	Intron retention	ONT.2868.2,ONT.2868.1	ONT.2868.2,ONT.2868.1	Pt2g006500	1	--	--	--	--	--	--	ONT.1597.1,ONT.1597.2	--	--
chr2	6431585	6431636	+	Alternative 5' splice site	ONT.1881.1,ONT.1881.2	ONT.1881.1,Pt2g006430.1	Pt2g006430	1	--	--	--	ONT.1700.1,ONT.1700.2	--	--	--	--	--
chr2	6445843	6445384	-	Intron retention	ONT.2870.1,ONT.2870.2	ONT.2870.1,Pt2g006410.1	Pt2g006410	2	--	ONT.1574.1,ONT.1574.2	--	ONT.1702.2,ONT.1702.1	--	--	--	--	--
chr2	6763038	6763086	+	Alternative 5' splice site	ONT.1893.3,ONT.1893.2|ONT.1893.3,ONT.1893.1	Pt2g006130.3,Pt2g006130.4|Pt2g006130.3,Pt2g006130.2	Pt2g006130	2	--	ONT.1594.1,ONT.1594.2	--	--	ONT.1680.2,ONT.1680.1	--	--	--	--
chr2	6858714	6858781	+	Exon skipping	ONT.1896.1/ONT.1896.1,ONT.1896.2	Pt2g006040.1/Pt2g006040.1,ONT.1896.2	Pt2g006040	1	--	ONT.1596.2/ONT.1596.3,ONT.1596.1	--	--	--	--	--	--	--
chr2	7120809	7120795	-	Alternative 3' splice site	ONT.2889.1/ONT.2889.5,ONT.2889.3/ONT.2889.6|ONT.2889.1/ONT.2889.1,ONT.2889.3|ONT.2889.1/ONT.2889.1,ONT.2889.3/ONT.2889.3	Pt2g005690.2/Pt2g005690.2,Pt2g005690.1/Pt2g005690.1|Pt2g005690.2/Pt2g005690.2,Pt2g005690.1	Pt2g005690	9	ONT.1579.3/ONT.1579.4,ONT.1579.2/ONT.1579.5	ONT.1610.3/ONT.1610.4,ONT.1610.2	ONT.1622.1/ONT.1622.4,ONT.1622.2/ONT.1622.3	ONT.1736.2/ONT.1736.3,ONT.1736.1/ONT.1736.4	ONT.1697.1/ONT.1697.3,ONT.1697.2/ONT.1697.4	ONT.1665.2/ONT.1665.4,ONT.1665.1/ONT.1665.3	ONT.1634.1/ONT.1634.3,ONT.1634.2/ONT.1634.4	ONT.1704.1/ONT.1704.4,ONT.1704.2/ONT.1704.3	ONT.1680.1/ONT.1680.4,ONT.1680.2/ONT.1680.3
chr2	7127040	7125903	-	Intron retention	ONT.2890.3,ONT.2890.1/ONT.2890.5	ONT.2890.3,Pt2g005680.1/Pt2g005680.1	Pt2g005680	1	--	--	--	--	--	--	--	ONT.1705.1,ONT.1705.2/ONT.1705.3	--
chr2	7131038	7129884	-	Intron retention	ONT.2891.2,ONT.2891.1	ONT.2891.2,Pt2g005670.1	Pt2g005670	2	--	--	--	--	ONT.1699.1,ONT.1699.2	--	--	ONT.1706.1,ONT.1706.2	--
chr2	7233366	7233363	-	Alternative 3' splice site	ONT.2896.1,ONT.2896.2	Pt2g005460.1,ONT.2896.2	Pt2g005460	1	--	--	--	--	--	--	ONT.1641.1,ONT.1641.2	--	--
chr2	7234857	7234829	-	Alternative 5' splice site	ONT.2896.2,ONT.2896.1|ONT.2896.3,ONT.2896.1	ONT.2896.2,Pt2g005460.1|ONT.2896.3,Pt2g005460.1	Pt2g005460	2	--	--	--	ONT.1743.2,ONT.1743.1	--	--	ONT.1641.2,ONT.1641.1	--	--
chr2	7248092	7248195	+	Intron retention	ONT.1905.2,ONT.1905.1/ONT.1905.3|ONT.1905.2,ONT.1905.3/ONT.1905.1	ONT.1905.2,ONT.1905.1/ONT.1905.3|ONT.1905.2,ONT.1905.3/ONT.1905.1	Pt2g005440	8	ONT.1586.2,ONT.1586.1/ONT.1586.3	ONT.1617.2,ONT.1617.1/ONT.1617.3	--	ONT.1744.1,ONT.1744.2/ONT.1744.3	ONT.1705.1,ONT.1705.2/ONT.1705.3	ONT.1673.3,ONT.1673.1/ONT.1673.2	ONT.1642.3,ONT.1642.1/ONT.1642.2	ONT.1712.1,ONT.1712.2/ONT.1712.3	ONT.1688.1,ONT.1688.2/ONT.1688.3
chr2	7250465	7250756	+	Intron retention	ONT.1905.5,ONT.1905.1	ONT.1905.5,ONT.1905.1	Pt2g005440	3	--	ONT.1617.4,ONT.1617.1	--	--	--	--	ONT.1642.4,ONT.1642.1	ONT.1712.5,ONT.1712.3	--
chr2	7250756	7250889	+	Exon skipping	ONT.1905.3,ONT.1905.6	ONT.1905.3,ONT.1905.6	Pt2g005440	1	--	--	ONT.1629.2,ONT.1629.5	--	--	--	--	--	--
chr2	7479596	7479510	-	Intron retention	ONT.2901.3,ONT.2901.1/ONT.2901.1	Pt2g005310.3,Pt2g005310.2/Pt2g005310.2	Pt2g005310	1	--	--	--	ONT.1751.2,ONT.1751.1/ONT.1751.3	--	--	--	--	--
chr2	7479667	7479596	-	Exon skipping	ONT.2901.2,ONT.2901.1	ONT.2901.2,Pt2g005310.2	Pt2g005310	3	ONT.1593.1,ONT.1593.2	ONT.1623.1,ONT.1623.2	ONT.1636.1,ONT.1636.2	--	--	--	--	--	--
chr2	7554294	7554374	+	Intron retention	ONT.1913.1,ONT.1913.2	ONT.1913.1,Pt2g005250.1	Pt2g005250	1	--	--	--	--	--	--	--	ONT.1723.1,ONT.1723.2	--
chr2	7583280	7583295	+	Alternative 3' splice site	ONT.1916.1,ONT.1916.2	Pt2g005220.1,ONT.1916.2	Pt2g005220	1	--	--	--	--	--	ONT.1689.1,ONT.1689.2	--	--	--
chr2	7589151	7589265	+	Intron retention	ONT.1917.2,ONT.1917.1	ONT.1917.2,Pt2g005210.1	Pt2g005210	1	--	--	--	ONT.1762.2,ONT.1762.1	--	--	--	--	--
chr2	7660394	7659951	-	Intron retention	ONT.2910.2,ONT.2910.1	ONT.2910.2,ONT.2910.1	Pt2g005090	3	--	--	--	--	--	ONT.1697.2,ONT.1697.1	--	ONT.1736.2,ONT.1736.1	ONT.1713.2,ONT.1713.1
chr2	7941158	7941050	-	Alternative 5' splice site	ONT.2927.5,ONT.2927.6	ONT.2927.5,ONT.2927.6	Pt2g009210	1	--	--	--	ONT.1790.1,ONT.1790.2	--	--	--	--	--
chr2	7946576	7946464	-	Intron retention	ONT.2929.1,ONT.2929.2	Pt2g009190.3,Pt2g009190.2	Pt2g009190	2	--	ONT.1661.1,ONT.1661.2	--	--	--	--	ONT.1682.1,ONT.1682.2	--	--
chr2	8020636	8020740	+	Exon skipping	ONT.1928.1,ONT.1928.2	ONT.1928.1,ONT.1928.2	Pt2g009160	1	--	--	ONT.1670.1,ONT.1670.2	--	--	--	--	--	--
chr2	8073181	8073090	-	Alternative 3' splice site	ONT.2932.4,ONT.2932.2	ONT.2932.4,ONT.2932.2	Pt2g009090	1	--	--	--	--	--	--	--	--	ONT.1736.2,ONT.1736.1
chr2	8143466	8143541	+	Alternative 5' splice site	ONT.1933.2,ONT.1933.1|ONT.1933.2/ONT.1933.2,ONT.1933.1/ONT.1933.1|ONT.1933.2,ONT.1933.1/ONT.1933.1	Pt2g009040.3,Pt2g009040.4|Pt2g009040.3/Pt2g009040.3,Pt2g009040.4/Pt2g009040.4|Pt2g009040.3,Pt2g009040.4/Pt2g009040.4	Pt2g009040	5	--	--	--	ONT.1802.3,ONT.1802.1/ONT.1802.2	ONT.1762.2,ONT.1762.1	--	ONT.1693.2,ONT.1693.1	ONT.1762.1/ONT.1762.3,ONT.1762.2/ONT.1762.4	ONT.1741.2,ONT.1741.1
chr2	8289620	8289616	-	Alternative 5' splice site	ONT.2938.1/ONT.2938.1,ONT.2938.2	Pt2g008940.2/Pt2g008940.2,ONT.2938.2	Pt2g008940	1	--	--	--	--	--	--	--	ONT.1771.2/ONT.1771.3,ONT.1771.1	--
chr2	8370222	8370313	+	Intron retention	ONT.1944.2/ONT.1944.4,ONT.1944.1/ONT.1944.1|ONT.1944.2,ONT.1944.1/ONT.1944.1|ONT.1944.2,ONT.1944.1/ONT.1944.1/ONT.1944.1	ONT.1944.2/ONT.1944.4,Pt2g008850.1/Pt2g008850.1|ONT.1944.2,Pt2g008850.1/Pt2g008850.1|ONT.1944.2,Pt2g008850.1/Pt2g008850.1/Pt2g008850.1	Pt2g008850	3	--	--	--	--	ONT.1776.3,ONT.1776.1/ONT.1776.2	ONT.1738.2,ONT.1738.1/ONT.1738.3/ONT.1738.4	--	--	ONT.1757.3/ONT.1757.4,ONT.1757.1/ONT.1757.2
chr2	8382858	8382841	-	Alternative 5' splice site	ONT.2942.2,ONT.2942.1	Pt2g008840.1,Pt2g008840.2	Pt2g008840	2	--	--	--	ONT.1817.3,ONT.1817.2	--	ONT.1739.1,ONT.1739.2	--	--	--
chr2	8478925	8478745	-	Alternative 3' splice site	ONT.2945.1,ONT.2945.2	Pt2g008780.1,ONT.2945.2	Pt2g008780	5	--	--	--	ONT.1822.1,ONT.1822.2	ONT.1782.1,ONT.1782.2	ONT.1743.1,ONT.1743.2	ONT.1712.1,ONT.1712.2	ONT.1782.1,ONT.1782.2	--
chr2	8524412	8524315	-	Intron retention	ONT.2947.2,ONT.2947.1/ONT.2947.1|ONT.2947.2/ONT.2947.2,ONT.2947.1	ONT.2947.2,ONT.2947.1/ONT.2947.1|ONT.2947.2/ONT.2947.2,ONT.2947.1	Pt2g008750	2	--	--	--	ONT.1824.1,ONT.1824.2/ONT.1824.3	--	ONT.1746.1/ONT.1746.3,ONT.1746.2	--	--	--
chr2	8961347	8961341	-	Alternative 3' splice site	ONT.2951.1/ONT.2951.1,ONT.2951.3	Pt2g009540.1/Pt2g009540.1,ONT.2951.3	Pt2g009540	1	--	--	--	--	--	ONT.1752.1/ONT.1752.2,ONT.1752.3	--	--	--
chr2	8961509	8961497	-	Alternative 3' splice site	ONT.2951.2,ONT.2951.1	ONT.2951.2,Pt2g009540.1	Pt2g009540	1	ONT.1669.2,ONT.1669.1	--	--	--	--	--	--	--	--
chr2	9032857	9032781	-	Alternative 3' splice site	ONT.2953.2,ONT.2953.1/ONT.2953.3|ONT.2953.2,ONT.2953.1/ONT.2953.1/ONT.2953.1|ONT.2953.2,ONT.2953.1	ONT.2953.2,Pt2g009590.1/Pt2g009590.1|ONT.2953.2,Pt2g009590.1/Pt2g009590.1/Pt2g009590.1|ONT.2953.2,Pt2g009590.1	Pt2g009590	8	ONT.1671.2,ONT.1671.1/ONT.1671.3	ONT.1695.2,ONT.1695.1/ONT.1695.3/ONT.1695.4	ONT.1708.3,ONT.1708.1/ONT.1708.2/ONT.1708.4	ONT.1832.2,ONT.1832.1/ONT.1832.3/ONT.1832.4	ONT.1793.2,ONT.1793.1	ONT.1754.2,ONT.1754.1/ONT.1754.3/ONT.1754.4	ONT.1720.2,ONT.1720.1/ONT.1720.3/ONT.1720.4	ONT.1790.2,ONT.1790.1/ONT.1790.3/ONT.1790.4	--
chr2	9099741	9099665	-	Intron retention	ONT.2956.3,ONT.2956.2	ONT.2956.3,Pt2g009640.1	Pt2g009640	5	ONT.1673.1,ONT.1673.3	--	--	--	--	ONT.1757.3,ONT.1757.2	ONT.1722.2,ONT.1722.3	ONT.1793.2,ONT.1793.3	ONT.1776.1,ONT.1776.2
chr2	9100296	9099941	-	Intron retention	ONT.2956.4,ONT.2956.2	Pt2g009640.2,Pt2g009640.1	Pt2g009640	2	ONT.1673.2,ONT.1673.3	--	--	ONT.1834.3,ONT.1834.2	--	--	--	--	--
chr2	953866	953996	+	Exon skipping	ONT.1686.4,ONT.1686.2	ONT.1686.4,ONT.1686.2	Pt2g001270	1	--	--	--	--	ONT.1375.2,ONT.1375.1	--	--	--	--
chr2	9642142	9641359	-	Intron retention	ONT.2969.1,ONT.2969.4	ONT.2969.1,Pt2g010060.1	Pt2g010060	1	--	--	--	ONT.1859.1,ONT.1859.3	--	--	--	--	--
chr2	9643075	9642199	-	Intron retention	ONT.2969.4,ONT.2969.5	Pt2g010060.1,ONT.2969.5	Pt2g010060	1	--	--	--	--	--	--	ONT.1746.1,ONT.1746.2	--	--
chr2	9643076	9641359	-	Intron retention	ONT.2969.1,ONT.2969.2	ONT.2969.1,ONT.2969.2	Pt2g010060	1	--	--	--	ONT.1859.1,ONT.1859.2	--	--	--	--	--
chr2	9643076	9642199	-	Intron retention	ONT.2969.4,ONT.2969.2	Pt2g010060.1,ONT.2969.2	Pt2g010060	5	--	--	--	ONT.1859.3,ONT.1859.2	ONT.1822.2,ONT.1822.1	ONT.1781.2,ONT.1781.1	--	ONT.1819.1,ONT.1819.2	ONT.1801.2,ONT.1801.1
chr2	9686099	9686297	+	Intron retention	ONT.1970.3,ONT.1970.1/ONT.1970.2/ONT.1970.4|ONT.1970.6,ONT.1970.1/ONT.1970.4|ONT.1970.3/ONT.1970.3,ONT.1970.1/ONT.1970.1/ONT.1970.4|ONT.1970.3,ONT.1970.1/ONT.1970.4|ONT.1970.3,ONT.1970.1/ONT.1970.4/ONT.1970.5/ONT.1970.4	ONT.1970.3,Pt2g010010.2/Pt2g010010.2/Pt2g010010.1|ONT.1970.6,Pt2g010010.2/Pt2g010010.1|ONT.1970.3/ONT.1970.3,Pt2g010010.2/Pt2g010010.2/Pt2g010010.1|ONT.1970.3,Pt2g010010.2/Pt2g010010.1|ONT.1970.3,Pt2g010010.2/Pt2g010010.1/ONT.1970.5/Pt2g010010.1	Pt2g010010	6	ONT.1699.3,ONT.1699.1/ONT.1699.2/ONT.1699.4	ONT.1723.4,ONT.1723.1/ONT.1723.2	--	ONT.1863.2,ONT.1863.1/ONT.1863.3	ONT.1826.2,ONT.1826.1/ONT.1826.3/ONT.1826.4/ONT.1826.5	ONT.1785.2,ONT.1785.1/ONT.1785.3	ONT.1749.2/ONT.1749.3,ONT.1749.1/ONT.1749.4/ONT.1749.5	--	--
chr2	9705012	9705014	+	Alternative 3' splice site	ONT.1971.3,ONT.1971.4	ONT.1971.3,Pt2g009990.2	Pt2g009990	1	--	ONT.1725.1,ONT.1725.2	--	--	--	--	--	--	--
chr2	9705402	9705904	+	Intron retention	ONT.1971.6,ONT.1971.1	Pt2g009990.4,Pt2g009990.2	Pt2g009990	1	--	--	--	--	ONT.1828.2,ONT.1828.1	--	--	--	--
chr2	98071	98067	-	Alternative 5' splice site	ONT.2673.2,ONT.2673.3	ONT.2673.2,ONT.2673.3	Pt2g000090	1	--	--	--	--	--	ONT.1295.1,ONT.1295.2	--	--	--
chr2	9876242	9876325	+	Intron retention	ONT.1975.3,ONT.1975.5	ONT.1975.3,Pt2g009870.1	Pt2g009870	1	--	--	--	--	ONT.1832.2,ONT.1832.1	--	--	--	--
chr2	9876325	9876417	+	Alternative 3' splice site	ONT.1975.5,ONT.1975.4|ONT.1975.5/ONT.1975.6,ONT.1975.4	Pt2g009870.1,Pt2g009870.2|Pt2g009870.1/ONT.1975.6,Pt2g009870.2	Pt2g009870	3	--	--	--	--	--	--	ONT.1755.2,ONT.1755.1	ONT.1829.1,ONT.1829.2	ONT.1812.3/ONT.1812.4,ONT.1812.2
chr2	9948561	9948527	-	Alternative 3' splice site	ONT.2978.1,ONT.2978.2	Pt2g009840.1,Pt2g009840.2	Pt2g009840	1	--	--	--	--	--	--	--	--	ONT.1814.1,ONT.1814.2
chr3	10029893	10029781	-	Intron retention	ONT.5558.1,ONT.5558.4	ONT.5558.1,ONT.5558.4	Pt3g012100	6	--	--	ONT.3523.2,ONT.3523.1	ONT.3748.2,ONT.3748.1	ONT.3725.1,ONT.3725.2	ONT.3602.1,ONT.3602.2	ONT.3539.2,ONT.3539.1	ONT.3672.1,ONT.3672.2	--
chr3	10040853	10040847	-	Alternative 5' splice site	ONT.5559.3/ONT.5559.2,ONT.5559.1	Pt3g012120.1/Pt3g012120.1,ONT.5559.1	Pt3g012120	1	--	--	--	--	ONT.3726.2/ONT.3726.3,ONT.3726.1	--	--	--	--
chr3	1021410	1021146	-	Intron retention	ONT.5132.2,ONT.5132.1	ONT.5132.2,Pt3g000680.1	Pt3g000680	2	--	--	--	ONT.3059.2,ONT.3059.1	--	--	--	ONT.2994.1,ONT.2994.2	--
chr3	10243995	10243991	-	Alternative 3' splice site	ONT.5566.1/ONT.5566.2,ONT.5566.3	ONT.5566.1/ONT.5566.2,ONT.5566.3	Pt3g012260	1	--	--	ONT.3534.1/ONT.3534.2,ONT.3534.3	--	--	--	--	--	--
chr3	10876751	10876749	-	Alternative 5' splice site	ONT.5585.1,ONT.5585.2	Pt3g013910.1,ONT.5585.2	Pt3g013910	1	--	--	--	--	--	--	--	ONT.3703.2,ONT.3703.1	--
chr3	11126697	11126957	+	Intron retention	ONT.4154.2,ONT.4154.1	ONT.4154.2,Pt3g013730.1	Pt3g013730	1	--	--	ONT.3559.2,ONT.3559.1	--	--	--	--	--	--
chr3	11292993	11293087	+	Intron retention	ONT.4157.5,ONT.4157.2	ONT.4157.5,Pt3g013560.2	Pt3g013560	3	ONT.3431.2,ONT.3431.3	ONT.3503.2,ONT.3503.3	ONT.3563.3,ONT.3563.1	--	--	--	--	--	--
chr3	11292993	11293249	+	Intron retention	ONT.4157.5,ONT.4157.1/ONT.4157.6|ONT.4157.5,ONT.4157.1/ONT.4157.1	ONT.4157.5,Pt3g013560.1/Pt3g013560.1	Pt3g013560	3	ONT.3431.2,ONT.3431.1/ONT.3431.4	ONT.3503.2,ONT.3503.1/ONT.3503.4	ONT.3563.3,ONT.3563.4/ONT.3563.5	--	--	--	--	--	--
chr3	11293172	11293249	+	Intron retention	ONT.4157.2,ONT.4157.1/ONT.4157.6|ONT.4157.5,ONT.4157.7|ONT.4157.2,ONT.4157.1/ONT.4157.1|ONT.4157.2/ONT.4157.2,ONT.4157.1/ONT.4157.1	Pt3g013560.2,Pt3g013560.1/Pt3g013560.1|ONT.4157.5,ONT.4157.7|Pt3g013560.2/Pt3g013560.2,Pt3g013560.1/Pt3g013560.1	Pt3g013560	8	ONT.3431.3,ONT.3431.1/ONT.3431.4	ONT.3503.2,ONT.3503.5	ONT.3563.1,ONT.3563.4/ONT.3563.5	ONT.3787.2,ONT.3787.1/ONT.3787.3	ONT.3762.2,ONT.3762.1/ONT.3762.3	ONT.3639.4/ONT.3639.5,ONT.3639.1/ONT.3639.3	ONT.3576.2,ONT.3576.1/ONT.3576.3	ONT.3714.1,ONT.3714.2/ONT.3714.3	--
chr3	11534048	11501800	-	Mutually exclusive exon	ONT.5597.4,ONT.5597.5	ONT.5597.4,ONT.5597.5	Pt3g013410	1	--	ONT.3510.3,ONT.3510.1	--	--	--	--	--	--	--
chr3	11534156	11534134	-	Alternative 5' splice site	ONT.5597.9,ONT.5597.4/ONT.5597.7/ONT.5597.10/ONT.5597.11|ONT.5597.8,ONT.5597.4/ONT.5597.10/ONT.5597.12/ONT.5597.7|ONT.5597.9/ONT.5597.8,ONT.5597.7/ONT.5597.10|ONT.5597.8,ONT.5597.4/ONT.5597.10/ONT.5597.7|ONT.5597.9,ONT.5597.1/ONT.5597.7/ONT.5597.10	ONT.5597.9,ONT.5597.4/Pt3g013390.1/ONT.5597.10/ONT.5597.11|ONT.5597.8,ONT.5597.4/ONT.5597.10/ONT.5597.12/Pt3g013390.1|ONT.5597.9/ONT.5597.8,Pt3g013390.1/ONT.5597.10|ONT.5597.8,ONT.5597.4/ONT.5597.10/Pt3g013390.1|ONT.5597.9,ONT.5597.1/Pt3g013390.1/ONT.5597.10	Pt3g013390+Pt3g013410|Pt3g013410+Pt3g013390|Pt3g013390	5	ONT.3438.5,ONT.3438.2/ONT.3438.3/ONT.3438.4/ONT.3438.6	ONT.3510.4,ONT.3510.3/ONT.3510.5/ONT.3510.6/ONT.3510.7	ONT.3570.3/ONT.3570.4,ONT.3570.5/ONT.3570.6	ONT.3795.6,ONT.3795.1/ONT.3795.5/ONT.3795.7	--	--	--	ONT.3721.5,ONT.3721.1/ONT.3721.3/ONT.3721.4	--
chr3	11535219	11534873	-	Intron retention	ONT.5597.8/ONT.5597.10,ONT.5597.12	ONT.5597.8/ONT.5597.10,ONT.5597.12	Pt3g013390	1	--	ONT.3510.4/ONT.3510.5,ONT.3510.6	--	--	--	--	--	--	--
chr3	11535220	11534873	-	Intron retention	ONT.5597.10,ONT.5597.11	ONT.5597.10,ONT.5597.11	Pt3g013390	1	ONT.3438.4,ONT.3438.6	--	--	--	--	--	--	--	--
chr3	11535256	11534873	-	Intron retention	ONT.5597.10,ONT.5597.4/ONT.5597.7/ONT.5597.9|ONT.5597.8/ONT.5597.10,ONT.5597.5/ONT.5597.4/ONT.5597.7|ONT.5597.8/ONT.5597.10,ONT.5597.5/ONT.5597.9/ONT.5597.7|ONT.5597.10,ONT.5597.7|ONT.5597.10/ONT.5597.8,ONT.5597.4/ONT.5597.7|ONT.5597.10,ONT.5597.4/ONT.5597.7|ONT.5597.10,ONT.5597.1/ONT.5597.7/ONT.5597.9	ONT.5597.10,ONT.5597.4/Pt3g013390.1/ONT.5597.9|ONT.5597.8/ONT.5597.10,ONT.5597.5/ONT.5597.4/Pt3g013390.1|ONT.5597.8/ONT.5597.10,ONT.5597.5/ONT.5597.9/Pt3g013390.1|ONT.5597.10,Pt3g013390.1|ONT.5597.10/ONT.5597.8,ONT.5597.4/Pt3g013390.1|ONT.5597.10,ONT.5597.4/Pt3g013390.1|ONT.5597.10,ONT.5597.1/Pt3g013390.1/ONT.5597.9	Pt3g013410+Pt3g013390|Pt3g013390+Pt3g013410|Pt3g013390	9	ONT.3438.4,ONT.3438.2/ONT.3438.3/ONT.3438.5	ONT.3510.4/ONT.3510.5,ONT.3510.1/ONT.3510.3/ONT.3510.7	ONT.3570.4/ONT.3570.6,ONT.3570.2/ONT.3570.3/ONT.3570.5	ONT.3795.7,ONT.3795.1/ONT.3795.5/ONT.3795.6	ONT.3770.2,ONT.3770.1	ONT.3647.1,ONT.3647.2	ONT.3585.1,ONT.3585.2	ONT.3721.3/ONT.3721.5,ONT.3721.1/ONT.3721.4	ONT.3737.5,ONT.3737.3/ONT.3737.4
chr3	11535256	11535219	-	Alternative 5' splice site	ONT.5597.5/ONT.5597.4/ONT.5597.7,ONT.5597.12	ONT.5597.5/ONT.5597.4/Pt3g013390.1,ONT.5597.12	Pt3g013390+Pt3g013410	1	--	ONT.3510.1/ONT.3510.3/ONT.3510.7,ONT.3510.6	--	--	--	--	--	--	--
chr3	11535256	11535220	-	Alternative 5' splice site	ONT.5597.4/ONT.5597.7/ONT.5597.9,ONT.5597.11	ONT.5597.4/Pt3g013390.1/ONT.5597.9,ONT.5597.11	Pt3g013410+Pt3g013390	1	ONT.3438.2/ONT.3438.3/ONT.3438.5,ONT.3438.6	--	--	--	--	--	--	--	--
chr3	11681505	11681546	+	Alternative 3' splice site	ONT.4166.3,ONT.4166.5	ONT.4166.3,ONT.4166.5	Pt3g013270	1	--	--	--	ONT.3803.1,ONT.3803.2	--	--	--	--	--
chr3	11681873	11681913	+	Alternative 3' splice site	ONT.4166.3,ONT.4166.2|ONT.4166.4,ONT.4166.1	ONT.4166.3,ONT.4166.2|ONT.4166.4,ONT.4166.1	Pt3g013270	2	--	--	ONT.3576.2,ONT.3576.1	--	--	--	--	ONT.3727.2,ONT.3727.1	--
chr3	11695096	11695297	+	Intron retention	ONT.4167.4,ONT.4167.3	ONT.4167.4,ONT.4167.3	Pt3g013250	1	--	--	--	--	--	--	--	--	ONT.3745.2,ONT.3745.1
chr3	11707318	11707289	-	Alternative 3' splice site	ONT.5601.1/ONT.5601.2,ONT.5601.3|ONT.5601.2/ONT.5601.1,ONT.5601.3	Pt3g013220.2/Pt3g013220.1,ONT.5601.3|Pt3g013220.1/Pt3g013220.2,ONT.5601.3	Pt3g013220	2	--	--	--	--	--	--	--	ONT.3730.1/ONT.3730.3,ONT.3730.2	ONT.3747.2/ONT.3747.3,ONT.3747.1
chr3	11712144	11712076	-	Alternative 5' splice site	ONT.5601.3,ONT.5601.1	ONT.5601.3,Pt3g013220.2	Pt3g013220	1	--	--	--	--	--	--	--	ONT.3730.2,ONT.3730.1	--
chr3	11872211	11872189	-	Alternative 5' splice site	ONT.5603.1,ONT.5603.2	Pt3g013080.2,ONT.5603.2	Pt3g013080	2	ONT.3449.1,ONT.3449.2	ONT.3523.2,ONT.3523.1	--	--	--	--	--	--	--
chr3	11884748	11884728	-	Alternative 3' splice site	ONT.5604.4,ONT.5604.1|ONT.5604.4,ONT.5604.3	ONT.5604.4,ONT.5604.1|ONT.5604.4,Pt3g013050.1	Pt3g013050	7	ONT.3450.3,ONT.3450.1	ONT.3524.2,ONT.3524.1	--	ONT.3812.2,ONT.3812.1	ONT.3785.2,ONT.3785.1	--	ONT.3599.1,ONT.3599.2	ONT.3736.1,ONT.3736.2	ONT.3753.1,ONT.3753.2
chr3	11997951	11998326	+	Exon skipping	ONT.4174.2,ONT.4174.1	ONT.4174.2,Pt3g012960.1	Pt3g012960	1	--	--	--	ONT.3817.2,ONT.3817.1	--	--	--	--	--
chr3	12032451	12032555	+	Intron retention	ONT.4176.2,ONT.4176.1	ONT.4176.2,ONT.4176.1	Pt3g012910	2	--	--	--	--	--	--	ONT.3607.3,ONT.3607.4	--	ONT.3759.3,ONT.3759.4
chr3	12032555	12032678	+	Exon skipping	ONT.4176.3,ONT.4176.1	ONT.4176.3,ONT.4176.1	Pt3g012910	1	--	--	--	ONT.3818.4,ONT.3818.3	--	--	--	--	--
chr3	12066097	12066062	-	Exon skipping	ONT.5612.5,ONT.5612.6	ONT.5612.5,ONT.5612.6	Pt3g012870	4	--	--	--	ONT.3820.4,ONT.3820.3	ONT.3793.2,ONT.3793.3	--	ONT.3608.3,ONT.3608.1	--	ONT.3761.2,ONT.3761.6
chr3	12066171	12066062	-	Exon skipping	ONT.5612.5,ONT.5612.8|ONT.5612.5,ONT.5612.3	ONT.5612.5,ONT.5612.8|ONT.5612.5,ONT.5612.3	Pt3g012870	5	--	--	ONT.3593.4,ONT.3593.3	ONT.3820.4,ONT.3820.2	ONT.3793.2,ONT.3793.4	--	ONT.3608.3,ONT.3608.4	--	ONT.3761.2,ONT.3761.4
chr3	12066171	12066097	-	Alternative 3' splice site	ONT.5612.8,ONT.5612.6|ONT.5612.3,ONT.5612.6	ONT.5612.8,ONT.5612.6|ONT.5612.3,ONT.5612.6	Pt3g012870	5	--	--	--	ONT.3820.2,ONT.3820.3	ONT.3793.4,ONT.3793.3	--	ONT.3608.4,ONT.3608.1	ONT.3747.6,ONT.3747.4	ONT.3761.4,ONT.3761.6
chr3	12066192	12066062	-	Exon skipping	ONT.5612.5,ONT.5612.7	ONT.5612.5,ONT.5612.7	Pt3g012870	2	--	--	--	ONT.3820.4,ONT.3820.6	--	--	--	--	ONT.3761.2,ONT.3761.3
chr3	12066192	12066097	-	Alternative 3' splice site	ONT.5612.7,ONT.5612.6	ONT.5612.7,ONT.5612.6	Pt3g012870	3	--	--	--	ONT.3820.6,ONT.3820.3	--	--	--	ONT.3747.2,ONT.3747.4	ONT.3761.3,ONT.3761.6
chr3	12066192	12066171	-	Alternative 3' splice site	ONT.5612.7,ONT.5612.3	ONT.5612.7,ONT.5612.3	Pt3g012870	3	--	--	--	ONT.3820.6,ONT.3820.2	--	--	--	ONT.3747.2,ONT.3747.6	ONT.3761.3,ONT.3761.4
chr3	12066197	12066062	-	Exon skipping	ONT.5612.5,ONT.5612.4|ONT.5612.5,ONT.5612.1	ONT.5612.5,ONT.5612.4|ONT.5612.5,ONT.5612.1	Pt3g012870	6	ONT.3459.1,ONT.3459.2	ONT.3534.2,ONT.3534.1	ONT.3593.4,ONT.3593.2	ONT.3820.4,ONT.3820.1	ONT.3793.2,ONT.3793.1	--	ONT.3608.3,ONT.3608.2	--	--
chr3	12066197	12066097	-	Alternative 3' splice site	ONT.5612.1,ONT.5612.6	ONT.5612.1,ONT.5612.6	Pt3g012870	3	--	--	--	ONT.3820.1,ONT.3820.3	ONT.3793.1,ONT.3793.3	--	ONT.3608.2,ONT.3608.1	--	--
chr3	12066197	12066171	-	Alternative 3' splice site	ONT.5612.4,ONT.5612.8|ONT.5612.1,ONT.5612.8|ONT.5612.1,ONT.5612.3	ONT.5612.4,ONT.5612.8|ONT.5612.1,ONT.5612.8|ONT.5612.1,ONT.5612.3	Pt3g012870	5	--	--	ONT.3593.2,ONT.3593.3	ONT.3820.1,ONT.3820.2	ONT.3793.1,ONT.3793.4	ONT.3668.4,ONT.3668.2	ONT.3608.2,ONT.3608.4	--	--
chr3	12066197	12066192	-	Alternative 3' splice site	ONT.5612.1,ONT.5612.7	ONT.5612.1,ONT.5612.7	Pt3g012870	1	--	--	--	ONT.3820.1,ONT.3820.6	--	--	--	--	--
chr3	1242947	1242951	+	Alternative 5' splice site	ONT.3736.1,ONT.3736.3	Pt3g000990.2,ONT.3736.3	Pt3g000990	1	--	--	--	--	--	--	--	--	ONT.3006.1,ONT.3006.2
chr3	12605624	12605639	+	Alternative 5' splice site	ONT.4182.3/ONT.4182.3/ONT.4182.3,ONT.4182.4	Pt3g014230.1/Pt3g014230.1/Pt3g014230.1,ONT.4182.4	Pt3g014230	1	--	--	ONT.3599.1/ONT.3599.2/ONT.3599.3,ONT.3599.5	--	--	--	--	--	--
chr3	12650527	12650523	-	Alternative 5' splice site	ONT.5618.2,ONT.5618.4	Pt3g014280.1,ONT.5618.4	Pt3g014280	1	--	--	--	--	--	--	--	--	ONT.3768.5,ONT.3768.6
chr3	12729651	12729638	-	Alternative 5' splice site	ONT.5622.4,ONT.5622.3	ONT.5622.4,Pt3g014310.1	Pt3g014310	1	--	--	--	--	ONT.3805.3,ONT.3805.2	--	--	--	--
chr3	12839032	12839013	-	Alternative 5' splice site	ONT.5626.7,ONT.5626.4/ONT.5626.5/ONT.5626.3|ONT.5626.7,ONT.5626.3	ONT.5626.7,ONT.5626.4/ONT.5626.5/ONT.5626.3|ONT.5626.7,ONT.5626.3	Pt3g014370	2	ONT.3472.4,ONT.3472.2/ONT.3472.3/ONT.3472.5	--	ONT.3606.2,ONT.3606.1	--	--	--	--	--	--
chr3	12840212	12839822	-	Intron retention	ONT.5626.10,ONT.5626.2/ONT.5626.3/ONT.5626.6/ONT.5626.8/ONT.5626.9	ONT.5626.10,ONT.5626.2/ONT.5626.3/ONT.5626.6/Pt3g014370.1/ONT.5626.9	Pt3g014370	1	--	ONT.3546.7,ONT.3546.1/ONT.3546.2/ONT.3546.4/ONT.3546.5/ONT.3546.6	--	--	--	--	--	--	--
chr3	12841306	12840995	-	Intron retention	ONT.5626.7/ONT.5626.3,ONT.5626.1/ONT.5626.4/ONT.5626.5/ONT.5626.8|ONT.5626.3/ONT.5626.6/ONT.5626.9,ONT.5626.2/ONT.5626.8/ONT.5626.10|ONT.5626.3/ONT.5626.7,ONT.5626.2/ONT.5626.8|ONT.5626.9,ONT.5626.1/ONT.5626.8|ONT.5626.9,ONT.5626.8|ONT.5626.9/ONT.5626.11,ONT.5626.1/ONT.5626.8	ONT.5626.7/ONT.5626.3,ONT.5626.1/ONT.5626.4/ONT.5626.5/Pt3g014370.1|ONT.5626.3/ONT.5626.6/ONT.5626.9,ONT.5626.2/Pt3g014370.1/ONT.5626.10|ONT.5626.3/ONT.5626.7,ONT.5626.2/Pt3g014370.1|ONT.5626.9,ONT.5626.1/Pt3g014370.1|ONT.5626.9,Pt3g014370.1|ONT.5626.9/ONT.5626.11,ONT.5626.1/Pt3g014370.1	Pt3g014370	9	ONT.3472.4/ONT.3472.5,ONT.3472.1/ONT.3472.2/ONT.3472.3/ONT.3472.6	ONT.3546.2/ONT.3546.4/ONT.3546.6,ONT.3546.1/ONT.3546.5/ONT.3546.7	ONT.3606.1/ONT.3606.2,ONT.3606.3/ONT.3606.4	ONT.3835.3,ONT.3835.1/ONT.3835.2	ONT.3809.2,ONT.3809.1	ONT.3683.3/ONT.3683.4,ONT.3683.1/ONT.3683.2	ONT.3621.2,ONT.3621.1/ONT.3621.3	ONT.3762.3,ONT.3762.1/ONT.3762.2	ONT.3773.2,ONT.3773.1/ONT.3773.3
chr3	12842117	12842031	-	Exon skipping	ONT.5626.4,ONT.5626.1/ONT.5626.5/ONT.5626.7/ONT.5626.3/ONT.5626.8|ONT.5626.6,ONT.5626.2/ONT.5626.3/ONT.5626.8/ONT.5626.9/ONT.5626.10	ONT.5626.4,ONT.5626.1/ONT.5626.5/ONT.5626.7/ONT.5626.3/Pt3g014370.1|ONT.5626.6,ONT.5626.2/ONT.5626.3/Pt3g014370.1/ONT.5626.9/ONT.5626.10	Pt3g014370	2	ONT.3472.2,ONT.3472.1/ONT.3472.3/ONT.3472.4/ONT.3472.5/ONT.3472.6	ONT.3546.4,ONT.3546.1/ONT.3546.2/ONT.3546.5/ONT.3546.6/ONT.3546.7	--	--	--	--	--	--	--
chr3	1290715	1292262	+	Intron retention	ONT.3738.5,ONT.3738.3/ONT.3738.1/ONT.3738.3/ONT.3738.1/ONT.3738.1	Pt3g001040.5,Pt3g001040.3/Pt3g001040.4/Pt3g001040.3/Pt3g001040.4/Pt3g001040.4	Pt3g001040	1	--	--	--	--	ONT.3047.5,ONT.3047.1/ONT.3047.2/ONT.3047.3/ONT.3047.4/ONT.3047.6	--	--	--	--
chr3	1292262	1292299	+	Alternative 3' splice site	ONT.3738.3/ONT.3738.1/ONT.3738.4/ONT.3738.1,ONT.3738.2	Pt3g001040.3/Pt3g001040.4/ONT.3738.4/Pt3g001040.4,ONT.3738.2	Pt3g001040	2	--	--	--	ONT.3079.1/ONT.3079.3/ONT.3079.4/ONT.3079.5,ONT.3079.2	--	ONT.2950.1/ONT.2950.2/ONT.2950.3/ONT.2950.5,ONT.2950.4	--	--	--
chr3	1292599	1292648	+	Alternative 5' splice site	ONT.3738.4,ONT.3738.3/ONT.3738.2	ONT.3738.4,Pt3g001040.3/ONT.3738.2	Pt3g001040	2	--	--	--	ONT.3079.4,ONT.3079.1/ONT.3079.2	--	ONT.2950.3,ONT.2950.1/ONT.2950.4	--	--	--
chr3	1292648	1292801	+	Intron retention	ONT.3738.1,ONT.3738.3	Pt3g001040.4,Pt3g001040.3	Pt3g001040	1	--	--	--	--	--	--	--	ONT.3014.2,ONT.3014.1	--
chr3	13020149	13020068	-	Intron retention	ONT.5633.1,ONT.5633.2	Pt3g014480.1,ONT.5633.2	Pt3g014480	1	--	ONT.3553.1,ONT.3553.2	--	--	--	--	--	--	--
chr3	13284912	13285555	+	Intron retention	ONT.4189.3,ONT.4189.2	ONT.4189.3,Pt3g014630.1	Pt3g014630	1	--	--	--	ONT.3849.1,ONT.3849.2	--	--	--	--	--
chr3	13367570	13367660	+	Alternative 5' splice site	ONT.4191.2,ONT.4191.3	ONT.4191.2,ONT.4191.3	Pt3g014690	6	--	--	--	ONT.3851.1,ONT.3851.2	ONT.3823.1,ONT.3823.2	ONT.3696.1,ONT.3696.2	ONT.3635.2,ONT.3635.1	ONT.3777.2,ONT.3777.1	ONT.3788.2,ONT.3788.1
chr3	13367570	13367663	+	Alternative 5' splice site	ONT.4191.2,ONT.4191.1	ONT.4191.2,ONT.4191.1	Pt3g014690	1	--	ONT.3560.2,ONT.3560.1	--	--	--	--	--	--	--
chr3	13555493	13555595	+	Exon skipping	ONT.4196.4/ONT.4196.11/ONT.4196.7/ONT.4196.10/ONT.4196.12/ONT.4196.9/ONT.4196.1,ONT.4196.5	Pt3g014820.6/Pt3g014820.4/ONT.4196.7/ONT.4196.10/ONT.4196.12/Pt3g014820.9/ONT.4196.1,ONT.4196.5	Pt3g014820	1	--	--	--	--	ONT.3829.1/ONT.3829.3/ONT.3829.4/ONT.3829.5/ONT.3829.6/ONT.3829.7/ONT.3829.8,ONT.3829.2	--	--	--	--
chr3	13556077	13556079	+	Alternative 5' splice site	ONT.4196.10,ONT.4196.4/ONT.4196.5/ONT.4196.11/ONT.4196.7/ONT.4196.12/ONT.4196.9/ONT.4196.1	ONT.4196.10,Pt3g014820.6/ONT.4196.5/Pt3g014820.4/ONT.4196.7/ONT.4196.12/Pt3g014820.9/ONT.4196.1	Pt3g014820	1	--	--	--	--	ONT.3829.5,ONT.3829.1/ONT.3829.2/ONT.3829.3/ONT.3829.4/ONT.3829.6/ONT.3829.7/ONT.3829.8	--	--	--	--
chr3	13556292	13556413	+	Alternative 5' splice site	ONT.4196.1,ONT.4196.4/ONT.4196.7|ONT.4196.1,ONT.4196.7/ONT.4196.4/ONT.4196.11|ONT.4196.1,ONT.4196.2/ONT.4196.4/ONT.4196.11/ONT.4196.7|ONT.4196.1,ONT.4196.4/ONT.4196.5/ONT.4196.11/ONT.4196.7/ONT.4196.10	ONT.4196.1,Pt3g014820.6/ONT.4196.7|ONT.4196.1,ONT.4196.7/Pt3g014820.6/Pt3g014820.4|ONT.4196.1,Pt3g014820.8/Pt3g014820.6/Pt3g014820.4/ONT.4196.7|ONT.4196.1,Pt3g014820.6/ONT.4196.5/Pt3g014820.4/ONT.4196.7/ONT.4196.10	Pt3g014820	5	--	ONT.3566.6,ONT.3566.3/ONT.3566.5	--	--	ONT.3829.8,ONT.3829.1/ONT.3829.2/ONT.3829.3/ONT.3829.4/ONT.3829.5	ONT.3702.1,ONT.3702.2/ONT.3702.4/ONT.3702.5/ONT.3702.6	ONT.3640.1,ONT.3640.2/ONT.3640.4/ONT.3640.5	--	ONT.3794.1,ONT.3794.2/ONT.3794.3/ONT.3794.4/ONT.3794.5
chr3	13556292	13556507	+	Intron retention	ONT.4196.8,ONT.4196.1	ONT.4196.8,ONT.4196.1	Pt3g014820	2	--	ONT.3566.4,ONT.3566.6	--	--	--	ONT.3702.3,ONT.3702.1	--	--	--
chr3	13556292	13556765	+	Intron retention	ONT.4196.6/ONT.4196.3,ONT.4196.1	ONT.4196.6/ONT.4196.3,ONT.4196.1	Pt3g014820	1	--	ONT.3566.1/ONT.3566.2,ONT.3566.6	--	--	--	--	--	--	--
chr3	13556413	13556507	+	Intron retention	ONT.4196.8,ONT.4196.7/ONT.4196.4|ONT.4196.8,ONT.4196.4/ONT.4196.7|ONT.4196.8,ONT.4196.7/ONT.4196.4/ONT.4196.11|ONT.4196.6,ONT.4196.2|ONT.4196.8,ONT.4196.4/ONT.4196.11/ONT.4196.7	ONT.4196.8,ONT.4196.7/Pt3g014820.6|ONT.4196.8,Pt3g014820.6/ONT.4196.7|ONT.4196.8,ONT.4196.7/Pt3g014820.6/Pt3g014820.4|ONT.4196.6,Pt3g014820.8|ONT.4196.8,Pt3g014820.6/Pt3g014820.4/ONT.4196.7	Pt3g014820	5	ONT.3490.3,ONT.3490.4/ONT.3490.5	ONT.3566.4,ONT.3566.3/ONT.3566.5	ONT.3625.2,ONT.3625.1/ONT.3625.3/ONT.3625.6	ONT.3856.3,ONT.3856.1	--	ONT.3702.3,ONT.3702.4/ONT.3702.5/ONT.3702.6	--	--	--
chr3	13556413	13556765	+	Intron retention	ONT.4196.3/ONT.4196.6,ONT.4196.7/ONT.4196.4|ONT.4196.6/ONT.4196.3,ONT.4196.4/ONT.4196.7|ONT.4196.3/ONT.4196.6,ONT.4196.7/ONT.4196.4/ONT.4196.11|ONT.4196.6,ONT.4196.4/ONT.4196.7/ONT.4196.11	ONT.4196.3/ONT.4196.6,ONT.4196.7/Pt3g014820.6|ONT.4196.6/ONT.4196.3,Pt3g014820.6/ONT.4196.7|ONT.4196.3/ONT.4196.6,ONT.4196.7/Pt3g014820.6/Pt3g014820.4|ONT.4196.6,Pt3g014820.6/ONT.4196.7/Pt3g014820.4	Pt3g014820	4	ONT.3490.1/ONT.3490.2,ONT.3490.4/ONT.3490.5	ONT.3566.1/ONT.3566.2,ONT.3566.3/ONT.3566.5	ONT.3625.4/ONT.3625.5,ONT.3625.1/ONT.3625.3/ONT.3625.6	ONT.3856.3,ONT.3856.2/ONT.3856.4/ONT.3856.5	--	--	--	--	--
chr3	13556507	13556665	+	Exon skipping	ONT.4196.12,ONT.4196.4/ONT.4196.5/ONT.4196.11/ONT.4196.7	ONT.4196.12,Pt3g014820.6/ONT.4196.5/Pt3g014820.4/ONT.4196.7	Pt3g014820	1	--	--	--	--	ONT.3829.6,ONT.3829.1/ONT.3829.2/ONT.3829.3/ONT.3829.4	--	--	--	--
chr3	13556507	13556765	+	Alternative 3' splice site	ONT.4196.10,ONT.4196.12	ONT.4196.10,ONT.4196.12	Pt3g014820	1	--	--	--	--	ONT.3829.5,ONT.3829.6	--	--	--	--
chr3	13556665	13556765	+	Intron retention	ONT.4196.3/ONT.4196.6,ONT.4196.8|ONT.4196.6/ONT.4196.3,ONT.4196.8|ONT.4196.2,ONT.4196.4/ONT.4196.7/ONT.4196.11|ONT.4196.2,ONT.4196.1/ONT.4196.4/ONT.4196.11/ONT.4196.7|ONT.4196.6,ONT.4196.8|ONT.4196.10,ONT.4196.4/ONT.4196.5/ONT.4196.11/ONT.4196.7/ONT.4196.1	ONT.4196.3/ONT.4196.6,ONT.4196.8|ONT.4196.6/ONT.4196.3,ONT.4196.8|Pt3g014820.8,Pt3g014820.6/ONT.4196.7/Pt3g014820.4|Pt3g014820.8,ONT.4196.1/Pt3g014820.6/Pt3g014820.4/ONT.4196.7|ONT.4196.6,ONT.4196.8|ONT.4196.10,Pt3g014820.6/ONT.4196.5/Pt3g014820.4/ONT.4196.7/ONT.4196.1	Pt3g014820	8	ONT.3490.1/ONT.3490.2,ONT.3490.3	ONT.3566.1/ONT.3566.2,ONT.3566.4	ONT.3625.4/ONT.3625.5,ONT.3625.2	ONT.3856.3,ONT.3856.6	ONT.3829.5,ONT.3829.1/ONT.3829.2/ONT.3829.3/ONT.3829.4/ONT.3829.8	ONT.3702.2,ONT.3702.1/ONT.3702.4/ONT.3702.5/ONT.3702.6	--	ONT.3784.2,ONT.3784.1/ONT.3784.3/ONT.3784.4	ONT.3794.2,ONT.3794.1/ONT.3794.3/ONT.3794.4/ONT.3794.5
chr3	13557246	13557302	+	Alternative 5' splice site	ONT.4196.7/ONT.4196.3,ONT.4196.11|ONT.4196.7,ONT.4196.11	ONT.4196.7/ONT.4196.3,Pt3g014820.4|ONT.4196.7,Pt3g014820.4	Pt3g014820	7	--	--	ONT.3625.1/ONT.3625.4,ONT.3625.6	ONT.3856.4,ONT.3856.5	ONT.3829.4,ONT.3829.3	ONT.3702.6,ONT.3702.5	ONT.3640.2,ONT.3640.5	ONT.3784.3,ONT.3784.4	ONT.3794.5,ONT.3794.4
chr3	13557246	13557397	+	Intron retention	ONT.4196.1,ONT.4196.7|ONT.4196.8,ONT.4196.7|ONT.4196.4,ONT.4196.7	ONT.4196.1,ONT.4196.7|ONT.4196.8,ONT.4196.7|Pt3g014820.6,ONT.4196.7	Pt3g014820	4	--	ONT.3566.6,ONT.3566.5	--	ONT.3856.6,ONT.3856.4	ONT.3829.1,ONT.3829.4	ONT.3702.4,ONT.3702.6	--	--	--
chr3	13557302	13557397	+	Intron retention	ONT.4196.1/ONT.4196.4,ONT.4196.11|ONT.4196.4,ONT.4196.11	ONT.4196.1/Pt3g014820.6,Pt3g014820.4|Pt3g014820.6,Pt3g014820.4	Pt3g014820	2	--	--	--	ONT.3856.2,ONT.3856.5	--	--	--	--	ONT.3794.1/ONT.3794.3,ONT.3794.4
chr3	1357273	1355584	-	Intron retention	ONT.5154.1,ONT.5154.2	ONT.5154.1,ONT.5154.2	Pt3g001150	1	--	--	--	--	--	--	--	ONT.3021.1,ONT.3021.2	--
chr3	1357887	1355584	-	Intron retention	ONT.5154.1,ONT.5154.5	ONT.5154.1,Pt3g001150.2	Pt3g001150	2	--	--	--	ONT.3086.2,ONT.3086.1	--	--	--	ONT.3021.1,ONT.3021.3	--
chr3	1357887	1357328	-	Intron retention	ONT.5154.2,ONT.5154.5	ONT.5154.2,Pt3g001150.2	Pt3g001150	3	ONT.2798.1,ONT.2798.2	--	ONT.2898.2,ONT.2898.3	--	--	--	--	ONT.3021.2,ONT.3021.3	--
chr3	1388988	1389028	+	Alternative 3' splice site	ONT.3741.4,ONT.3741.3	ONT.3741.4,Pt3g001200.2	Pt3g001200	1	ONT.2801.1,ONT.2801.2	--	--	--	--	--	--	--	--
chr3	1388988	1389035	+	Alternative 3' splice site	ONT.3741.4,ONT.3741.1|ONT.3741.4,ONT.3741.1/ONT.3741.2|ONT.3741.4,ONT.3741.2/ONT.3741.1/ONT.3741.7/ONT.3741.6	ONT.3741.4,Pt3g001200.1|ONT.3741.4,Pt3g001200.1/ONT.3741.2|ONT.3741.4,ONT.3741.2/Pt3g001200.1/ONT.3741.7/ONT.3741.6	Pt3g001200	3	ONT.2801.1,ONT.2801.3	ONT.2862.2,ONT.2862.1/ONT.2862.3	ONT.2901.2,ONT.2901.1/ONT.2901.3/ONT.2901.4/ONT.2901.5	--	--	--	--	--	--
chr3	1388988	1389328	+	Mutually exclusive exon	ONT.3741.8,ONT.3741.1	ONT.3741.8,Pt3g001200.1	Pt3g001200	1	--	ONT.2862.4,ONT.2862.1	--	--	--	--	--	--	--
chr3	1389028	1389035	+	Alternative 3' splice site	ONT.3741.3,ONT.3741.1|ONT.3741.3,ONT.3741.1/ONT.3741.2/ONT.3741.6/ONT.3741.7	Pt3g001200.2,Pt3g001200.1|Pt3g001200.2,Pt3g001200.1/ONT.3741.2/ONT.3741.6/ONT.3741.7	Pt3g001200	4	ONT.2801.2,ONT.2801.3	--	--	--	ONT.3058.1,ONT.3058.2/ONT.3058.3/ONT.3058.4/ONT.3058.5	--	ONT.2902.1,ONT.2902.2	ONT.3024.2,ONT.3024.1	--
chr3	1389303	1390090	+	Alternative 3' splice site	ONT.3741.2,ONT.3741.7	ONT.3741.2,ONT.3741.7	Pt3g001200	2	--	--	ONT.2901.1,ONT.2901.4	--	ONT.3058.3,ONT.3058.5	--	--	--	--
chr3	1389328	1389356	+	Alternative 5' splice site	ONT.3741.1,ONT.3741.10	Pt3g001200.1,ONT.3741.10	Pt3g001200	1	--	--	--	ONT.3090.2,ONT.3090.3	--	--	--	--	--
chr3	1389328	1389368	+	Alternative 5' splice site	ONT.3741.4/ONT.3741.1,ONT.3741.6|ONT.3741.3/ONT.3741.1,ONT.3741.12|ONT.3741.1/ONT.3741.1,ONT.3741.6|ONT.3741.3/ONT.3741.1,ONT.3741.6|ONT.3741.1,ONT.3741.6	ONT.3741.4/Pt3g001200.1,ONT.3741.6|Pt3g001200.2/Pt3g001200.1,Pt3g001200.3|Pt3g001200.1/Pt3g001200.1,ONT.3741.6|Pt3g001200.2/Pt3g001200.1,ONT.3741.6|Pt3g001200.1,ONT.3741.6	Pt3g001200	5	--	--	ONT.2901.2/ONT.2901.3,ONT.2901.5	--	ONT.3058.1/ONT.3058.2,ONT.3058.4	ONT.2959.1,ONT.2959.2	ONT.2902.1/ONT.2902.2,ONT.2902.4	--	ONT.3020.1/ONT.3020.2,ONT.3020.3
chr3	1389328	1390104	+	Intron retention	ONT.3741.2,ONT.3741.1/ONT.3741.4|ONT.3741.2,ONT.3741.4/ONT.3741.1|ONT.3741.2,ONT.3741.3/ONT.3741.1	ONT.3741.2,Pt3g001200.1/ONT.3741.4|ONT.3741.2,ONT.3741.4/Pt3g001200.1|ONT.3741.2,Pt3g001200.2/Pt3g001200.1	Pt3g001200	3	--	ONT.2862.3,ONT.2862.1/ONT.2862.2	ONT.2901.1,ONT.2901.2/ONT.2901.3	--	ONT.3058.3,ONT.3058.1/ONT.3058.2	--	--	--	--
chr3	1389368	1390104	+	Intron retention	ONT.3741.2,ONT.3741.6	ONT.3741.2,ONT.3741.6	Pt3g001200	2	--	--	ONT.2901.1,ONT.2901.5	--	ONT.3058.3,ONT.3058.4	--	--	--	--
chr3	13905670	13905555	-	Intron retention	ONT.5642.5,ONT.5642.1/ONT.5642.2/ONT.5642.7	ONT.5642.5,ONT.5642.1/ONT.5642.2/ONT.5642.7	Pt3g014990	1	--	--	--	ONT.3866.3,ONT.3866.1/ONT.3866.2/ONT.3866.4	--	--	--	--	--
chr3	13906057	13906053	-	Alternative 5' splice site	ONT.5642.4/ONT.5642.2,ONT.5642.3|ONT.5642.2/ONT.5642.1,ONT.5642.6	ONT.5642.4/ONT.5642.2,ONT.5642.3|ONT.5642.2/ONT.5642.1,ONT.5642.6	Pt3g014990	2	--	--	--	--	ONT.3837.1/ONT.3837.2,ONT.3837.3	--	--	--	ONT.3804.2/ONT.3804.3,ONT.3804.1
chr3	13906598	13906491	-	Intron retention	ONT.5642.2,ONT.5642.7	ONT.5642.2,ONT.5642.7	Pt3g014990	1	--	--	--	ONT.3866.2,ONT.3866.4	--	--	--	--	--
chr3	13906643	13906598	-	Exon skipping	ONT.5642.1,ONT.5642.4|ONT.5642.3,ONT.5642.4|ONT.5642.1,ONT.5642.6	ONT.5642.1,ONT.5642.4|ONT.5642.3,ONT.5642.4|ONT.5642.1,ONT.5642.6	Pt3g014990	3	--	--	--	--	ONT.3837.2,ONT.3837.3	--	ONT.3648.1,ONT.3648.2	--	ONT.3804.1,ONT.3804.2
chr3	13906970	13906491	-	Intron retention	ONT.5642.2,ONT.5642.4|ONT.5642.2,ONT.5642.1|ONT.5642.2,ONT.5642.6	ONT.5642.2,ONT.5642.4|ONT.5642.2,ONT.5642.1|ONT.5642.2,ONT.5642.6	Pt3g014990	6	--	--	--	ONT.3866.2,ONT.3866.1	ONT.3837.1,ONT.3837.3	ONT.3711.2,ONT.3711.1	ONT.3648.3,ONT.3648.2	ONT.3793.2,ONT.3793.1	ONT.3804.3,ONT.3804.2
chr3	13906970	13906598	-	Alternative 5' splice site	ONT.5642.1,ONT.5642.7	ONT.5642.1,ONT.5642.7	Pt3g014990	1	--	--	--	ONT.3866.1,ONT.3866.4	--	--	--	--	--
chr3	1392149	1392138	-	Alternative 5' splice site	ONT.5157.2,ONT.5157.1	ONT.5157.2,ONT.5157.1	Pt3g001210	1	--	--	--	--	--	ONT.2960.2,ONT.2960.1	--	--	--
chr3	14042783	14042796	+	Alternative 3' splice site	ONT.4206.1,ONT.4206.2	Pt3g015040.2,ONT.4206.2	Pt3g015040	1	--	--	--	--	ONT.3840.1,ONT.3840.2	--	--	--	--
chr3	14067622	14067625	+	Alternative 3' splice site	ONT.4207.4,ONT.4207.2|ONT.4207.1,ONT.4207.3	ONT.4207.4,Pt3g015060.2|ONT.4207.1,Pt3g015060.1	Pt3g015060	3	--	ONT.3575.1,ONT.3575.2	--	ONT.3869.2,ONT.3869.1	--	ONT.3715.2,ONT.3715.1	--	--	--
chr3	14250231	14250064	-	Alternative 5' splice site	ONT.5651.3,ONT.5651.1/ONT.5651.1/ONT.5651.1|ONT.5651.3,ONT.5651.1/ONT.5651.4/ONT.5651.1/ONT.5651.1|ONT.5651.3,ONT.5651.1/ONT.5651.1/ONT.5651.4/ONT.5651.1	ONT.5651.3,Pt3g015140.2/Pt3g015140.2/Pt3g015140.2|ONT.5651.3,Pt3g015140.2/ONT.5651.4/Pt3g015140.2/Pt3g015140.2|ONT.5651.3,Pt3g015140.2/Pt3g015140.2/ONT.5651.4/Pt3g015140.2	Pt3g015140	3	--	--	--	ONT.3876.6,ONT.3876.2/ONT.3876.3/ONT.3876.4/ONT.3876.7	--	ONT.3724.4,ONT.3724.1/ONT.3724.2/ONT.3724.3/ONT.3724.6	ONT.3658.3,ONT.3658.1/ONT.3658.4/ONT.3658.5	--	--
chr3	14251001	14250988	-	Alternative 3' splice site	ONT.5651.2/ONT.5651.1/ONT.5651.1/ONT.5651.2/ONT.5651.3/ONT.5651.1,ONT.5651.4|ONT.5651.1/ONT.5651.1/ONT.5651.3/ONT.5651.2/ONT.5651.1,ONT.5651.4	ONT.5651.2/Pt3g015140.2/Pt3g015140.2/ONT.5651.2/ONT.5651.3/Pt3g015140.2,ONT.5651.4|Pt3g015140.2/Pt3g015140.2/ONT.5651.3/ONT.5651.2/Pt3g015140.2,ONT.5651.4	Pt3g015140	2	--	--	--	ONT.3876.1/ONT.3876.2/ONT.3876.4/ONT.3876.5/ONT.3876.6/ONT.3876.7,ONT.3876.3	--	ONT.3724.1/ONT.3724.2/ONT.3724.4/ONT.3724.5/ONT.3724.6,ONT.3724.3	--	--	--
chr3	1431532	1431512	-	Alternative 3' splice site	ONT.5159.3,ONT.5159.1/ONT.5159.4|ONT.5159.3,ONT.5159.1	Pt3g001250.1,ONT.5159.1/ONT.5159.4|Pt3g001250.1,ONT.5159.1	Pt3g001250	3	ONT.2805.3,ONT.2805.1/ONT.2805.2	ONT.2866.2,ONT.2866.1	ONT.2905.2,ONT.2905.1	--	--	--	--	--	--
chr3	1434425	1434030	-	Intron retention	ONT.5160.2,ONT.5160.1	ONT.5160.2,Pt3g001260.1	Pt3g001260	1	--	--	--	--	--	--	--	ONT.3028.2,ONT.3028.1	--
chr3	14472175	14472171	-	Alternative 5' splice site	ONT.5658.2/ONT.5658.6/ONT.5658.3,ONT.5658.1	ONT.5658.2/Pt3g015280.1/ONT.5658.3,ONT.5658.1	Pt3g015280	1	--	--	--	--	--	ONT.3733.2/ONT.3733.3/ONT.3733.4,ONT.3733.1	--	--	--
chr3	14472761	14472716	-	Exon skipping	ONT.5658.6,ONT.5658.4|ONT.5658.6,ONT.5658.2|ONT.5658.6,ONT.5658.5	Pt3g015280.1,ONT.5658.4|Pt3g015280.1,ONT.5658.2|Pt3g015280.1,ONT.5658.5	Pt3g015280	6	ONT.3514.3,ONT.3514.2	ONT.3590.3,ONT.3590.1	ONT.3652.2,ONT.3652.1	--	ONT.3857.1,ONT.3857.3	ONT.3733.3,ONT.3733.2	--	ONT.3813.1,ONT.3813.3	--
chr3	14473088	14472609	-	Intron retention	ONT.5658.3,ONT.5658.6|ONT.5658.3,ONT.5658.5|ONT.5658.3,ONT.5658.2	ONT.5658.3,Pt3g015280.1|ONT.5658.3,ONT.5658.5|ONT.5658.3,ONT.5658.2	Pt3g015280	9	ONT.3514.1,ONT.3514.3	ONT.3590.2,ONT.3590.3	ONT.3652.3,ONT.3652.2	ONT.3884.1,ONT.3884.2	ONT.3857.2,ONT.3857.3	ONT.3733.4,ONT.3733.3	ONT.3666.1,ONT.3666.2	ONT.3813.2,ONT.3813.3	ONT.3823.1,ONT.3823.2
chr3	14473270	14473266	-	Alternative 5' splice site	ONT.5658.6/ONT.5658.3,ONT.5658.5	Pt3g015280.1/ONT.5658.3,ONT.5658.5	Pt3g015280	1	--	--	--	--	--	--	--	ONT.3813.1/ONT.3813.2,ONT.3813.3	--
chr3	14748139	14748168	+	Alternative 3' splice site	ONT.4219.2,ONT.4219.1	ONT.4219.2,ONT.4219.1	ONT.4219	6	--	--	--	ONT.3890.2,ONT.3890.1	ONT.3861.2,ONT.3861.1	ONT.3738.1,ONT.3738.2	ONT.3671.2,ONT.3671.1	ONT.3818.1,ONT.3818.2	ONT.3829.2,ONT.3829.1
chr3	1480818	1480643	-	Alternative 3' splice site	ONT.5162.2,ONT.5162.1	ONT.5162.2,Pt3g001320.1	Pt3g001320	1	--	--	ONT.2908.1,ONT.2908.2	--	--	--	--	--	--
chr3	1486933	1486945	+	Alternative 5' splice site	ONT.3746.2,ONT.3746.1	Pt3g001330.2,Pt3g001330.1	Pt3g001330	4	--	--	--	ONT.3098.1,ONT.3098.2	--	ONT.2968.1,ONT.2968.2	--	ONT.3033.2,ONT.3033.1	ONT.3031.2,ONT.3031.1
chr3	14891076	14891425	+	Exon skipping	ONT.4220.3,ONT.4220.4	ONT.4220.3,Pt3g015730.3	Pt3g015730	1	ONT.3522.1,ONT.3522.2	--	--	--	--	--	--	--	--
chr3	14892347	14892454	+	Alternative 5' splice site	ONT.4220.1,ONT.4220.4	ONT.4220.1,Pt3g015730.3	Pt3g015730	1	--	--	--	--	--	ONT.3739.1,ONT.3739.2	--	--	--
chr3	14892348	14892458	+	Alternative 5' splice site	ONT.4220.5,ONT.4220.2	ONT.4220.5,ONT.4220.2	Pt3g015730	1	--	--	--	--	--	--	ONT.3672.2,ONT.3672.1	--	--
chr3	14901333	14901673	+	Intron retention	ONT.4221.3,ONT.4221.2	ONT.4221.3,ONT.4221.2	Pt3g015720	3	ONT.3523.3,ONT.3523.2	ONT.3599.2,ONT.3599.3	ONT.3663.3,ONT.3663.1	--	--	--	--	--	--
chr3	14901338	14901977	+	Intron retention	ONT.4221.3,ONT.4221.1	ONT.4221.3,ONT.4221.1	Pt3g015720	3	ONT.3523.3,ONT.3523.1	ONT.3599.2,ONT.3599.1	ONT.3663.3,ONT.3663.2	--	--	--	--	--	--
chr3	14902351	14902355	+	Alternative 5' splice site	ONT.4221.1,ONT.4221.5	ONT.4221.1,ONT.4221.5	Pt3g015720	1	--	--	--	--	--	--	ONT.3673.1,ONT.3673.2	--	--
chr3	15015620	15015617	-	Alternative 5' splice site	ONT.5664.1/ONT.5664.2,ONT.5664.3|ONT.5664.2,ONT.5664.3	Pt3g015660.2/Pt3g015660.4,ONT.5664.3|Pt3g015660.4,ONT.5664.3	Pt3g015660	3	--	ONT.3602.1/ONT.3602.2,ONT.3602.3	--	ONT.3898.1,ONT.3898.2	--	--	--	--	ONT.3837.2,ONT.3837.1
chr3	1501730	1501567	-	Intron retention	ONT.5164.2,ONT.5164.1	ONT.5164.2,Pt3g001350.3	Pt3g001350	1	--	--	--	--	--	ONT.2970.1,ONT.2970.2	--	--	--
chr3	1506069	1505877	-	Intron retention	ONT.5165.2,ONT.5165.1	ONT.5165.2,Pt3g001360.1	Pt3g001360	1	--	--	--	ONT.3101.2,ONT.3101.1	--	--	--	--	--
chr3	15104503	15104401	-	Exon skipping	ONT.5667.4,ONT.5667.1|ONT.5667.3,ONT.5667.1	ONT.5667.4,ONT.5667.1|Pt3g015620.2,ONT.5667.1	Pt3g015620	4	--	ONT.3605.2,ONT.3605.1	--	ONT.3901.2,ONT.3901.1	--	--	--	ONT.3827.2,ONT.3827.1	ONT.3840.2,ONT.3840.1
chr3	15105794	15105703	-	Exon skipping	ONT.5667.2,ONT.5667.5|ONT.5667.1,ONT.5667.4/ONT.5667.5|ONT.5667.1,ONT.5667.5	ONT.5667.2,ONT.5667.5|ONT.5667.1,ONT.5667.4/ONT.5667.5|ONT.5667.1,ONT.5667.5	Pt3g015620	3	ONT.3530.1,ONT.3530.2	ONT.3605.1,ONT.3605.2/ONT.3605.3	ONT.3668.1,ONT.3668.2	--	--	--	--	--	--
chr3	15169808	15169817	+	Alternative 5' splice site	ONT.4225.2,ONT.4225.5	ONT.4225.2,ONT.4225.5	Pt3g015570	1	--	--	ONT.3670.1,ONT.3670.3	--	--	--	--	--	--
chr3	15170533	15170541	+	Alternative 3' splice site	ONT.4225.4,ONT.4225.2|ONT.4225.4,ONT.4225.2/ONT.4225.2|ONT.4225.4,ONT.4225.3	ONT.4225.4,ONT.4225.2|ONT.4225.4,ONT.4225.2/ONT.4225.2|ONT.4225.4,ONT.4225.3	Pt3g015570	5	--	ONT.3607.1,ONT.3607.3	--	ONT.3903.3,ONT.3903.1	--	ONT.3748.1,ONT.3748.2	--	ONT.3830.3,ONT.3830.1/ONT.3830.2	ONT.3842.1,ONT.3842.2
chr3	15191631	15191485	-	Intron retention	ONT.5669.2,ONT.5669.1	Pt3g015550.2,Pt3g015550.1	Pt3g015550	2	--	ONT.3608.1,ONT.3608.2	--	--	--	--	ONT.3681.2,ONT.3681.1	--	--
chr3	15322407	15322411	+	Alternative 5' splice site	ONT.4230.2,ONT.4230.4	Pt3g015440.1,ONT.4230.4	Pt3g015440	1	--	--	--	--	--	--	--	--	ONT.3850.1,ONT.3850.2
chr3	15369837	15369789	-	Alternative 3' splice site	ONT.5674.5,ONT.5674.3	Pt3g015400.1,ONT.5674.3	Pt3g015400	4	--	--	ONT.3680.2,ONT.3680.4	--	--	--	ONT.3690.3,ONT.3690.2	ONT.3841.3,ONT.3841.4	ONT.3853.3,ONT.3853.4
chr3	15369875	15369789	-	Alternative 3' splice site	ONT.5674.2,ONT.5674.3	ONT.5674.2,ONT.5674.3	Pt3g015400	4	--	--	ONT.3680.1,ONT.3680.4	--	--	--	ONT.3690.1,ONT.3690.2	ONT.3841.1,ONT.3841.4	ONT.3853.1,ONT.3853.4
chr3	15369875	15369837	-	Alternative 3' splice site	ONT.5674.2,ONT.5674.4/ONT.5674.5|ONT.5674.2,ONT.5674.5|ONT.5674.2,ONT.5674.4/ONT.5674.6	ONT.5674.2,Pt3g015400.3/Pt3g015400.1|ONT.5674.2,Pt3g015400.1|ONT.5674.2,Pt3g015400.3/ONT.5674.6	Pt3g015400	9	ONT.3541.4,ONT.3541.1/ONT.3541.2	ONT.3617.2,ONT.3617.3	ONT.3680.1,ONT.3680.2	ONT.3914.4,ONT.3914.2/ONT.3914.3	ONT.3883.1,ONT.3883.3	ONT.3759.2,ONT.3759.1	ONT.3690.1,ONT.3690.3	ONT.3841.1,ONT.3841.3	ONT.3853.1,ONT.3853.3
chr3	15370292	15369789	-	Intron retention	ONT.5674.1,ONT.5674.3	Pt3g015400.2,ONT.5674.3	Pt3g015400	4	--	--	ONT.3680.3,ONT.3680.4	--	--	--	ONT.3690.4,ONT.3690.2	ONT.3841.2,ONT.3841.4	ONT.3853.2,ONT.3853.4
chr3	15370292	15369837	-	Intron retention	ONT.5674.1,ONT.5674.4/ONT.5674.5|ONT.5674.1,ONT.5674.5|ONT.5674.1,ONT.5674.4/ONT.5674.6	Pt3g015400.2,Pt3g015400.3/Pt3g015400.1|Pt3g015400.2,Pt3g015400.1|Pt3g015400.2,Pt3g015400.3/ONT.5674.6	Pt3g015400	9	ONT.3541.3,ONT.3541.1/ONT.3541.2	ONT.3617.1,ONT.3617.3	ONT.3680.3,ONT.3680.2	ONT.3914.1,ONT.3914.2/ONT.3914.3	ONT.3883.2,ONT.3883.3	ONT.3759.3,ONT.3759.1	ONT.3690.4,ONT.3690.3	ONT.3841.2,ONT.3841.3	ONT.3853.2,ONT.3853.3
chr3	15370292	15369875	-	Intron retention	ONT.5674.1,ONT.5674.2	Pt3g015400.2,ONT.5674.2	Pt3g015400	9	ONT.3541.3,ONT.3541.4	ONT.3617.1,ONT.3617.2	ONT.3680.3,ONT.3680.1	ONT.3914.1,ONT.3914.4	ONT.3883.2,ONT.3883.1	ONT.3759.3,ONT.3759.2	ONT.3690.4,ONT.3690.1	ONT.3841.2,ONT.3841.1	ONT.3853.2,ONT.3853.1
chr3	15454675	15454228	-	Intron retention	ONT.5677.4,ONT.5677.1	ONT.5677.4,ONT.5677.1	ONT.5677	2	--	--	--	ONT.3918.3,ONT.3918.2	--	--	--	--	ONT.3856.2,ONT.3856.3
chr3	15455058	15454228	-	Intron retention	ONT.5677.3,ONT.5677.1	ONT.5677.3,ONT.5677.1	ONT.5677	2	ONT.3544.2,ONT.3544.3	--	--	ONT.3918.1,ONT.3918.2	--	--	--	--	--
chr3	15455058	15454951	-	Intron retention	ONT.5677.3,ONT.5677.4	ONT.5677.3,ONT.5677.4	ONT.5677	1	--	--	--	ONT.3918.1,ONT.3918.3	--	--	--	--	--
chr3	15455773	15455755	-	Alternative 3' splice site	ONT.5677.2,ONT.5677.4/ONT.5677.1/ONT.5677.3/ONT.5677.3|ONT.5677.2,ONT.5677.3/ONT.5677.1/ONT.5677.4	ONT.5677.2,ONT.5677.4/ONT.5677.1/ONT.5677.3/ONT.5677.3|ONT.5677.2,ONT.5677.3/ONT.5677.1/ONT.5677.4	ONT.5677	2	--	--	--	ONT.3918.4,ONT.3918.1/ONT.3918.2/ONT.3918.3	--	--	--	--	ONT.3856.1,ONT.3856.2/ONT.3856.3/ONT.3856.4/ONT.3856.5
chr3	1556006	1555440	-	Intron retention	ONT.5169.2,ONT.5169.1	ONT.5169.2,ONT.5169.1	ONT.5169	3	--	ONT.2879.2,ONT.2879.1	ONT.2916.2,ONT.2916.1	--	--	--	--	--	ONT.3038.2,ONT.3038.1
chr3	15640906	15640888	-	Alternative 5' splice site	ONT.5684.1,ONT.5684.2	ONT.5684.1,ONT.5684.2	ONT.5684	2	--	--	--	--	--	--	--	ONT.3853.1,ONT.3853.2	ONT.3865.2,ONT.3865.1
chr3	15762187	15762295	+	Alternative 5' splice site	ONT.4245.1,ONT.4245.2	Pt3g016120.2,Pt3g016120.3	Pt3g016120	5	--	--	--	ONT.3935.1,ONT.3935.3	ONT.3905.2,ONT.3905.1	ONT.3780.3,ONT.3780.2	--	ONT.3861.3,ONT.3861.1	ONT.3873.2,ONT.3873.3
chr3	15762187	15762462	+	Intron retention	ONT.4245.3,ONT.4245.1	Pt3g016120.4,Pt3g016120.2	Pt3g016120	5	--	--	--	ONT.3935.2,ONT.3935.1	ONT.3905.3,ONT.3905.2	ONT.3780.1,ONT.3780.3	--	ONT.3861.2,ONT.3861.3	ONT.3873.1,ONT.3873.2
chr3	15762295	15762462	+	Intron retention	ONT.4245.3,ONT.4245.2	Pt3g016120.4,Pt3g016120.3	Pt3g016120	6	--	--	--	ONT.3935.2,ONT.3935.3	ONT.3905.3,ONT.3905.1	ONT.3780.1,ONT.3780.2	ONT.3712.2,ONT.3712.1	ONT.3861.2,ONT.3861.1	ONT.3873.1,ONT.3873.3
chr3	1619673	1620142	+	Intron retention	ONT.3749.2,ONT.3749.1	ONT.3749.2,Pt3g001520.1	Pt3g001520	2	--	--	--	--	--	ONT.2979.2,ONT.2979.1	--	--	ONT.3043.2,ONT.3043.1
chr3	16238534	16238628	+	Intron retention	ONT.4249.1,ONT.4249.2	Pt3g016340.4,Pt3g016340.1	Pt3g016340	5	--	--	ONT.3702.2,ONT.3702.1	ONT.3940.2,ONT.3940.1	--	ONT.3784.1,ONT.3784.2	ONT.3717.1,ONT.3717.2	ONT.3866.2,ONT.3866.1	--
chr3	16238534	16240038	+	Intron retention	ONT.4249.1,ONT.4249.3	Pt3g016340.4,ONT.4249.3	Pt3g016340	1	--	--	--	ONT.3940.2,ONT.3940.3	--	--	--	--	--
chr3	16238628	16240038	+	Alternative 3' splice site	ONT.4249.2,ONT.4249.3	Pt3g016340.1,ONT.4249.3	Pt3g016340	2	--	--	--	ONT.3940.1,ONT.3940.3	--	--	--	--	ONT.3879.1,ONT.3879.2
chr3	16248579	16248588	+	Alternative 3' splice site	ONT.4250.5,ONT.4250.4/ONT.4250.4	ONT.4250.5,ONT.4250.4/ONT.4250.4	ONT.4250	1	--	ONT.3640.4,ONT.3640.2/ONT.3640.3	--	--	--	--	--	--	--
chr3	16248579	16248645	+	Exon skipping	ONT.4250.1,ONT.4250.5	ONT.4250.1,ONT.4250.5	ONT.4250	1	--	ONT.3640.1,ONT.3640.4	--	--	--	--	--	--	--
chr3	16248588	16248597	+	Alternative 3' splice site	ONT.4250.4,ONT.4250.3	ONT.4250.4,ONT.4250.3	ONT.4250	1	--	--	--	--	--	--	--	--	ONT.3880.4,ONT.3880.1
chr3	16248588	16248645	+	Exon skipping	ONT.4250.1,ONT.4250.4/ONT.4250.6|ONT.4250.1,ONT.4250.4/ONT.4250.4|ONT.4250.1/ONT.4250.1,ONT.4250.4/ONT.4250.4|ONT.4250.1/ONT.4250.1,ONT.4250.4	ONT.4250.1,ONT.4250.4/ONT.4250.6|ONT.4250.1,ONT.4250.4/ONT.4250.4|ONT.4250.1/ONT.4250.1,ONT.4250.4/ONT.4250.4|ONT.4250.1/ONT.4250.1,ONT.4250.4	ONT.4250	9	ONT.3565.1,ONT.3565.2/ONT.3565.3	ONT.3640.1,ONT.3640.2/ONT.3640.3	ONT.3703.1/ONT.3703.2,ONT.3703.3/ONT.3703.4	ONT.3941.1/ONT.3941.2,ONT.3941.3/ONT.3941.4	ONT.3911.1/ONT.3911.3,ONT.3911.2/ONT.3911.4	ONT.3785.1/ONT.3785.2,ONT.3785.3	ONT.3718.1/ONT.3718.2,ONT.3718.3/ONT.3718.4	ONT.3867.1,ONT.3867.3/ONT.3867.4	ONT.3880.2/ONT.3880.3,ONT.3880.4
chr3	16248597	16248645	+	Exon skipping	ONT.4250.1/ONT.4250.1,ONT.4250.3	ONT.4250.1/ONT.4250.1,ONT.4250.3	ONT.4250	1	--	--	--	--	--	--	--	--	ONT.3880.2/ONT.3880.3,ONT.3880.1
chr3	162513	162494	-	Alternative 5' splice site	ONT.5115.1,ONT.5115.3	ONT.5115.1,ONT.5115.3	ONT.5115	2	--	--	--	ONT.3033.1,ONT.3033.2	--	ONT.2907.2,ONT.2907.1	--	--	--
chr3	16349439	16349457	+	Alternative 3' splice site	ONT.4251.2,ONT.4251.1	ONT.4251.2,Pt3g016390.1	Pt3g016390	3	--	--	ONT.3704.2,ONT.3704.1	--	--	ONT.3787.2,ONT.3787.1	--	--	ONT.3882.2,ONT.3882.1
chr3	16362681	16362623	-	Exon skipping	ONT.5690.10,ONT.5690.3/ONT.5690.6/ONT.5690.9/ONT.5690.11|ONT.5690.10,ONT.5690.3/ONT.5690.6/ONT.5690.6|ONT.5690.10,ONT.5690.3/ONT.5690.6|ONT.5690.10,ONT.5690.1/ONT.5690.2/ONT.5690.6/ONT.5690.6|ONT.5690.4,ONT.5690.1/ONT.5690.3/ONT.5690.6/ONT.5690.6|ONT.5690.7,ONT.5690.1/ONT.5690.2/ONT.5690.6/ONT.5690.6|ONT.5690.4,ONT.5690.1/ONT.5690.2/ONT.5690.6/ONT.5690.6	ONT.5690.10,ONT.5690.3/Pt3g016400.1/Pt3g016400.1/Pt3g016400.1|ONT.5690.10,ONT.5690.3/Pt3g016400.1/Pt3g016400.1|ONT.5690.10,ONT.5690.3/Pt3g016400.1|ONT.5690.10,ONT.5690.1/ONT.5690.2/Pt3g016400.1/Pt3g016400.1|ONT.5690.4,ONT.5690.1/ONT.5690.3/Pt3g016400.1/Pt3g016400.1|ONT.5690.7,ONT.5690.1/ONT.5690.2/Pt3g016400.1/Pt3g016400.1|ONT.5690.4,ONT.5690.1/ONT.5690.2/Pt3g016400.1/Pt3g016400.1	Pt3g016400	7	ONT.3567.4,ONT.3567.1/ONT.3567.2/ONT.3567.3/ONT.3567.5	ONT.3642.2,ONT.3642.1/ONT.3642.3/ONT.3642.4	ONT.3705.3,ONT.3705.1/ONT.3705.2	ONT.3944.3,ONT.3944.1/ONT.3944.2/ONT.3944.4/ONT.3944.5	ONT.3914.3,ONT.3914.1/ONT.3914.2/ONT.3914.4/ONT.3914.5	--	ONT.3721.3,ONT.3721.1/ONT.3721.2/ONT.3721.4/ONT.3721.5	--	ONT.3883.2,ONT.3883.1/ONT.3883.3/ONT.3883.4/ONT.3883.5
chr3	16421239	16421184	-	Exon skipping	ONT.5692.3,ONT.5692.1/ONT.5692.2|ONT.5692.3,ONT.5692.1/ONT.5692.1|ONT.5692.3,ONT.5692.1	ONT.5692.3,ONT.5692.1/ONT.5692.2|ONT.5692.3,ONT.5692.1/ONT.5692.1|ONT.5692.3,ONT.5692.1	ONT.5692	7	ONT.3569.3,ONT.3569.1/ONT.3569.2	ONT.3644.4,ONT.3644.1/ONT.3644.2	ONT.3707.3,ONT.3707.1/ONT.3707.2	ONT.3946.3,ONT.3946.1/ONT.3946.2	--	ONT.3790.3,ONT.3790.1/ONT.3790.2	--	ONT.3872.1,ONT.3872.2	ONT.3885.3,ONT.3885.1/ONT.3885.2
chr3	16494005	16493729	-	Intron retention	ONT.5693.2,ONT.5693.1/ONT.5693.1	Pt3g016440.2,Pt3g016440.1/Pt3g016440.1	Pt3g016440	1	--	--	--	--	--	--	--	ONT.3873.2,ONT.3873.1/ONT.3873.3	--
chr3	1655624	1655863	+	Intron retention	ONT.3752.3,ONT.3752.2	ONT.3752.3,ONT.3752.2	Pt3g001580	1	--	--	--	ONT.3113.2,ONT.3113.1	--	--	--	--	--
chr3	16579334	16579354	+	Alternative 3' splice site	ONT.4252.2,ONT.4252.1	ONT.4252.2,ONT.4252.1	ONT.4252	1	--	--	--	--	--	--	ONT.3726.2,ONT.3726.1	--	--
chr3	16604840	16604942	+	Exon skipping	ONT.4253.3,ONT.4253.2|ONT.4253.1/ONT.4253.4,ONT.4253.6	ONT.4253.3,Pt3g016510.1|Pt3g016510.3/ONT.4253.4,ONT.4253.6	Pt3g016510	2	--	--	--	--	ONT.3919.1/ONT.3919.2,ONT.3919.3	--	--	--	ONT.3888.1,ONT.3888.2
chr3	16607067	16607190	+	Exon skipping	ONT.4253.4/ONT.4253.6,ONT.4253.1	ONT.4253.4/ONT.4253.6,Pt3g016510.3	Pt3g016510	1	--	--	--	--	ONT.3919.2/ONT.3919.3,ONT.3919.1	--	--	--	--
chr3	16607067	16607194	+	Exon skipping	ONT.4253.4,ONT.4253.3	ONT.4253.4,ONT.4253.3	Pt3g016510	1	--	--	--	--	--	--	--	ONT.3876.2,ONT.3876.1	--
chr3	16607190	16607194	+	Alternative 5' splice site	ONT.4253.2,ONT.4253.3	Pt3g016510.1,ONT.4253.3	Pt3g016510	1	--	--	--	--	--	--	--	--	ONT.3888.2,ONT.3888.1
chr3	16791653	16791691	+	Alternative 5' splice site	ONT.4259.2,ONT.4259.3	Pt3g016610.1,ONT.4259.3	Pt3g016610	1	--	--	--	--	ONT.3929.1,ONT.3929.3	--	--	--	--
chr3	16812956	16813419	+	Intron retention	ONT.4260.2,ONT.4260.3	Pt3g016630.2,ONT.4260.3	Pt3g016630	6	--	--	--	ONT.3960.1,ONT.3960.3	ONT.3931.3,ONT.3931.2	ONT.3805.3,ONT.3805.2	ONT.3738.3,ONT.3738.2	ONT.3886.1,ONT.3886.2	ONT.3898.3,ONT.3898.2
chr3	16812956	16813542	+	Intron retention	ONT.4260.2,ONT.4260.1	Pt3g016630.2,Pt3g016630.1	Pt3g016630	8	ONT.3584.2,ONT.3584.1	--	ONT.3720.2,ONT.3720.1	ONT.3960.1,ONT.3960.2	ONT.3931.3,ONT.3931.1	ONT.3805.3,ONT.3805.1	ONT.3738.3,ONT.3738.1	ONT.3886.1,ONT.3886.3	ONT.3898.3,ONT.3898.1
chr3	16813419	16813542	+	Alternative 3' splice site	ONT.4260.3,ONT.4260.1	ONT.4260.3,Pt3g016630.1	Pt3g016630	6	--	--	--	ONT.3960.3,ONT.3960.2	ONT.3931.2,ONT.3931.1	ONT.3805.2,ONT.3805.1	ONT.3738.2,ONT.3738.1	ONT.3886.2,ONT.3886.3	ONT.3898.2,ONT.3898.1
chr3	16853465	16853515	+	Alternative 5' splice site	ONT.4261.16/ONT.4261.23,ONT.4261.14	Pt3g016670.1/ONT.4261.23,ONT.4261.14	Pt3g016670	1	ONT.3587.3/ONT.3587.5,ONT.3587.8	--	--	--	--	--	--	--	--
chr3	16853465	16853624	+	Intron retention	ONT.4261.12/ONT.4261.9/ONT.4261.13,ONT.4261.16/ONT.4261.23|ONT.4261.10/ONT.4261.27/ONT.4261.17/ONT.4261.9,ONT.4261.16|ONT.4261.13,ONT.4261.23|ONT.4261.17/ONT.4261.10,ONT.4261.7/ONT.4261.11|ONT.4261.10,ONT.4261.16/ONT.4261.24|ONT.4261.10,ONT.4261.16/ONT.4261.15|ONT.4261.17,ONT.4261.16|ONT.4261.6/ONT.4261.13,ONT.4261.19|ONT.4261.8/ONT.4261.10,ONT.4261.19	ONT.4261.12/ONT.4261.9/ONT.4261.13,Pt3g016670.1/ONT.4261.23|ONT.4261.10/ONT.4261.27/ONT.4261.17/ONT.4261.9,Pt3g016670.1|ONT.4261.13,ONT.4261.23|ONT.4261.17/ONT.4261.10,ONT.4261.7/ONT.4261.11|ONT.4261.10,Pt3g016670.1/ONT.4261.24|ONT.4261.10,Pt3g016670.1/ONT.4261.15|ONT.4261.17,Pt3g016670.1|ONT.4261.6/ONT.4261.13,ONT.4261.19|ONT.4261.8/ONT.4261.10,ONT.4261.19	Pt3g016670	9	ONT.3587.4/ONT.3587.6/ONT.3587.7,ONT.3587.3/ONT.3587.5	ONT.3660.2/ONT.3660.3/ONT.3660.4/ONT.3660.6,ONT.3660.5	ONT.3723.5,ONT.3723.6	ONT.3963.4,ONT.3963.3	ONT.3934.2/ONT.3934.4,ONT.3934.3	ONT.3808.3/ONT.3808.4,ONT.3808.2	ONT.3741.5/ONT.3741.6,ONT.3741.3/ONT.3741.4	ONT.3889.5,ONT.3889.3/ONT.3889.4	ONT.3901.5,ONT.3901.3/ONT.3901.4
chr3	16853515	16853624	+	Intron retention	ONT.4261.12/ONT.4261.9/ONT.4261.13,ONT.4261.14	ONT.4261.12/ONT.4261.9/ONT.4261.13,ONT.4261.14	Pt3g016670	1	ONT.3587.4/ONT.3587.6/ONT.3587.7,ONT.3587.8	--	--	--	--	--	--	--	--
chr3	16854229	16854339	+	Intron retention	ONT.4261.12/ONT.4261.10,ONT.4261.1/ONT.4261.3/ONT.4261.16/ONT.4261.23/ONT.4261.9/ONT.4261.13/ONT.4261.14|ONT.4261.29/ONT.4261.10,ONT.4261.5/ONT.4261.24/ONT.4261.27/ONT.4261.17/ONT.4261.16/ONT.4261.9/ONT.4261.22/ONT.4261.23/ONT.4261.20|ONT.4261.10,ONT.4261.4/ONT.4261.3/ONT.4261.7/ONT.4261.11/ONT.4261.17/ONT.4261.16/ONT.4261.24|ONT.4261.10,ONT.4261.2/ONT.4261.3/ONT.4261.16/ONT.4261.24/ONT.4261.26/O…	ONT.4261.12/ONT.4261.10,ONT.4261.1/Pt3g016670.2/Pt3g016670.1/ONT.4261.23/ONT.4261.9/ONT.4261.13/ONT.4261.14|ONT.4261.29/ONT.4261.10,ONT.4261.5/ONT.4261.24/ONT.4261.27/ONT.4261.17/Pt3g016670.1/ONT.4261.9/ONT.4261.22/ONT.4261.23/ONT.4261.20|ONT.4261.10,ONT.4261.4/Pt3g016670.2/ONT.4261.7/ONT.4261.11/ONT.4261.17/Pt3g016670.1/ONT.4261.24|ONT.4261.10,ONT.4261.2/Pt3g016670.2/Pt3g016670.1/ONT.4261.24/ONT…	Pt3g016670	6	ONT.3587.4/ONT.3587.9,ONT.3587.1/ONT.3587.2/ONT.3587.3/ONT.3587.5/ONT.3587.6/ONT.3587.7/ONT.3587.8	ONT.3660.11/ONT.3660.2,ONT.3660.1/ONT.3660.10/ONT.3660.3/ONT.3660.4/ONT.3660.5/ONT.3660.6/ONT.3660.7/ONT.3660.8/ONT.3660.9	--	--	--	ONT.3808.4,ONT.3808.1/ONT.3808.2/ONT.3808.5/ONT.3808.6/ONT.3808.7	ONT.3741.6,ONT.3741.1/ONT.3741.2/ONT.3741.3/ONT.3741.4/ONT.3741.5/ONT.3741.7/ONT.3741.8	ONT.3889.5,ONT.3889.1/ONT.3889.2/ONT.3889.3/ONT.3889.4/ONT.3889.6/ONT.3889.7/ONT.3889.8	ONT.3901.5,ONT.3901.1/ONT.3901.2/ONT.3901.3/ONT.3901.4/ONT.3901.6/ONT.3901.7/ONT.3901.8/ONT.3901.9
chr3	16854229	16854685	+	Intron retention	ONT.4261.8,ONT.4261.24	ONT.4261.8,ONT.4261.24	Pt3g016670	1	--	--	--	--	--	ONT.3808.3,ONT.3808.6	--	--	--
chr3	16854229	16855091	+	Intron retention	ONT.4261.8,ONT.4261.21	ONT.4261.8,ONT.4261.21	Pt3g016670	1	--	--	--	--	--	ONT.3808.3,ONT.3808.5	--	--	--
chr3	16854511	16854685	+	Intron retention	ONT.4261.8,ONT.4261.10	ONT.4261.8,ONT.4261.10	Pt3g016670	1	--	--	--	--	--	ONT.3808.3,ONT.3808.4	--	--	--
chr3	16854782	16854871	+	Intron retention	ONT.4261.13/ONT.4261.10,ONT.4261.12/ONT.4261.9|ONT.4261.24/ONT.4261.10/ONT.4261.17,ONT.4261.29/ONT.4261.9|ONT.4261.13/ONT.4261.15,ONT.4261.9|ONT.4261.11,ONT.4261.3/ONT.4261.16|ONT.4261.30,ONT.4261.3/ONT.4261.16	ONT.4261.13/ONT.4261.10,ONT.4261.12/ONT.4261.9|ONT.4261.24/ONT.4261.10/ONT.4261.17,ONT.4261.29/ONT.4261.9|ONT.4261.13/ONT.4261.15,ONT.4261.9|ONT.4261.11,Pt3g016670.2/Pt3g016670.1|ONT.4261.30,Pt3g016670.2/Pt3g016670.1	Pt3g016670	5	ONT.3587.7/ONT.3587.9,ONT.3587.4/ONT.3587.6	ONT.3660.10/ONT.3660.2/ONT.3660.4,ONT.3660.11/ONT.3660.6	ONT.3723.5/ONT.3723.8,ONT.3723.7	ONT.3963.6,ONT.3963.1/ONT.3963.3	--	--	ONT.3741.4,ONT.3741.2/ONT.3741.7	--	--
chr3	16854782	16855091	+	Intron retention	ONT.4261.13/ONT.4261.10,ONT.4261.3/ONT.4261.16|ONT.4261.24/ONT.4261.10/ONT.4261.17,ONT.4261.16/ONT.4261.22/ONT.4261.20|ONT.4261.13/ONT.4261.15,ONT.4261.3/ONT.4261.20/ONT.4261.19/ONT.4261.16|ONT.4261.4/ONT.4261.17/ONT.4261.10/ONT.4261.24,ONT.4261.7|ONT.4261.2/ONT.4261.24/ONT.4261.10/ONT.4261.26/ONT.4261.15,ONT.4261.27|ONT.4261.2/ONT.4261.15/ONT.4261.10/ONT.4261.24,ONT.4261.18|ONT.4261.17/ONT.4261.…	ONT.4261.13/ONT.4261.10,Pt3g016670.2/Pt3g016670.1|ONT.4261.24/ONT.4261.10/ONT.4261.17,Pt3g016670.1/ONT.4261.22/ONT.4261.20|ONT.4261.13/ONT.4261.15,Pt3g016670.2/ONT.4261.20/ONT.4261.19/Pt3g016670.1|ONT.4261.4/ONT.4261.17/ONT.4261.10/ONT.4261.24,ONT.4261.7|ONT.4261.2/ONT.4261.24/ONT.4261.10/ONT.4261.26/ONT.4261.15,ONT.4261.27|ONT.4261.2/ONT.4261.15/ONT.4261.10/ONT.4261.24,ONT.4261.18|ONT.4261.17/ON…	Pt3g016670	9	ONT.3587.7/ONT.3587.9,ONT.3587.2/ONT.3587.3	ONT.3660.10/ONT.3660.2/ONT.3660.4,ONT.3660.5/ONT.3660.7/ONT.3660.9	ONT.3723.5/ONT.3723.8,ONT.3723.1/ONT.3723.2/ONT.3723.3/ONT.3723.4	ONT.3963.4/ONT.3963.5,ONT.3963.2/ONT.3963.7	ONT.3934.2/ONT.3934.4,ONT.3934.5	ONT.3808.4/ONT.3808.6,ONT.3808.5	ONT.3741.1/ONT.3741.5/ONT.3741.6/ONT.3741.8,ONT.3741.3	ONT.3889.1/ONT.3889.4/ONT.3889.5/ONT.3889.6/ONT.3889.8,ONT.3889.7	ONT.3901.2/ONT.3901.4/ONT.3901.5/ONT.3901.9,ONT.3901.8
chr3	16854782	16855109	+	Intron retention	ONT.4261.13/ONT.4261.10,ONT.4261.1/ONT.4261.23|ONT.4261.24/ONT.4261.10/ONT.4261.17,ONT.4261.23|ONT.4261.13/ONT.4261.15,ONT.4261.23|ONT.4261.2/ONT.4261.15/ONT.4261.10/ONT.4261.24,ONT.4261.25	ONT.4261.13/ONT.4261.10,ONT.4261.1/ONT.4261.23|ONT.4261.24/ONT.4261.10/ONT.4261.17,ONT.4261.23|ONT.4261.13/ONT.4261.15,ONT.4261.23|ONT.4261.2/ONT.4261.15/ONT.4261.10/ONT.4261.24,ONT.4261.25	Pt3g016670	4	ONT.3587.7/ONT.3587.9,ONT.3587.1/ONT.3587.5	ONT.3660.10/ONT.3660.2/ONT.3660.4,ONT.3660.8	ONT.3723.5/ONT.3723.8,ONT.3723.6	--	--	--	--	--	ONT.3901.2/ONT.3901.4/ONT.3901.5/ONT.3901.9,ONT.3901.7
chr3	16855005	16855009	+	Alternative 5' splice site	ONT.4261.3/ONT.4261.16,ONT.4261.14|ONT.4261.16/ONT.4261.22/ONT.4261.20,ONT.4261.5/ONT.4261.27|ONT.4261.3/ONT.4261.16,ONT.4261.7|ONT.4261.3/ONT.4261.16,ONT.4261.27|ONT.4261.3/ONT.4261.16/ONT.4261.19,ONT.4261.18|ONT.4261.3/ONT.4261.16,ONT.4261.18/ONT.4261.7|ONT.4261.3/ONT.4261.19/ONT.4261.28,ONT.4261.21|ONT.4261.3/ONT.4261.19/ONT.4261.20,ONT.4261.21	Pt3g016670.2/Pt3g016670.1,ONT.4261.14|Pt3g016670.1/ONT.4261.22/ONT.4261.20,ONT.4261.5/ONT.4261.27|Pt3g016670.2/Pt3g016670.1,ONT.4261.7|Pt3g016670.2/Pt3g016670.1,ONT.4261.27|Pt3g016670.2/Pt3g016670.1/ONT.4261.19,ONT.4261.18|Pt3g016670.2/Pt3g016670.1,ONT.4261.18/ONT.4261.7|Pt3g016670.2/ONT.4261.19/ONT.4261.28,ONT.4261.21|Pt3g016670.2/ONT.4261.19/ONT.4261.20,ONT.4261.21	Pt3g016670	8	ONT.3587.2/ONT.3587.3,ONT.3587.8	ONT.3660.5/ONT.3660.7/ONT.3660.9,ONT.3660.1/ONT.3660.3	--	ONT.3963.1/ONT.3963.3,ONT.3963.2/ONT.3963.7	ONT.3934.1/ONT.3934.3/ONT.3934.6,ONT.3934.5	ONT.3808.1/ONT.3808.2/ONT.3808.7,ONT.3808.5	ONT.3741.2/ONT.3741.7,ONT.3741.3	ONT.3889.2/ONT.3889.3,ONT.3889.7	ONT.3901.1/ONT.3901.3/ONT.3901.6,ONT.3901.8
chr3	16855005	16855091	+	Intron retention	ONT.4261.12/ONT.4261.9,ONT.4261.3/ONT.4261.16|ONT.4261.29/ONT.4261.9,ONT.4261.16/ONT.4261.22/ONT.4261.20|ONT.4261.9,ONT.4261.3/ONT.4261.20/ONT.4261.19/ONT.4261.16|ONT.4261.4/ONT.4261.17/ONT.4261.10/ONT.4261.24,ONT.4261.11|ONT.4261.17/ONT.4261.24,ONT.4261.30	ONT.4261.12/ONT.4261.9,Pt3g016670.2/Pt3g016670.1|ONT.4261.29/ONT.4261.9,Pt3g016670.1/ONT.4261.22/ONT.4261.20|ONT.4261.9,Pt3g016670.2/ONT.4261.20/ONT.4261.19/Pt3g016670.1|ONT.4261.4/ONT.4261.17/ONT.4261.10/ONT.4261.24,ONT.4261.11|ONT.4261.17/ONT.4261.24,ONT.4261.30	Pt3g016670	5	ONT.3587.4/ONT.3587.6,ONT.3587.2/ONT.3587.3	ONT.3660.11/ONT.3660.6,ONT.3660.5/ONT.3660.7/ONT.3660.9	ONT.3723.7,ONT.3723.1/ONT.3723.2/ONT.3723.3/ONT.3723.4	ONT.3963.4/ONT.3963.5,ONT.3963.6	--	--	ONT.3741.1/ONT.3741.5/ONT.3741.6/ONT.3741.8,ONT.3741.4	--	--
chr3	16855005	16855109	+	Intron retention	ONT.4261.12/ONT.4261.9,ONT.4261.1/ONT.4261.23|ONT.4261.29/ONT.4261.9,ONT.4261.23|ONT.4261.9,ONT.4261.23	ONT.4261.12/ONT.4261.9,ONT.4261.1/ONT.4261.23|ONT.4261.29/ONT.4261.9,ONT.4261.23|ONT.4261.9,ONT.4261.23	Pt3g016670	3	ONT.3587.4/ONT.3587.6,ONT.3587.1/ONT.3587.5	ONT.3660.11/ONT.3660.6,ONT.3660.8	ONT.3723.7,ONT.3723.6	--	--	--	--	--	--
chr3	16855009	16855091	+	Intron retention	ONT.4261.12/ONT.4261.9,ONT.4261.14|ONT.4261.29/ONT.4261.9,ONT.4261.5/ONT.4261.27	ONT.4261.12/ONT.4261.9,ONT.4261.14|ONT.4261.29/ONT.4261.9,ONT.4261.5/ONT.4261.27	Pt3g016670	2	ONT.3587.4/ONT.3587.6,ONT.3587.8	ONT.3660.11/ONT.3660.6,ONT.3660.1/ONT.3660.3	--	--	--	--	--	--	--
chr3	16855091	16855109	+	Alternative 3' splice site	ONT.4261.3/ONT.4261.16,ONT.4261.1/ONT.4261.23|ONT.4261.16/ONT.4261.22/ONT.4261.20,ONT.4261.23|ONT.4261.3/ONT.4261.20/ONT.4261.19/ONT.4261.16,ONT.4261.23|ONT.4261.18,ONT.4261.25	Pt3g016670.2/Pt3g016670.1,ONT.4261.1/ONT.4261.23|Pt3g016670.1/ONT.4261.22/ONT.4261.20,ONT.4261.23|Pt3g016670.2/ONT.4261.20/ONT.4261.19/Pt3g016670.1,ONT.4261.23|ONT.4261.18,ONT.4261.25	Pt3g016670	4	ONT.3587.2/ONT.3587.3,ONT.3587.1/ONT.3587.5	ONT.3660.5/ONT.3660.7/ONT.3660.9,ONT.3660.8	ONT.3723.1/ONT.3723.2/ONT.3723.3/ONT.3723.4,ONT.3723.6	--	--	--	--	--	ONT.3901.8,ONT.3901.7
chr3	16855532	16855630	+	Alternative 5' splice site	ONT.4261.1/ONT.4261.3/ONT.4261.16/ONT.4261.23/ONT.4261.9/ONT.4261.14,ONT.4261.32|ONT.4261.5/ONT.4261.29/ONT.4261.17/ONT.4261.16/ONT.4261.9/ONT.4261.22/ONT.4261.23,ONT.4261.20|ONT.4261.3/ONT.4261.16/ONT.4261.23/ONT.4261.9/ONT.4261.15,ONT.4261.20|ONT.4261.3/ONT.4261.11/ONT.4261.17/ONT.4261.16,ONT.4261.32|ONT.4261.2/ONT.4261.3/ONT.4261.16/ONT.4261.15,ONT.4261.26|ONT.4261.3/ONT.4261.2/ONT.4261.16/ONT…	ONT.4261.1/Pt3g016670.2/Pt3g016670.1/ONT.4261.23/ONT.4261.9/ONT.4261.14,ONT.4261.32|ONT.4261.5/ONT.4261.29/ONT.4261.17/Pt3g016670.1/ONT.4261.9/ONT.4261.22/ONT.4261.23,ONT.4261.20|Pt3g016670.2/Pt3g016670.1/ONT.4261.23/ONT.4261.9/ONT.4261.15,ONT.4261.20|Pt3g016670.2/ONT.4261.11/ONT.4261.17/Pt3g016670.1,ONT.4261.32|ONT.4261.2/Pt3g016670.2/Pt3g016670.1/ONT.4261.15,ONT.4261.26|Pt3g016670.2/ONT.4261.2/…	Pt3g016670	9	ONT.3587.1/ONT.3587.2/ONT.3587.3/ONT.3587.5/ONT.3587.6/ONT.3587.8,ONT.3587.10	ONT.3660.1/ONT.3660.11/ONT.3660.4/ONT.3660.5/ONT.3660.6/ONT.3660.7/ONT.3660.8,ONT.3660.9	ONT.3723.1/ONT.3723.4/ONT.3723.6/ONT.3723.7/ONT.3723.8,ONT.3723.2	ONT.3963.1/ONT.3963.3/ONT.3963.4,ONT.3963.2	ONT.3934.1/ONT.3934.5,ONT.3934.2/ONT.3934.6	ONT.3808.1/ONT.3808.5,ONT.3808.7	ONT.3741.2/ONT.3741.4/ONT.3741.5/ONT.3741.7,ONT.3741.9	ONT.3889.1/ONT.3889.2/ONT.3889.3/ONT.3889.8,ONT.3889.6	ONT.3901.1/ONT.3901.2/ONT.3901.3/ONT.3901.4/ONT.3901.7,ONT.3901.8
chr3	16855532	16855796	+	Intron retention	ONT.4261.12/ONT.4261.10,ONT.4261.1|ONT.4261.24,ONT.4261.5|ONT.4261.19/ONT.4261.13,ONT.4261.3/ONT.4261.16/ONT.4261.9/ONT.4261.15|ONT.4261.10,ONT.4261.11/ONT.4261.16|ONT.4261.24,ONT.4261.16|ONT.4261.10/ONT.4261.19,ONT.4261.2/ONT.4261.16|ONT.4261.13,ONT.4261.21|ONT.4261.10,ONT.4261.21	ONT.4261.12/ONT.4261.10,ONT.4261.1|ONT.4261.24,ONT.4261.5|ONT.4261.19/ONT.4261.13,Pt3g016670.2/Pt3g016670.1/ONT.4261.9/ONT.4261.15|ONT.4261.10,ONT.4261.11/Pt3g016670.1|ONT.4261.24,Pt3g016670.1|ONT.4261.10/ONT.4261.19,ONT.4261.2/Pt3g016670.1|ONT.4261.13,ONT.4261.21|ONT.4261.10,ONT.4261.21	Pt3g016670	8	ONT.3587.4/ONT.3587.9,ONT.3587.1	ONT.3660.10,ONT.3660.1	ONT.3723.3/ONT.3723.5,ONT.3723.1/ONT.3723.4/ONT.3723.7/ONT.3723.8	--	ONT.3934.4,ONT.3934.5	ONT.3808.4,ONT.3808.5	ONT.3741.6,ONT.3741.4/ONT.3741.7	ONT.3889.4,ONT.3889.3	ONT.3901.5/ONT.3901.6,ONT.3901.2/ONT.3901.3
chr3	16855630	16855796	+	Intron retention	ONT.4261.10/ONT.4261.19,ONT.4261.18|ONT.4261.10,ONT.4261.20	ONT.4261.10/ONT.4261.19,ONT.4261.18|ONT.4261.10,ONT.4261.20	Pt3g016670	2	--	--	--	--	--	ONT.3808.4,ONT.3808.7	--	--	ONT.3901.5/ONT.3901.6,ONT.3901.8
chr3	17002284	17002485	+	Intron retention	ONT.4264.4,ONT.4264.1/ONT.4264.2|ONT.4264.4,ONT.4264.1/ONT.4264.3/ONT.4264.2|ONT.4264.4,ONT.4264.2/ONT.4264.1|ONT.4264.4,ONT.4264.3/ONT.4264.1/ONT.4264.2	ONT.4264.4,Pt3g016740.1/Pt3g016740.1|ONT.4264.4,Pt3g016740.1/Pt3g016740.1/Pt3g016740.1	Pt3g016740	9	ONT.3591.2,ONT.3591.1/ONT.3591.3	ONT.3664.2,ONT.3664.1/ONT.3664.3	ONT.3727.2,ONT.3727.1/ONT.3727.3/ONT.3727.4	ONT.3968.3,ONT.3968.1/ONT.3968.2	ONT.3939.1,ONT.3939.2/ONT.3939.3/ONT.3939.4	ONT.3813.2,ONT.3813.1/ONT.3813.3	ONT.3745.4,ONT.3745.1/ONT.3745.2/ONT.3745.3	ONT.3893.2,ONT.3893.1/ONT.3893.3	ONT.3905.3,ONT.3905.1/ONT.3905.2
chr3	17010682	17010672	-	Alternative 5' splice site	ONT.5705.2,ONT.5705.1	ONT.5705.2,Pt3g016750.1	Pt3g016750	1	--	--	ONT.3728.1,ONT.3728.2	--	--	--	--	--	--
chr3	17011115	17011075	-	Alternative 3' splice site	ONT.5705.2,ONT.5705.1	ONT.5705.2,Pt3g016750.1	Pt3g016750	1	--	--	ONT.3728.1,ONT.3728.2	--	--	--	--	--	--
chr3	1714554	1714557	+	Alternative 3' splice site	ONT.3755.5,ONT.3755.6	Pt3g001680.1,ONT.3755.6	Pt3g001680	1	--	ONT.2892.2,ONT.2892.1	--	--	--	--	--	--	--
chr3	1714554	1714560	+	Alternative 3' splice site	ONT.3755.7,ONT.3755.1/ONT.3755.1	Pt3g001680.1,Pt3g001680.2/Pt3g001680.2	Pt3g001680	1	--	--	--	--	ONT.3088.3,ONT.3088.1/ONT.3088.2	--	--	--	--
chr3	1714557	1714560	+	Alternative 3' splice site	ONT.3755.6,ONT.3755.1|ONT.3755.4/ONT.3755.6,ONT.3755.1	ONT.3755.6,Pt3g001680.2|ONT.3755.4/ONT.3755.6,Pt3g001680.2	Pt3g001680	4	--	--	ONT.2929.2,ONT.2929.1	ONT.3117.2/ONT.3117.3,ONT.3117.1	--	--	ONT.2932.1,ONT.2932.2	--	ONT.3051.3,ONT.3051.1
chr3	17164540	17164542	+	Alternative 3' splice site	ONT.4266.2,ONT.4266.1/ONT.4266.4	ONT.4266.2,Pt3g016810.4/Pt3g016810.5	Pt3g016810	1	--	--	--	ONT.3973.2,ONT.3973.1/ONT.3973.3	--	--	--	--	--
chr3	17164542	17164548	+	Alternative 3' splice site	ONT.4266.4,ONT.4266.6|ONT.4266.8,ONT.4266.7|ONT.4266.4,ONT.4266.6/ONT.4266.5	Pt3g016810.5,Pt3g016810.1|Pt3g016810.4,Pt3g016810.1|Pt3g016810.5,Pt3g016810.1/Pt3g016810.1	Pt3g016810	4	--	ONT.3668.1,ONT.3668.2	ONT.3731.2,ONT.3731.1	--	ONT.3943.2,ONT.3943.1	ONT.3818.3,ONT.3818.1/ONT.3818.2	--	--	--
chr3	17232040	17231954	-	Exon skipping	ONT.5710.1,ONT.5710.2	ONT.5710.1,ONT.5710.2	Pt3g016870	2	ONT.3597.1,ONT.3597.2	--	ONT.3733.1,ONT.3733.2	--	--	--	--	--	--
chr3	17323245	17323510	+	Exon skipping	ONT.4269.3,ONT.4269.2	Pt3g016920.4,Pt3g016920.2	Pt3g016920	9	ONT.3600.2,ONT.3600.1	ONT.3673.1,ONT.3673.2	ONT.3736.3,ONT.3736.2	ONT.3979.2,ONT.3979.1	ONT.3949.1,ONT.3949.3	ONT.3824.2,ONT.3824.1	ONT.3755.2,ONT.3755.1	ONT.3905.1,ONT.3905.3	ONT.3915.1,ONT.3915.2
chr3	17323245	17323662	+	Alternative 3' splice site	ONT.4269.1,ONT.4269.3	ONT.4269.1,Pt3g016920.4	Pt3g016920	2	--	--	ONT.3736.1,ONT.3736.3	--	ONT.3949.2,ONT.3949.1	--	--	--	--
chr3	17323510	17323662	+	Intron retention	ONT.4269.1,ONT.4269.2	ONT.4269.1,Pt3g016920.2	Pt3g016920	2	--	--	ONT.3736.1,ONT.3736.2	--	ONT.3949.2,ONT.3949.3	--	--	--	--
chr3	17392810	17392617	-	Alternative 3' splice site	ONT.5712.2,ONT.5712.3	ONT.5712.2,Pt3g016960.1	Pt3g016960	9	ONT.3604.2,ONT.3604.1	ONT.3677.2,ONT.3677.1	ONT.3740.3,ONT.3740.2	ONT.3983.2,ONT.3983.1	ONT.3953.1,ONT.3953.2	ONT.3828.2,ONT.3828.1	ONT.3759.2,ONT.3759.1	ONT.3909.2,ONT.3909.1	ONT.3919.1,ONT.3919.2
chr3	17393198	17392617	-	Intron retention	ONT.5712.1,ONT.5712.3	ONT.5712.1,Pt3g016960.1	Pt3g016960	3	ONT.3604.3,ONT.3604.1	ONT.3677.3,ONT.3677.1	ONT.3740.1,ONT.3740.2	--	--	--	--	--	--
chr3	17393198	17392810	-	Intron retention	ONT.5712.1,ONT.5712.2	ONT.5712.1,ONT.5712.2	Pt3g016960	3	ONT.3604.3,ONT.3604.2	ONT.3677.3,ONT.3677.2	ONT.3740.1,ONT.3740.3	--	--	--	--	--	--
chr3	17540667	17540595	-	Intron retention	ONT.5713.2,ONT.5713.3	Pt3g017000.5,ONT.5713.3	Pt3g017000	1	--	--	--	ONT.3984.3,ONT.3984.4	--	--	--	--	--
chr3	17540722	17540595	-	Alternative 3' splice site	ONT.5713.2,ONT.5713.1|ONT.5713.2,ONT.5713.1/ONT.5713.1|ONT.5713.2,ONT.5713.1/ONT.5713.1/ONT.5713.1	Pt3g017000.5,Pt3g017000.4|Pt3g017000.5,Pt3g017000.4/Pt3g017000.4|Pt3g017000.5,Pt3g017000.4/Pt3g017000.4/Pt3g017000.4	Pt3g017000	4	--	ONT.3679.1,ONT.3679.2	ONT.3741.2,ONT.3741.1	ONT.3984.3,ONT.3984.1/ONT.3984.2/ONT.3984.5	--	--	ONT.3761.2,ONT.3761.1/ONT.3761.3	--	--
chr3	17540722	17540667	-	Exon skipping	ONT.5713.1,ONT.5713.3|ONT.5713.1/ONT.5713.1/ONT.5713.1,ONT.5713.3	Pt3g017000.4,ONT.5713.3|Pt3g017000.4/Pt3g017000.4/Pt3g017000.4,ONT.5713.3	Pt3g017000	3	ONT.3606.1,ONT.3606.2	--	--	ONT.3984.1/ONT.3984.2/ONT.3984.5,ONT.3984.4	--	ONT.3830.1,ONT.3830.2	--	--	--
chr3	17891474	17891404	-	Intron retention	ONT.5715.3,ONT.5715.4	Pt3g017350.3,Pt3g017350.2	Pt3g017350	1	--	--	--	ONT.3991.2,ONT.3991.1	--	--	--	--	--
chr3	18001992	18001802	-	Intron retention	ONT.5717.2,ONT.5717.1/ONT.5717.1	ONT.5717.2,ONT.5717.1/ONT.5717.1	Pt3g017320	1	--	--	--	--	--	--	--	--	ONT.3932.1,ONT.3932.2/ONT.3932.3
chr3	1827415	1827474	+	Exon skipping	ONT.3760.2/ONT.3760.6/ONT.3760.8/ONT.3760.4,ONT.3760.7|ONT.3760.1/ONT.3760.3/ONT.3760.5/ONT.3760.2/ONT.3760.9,ONT.3760.7|ONT.3760.2/ONT.3760.5/ONT.3760.8/ONT.3760.8,ONT.3760.7|ONT.3760.8/ONT.3760.5/ONT.3760.2,ONT.3760.7|ONT.3760.2/ONT.3760.8/ONT.3760.5,ONT.3760.7|ONT.3760.5/ONT.3760.2/ONT.3760.10/ONT.3760.8,ONT.3760.7	ONT.3760.2/ONT.3760.6/ONT.3760.8/ONT.3760.4,ONT.3760.7|ONT.3760.1/ONT.3760.3/ONT.3760.5/ONT.3760.2/ONT.3760.9,ONT.3760.7|ONT.3760.2/ONT.3760.5/ONT.3760.8/ONT.3760.8,ONT.3760.7|ONT.3760.8/ONT.3760.5/ONT.3760.2,ONT.3760.7|ONT.3760.2/ONT.3760.8/ONT.3760.5,ONT.3760.7|ONT.3760.5/ONT.3760.2/ONT.3760.10/ONT.3760.8,ONT.3760.7	Pt3g001860	6	ONT.2836.1/ONT.2836.3/ONT.2836.4/ONT.2836.5,ONT.2836.2	--	--	ONT.3127.1/ONT.3127.3/ONT.3127.4,ONT.3127.2	--	ONT.2998.1/ONT.2998.2/ONT.2998.3/ONT.2998.4,ONT.2998.5	ONT.2938.1/ONT.2938.2/ONT.2938.4/ONT.2938.5/ONT.2938.6,ONT.2938.3	ONT.3061.1/ONT.3061.3/ONT.3061.4/ONT.3061.5,ONT.3061.2	ONT.3060.1/ONT.3060.2/ONT.3060.4,ONT.3060.3
chr3	1829308	1829525	+	Intron retention	ONT.3760.2/ONT.3760.7/ONT.3760.4,ONT.3760.6/ONT.3760.8|ONT.3760.4/ONT.3760.2/ONT.3760.2,ONT.3760.6/ONT.3760.8|ONT.3760.4/ONT.3760.2,ONT.3760.8/ONT.3760.6/ONT.3760.11|ONT.3760.7/ONT.3760.2/ONT.3760.9,ONT.3760.1/ONT.3760.3/ONT.3760.5|ONT.3760.2/ONT.3760.7,ONT.3760.5/ONT.3760.8/ONT.3760.8|ONT.3760.7/ONT.3760.2,ONT.3760.8/ONT.3760.5|ONT.3760.2/ONT.3760.7,ONT.3760.8/ONT.3760.5|ONT.3760.9/ONT.3760.2,ON…	ONT.3760.2/ONT.3760.7/ONT.3760.4,ONT.3760.6/ONT.3760.8|ONT.3760.4/ONT.3760.2/ONT.3760.2,ONT.3760.6/ONT.3760.8|ONT.3760.4/ONT.3760.2,ONT.3760.8/ONT.3760.6/ONT.3760.11|ONT.3760.7/ONT.3760.2/ONT.3760.9,ONT.3760.1/ONT.3760.3/ONT.3760.5|ONT.3760.2/ONT.3760.7,ONT.3760.5/ONT.3760.8/ONT.3760.8|ONT.3760.7/ONT.3760.2,ONT.3760.8/ONT.3760.5|ONT.3760.2/ONT.3760.7,ONT.3760.8/ONT.3760.5|ONT.3760.9/ONT.3760.2,ON…	Pt3g001860	9	ONT.2836.1/ONT.2836.2/ONT.2836.5,ONT.2836.3/ONT.2836.4	ONT.2901.1/ONT.2901.3/ONT.2901.5,ONT.2901.2/ONT.2901.4	ONT.2939.1/ONT.2939.3,ONT.2939.2/ONT.2939.4/ONT.2939.6	ONT.3127.1/ONT.3127.2,ONT.3127.3/ONT.3127.4	ONT.3096.2/ONT.3096.5,ONT.3096.1/ONT.3096.4	ONT.2998.2/ONT.2998.5,ONT.2998.1/ONT.2998.3/ONT.2998.4	ONT.2938.3/ONT.2938.5/ONT.2938.6,ONT.2938.1/ONT.2938.2/ONT.2938.4	ONT.3061.1/ONT.3061.2,ONT.3061.3/ONT.3061.4/ONT.3061.5	ONT.3060.3/ONT.3060.4,ONT.3060.1/ONT.3060.2
chr3	1830213	1830230	+	Alternative 5' splice site	ONT.3760.3,ONT.3760.5/ONT.3760.9	ONT.3760.3,ONT.3760.5/ONT.3760.9	Pt3g001860	1	--	--	--	--	--	--	ONT.2938.2,ONT.2938.4/ONT.2938.6	--	--
chr3	1830213	1830266	+	Intron retention	ONT.3760.2,ONT.3760.3	ONT.3760.2,ONT.3760.3	Pt3g001860	1	--	--	--	--	--	--	ONT.2938.5,ONT.2938.2	--	--
chr3	1830230	1830266	+	Intron retention	ONT.3760.1,ONT.3760.9	ONT.3760.1,ONT.3760.9	Pt3g001860	1	--	--	--	--	--	--	ONT.2938.1,ONT.2938.6	--	--
chr3	1830244	1830298	+	Intron retention	ONT.3760.8,ONT.3760.15|ONT.3760.8,ONT.3760.13	ONT.3760.8,ONT.3760.15|ONT.3760.8,ONT.3760.13	Pt3g001860	2	--	ONT.2901.4,ONT.2901.6	ONT.2939.2,ONT.2939.7	--	--	--	--	--	--
chr3	18501968	18502039	+	Intron retention	ONT.4288.4,ONT.4288.3	ONT.4288.4,ONT.4288.3	Pt3g017160	1	--	--	--	--	--	--	--	--	ONT.3941.2,ONT.3941.1
chr3	1909953	1909778	-	Intron retention	ONT.5187.3,ONT.5187.2	Pt3g001990.2,Pt3g001990.1	Pt3g001990	8	ONT.2841.1,ONT.2841.2	ONT.2906.2,ONT.2906.1	ONT.2944.2,ONT.2944.1	--	ONT.3102.2,ONT.3102.1	ONT.3004.1,ONT.3004.2	ONT.2944.2,ONT.2944.1	ONT.3067.2,ONT.3067.1	ONT.3065.2,ONT.3065.1
chr3	1920553	1920550	-	Alternative 3' splice site	ONT.5188.3,ONT.5188.6	Pt3g002010.3,Pt3g002010.1	Pt3g002010	2	--	--	--	ONT.3134.2,ONT.3134.4	--	--	--	ONT.3068.1,ONT.3068.2	--
chr3	1920663	1920550	-	Intron retention	ONT.5188.4,ONT.5188.1	ONT.5188.4,ONT.5188.1	Pt3g002010	1	--	--	--	ONT.3134.3,ONT.3134.1	--	--	--	--	--
chr3	1920669	1920550	-	Intron retention	ONT.5188.4,ONT.5188.6	ONT.5188.4,Pt3g002010.1	Pt3g002010	1	--	--	--	ONT.3134.3,ONT.3134.4	--	--	--	--	--
chr3	1920669	1920553	-	Intron retention	ONT.5188.4,ONT.5188.3	ONT.5188.4,Pt3g002010.3	Pt3g002010	1	--	--	--	ONT.3134.3,ONT.3134.2	--	--	--	--	--
chr3	1920669	1920663	-	Alternative 5' splice site	ONT.5188.6,ONT.5188.1	Pt3g002010.1,ONT.5188.1	Pt3g002010	1	--	--	--	ONT.3134.4,ONT.3134.1	--	--	--	--	--
chr3	1927482	1926628	-	Intron retention	ONT.5189.1,ONT.5189.3	ONT.5189.1,Pt3g002020.3	Pt3g002020	1	--	--	--	--	--	--	ONT.2946.1,ONT.2946.2	--	--
chr3	1927834	1927822	-	Alternative 3' splice site	ONT.5189.2,ONT.5189.3	ONT.5189.2,Pt3g002020.3	Pt3g002020	2	--	ONT.2908.2,ONT.2908.1	ONT.2946.1,ONT.2946.2	--	--	--	--	--	--
chr3	19317727	19317731	+	Alternative 5' splice site	ONT.4293.2/ONT.4293.2,ONT.4293.1	Pt3g017510.1/Pt3g017510.1,ONT.4293.1	Pt3g017510	2	--	--	--	--	ONT.3981.2/ONT.3981.3,ONT.3981.1	--	ONT.3783.2/ONT.3783.3,ONT.3783.1	--	--
chr3	19317965	19317968	+	Alternative 5' splice site	ONT.4293.2/ONT.4293.2,ONT.4293.5	Pt3g017510.1/Pt3g017510.1,ONT.4293.5	Pt3g017510	1	--	--	ONT.3767.1/ONT.3767.2,ONT.3767.4	--	--	--	--	--	--
chr3	1932952	1932548	-	Intron retention	ONT.5190.7,ONT.5190.4	ONT.5190.7,ONT.5190.4	Pt3g002030	1	--	--	--	--	--	--	--	ONT.3070.4,ONT.3070.2	--
chr3	1933076	1932548	-	Alternative 3' splice site	ONT.5190.7,ONT.5190.1	ONT.5190.7,Pt3g002030.1	Pt3g002030	1	--	--	--	--	--	--	--	ONT.3070.4,ONT.3070.3	--
chr3	1933076	1932952	-	Exon skipping	ONT.5190.1,ONT.5190.4	Pt3g002030.1,ONT.5190.4	Pt3g002030	2	--	--	--	--	--	--	--	ONT.3070.3,ONT.3070.2	ONT.3068.2,ONT.3068.1
chr3	1933190	1932548	-	Intron retention	ONT.5190.5,ONT.5190.1|ONT.5190.3,ONT.5190.1|ONT.5190.6,ONT.5190.1/ONT.5190.8|ONT.5190.2/ONT.5190.5,ONT.5190.1|ONT.5190.2/ONT.5190.6,ONT.5190.4|ONT.5190.6,ONT.5190.1|ONT.5190.2,ONT.5190.1	ONT.5190.5,Pt3g002030.1|ONT.5190.3,Pt3g002030.1|ONT.5190.6,Pt3g002030.1/ONT.5190.8|ONT.5190.2/ONT.5190.5,Pt3g002030.1|ONT.5190.2/ONT.5190.6,ONT.5190.4|ONT.5190.6,Pt3g002030.1|ONT.5190.2,Pt3g002030.1	Pt3g002030	9	ONT.2844.2,ONT.2844.1	ONT.2909.1,ONT.2909.2	ONT.2947.2,ONT.2947.1/ONT.2947.3	ONT.3136.1,ONT.3136.2	ONT.3105.2,ONT.3105.1	ONT.3007.1,ONT.3007.2	ONT.2947.2/ONT.2947.3,ONT.2947.1	ONT.3070.1/ONT.3070.5,ONT.3070.2	ONT.3068.3,ONT.3068.2
chr3	1933190	1933076	-	Intron retention	ONT.5190.2/ONT.5190.6,ONT.5190.7	ONT.5190.2/ONT.5190.6,ONT.5190.7	Pt3g002030	1	--	--	--	--	--	--	--	ONT.3070.1/ONT.3070.5,ONT.3070.4	--
chr3	1933747	1933676	-	Intron retention	ONT.5190.5,ONT.5190.1|ONT.5190.8,ONT.5190.1|ONT.5190.5,ONT.5190.1/ONT.5190.2|ONT.5190.7,ONT.5190.2/ONT.5190.4/ONT.5190.1	ONT.5190.5,Pt3g002030.1|ONT.5190.8,Pt3g002030.1|ONT.5190.5,Pt3g002030.1/ONT.5190.2|ONT.5190.7,ONT.5190.2/ONT.5190.4/Pt3g002030.1	Pt3g002030	4	ONT.2844.2,ONT.2844.1	--	ONT.2947.3,ONT.2947.1	--	--	--	ONT.2947.3,ONT.2947.1/ONT.2947.2	ONT.3070.4,ONT.3070.1/ONT.3070.2/ONT.3070.3	--
chr3	1933972	1933676	-	Intron retention	ONT.5190.3,ONT.5190.1	ONT.5190.3,Pt3g002030.1	Pt3g002030	1	--	ONT.2909.1,ONT.2909.2	--	--	--	--	--	--	--
chr3	1934322	1933676	-	Intron retention	ONT.5190.6,ONT.5190.2	ONT.5190.6,ONT.5190.2	Pt3g002030	1	--	--	--	--	--	--	--	ONT.3070.5,ONT.3070.1	--
chr3	1934322	1933794	-	Intron retention	ONT.5190.6,ONT.5190.8	ONT.5190.6,ONT.5190.8	Pt3g002030	1	--	--	ONT.2947.2,ONT.2947.3	--	--	--	--	--	--
chr3	19501897	19501876	-	Alternative 3' splice site	ONT.5732.2,ONT.5732.1	ONT.5732.2,Pt3g017550.1	Pt3g017550	1	--	--	--	--	--	--	--	--	ONT.3953.2,ONT.3953.1
chr3	1963405	1963411	+	Alternative 3' splice site	ONT.3764.2,ONT.3764.3	ONT.3764.2,ONT.3764.3	Pt3g002070	1	ONT.2847.1,ONT.2847.2	--	--	--	--	--	--	--	--
chr3	1963661	1964724	+	Intron retention	ONT.3764.2,ONT.3764.3/ONT.3764.4|ONT.3764.1,ONT.3764.3/ONT.3764.3/ONT.3764.4/ONT.3764.6	ONT.3764.2,ONT.3764.3/ONT.3764.4|ONT.3764.1,ONT.3764.3/ONT.3764.3/ONT.3764.4/ONT.3764.6	Pt3g002070	2	ONT.2847.1,ONT.2847.2/ONT.2847.3	--	ONT.2950.1,ONT.2950.2/ONT.2950.3/ONT.2950.4/ONT.2950.5	--	--	--	--	--	--
chr3	19734711	19735889	+	Intron retention	ONT.4298.2,ONT.4298.3/ONT.4298.3|ONT.4298.1,ONT.4298.3/ONT.4298.3	ONT.4298.2,Pt3g017620.1/Pt3g017620.1|ONT.4298.1,Pt3g017620.1/Pt3g017620.1	Pt3g017620	2	--	--	--	--	--	ONT.3862.2,ONT.3862.1/ONT.3862.3	--	--	ONT.3955.2,ONT.3955.1/ONT.3955.3
chr3	19737332	19737339	+	Alternative 5' splice site	ONT.4298.2,ONT.4298.3/ONT.4298.3	ONT.4298.2,Pt3g017620.1/Pt3g017620.1	Pt3g017620	1	--	--	--	--	--	--	--	--	ONT.3955.2,ONT.3955.1/ONT.3955.3
chr3	19742804	19742880	+	Exon skipping	ONT.4298.3/ONT.4298.3,ONT.4298.4	Pt3g017620.1/Pt3g017620.1,Pt3g017620.2	Pt3g017620	1	--	--	--	ONT.4018.1/ONT.4018.2,ONT.4018.3	--	--	--	--	--
chr3	20515233	20515205	-	Alternative 3' splice site	ONT.5747.3,ONT.5747.4	ONT.5747.3,ONT.5747.4	ONT.5747	3	ONT.3651.2,ONT.3651.1	ONT.3725.2,ONT.3725.1	ONT.3792.2,ONT.3792.1	--	--	--	--	--	--
chr3	2068971	2068824	-	Intron retention	ONT.5197.1,ONT.5197.2	ONT.5197.1,Pt3g002230.1	Pt3g002230	1	--	--	ONT.2958.1,ONT.2958.2	--	--	--	--	--	--
chr3	2075807	2075244	-	Intron retention	ONT.5198.2,ONT.5198.1	ONT.5198.2,Pt3g002240.1	Pt3g002240	1	--	ONT.2921.1,ONT.2921.2	--	--	--	--	--	--	--
chr3	2115566	2115436	-	Exon skipping	ONT.5199.2,ONT.5199.1	ONT.5199.2,ONT.5199.1	Pt3g002290	8	ONT.2859.2,ONT.2859.1	ONT.2923.2,ONT.2923.1	ONT.2961.2,ONT.2961.1	ONT.3150.1,ONT.3150.2	ONT.3120.2,ONT.3120.1	ONT.3021.2,ONT.3021.1	ONT.2961.2,ONT.2961.1	ONT.3084.2,ONT.3084.1	--
chr3	21187796	21187800	+	Alternative 5' splice site	ONT.4320.2,ONT.4320.3	ONT.4320.2,ONT.4320.3	Pt3g018410	2	--	--	ONT.3802.2,ONT.3802.1	--	ONT.4022.1,ONT.4022.2	--	--	--	--
chr3	2119836	2119776	-	Exon skipping	ONT.5200.3,ONT.5200.1	ONT.5200.3,ONT.5200.1	Pt3g002290	1	--	ONT.2924.3,ONT.2924.2	--	--	--	--	--	--	--
chr3	2120092	2119776	-	Exon skipping	ONT.5200.3,ONT.5200.2	ONT.5200.3,ONT.5200.2	Pt3g002290	1	--	ONT.2924.3,ONT.2924.1	--	--	--	--	--	--	--
chr3	2120092	2120060	-	Exon skipping	ONT.5200.1,ONT.5200.2|ONT.5200.1/ONT.5200.1,ONT.5200.2|ONT.5200.1,ONT.5200.2/ONT.5200.2	ONT.5200.1,ONT.5200.2|ONT.5200.1/ONT.5200.1,ONT.5200.2|ONT.5200.1,ONT.5200.2/ONT.5200.2	Pt3g002290	8	--	ONT.2924.2,ONT.2924.1	ONT.2962.1,ONT.2962.2	ONT.3151.3,ONT.3151.1/ONT.3151.2	ONT.3121.1/ONT.3121.2,ONT.3121.3	ONT.3022.1,ONT.3022.2	ONT.2962.1,ONT.2962.2	ONT.3085.1,ONT.3085.2	ONT.3083.1/ONT.3083.2,ONT.3083.3
chr3	21212091	21212079	-	Alternative 5' splice site	ONT.5759.2,ONT.5759.1	Pt3g018360.2,Pt3g018360.1	Pt3g018360	1	--	--	--	--	--	--	--	ONT.3977.2,ONT.3977.1	--
chr3	21400768	21400670	-	Intron retention	ONT.5763.2,ONT.5763.1	Pt3g018220.2,Pt3g018220.1	Pt3g018220	1	--	--	--	--	ONT.4029.1,ONT.4029.2	--	--	--	--
chr3	21435101	21435014	-	Alternative 5' splice site	ONT.5764.1,ONT.5764.5	Pt3g018210.1,ONT.5764.5	Pt3g018210	1	--	ONT.3748.1,ONT.3748.2	--	--	--	--	--	--	--
chr3	21490668	21490014	-	Intron retention	ONT.5765.1,ONT.5765.3/ONT.5765.2	ONT.5765.1,ONT.5765.3/Pt3g018200.1	Pt3g018200	1	--	--	--	ONT.4060.1,ONT.4060.2/ONT.4060.3	--	--	--	--	--
chr3	21491982	21491894	-	Exon skipping	ONT.5765.3,ONT.5765.2|ONT.5765.3,ONT.5765.2/ONT.5765.2/ONT.5765.2|ONT.5765.3,ONT.5765.2/ONT.5765.2|ONT.5765.3,ONT.5765.1/ONT.5765.2	ONT.5765.3,Pt3g018200.1|ONT.5765.3,Pt3g018200.1/Pt3g018200.1/Pt3g018200.1|ONT.5765.3,Pt3g018200.1/Pt3g018200.1|ONT.5765.3,ONT.5765.1/Pt3g018200.1	Pt3g018200	8	ONT.3674.1,ONT.3674.2	ONT.3749.2,ONT.3749.1/ONT.3749.3/ONT.3749.4	ONT.3812.1,ONT.3812.2/ONT.3812.3	ONT.4060.2,ONT.4060.1/ONT.4060.3	--	ONT.3901.2,ONT.3901.1/ONT.3901.3	ONT.3830.2,ONT.3830.1/ONT.3830.3/ONT.3830.5	ONT.3984.3,ONT.3984.1/ONT.3984.2	ONT.3997.2,ONT.3997.1
chr3	21568034	21568187	+	Intron retention	ONT.4329.4,ONT.4329.2	Pt3g018600.2,ONT.4329.2	Pt3g018600	1	--	--	--	--	ONT.4033.2,ONT.4033.1	--	--	--	--
chr3	21571969	21571931	-	Alternative 3' splice site	ONT.5767.2,ONT.5767.1	Pt3g018610.8,Pt3g018610.9	Pt3g018610	1	--	--	--	--	--	--	--	ONT.3988.1,ONT.3988.2	--
chr3	21863388	21863709	+	Intron retention	ONT.4336.1,ONT.4336.2	ONT.4336.1,Pt3g018760.1	Pt3g018760	2	--	--	--	--	--	ONT.3912.2,ONT.3912.1	ONT.3840.2,ONT.3840.1	--	--
chr3	21863388	21863979	+	Intron retention	ONT.4336.4,ONT.4336.2	ONT.4336.4,Pt3g018760.1	Pt3g018760	1	--	--	--	ONT.4069.2,ONT.4069.1	--	--	--	--	--
chr3	21962165	21961704	-	Intron retention	ONT.5771.1,ONT.5771.2	Pt3g018860.6,Pt3g018860.3	Pt3g018860	1	--	--	--	--	--	--	--	ONT.3998.1,ONT.3998.2	--
chr3	2227784	2228356	+	Exon skipping	ONT.3773.2,ONT.3773.1	ONT.3773.2,Pt3g002460.1	Pt3g002460	9	ONT.2868.1,ONT.2868.2	ONT.2931.1,ONT.2931.2	ONT.2970.2,ONT.2970.1	ONT.3159.1,ONT.3159.2	ONT.3129.1,ONT.3129.2	ONT.3029.1,ONT.3029.2	ONT.2968.1,ONT.2968.2	ONT.3091.2,ONT.3091.1	ONT.3090.3,ONT.3090.1
chr3	22355509	22355420	-	Intron retention	ONT.5773.2,ONT.5773.1	ONT.5773.2,Pt3g018930.1	Pt3g018930	1	--	--	--	--	--	--	ONT.3848.2,ONT.3848.1	--	--
chr3	22355803	22355748	-	Alternative 3' splice site	ONT.5773.1,ONT.5773.3	Pt3g018930.1,ONT.5773.3	Pt3g018930	1	--	ONT.3762.1,ONT.3762.2	--	--	--	--	--	--	--
chr3	2246109	2245747	-	Intron retention	ONT.5205.3,ONT.5205.2	ONT.5205.3,ONT.5205.2	ONT.5205	1	--	--	--	--	--	--	--	--	ONT.3091.2,ONT.3091.3
chr3	2258328	2257904	-	Intron retention	ONT.5206.2,ONT.5206.1	ONT.5206.2,Pt3g002500.1	Pt3g002500	1	--	--	--	--	ONT.3131.2,ONT.3131.1	--	--	--	--
chr3	2274724	2274646	-	Exon skipping	ONT.5207.2,ONT.5207.1	Pt3g002520.2,Pt3g002520.1	Pt3g002520	9	ONT.2871.2,ONT.2871.1	ONT.2934.1,ONT.2934.2	ONT.2973.2,ONT.2973.1	ONT.3162.2,ONT.3162.1	ONT.3132.1,ONT.3132.2	ONT.3032.1,ONT.3032.2	ONT.2971.1,ONT.2971.2	ONT.3094.1,ONT.3094.2	ONT.3093.1,ONT.3093.2
chr3	2288179	2288118	-	Exon skipping	ONT.5208.2,ONT.5208.4|ONT.5208.2/ONT.5208.5,ONT.5208.4|ONT.5208.1/ONT.5208.2,ONT.5208.4	ONT.5208.2,Pt3g002530.1|ONT.5208.2/ONT.5208.5,Pt3g002530.1|ONT.5208.1/ONT.5208.2,Pt3g002530.1	Pt3g002530	6	ONT.2872.1,ONT.2872.2	--	--	ONT.3163.1/ONT.3163.3,ONT.3163.2	ONT.3133.1,ONT.3133.2	ONT.3033.1,ONT.3033.2	--	ONT.3095.1/ONT.3095.3,ONT.3095.2	ONT.3094.1,ONT.3094.2
chr3	2289093	2289091	-	Alternative 5' splice site	ONT.5208.4,ONT.5208.1	Pt3g002530.1,ONT.5208.1	Pt3g002530	1	--	--	--	ONT.3163.2,ONT.3163.1	--	--	--	--	--
chr3	2289104	2289091	-	Alternative 5' splice site	ONT.5208.2,ONT.5208.1	ONT.5208.2,ONT.5208.1	Pt3g002530	1	--	--	--	ONT.3163.3,ONT.3163.1	--	--	--	--	--
chr3	2289104	2289093	-	Alternative 5' splice site	ONT.5208.2,ONT.5208.4|ONT.5208.2,ONT.5208.4/ONT.5208.5	ONT.5208.2,Pt3g002530.1|ONT.5208.2,Pt3g002530.1/ONT.5208.5	Pt3g002530	6	ONT.2872.1,ONT.2872.2	--	--	ONT.3163.3,ONT.3163.2	ONT.3133.1,ONT.3133.2	ONT.3033.1,ONT.3033.2	--	ONT.3095.1,ONT.3095.2/ONT.3095.3	ONT.3094.1,ONT.3094.2
chr3	22911635	22911755	+	Intron retention	ONT.4350.2,ONT.4350.3	Pt3g019130.4,Pt3g019130.2	Pt3g019130	1	--	--	--	--	--	--	--	--	ONT.4020.1,ONT.4020.2
chr3	2293013	2293034	+	Alternative 3' splice site	ONT.3774.2,ONT.3774.1	ONT.3774.2,ONT.3774.1	ONT.3774	1	--	--	--	--	ONT.3134.2,ONT.3134.1	--	--	--	--
chr3	22960542	22960638	+	Intron retention	ONT.4352.1,ONT.4352.2/ONT.4352.3/ONT.4352.2	ONT.4352.1,Pt3g019190.3/Pt3g019190.2/Pt3g019190.3	Pt3g019190	1	--	--	--	--	--	--	--	--	ONT.4024.1,ONT.4024.2/ONT.4024.3/ONT.4024.4
chr3	23134800	23133933	-	Intron retention	ONT.5783.2,ONT.5783.1	ONT.5783.2,Pt3g019340.1	Pt3g019340	1	--	--	--	--	--	--	ONT.3865.1,ONT.3865.2	--	--
chr3	23143061	23142980	-	Exon skipping	ONT.5784.1,ONT.5784.2	ONT.5784.1,ONT.5784.2	Pt3g019370	2	--	--	--	ONT.4095.2,ONT.4095.1	--	--	--	--	ONT.4031.1,ONT.4031.2
chr3	23267975	23267863	-	Exon skipping	ONT.5787.4,ONT.5787.2|ONT.5787.4,ONT.5787.1	Pt3g019460.2,ONT.5787.2|Pt3g019460.2,ONT.5787.1	Pt3g019460	8	ONT.3709.1,ONT.3709.2	--	ONT.3849.2,ONT.3849.1	ONT.4100.2,ONT.4100.1	ONT.4070.1,ONT.4070.2	ONT.3942.2,ONT.3942.1	ONT.3871.2,ONT.3871.1	ONT.4021.3,ONT.4021.2	ONT.4034.2,ONT.4034.1
chr3	23269382	23269379	-	Alternative 5' splice site	ONT.5787.2/ONT.5787.4,ONT.5787.3|ONT.5787.4,ONT.5787.1	ONT.5787.2/Pt3g019460.2,ONT.5787.3|Pt3g019460.2,ONT.5787.1	Pt3g019460	2	--	--	--	--	--	ONT.3942.2,ONT.3942.1	--	ONT.4021.2/ONT.4021.3,ONT.4021.1	--
chr3	23324180	23323785	-	Intron retention	ONT.5788.2,ONT.5788.1	ONT.5788.2,Pt3g019530.1	Pt3g019530	1	--	--	--	--	--	--	--	ONT.4023.2,ONT.4023.1	--
chr3	23329530	23329328	-	Intron retention	ONT.5789.2,ONT.5789.1	ONT.5789.2,ONT.5789.1	Pt3g019540	1	--	--	--	--	ONT.4073.2,ONT.4073.1	--	--	--	--
chr3	2355680	2355576	-	Exon skipping	ONT.5214.3/ONT.5214.3,ONT.5214.2|ONT.5214.3,ONT.5214.2	Pt3g002630.3/Pt3g002630.3,Pt3g002630.1|Pt3g002630.3,Pt3g002630.1	Pt3g002630	6	--	--	ONT.2981.1/ONT.2981.2,ONT.2981.3	ONT.3169.2,ONT.3169.1	ONT.3140.1,ONT.3140.2	--	ONT.2980.2,ONT.2980.1	ONT.3102.1,ONT.3102.2	ONT.3101.1,ONT.3101.2
chr3	23910448	23910406	-	Exon skipping	ONT.5793.2,ONT.5793.1	ONT.5793.2,ONT.5793.1	Pt3g019770	2	ONT.3719.1,ONT.3719.2	--	ONT.3859.2,ONT.3859.1	--	--	--	--	--	--
chr3	23911858	23911734	-	Exon skipping	ONT.5793.3,ONT.5793.1	ONT.5793.3,ONT.5793.1	Pt3g019770	1	--	--	--	--	ONT.4082.2,ONT.4082.1	--	--	--	--
chr3	24194342	24194395	+	Exon skipping	ONT.4369.1,ONT.4369.2	Pt3g019940.2,Pt3g019940.1	Pt3g019940	1	--	--	--	--	--	--	--	--	ONT.4051.1,ONT.4051.2
chr3	2424405	2424072	-	Intron retention	ONT.5219.1,ONT.5219.2	ONT.5219.1,Pt3g002730.1	Pt3g002730	1	--	--	--	--	--	--	--	--	ONT.3110.1,ONT.3110.2
chr3	24283041	24282911	-	Intron retention	ONT.5800.3,ONT.5800.4	ONT.5800.3,ONT.5800.4	ONT.5800	4	--	--	--	ONT.4121.2,ONT.4121.3	--	ONT.3960.2,ONT.3960.1	ONT.3890.1,ONT.3890.3	--	ONT.4053.4,ONT.4053.3
chr3	24283316	24283186	-	Alternative 3' splice site	ONT.5800.5,ONT.5800.2	ONT.5800.5,ONT.5800.2	ONT.5800	3	--	ONT.3799.2,ONT.3799.1	--	--	--	--	ONT.3890.4,ONT.3890.2	--	ONT.4053.1,ONT.4053.2
chr3	24283452	24282911	-	Intron retention	ONT.5800.3,ONT.5800.5|ONT.5800.3,ONT.5800.2	ONT.5800.3,ONT.5800.5|ONT.5800.3,ONT.5800.2	ONT.5800	4	--	--	--	ONT.4121.2,ONT.4121.1	--	--	ONT.3890.1,ONT.3890.4	ONT.4042.2,ONT.4042.1	ONT.4053.4,ONT.4053.2
chr3	24283452	24283186	-	Intron retention	ONT.5800.4,ONT.5800.2	ONT.5800.4,ONT.5800.2	ONT.5800	3	--	--	--	--	ONT.4092.2,ONT.4092.1	--	ONT.3890.3,ONT.3890.2	--	ONT.4053.3,ONT.4053.2
chr3	24283452	24283316	-	Intron retention	ONT.5800.4,ONT.5800.1|ONT.5800.4,ONT.5800.5	ONT.5800.4,ONT.5800.1|ONT.5800.4,ONT.5800.5	ONT.5800	4	ONT.3726.2,ONT.3726.1	--	--	ONT.4121.3,ONT.4121.1	--	--	ONT.3890.3,ONT.3890.4	--	ONT.4053.3,ONT.4053.1
chr3	24285002	24284960	-	Alternative 5' splice site	ONT.5800.4,ONT.5800.1	ONT.5800.4,ONT.5800.1	ONT.5800	1	ONT.3726.2,ONT.3726.1	--	--	--	--	--	--	--	--
chr3	2465222	2465218	-	Alternative 5' splice site	ONT.5222.1/ONT.5222.1,ONT.5222.2	Pt3g002810.1/Pt3g002810.1,ONT.5222.2	Pt3g002810	1	--	--	ONT.2989.2/ONT.2989.3,ONT.2989.1	--	--	--	--	--	--
chr3	2467013	2466623	-	Exon skipping	ONT.5222.2,ONT.5222.1/ONT.5222.1|ONT.5222.4,ONT.5222.1/ONT.5222.1	ONT.5222.2,Pt3g002810.1/Pt3g002810.1|ONT.5222.4,Pt3g002810.1/Pt3g002810.1	Pt3g002810	2	--	--	ONT.2989.1,ONT.2989.2/ONT.2989.3	--	ONT.3154.3,ONT.3154.1/ONT.3154.2	--	--	--	--
chr3	2505032	2505046	+	Alternative 5' splice site	ONT.3786.2,ONT.3786.1	Pt3g002860.1,ONT.3786.1	Pt3g002860	5	ONT.2895.1,ONT.2895.2	--	ONT.2994.1,ONT.2994.2	ONT.3186.1,ONT.3186.2	--	--	--	ONT.3119.2,ONT.3119.1	ONT.3120.1,ONT.3120.2
chr3	2507353	2507376	+	Alternative 3' splice site	ONT.3787.5,ONT.3787.3|ONT.3787.4,ONT.3787.1/ONT.3787.3	ONT.3787.5,ONT.3787.3|ONT.3787.4,ONT.3787.1/ONT.3787.3	Pt3g002880	3	ONT.2896.2,ONT.2896.1	--	--	--	--	ONT.3056.1,ONT.3056.2	ONT.2998.2,ONT.2998.1/ONT.2998.3	--	--
chr3	2507354	2507376	+	Alternative 3' splice site	ONT.3787.8,ONT.3787.3|ONT.3787.8,ONT.3787.1/ONT.3787.3	ONT.3787.8,ONT.3787.3|ONT.3787.8,ONT.3787.1/ONT.3787.3	Pt3g002880	4	--	ONT.2959.2,ONT.2959.1	ONT.2995.2,ONT.2995.4	--	--	--	--	ONT.3120.2,ONT.3120.1	ONT.3121.2,ONT.3121.1/ONT.3121.3
chr3	2507354	2507393	+	Exon skipping	ONT.3787.2,ONT.3787.8	Pt3g002880.1,ONT.3787.8	Pt3g002880	1	--	--	ONT.2995.1,ONT.2995.2	--	--	--	--	--	--
chr3	2507376	2507393	+	Exon skipping	ONT.3787.2,ONT.3787.3	Pt3g002880.1,ONT.3787.3	Pt3g002880	1	--	--	ONT.2995.1,ONT.2995.4	--	--	--	--	--	--
chr3	2530817	2530802	-	Alternative 5' splice site	ONT.5226.1,ONT.5226.2	ONT.5226.1,ONT.5226.2	Pt3g002920	3	--	--	--	--	ONT.3163.1,ONT.3163.2	--	ONT.3001.1,ONT.3001.2	ONT.3123.1,ONT.3123.2	--
chr3	2552517	2551960	-	Intron retention	ONT.5227.2,ONT.5227.1	ONT.5227.2,Pt3g002930.1	Pt3g002930	1	--	ONT.2965.2,ONT.2965.1	--	--	--	--	--	--	--
chr3	25654338	25654358	+	Alternative 3' splice site	ONT.4387.2,ONT.4387.1	Pt3g020740.1,Pt3g020740.2	Pt3g020740	1	--	--	--	ONT.4140.1,ONT.4140.2	--	--	--	--	--
chr3	25660574	25660476	-	Intron retention	ONT.5809.2,ONT.5809.1	ONT.5809.2,Pt3g020750.1	Pt3g020750	1	--	--	--	--	--	--	--	--	ONT.4070.2,ONT.4070.1
chr3	25843231	25843132	-	Exon skipping	ONT.5811.1,ONT.5811.2	ONT.5811.1,ONT.5811.2	ONT.5811	9	ONT.3743.1,ONT.3743.2	ONT.3817.2,ONT.3817.1	ONT.3886.1,ONT.3886.2	ONT.4144.2,ONT.4144.1	ONT.4113.1,ONT.4113.2	ONT.3978.1,ONT.3978.2	ONT.3909.2,ONT.3909.1	ONT.4061.2,ONT.4061.1	ONT.4074.2,ONT.4074.1
chr3	26059157	26059148	-	Alternative 3' splice site	ONT.5814.1,ONT.5814.4	Pt3g020900.1,ONT.5814.4	Pt3g020900	1	--	ONT.3821.1,ONT.3821.2	--	--	--	--	--	--	--
chr3	26061624	26061181	-	Intron retention	ONT.5814.3,ONT.5814.1	ONT.5814.3,Pt3g020900.1	Pt3g020900	3	--	--	--	--	--	ONT.3980.2,ONT.3980.1	--	ONT.4063.2,ONT.4063.1	ONT.4076.3,ONT.4076.2
chr3	26201785	26201782	-	Alternative 3' splice site	ONT.5816.7,ONT.5816.1	ONT.5816.7,ONT.5816.1	Pt3g020990	1	--	--	--	--	--	--	--	ONT.4066.2,ONT.4066.1	--
chr3	26212697	26212705	+	Alternative 3' splice site	ONT.4395.2,ONT.4395.1	ONT.4395.2,Pt3g021010.1	Pt3g021010	5	ONT.3752.1,ONT.3752.2	ONT.3825.1,ONT.3825.2	--	--	--	ONT.3985.2,ONT.3985.1	ONT.3917.1,ONT.3917.2	--	ONT.4081.1,ONT.4081.2
chr3	2667384	2667477	+	Intron retention	ONT.3795.5,ONT.3795.6/ONT.3795.9|ONT.3795.2,ONT.3795.10	Pt3g003140.4,ONT.3795.6/ONT.3795.9|ONT.3795.2,ONT.3795.10	Pt3g003140	2	--	--	--	--	ONT.3176.1,ONT.3176.4	--	--	--	ONT.3138.1,ONT.3138.2/ONT.3138.4
chr3	2667384	2667496	+	Intron retention	ONT.3795.2,ONT.3795.3	ONT.3795.2,ONT.3795.3	Pt3g003140	1	--	--	--	--	ONT.3176.1,ONT.3176.3	--	--	--	--
chr3	2667384	2667501	+	Intron retention	ONT.3795.5,ONT.3795.7|ONT.3795.2,ONT.3795.1/ONT.3795.7|ONT.3795.2,ONT.3795.1	Pt3g003140.4,Pt3g003140.1|ONT.3795.2,Pt3g003140.2/Pt3g003140.1|ONT.3795.2,Pt3g003140.2	Pt3g003140	3	--	--	--	ONT.3204.2,ONT.3204.1/ONT.3204.3	ONT.3176.1,ONT.3176.2	--	--	--	ONT.3138.1,ONT.3138.3
chr3	2667477	2667496	+	Alternative 3' splice site	ONT.3795.4,ONT.3795.8|ONT.3795.10,ONT.3795.3	ONT.3795.4,ONT.3795.8|ONT.3795.10,ONT.3795.3	Pt3g003140	2	--	ONT.2977.1,ONT.2977.2	--	--	ONT.3176.4,ONT.3176.3	--	--	--	--
chr3	2667477	2667501	+	Alternative 3' splice site	ONT.3795.6/ONT.3795.9,ONT.3795.7|ONT.3795.10,ONT.3795.1	ONT.3795.6/ONT.3795.9,Pt3g003140.1|ONT.3795.10,Pt3g003140.2	Pt3g003140	2	--	--	--	--	ONT.3176.4,ONT.3176.2	--	--	--	ONT.3138.2/ONT.3138.4,ONT.3138.3
chr3	2667496	2667501	+	Alternative 3' splice site	ONT.3795.3,ONT.3795.1	ONT.3795.3,Pt3g003140.2	Pt3g003140	2	--	--	--	--	ONT.3176.3,ONT.3176.2	ONT.3072.1,ONT.3072.2	--	--	--
chr3	2667868	2667873	+	Alternative 3' splice site	ONT.3795.6,ONT.3795.5/ONT.3795.7/ONT.3795.9|ONT.3795.10,ONT.3795.2/ONT.3795.1/ONT.3795.3	ONT.3795.6,Pt3g003140.4/Pt3g003140.1/ONT.3795.9|ONT.3795.10,ONT.3795.2/Pt3g003140.2/ONT.3795.3	Pt3g003140	2	--	--	--	--	ONT.3176.4,ONT.3176.1/ONT.3176.2/ONT.3176.3	--	--	--	ONT.3138.2,ONT.3138.1/ONT.3138.3/ONT.3138.4
chr3	2670446	2670742	+	Alternative 5' splice site	ONT.3796.2,ONT.3796.3	ONT.3796.2,ONT.3796.3	Pt3g003150	1	--	--	--	--	ONT.3177.1,ONT.3177.2	--	--	--	--
chr3	2679214	2679298	+	Intron retention	ONT.3797.3,ONT.3797.1	ONT.3797.3,ONT.3797.1	Pt3g003150	5	--	--	--	ONT.3206.4,ONT.3206.2	ONT.3178.3,ONT.3178.1	ONT.3074.2,ONT.3074.4	ONT.3016.4,ONT.3016.1	ONT.3138.3,ONT.3138.1	--
chr3	2679214	2680870	+	Intron retention	ONT.3797.3,ONT.3797.2/ONT.3797.2|ONT.3797.3,ONT.3797.2	ONT.3797.3,ONT.3797.2/ONT.3797.2|ONT.3797.3,ONT.3797.2	Pt3g003150	5	--	--	--	ONT.3206.4,ONT.3206.1/ONT.3206.3	ONT.3178.3,ONT.3178.2	ONT.3074.2,ONT.3074.1/ONT.3074.3	ONT.3016.4,ONT.3016.2/ONT.3016.3	ONT.3138.3,ONT.3138.2	--
chr3	2679298	2680870	+	Alternative 3' splice site	ONT.3797.1,ONT.3797.2|ONT.3797.1,ONT.3797.2/ONT.3797.2	ONT.3797.1,ONT.3797.2|ONT.3797.1,ONT.3797.2/ONT.3797.2	Pt3g003150	9	ONT.2916.1,ONT.2916.2	ONT.2979.1,ONT.2979.2/ONT.2979.3	ONT.3014.2,ONT.3014.1	ONT.3206.2,ONT.3206.1/ONT.3206.3	ONT.3178.1,ONT.3178.2	ONT.3074.4,ONT.3074.1/ONT.3074.3	ONT.3016.1,ONT.3016.2/ONT.3016.3	ONT.3138.1,ONT.3138.2	ONT.3140.1,ONT.3140.2/ONT.3140.3
chr3	2684357	2684379	+	Alternative 3' splice site	ONT.3798.4/ONT.3798.5,ONT.3798.2|ONT.3798.4,ONT.3798.6|ONT.3798.4,ONT.3798.2	ONT.3798.4/ONT.3798.5,Pt3g003160.1|ONT.3798.4,Pt3g003160.1	Pt3g003160	4	--	--	ONT.3015.2/ONT.3015.3,ONT.3015.1	ONT.3207.1,ONT.3207.2	--	--	ONT.3017.1,ONT.3017.2	ONT.3139.2,ONT.3139.1	--
chr3	2685078	2685228	+	Intron retention	ONT.3798.5,ONT.3798.2/ONT.3798.4|ONT.3798.1,ONT.3798.4	ONT.3798.5,Pt3g003160.1/ONT.3798.4|ONT.3798.1,ONT.3798.4	Pt3g003160	2	--	--	ONT.3015.3,ONT.3015.1/ONT.3015.2	--	--	--	--	--	ONT.3141.1,ONT.3141.2
chr3	2685803	2686004	+	Intron retention	ONT.3798.5,ONT.3798.2/ONT.3798.4	ONT.3798.5,Pt3g003160.1/ONT.3798.4	Pt3g003160	1	--	--	ONT.3015.3,ONT.3015.1/ONT.3015.2	--	--	--	--	--	--
chr3	2686271	2686807	+	Intron retention	ONT.3798.3,ONT.3798.4	ONT.3798.3,ONT.3798.4	Pt3g003160	1	--	--	--	--	--	ONT.3075.1,ONT.3075.2	--	--	--
chr3	2694732	2695144	+	Intron retention	ONT.3799.2,ONT.3799.1	ONT.3799.2,Pt3g003180.1	Pt3g003180	1	ONT.2918.2,ONT.2918.1	--	--	--	--	--	--	--	--
chr3	2706836	2706852	+	Alternative 3' splice site	ONT.3801.1,ONT.3801.2	ONT.3801.1,ONT.3801.2	Pt3g003190	2	--	ONT.2983.2,ONT.2983.1	--	ONT.3211.2,ONT.3211.1	--	--	--	--	--
chr3	27542304	27542227	-	Intron retention	ONT.5829.3,ONT.5829.1	ONT.5829.3,ONT.5829.1	ONT.5829	3	--	--	--	ONT.4169.2,ONT.4169.1	ONT.4142.2,ONT.4142.1	ONT.4000.1,ONT.4000.2	--	--	--
chr3	27542611	27542227	-	Intron retention	ONT.5829.2,ONT.5829.1	ONT.5829.2,ONT.5829.1	ONT.5829	1	--	--	--	--	--	--	--	--	ONT.4098.1,ONT.4098.2
chr3	27651081	27651069	-	Alternative 3' splice site	ONT.5833.1/ONT.5833.1,ONT.5833.2/ONT.5833.3|ONT.5833.1/ONT.5833.1,ONT.5833.2|ONT.5833.1/ONT.5833.1,ONT.5833.2/ONT.5833.2|ONT.5833.1/ONT.5833.1/ONT.5833.1,ONT.5833.2/ONT.5833.2	Pt3g021640.4/Pt3g021640.4,Pt3g021640.2/Pt3g021640.2|Pt3g021640.4/Pt3g021640.4,Pt3g021640.2|Pt3g021640.4/Pt3g021640.4/Pt3g021640.4,Pt3g021640.2/Pt3g021640.2	Pt3g021640	5	--	--	--	ONT.4177.1/ONT.4177.4,ONT.4177.2/ONT.4177.3	ONT.4150.1/ONT.4150.3,ONT.4150.2	ONT.4008.1/ONT.4008.3/ONT.4008.4,ONT.4008.2/ONT.4008.5	--	ONT.4092.2/ONT.4092.4,ONT.4092.1/ONT.4092.3	ONT.4106.1/ONT.4106.3,ONT.4106.2
chr3	27656990	27657022	+	Alternative 3' splice site	ONT.4412.3,ONT.4412.1/ONT.4412.2	Pt3g021620.2,Pt3g021620.1/Pt3g021620.3	Pt3g021620	1	--	--	--	--	--	--	--	--	ONT.4108.3,ONT.4108.1/ONT.4108.2
chr3	27678398	27679189	+	Intron retention	ONT.4414.2,ONT.4414.1	ONT.4414.2,ONT.4414.1	Pt3g021590	5	--	--	--	ONT.4182.2,ONT.4182.1	ONT.4155.1,ONT.4155.2	ONT.4013.1,ONT.4013.2	ONT.3944.1,ONT.3944.2	--	ONT.4111.2,ONT.4111.1
chr3	27688778	27688688	-	Intron retention	ONT.5837.3,ONT.5837.2|ONT.5837.3,ONT.5837.2/ONT.5837.5|ONT.5837.3,ONT.5837.2/ONT.5837.2|ONT.5837.3,ONT.5837.2/ONT.5837.1/ONT.5837.2|ONT.5837.3,ONT.5837.1/ONT.5837.2|ONT.5837.3,ONT.5837.1/ONT.5837.2/ONT.5837.5|ONT.5837.3,ONT.5837.2/ONT.5837.2/ONT.5837.5	ONT.5837.3,Pt3g021570.1|ONT.5837.3,Pt3g021570.1/Pt3g021570.1|ONT.5837.3,Pt3g021570.1/ONT.5837.1/Pt3g021570.1|ONT.5837.3,ONT.5837.1/Pt3g021570.1|ONT.5837.3,ONT.5837.1/Pt3g021570.1/Pt3g021570.1|ONT.5837.3,Pt3g021570.1/Pt3g021570.1/Pt3g021570.1	Pt3g021570	9	ONT.3780.1,ONT.3780.2	ONT.3856.2,ONT.3856.1	ONT.3922.2,ONT.3922.1/ONT.3922.3	ONT.4183.1,ONT.4183.2/ONT.4183.3	ONT.4156.3,ONT.4156.1/ONT.4156.2/ONT.4156.5	ONT.4014.2,ONT.4014.1/ONT.4014.3/ONT.4014.4	ONT.3945.2,ONT.3945.1/ONT.3945.3	ONT.4098.1,ONT.4098.2	ONT.4112.3,ONT.4112.1/ONT.4112.2/ONT.4112.4
chr3	27867772	27867671	-	Intron retention	ONT.5839.2,ONT.5839.1	ONT.5839.2,Pt3g021460.1	Pt3g021460	1	--	--	--	--	--	--	--	--	ONT.4116.2,ONT.4116.1
chr3	28067737	28067914	+	Exon skipping	ONT.4418.3,ONT.4418.2/ONT.4418.2	ONT.4418.3,Pt3g022680.2/Pt3g022680.2	Pt3g022680	1	--	--	--	--	--	ONT.4023.4,ONT.4023.2/ONT.4023.3	--	--	--
chr3	2812555	2813078	+	Intron retention	ONT.3812.2,ONT.3812.1|ONT.3812.2,ONT.3812.1/ONT.3812.1	ONT.3812.2,Pt3g003370.1|ONT.3812.2,Pt3g003370.1/Pt3g003370.1	Pt3g003370	5	--	ONT.2989.2,ONT.2989.1	--	ONT.3224.2,ONT.3224.1	--	--	ONT.3036.2,ONT.3036.1	ONT.3157.1,ONT.3157.2	ONT.3159.2,ONT.3159.1/ONT.3159.3
chr3	28147984	28148131	+	Intron retention	ONT.4421.2,ONT.4421.1|ONT.4421.2,ONT.4421.1/ONT.4421.1	ONT.4421.2,Pt3g022610.3|ONT.4421.2,Pt3g022610.3/Pt3g022610.3	Pt3g022610	5	--	--	--	ONT.4195.1,ONT.4195.2	ONT.4168.2,ONT.4168.1	ONT.4026.2,ONT.4026.1/ONT.4026.3	ONT.3957.2,ONT.3957.1	--	ONT.4124.2,ONT.4124.1
chr3	28199073	28199135	+	Alternative 5' splice site	ONT.4422.3,ONT.4422.2	ONT.4422.3,ONT.4422.2	Pt3g022570	1	--	--	--	--	ONT.4170.2,ONT.4170.1	--	--	--	--
chr3	28284563	28284799	+	Intron retention	ONT.4429.2,ONT.4429.3	ONT.4429.2,ONT.4429.3	Pt3g022470	1	--	--	--	ONT.4201.1,ONT.4201.2	--	--	--	--	--
chr3	28286207	28286209	+	Alternative 5' splice site	ONT.4429.2,ONT.4429.3	ONT.4429.2,ONT.4429.3	Pt3g022470	1	--	--	--	ONT.4201.1,ONT.4201.2	--	--	--	--	--
chr3	28374756	28374757	+	Alternative 5' splice site	ONT.4428.1/ONT.4428.3,ONT.4428.6	ONT.4428.1/ONT.4428.3,ONT.4428.6	Pt3g022400	1	--	--	--	--	--	--	--	ONT.4117.1/ONT.4117.6,ONT.4117.7	--
chr3	28374756	28375533	+	Intron retention	ONT.4428.5,ONT.4428.3/ONT.4428.4	ONT.4428.5,ONT.4428.3/ONT.4428.4	Pt3g022400	1	--	ONT.3871.2,ONT.3871.1/ONT.3871.3	--	--	--	--	--	--	--
chr3	28376652	28376659	+	Alternative 3' splice site	ONT.4428.5/ONT.4428.4,ONT.4428.3|ONT.4428.2,ONT.4428.3|ONT.4428.1/ONT.4428.6,ONT.4428.3|ONT.4428.4,ONT.4428.3	ONT.4428.5/ONT.4428.4,ONT.4428.3|ONT.4428.2,ONT.4428.3|ONT.4428.1/ONT.4428.6,ONT.4428.3|ONT.4428.4,ONT.4428.3	Pt3g022400	7	--	ONT.3871.2/ONT.3871.3,ONT.3871.1	--	ONT.4203.2,ONT.4203.1	ONT.4175.1,ONT.4175.2	ONT.4034.1,ONT.4034.2	ONT.3965.1,ONT.3965.2	ONT.4117.1/ONT.4117.7,ONT.4117.6	ONT.4130.1,ONT.4130.2
chr3	28499955	28500112	+	Alternative 5' splice site	ONT.4432.7,ONT.4432.1	Pt3g022290.3,Pt3g022290.1	Pt3g022290	1	--	--	--	--	ONT.4176.1,ONT.4176.2	--	--	--	--
chr3	28500016	28500112	+	Alternative 5' splice site	ONT.4432.6,ONT.4432.1	ONT.4432.6,Pt3g022290.1	Pt3g022290	1	--	--	--	ONT.4204.3,ONT.4204.4	--	--	--	--	--
chr3	28500112	28500945	+	Intron retention	ONT.4432.8,ONT.4432.1	ONT.4432.8,Pt3g022290.1	Pt3g022290	1	--	--	--	--	--	ONT.4035.1,ONT.4035.2	--	--	--
chr3	28502906	28502914	+	Alternative 5' splice site	ONT.4432.1,ONT.4432.4|ONT.4432.2/ONT.4432.5/ONT.4432.6/ONT.4432.1,ONT.4432.8|ONT.4432.1/ONT.4432.7,ONT.4432.8	Pt3g022290.1,ONT.4432.4|ONT.4432.2/ONT.4432.5/ONT.4432.6/Pt3g022290.1,ONT.4432.8|Pt3g022290.1/Pt3g022290.3,ONT.4432.8	Pt3g022290	3	--	--	--	ONT.4204.1/ONT.4204.2/ONT.4204.3/ONT.4204.4,ONT.4204.5	--	ONT.4035.2/ONT.4035.3,ONT.4035.1	ONT.3966.2,ONT.3966.1	--	--
chr3	2875261	2875265	+	Alternative 5' splice site	ONT.3814.6,ONT.3814.4|ONT.3814.6/ONT.3814.6/ONT.3814.6,ONT.3814.4	Pt3g003460.1,ONT.3814.4|Pt3g003460.1/Pt3g003460.1/Pt3g003460.1,ONT.3814.4	Pt3g003460	2	--	--	--	--	--	ONT.3097.3/ONT.3097.4/ONT.3097.7,ONT.3097.1	ONT.3042.3,ONT.3042.1	--	--
chr3	28839484	28839459	-	Alternative 3' splice site	ONT.5853.1,ONT.5853.2	Pt3g023150.2,ONT.5853.2	Pt3g023150	2	--	ONT.3887.2,ONT.3887.1	--	--	--	--	--	--	ONT.4142.2,ONT.4142.1
chr3	2907157	2907159	+	Alternative 3' splice site	ONT.3816.2,ONT.3816.3	Pt3g003500.1,ONT.3816.3	Pt3g003500	1	--	--	--	--	--	ONT.3099.1,ONT.3099.2	--	--	--
chr3	2910353	2910438	+	Exon skipping	ONT.3816.7,ONT.3816.2/ONT.3816.5|ONT.3816.7/ONT.3816.7,ONT.3816.2/ONT.3816.6|ONT.3816.7/ONT.3816.7,ONT.3816.2/ONT.3816.2	ONT.3816.7,Pt3g003500.1/Pt3g003500.1|ONT.3816.7/ONT.3816.7,Pt3g003500.1/Pt3g003500.1	Pt3g003500	3	ONT.2936.3,ONT.2936.1/ONT.2936.2	ONT.2996.4/ONT.2996.5,ONT.2996.2/ONT.2996.3	ONT.3034.3/ONT.3034.4,ONT.3034.1/ONT.3034.2	--	--	--	--	--	--
chr3	29259739	29259977	+	Intron retention	ONT.4441.3,ONT.4441.1/ONT.4441.1	ONT.4441.3,ONT.4441.1/ONT.4441.1	Pt3g023040	4	--	--	ONT.3953.3,ONT.3953.1/ONT.3953.2	ONT.4217.3,ONT.4217.1/ONT.4217.2	--	--	--	ONT.4131.3,ONT.4131.1/ONT.4131.2	ONT.4144.2,ONT.4144.1/ONT.4144.3
chr3	29340392	29340342	-	Exon skipping	ONT.5858.5/ONT.5858.3,ONT.5858.4|ONT.5858.1/ONT.5858.5,ONT.5858.6|ONT.5858.2/ONT.5858.5/ONT.5858.3,ONT.5858.4	ONT.5858.5/ONT.5858.3,ONT.5858.4|ONT.5858.1/ONT.5858.5,ONT.5858.6|ONT.5858.2/ONT.5858.5/ONT.5858.3,ONT.5858.4	ONT.5858	4	--	--	--	ONT.4222.1/ONT.4222.2,ONT.4222.3	ONT.4193.1/ONT.4193.3/ONT.4193.4,ONT.4193.2	--	ONT.3982.2/ONT.3982.3,ONT.3982.1	--	ONT.4147.1/ONT.4147.2,ONT.4147.3
chr3	29341912	29341483	-	Exon skipping	ONT.5858.5,ONT.5858.3|ONT.5858.4/ONT.5858.5,ONT.5858.3|ONT.5858.5/ONT.5858.4,ONT.5858.3	ONT.5858.5,ONT.5858.3|ONT.5858.4/ONT.5858.5,ONT.5858.3|ONT.5858.5/ONT.5858.4,ONT.5858.3	ONT.5858	6	--	ONT.3894.2,ONT.3894.1	--	ONT.4222.1/ONT.4222.3,ONT.4222.2	ONT.4193.2/ONT.4193.3,ONT.4193.4	ONT.4052.1,ONT.4052.2	ONT.3982.1/ONT.3982.2,ONT.3982.3	ONT.4137.2,ONT.4137.1	--
chr3	29341912	29341858	-	Exon skipping	ONT.5858.4/ONT.5858.5,ONT.5858.2	ONT.5858.4/ONT.5858.5,ONT.5858.2	ONT.5858	1	--	--	--	--	ONT.4193.2/ONT.4193.3,ONT.4193.1	--	--	--	--
chr3	298697	298582	-	Exon skipping	ONT.5118.3,ONT.5118.2	ONT.5118.3,ONT.5118.2	Pt3g000160	2	--	ONT.2820.1,ONT.2820.2	ONT.2859.2,ONT.2859.1	--	--	--	--	--	--
chr3	299094	298490	-	Intron retention	ONT.5118.1,ONT.5118.3	ONT.5118.1,ONT.5118.3	Pt3g000160	1	--	--	ONT.2859.3,ONT.2859.2	--	--	--	--	--	--
chr3	30024785	30024693	-	Intron retention	ONT.5865.2,ONT.5865.1	ONT.5865.2,Pt3g023750.1	Pt3g023750	5	--	--	ONT.3971.1,ONT.3971.2	ONT.4233.2,ONT.4233.1	ONT.4206.2,ONT.4206.1	ONT.4059.2,ONT.4059.1	--	ONT.4148.1,ONT.4148.2	--
chr3	30050275	30050271	-	Alternative 3' splice site	ONT.5867.3,ONT.5867.1	ONT.5867.3,ONT.5867.1	Pt3g023770	1	--	--	--	--	--	ONT.4061.2,ONT.4061.1	--	--	--
chr3	30052386	30052333	-	Exon skipping	ONT.5867.1,ONT.5867.3	ONT.5867.1,ONT.5867.3	Pt3g023770	1	--	--	--	--	--	ONT.4061.1,ONT.4061.2	--	--	--
chr3	3010616	3010725	+	Intron retention	ONT.3824.2,ONT.3824.1/ONT.3824.3	Pt3g003660.2,Pt3g003660.1/Pt3g003660.1	Pt3g003660	1	ONT.2946.2,ONT.2946.1/ONT.2946.3	--	--	--	--	--	--	--	--
chr3	3022149	3022003	-	Exon skipping	ONT.5258.2,ONT.5258.1	ONT.5258.2,ONT.5258.1	Pt3g003700	1	--	--	--	ONT.3247.2,ONT.3247.1	--	--	--	--	--
chr3	30227370	30227808	+	Intron retention	ONT.4460.2,ONT.4460.1	Pt3g024000.4,Pt3g024000.2	Pt3g024000	2	--	--	--	ONT.4242.2,ONT.4242.1	--	--	ONT.3999.1,ONT.3999.2	--	--
chr3	30238080	30238247	+	Exon skipping	ONT.4461.2,ONT.4461.1	ONT.4461.2,Pt3g024010.1	Pt3g024010	1	--	--	ONT.3980.1,ONT.3980.2	--	--	--	--	--	--
chr3	3060139	3059822	-	Alternative 5' splice site	ONT.5262.3,ONT.5262.1	Pt3g003760.1,ONT.5262.1	Pt3g003760	1	--	--	--	--	ONT.3226.3,ONT.3226.2	--	--	--	--
chr3	30664063	30664050	-	Alternative 3' splice site	ONT.5880.1/ONT.5880.6,ONT.5880.4|ONT.5880.1/ONT.5880.1,ONT.5880.4|ONT.5880.1/ONT.5880.1/ONT.5880.1,ONT.5880.4	ONT.5880.1/ONT.5880.6,ONT.5880.4|ONT.5880.1/ONT.5880.1,ONT.5880.4|ONT.5880.1/ONT.5880.1/ONT.5880.1,ONT.5880.4	Pt3g024490	4	ONT.3849.1/ONT.3849.3,ONT.3849.2	--	--	--	ONT.4230.1/ONT.4230.2/ONT.4230.3,ONT.4230.4	--	ONT.4014.1/ONT.4014.4,ONT.4014.3	ONT.4173.1/ONT.4173.2/ONT.4173.3,ONT.4173.4	--
chr3	30664063	30664062	-	Alternative 3' splice site	ONT.5880.1,ONT.5880.5	ONT.5880.1,ONT.5880.5	Pt3g024490	1	--	--	ONT.3994.2,ONT.3994.3	--	--	--	--	--	--
chr3	30664064	30664062	-	Alternative 3' splice site	ONT.5880.2,ONT.5880.5	ONT.5880.2,ONT.5880.5	Pt3g024490	1	--	--	ONT.3994.1,ONT.3994.3	--	--	--	--	--	--
chr3	30664064	30664063	-	Alternative 3' splice site	ONT.5880.2,ONT.5880.1	ONT.5880.2,ONT.5880.1	Pt3g024490	1	--	--	ONT.3994.1,ONT.3994.2	--	--	--	--	--	--
chr3	30664939	30664050	-	Alternative 3' splice site	ONT.5880.8,ONT.5880.4	Pt3g024490.3,ONT.5880.4	Pt3g024490	1	ONT.3849.4,ONT.3849.2	--	--	--	--	--	--	--	--
chr3	30664939	30664062	-	Alternative 3' splice site	ONT.5880.8,ONT.5880.5	Pt3g024490.3,ONT.5880.5	Pt3g024490	1	--	--	ONT.3994.5,ONT.3994.3	--	--	--	--	--	--
chr3	30664939	30664063	-	Alternative 3' splice site	ONT.5880.8,ONT.5880.1/ONT.5880.6|ONT.5880.8,ONT.5880.1/ONT.5880.1/ONT.5880.1|ONT.5880.8,ONT.5880.1	Pt3g024490.3,ONT.5880.1/ONT.5880.6|Pt3g024490.3,ONT.5880.1/ONT.5880.1/ONT.5880.1|Pt3g024490.3,ONT.5880.1	Pt3g024490	3	ONT.3849.4,ONT.3849.1/ONT.3849.3	ONT.3922.5,ONT.3922.1/ONT.3922.2/ONT.3922.4	ONT.3994.5,ONT.3994.2	--	--	--	--	--	--
chr3	30664939	30664064	-	Alternative 3' splice site	ONT.5880.8,ONT.5880.2	Pt3g024490.3,ONT.5880.2	Pt3g024490	1	--	--	ONT.3994.5,ONT.3994.1	--	--	--	--	--	--
chr3	30665055	30665036	-	Alternative 5' splice site	ONT.5880.4,ONT.5880.3	ONT.5880.4,ONT.5880.3	Pt3g024490	1	--	--	--	--	--	--	ONT.4014.3,ONT.4014.2	--	--
chr3	30745755	30745746	-	Alternative 3' splice site	ONT.5881.3,ONT.5881.1	ONT.5881.3,Pt3g024540.2	Pt3g024540	1	--	--	--	--	--	ONT.4086.2,ONT.4086.1	--	--	--
chr3	30745969	30745933	-	Exon skipping	ONT.5881.1,ONT.5881.4|ONT.5881.3,ONT.5881.2	Pt3g024540.2,ONT.5881.4|ONT.5881.3,ONT.5881.2	Pt3g024540	3	ONT.3852.1,ONT.3852.2	ONT.3925.2,ONT.3925.1	--	--	--	--	--	ONT.4177.1,ONT.4177.2	--
chr3	30979497	30979506	+	Alternative 5' splice site	ONT.4480.1,ONT.4480.2	Pt3g024760.1,ONT.4480.2	Pt3g024760	1	--	--	ONT.4002.1,ONT.4002.2	--	--	--	--	--	--
chr3	3104615	3104698	+	Intron retention	ONT.3829.4,ONT.3829.1/ONT.3829.1/ONT.3829.6/ONT.3829.6|ONT.3829.4,ONT.3829.1/ONT.3829.1/ONT.3829.6/ONT.3829.6/ONT.3829.6|ONT.3829.4,ONT.3829.2/ONT.3829.3|ONT.3829.4,ONT.3829.2|ONT.3829.4/ONT.3829.4,ONT.3829.2|ONT.3829.4,ONT.3829.2/ONT.3829.7|ONT.3829.4,ONT.3829.2/ONT.3829.2	ONT.3829.4,ONT.3829.1/ONT.3829.1/ONT.3829.6/ONT.3829.6|ONT.3829.4,ONT.3829.1/ONT.3829.1/ONT.3829.6/ONT.3829.6/ONT.3829.6|ONT.3829.4,Pt3g003810.1/Pt3g003810.1|ONT.3829.4,Pt3g003810.1|ONT.3829.4/ONT.3829.4,Pt3g003810.1|ONT.3829.4,Pt3g003810.1/ONT.3829.7	Pt3g003810	8	--	ONT.3017.5,ONT.3017.1/ONT.3017.2/ONT.3017.3/ONT.3017.4	ONT.3055.6,ONT.3055.1/ONT.3055.2/ONT.3055.3/ONT.3055.4/ONT.3055.5	ONT.3255.2,ONT.3255.1/ONT.3255.3	ONT.3229.2,ONT.3229.1	ONT.3122.2,ONT.3122.1/ONT.3122.3	ONT.3065.3,ONT.3065.1/ONT.3065.2	ONT.3185.2,ONT.3185.1	ONT.3189.2/ONT.3189.3,ONT.3189.1
chr3	31062430	31062443	+	Alternative 5' splice site	ONT.4487.2,ONT.4487.1	ONT.4487.2,Pt3g024820.1	Pt3g024820	1	--	--	--	--	--	--	ONT.4027.1,ONT.4027.2	--	--
chr3	31064825	31064844	+	Alternative 3' splice site	ONT.4487.3,ONT.4487.1	ONT.4487.3,Pt3g024820.1	Pt3g024820	2	--	ONT.3937.2,ONT.3937.1	ONT.4009.2,ONT.4009.1	--	--	--	--	--	--
chr3	31181195	31181002	-	Alternative 3' splice site	ONT.5886.1,ONT.5886.4	ONT.5886.1,Pt3g024920.1	Pt3g024920	1	--	ONT.3943.1,ONT.3943.2	--	--	--	--	--	--	--
chr3	31235691	31234812	-	Intron retention	ONT.5889.4,ONT.5889.1|ONT.5889.2,ONT.5889.1	ONT.5889.4,Pt3g024980.1|ONT.5889.2,Pt3g024980.1	Pt3g024980	2	--	--	--	--	--	--	--	ONT.4198.2,ONT.4198.3	ONT.4207.4,ONT.4207.3
chr3	31237541	31237457	-	Exon skipping	ONT.5889.3,ONT.5889.1/ONT.5889.2|ONT.5889.3,ONT.5889.1|ONT.5889.3/ONT.5889.4,ONT.5889.1|ONT.5889.3/ONT.5889.4,ONT.5889.1/ONT.5889.2|ONT.5889.4/ONT.5889.3,ONT.5889.1/ONT.5889.2|ONT.5889.3,ONT.5889.2/ONT.5889.1	Pt3g024980.2,Pt3g024980.1/ONT.5889.2|Pt3g024980.2,Pt3g024980.1|Pt3g024980.2/ONT.5889.4,Pt3g024980.1|Pt3g024980.2/ONT.5889.4,Pt3g024980.1/ONT.5889.2|ONT.5889.4/Pt3g024980.2,Pt3g024980.1/ONT.5889.2|Pt3g024980.2,ONT.5889.2/Pt3g024980.1	Pt3g024980	9	ONT.3873.3,ONT.3873.1/ONT.3873.2	ONT.3948.1,ONT.3948.2	ONT.4020.2,ONT.4020.1/ONT.4020.3	ONT.4278.3/ONT.4278.4,ONT.4278.1/ONT.4278.2	ONT.4255.2,ONT.4255.1/ONT.4255.3	ONT.4105.2,ONT.4105.1/ONT.4105.3	ONT.4036.1/ONT.4036.2,ONT.4036.3	ONT.4198.1/ONT.4198.2,ONT.4198.3/ONT.4198.4	ONT.4207.1/ONT.4207.2,ONT.4207.3/ONT.4207.4
chr3	31681464	31682109	+	Intron retention	ONT.4510.2,ONT.4510.1	ONT.4510.2,ONT.4510.1	Pt3g025450	1	--	--	--	--	--	--	--	ONT.4217.2,ONT.4217.1	--
chr3	31685402	31685514	+	Exon skipping	ONT.4511.2,ONT.4511.1	ONT.4511.2,ONT.4511.1	Pt3g025450	1	--	--	--	--	ONT.4277.2,ONT.4277.1	--	--	--	--
chr3	31695422	31695549	+	Exon skipping	ONT.4512.1,ONT.4512.2|ONT.4512.1,ONT.4512.2/ONT.4512.2	ONT.4512.1,Pt3g025470.1|ONT.4512.1,Pt3g025470.1/Pt3g025470.1	Pt3g025470	6	--	ONT.3968.1,ONT.3968.2	ONT.4040.3,ONT.4040.1/ONT.4040.2	ONT.4300.2,ONT.4300.1	--	ONT.4127.3,ONT.4127.1/ONT.4127.2	ONT.4061.2,ONT.4061.1	ONT.4220.2,ONT.4220.1	--
chr3	31741983	31742070	+	Alternative 5' splice site	ONT.4513.9,ONT.4513.6/ONT.4513.6	ONT.4513.9,Pt3g025530.1/Pt3g025530.1	Pt3g025530	2	--	--	--	ONT.4303.7,ONT.4303.3/ONT.4303.8	--	--	--	--	ONT.4237.8,ONT.4237.3/ONT.4237.4
chr3	31741983	31743654	+	Alternative 5' splice site	ONT.4513.9,ONT.4513.4|ONT.4513.9,ONT.4513.4/ONT.4513.4	ONT.4513.9,ONT.4513.4|ONT.4513.9,ONT.4513.4/ONT.4513.4	Pt3g025530	2	--	--	--	ONT.4303.7,ONT.4303.1/ONT.4303.9	--	--	--	--	ONT.4237.8,ONT.4237.2
chr3	31741983	31744313	+	Intron retention	ONT.4513.5,ONT.4513.9|ONT.4513.5/ONT.4513.5,ONT.4513.9	Pt3g025530.2,ONT.4513.9|Pt3g025530.2/Pt3g025530.2,ONT.4513.9	Pt3g025530	2	--	--	--	ONT.4303.4/ONT.4303.5,ONT.4303.7	--	--	--	--	ONT.4237.5,ONT.4237.8
chr3	31742010	31742070	+	Alternative 5' splice site	ONT.4513.2,ONT.4513.6	ONT.4513.2,Pt3g025530.1	Pt3g025530	1	--	--	--	--	--	ONT.4130.6,ONT.4130.4	--	--	--
chr3	31742010	31743654	+	Alternative 5' splice site	ONT.4513.2,ONT.4513.4	ONT.4513.2,ONT.4513.4	Pt3g025530	1	--	--	--	--	--	ONT.4130.6,ONT.4130.7	--	--	--
chr3	31742010	31744313	+	Intron retention	ONT.4513.5/ONT.4513.5,ONT.4513.2	Pt3g025530.2/Pt3g025530.2,ONT.4513.2	Pt3g025530	1	--	--	--	--	--	ONT.4130.1/ONT.4130.2,ONT.4130.6	--	--	--
chr3	31742070	31743575	+	Intron retention	ONT.4513.4,ONT.4513.3|ONT.4513.4/ONT.4513.4,ONT.4513.3	ONT.4513.4,ONT.4513.3|ONT.4513.4/ONT.4513.4,ONT.4513.3	Pt3g025530	5	--	ONT.3971.7,ONT.3971.3	ONT.4043.1/ONT.4043.8,ONT.4043.11	ONT.4303.1/ONT.4303.9,ONT.4303.6	ONT.4282.6/ONT.4282.7,ONT.4282.2	ONT.4130.7,ONT.4130.3	--	--	--
[truncated: 3,678 more rows]
