# Supplementary material for: Physiological and Full-Length Transcriptome Analyses Reveal the Dwarfing Regulation in Trifoliate Orange (Poncirus trifoliata L.)
Source: Plants (Basel). 2023 Jan 6;12(2):271. doi: 10.3390/plants12020271 (PMC9860739; doi:10.3390/plants12020271)
Supplement: Supplementary file 1 [file plants-12-00271-s001.zip › Table S3.xlsx]

## Sheet: TF classification
Gene ID	Trans ID	Gene family	Type
ONT.11734	ONT.11734.1	zf-HD	TF
ONT.11765	ONT.11765.1	MADS-MIKC	TF
ONT.12408	ONT.12408.1	DBB	TF
ONT.12408	ONT.12408.2	DBB	TF
ONT.12427	ONT.12427.1	MYB	TF
ONT.12535	ONT.12535.1	MYB	TF
ONT.13183	ONT.13183.1	GeBP	TF
ONT.13807	ONT.13807.1	HSF	TF
ONT.1647	ONT.1647.1	DBP	TF
ONT.1741	ONT.1741.1	MYB	TF
ONT.2456	ONT.2456.1	Others	TR
ONT.2456	ONT.2456.2	Others	TR
ONT.2456	ONT.2456.3	Others	TR
ONT.2456	ONT.2456.4	Others	TR
ONT.2456	ONT.2456.5	Others	TR
ONT.2558	ONT.2558.1	RLK-Pelle_DLSV	PK
ONT.2559	ONT.2559.1	RLK-Pelle_DLSV	PK
ONT.3106	ONT.3106.1	PHD	TR
ONT.4063	ONT.4063.1	zf-HD	TF
ONT.4478	ONT.4478.1	MYB-related	TF
ONT.460	ONT.460.1	RLK-Pelle_DLSV	PK
ONT.4770	ONT.4770.1	RLK-Pelle_RLCK-VI	PK
ONT.5084	ONT.5084.1	WRKY	TF
ONT.5084	ONT.5084.2	WRKY	TF
ONT.5088	ONT.5088.1	Trihelix	TF
ONT.5295	ONT.5295.1	C2C2-Dof	TF
ONT.8942	ONT.8942.1	NAC	TF
ONT.8942	ONT.8942.2	NAC	TF
ONT.8942	ONT.8942.3	NAC	TF
ONT.8942	ONT.8942.4	NAC	TF
ONT.9861	ONT.9861.1	zf-HD	TF
ONT.9919	ONT.9919.1	SWI/SNF-BAF60b	TR
Pt1g000070	ONT.913.1	TKL-Pl-1	PK
Pt1g000070	Pt1g000070.1	TKL-Pl-1	PK
Pt1g000070	Pt1g000070.2	TKL-Pl-1	PK
Pt1g000070	Pt1g000070.3	TKL-Pl-1	PK
Pt1g000070	Pt1g000070.4	TKL-Pl-1	PK
Pt1g000130	Pt1g000130.1	FAR1	TF
Pt1g000130	Pt1g000130.2	FAR1	TF
Pt1g000130	Pt1g000130.3	FAR1	TF
Pt1g000340	Pt1g000340.1	SET	TR
Pt1g000390	Pt1g000390.1	HB-KNOX	TF
Pt1g000390	Pt1g000390.2	HB-KNOX	TF
Pt1g000390	Pt1g000390.3	HB-KNOX	TF
Pt1g000440	ONT.900.1	RLK-Pelle_RLCK-X	PK
Pt1g000440	Pt1g000440.1	RLK-Pelle_RLCK-X	PK
Pt1g000580	Pt1g000580.1	AP2/ERF-ERF	TF
Pt1g000620	Pt1g000620.1	C2H2	TF
Pt1g000640	Pt1g000640.1	GARP-ARR-B	TF
Pt1g000640	Pt1g000640.2	GARP-ARR-B	TF
Pt1g000660	Pt1g000660.1	PHD	TR
Pt1g000660	Pt1g000660.2	PHD	TR
Pt1g000750	Pt1g000750.1	CAMK_CAMKL-CHK1	PK
Pt1g000760	Pt1g000760.1	WRKY	TF
Pt1g000790	Pt1g000790.1	WRKY	TF
Pt1g001080	ONT.877.1	C3H	TF
Pt1g001080	Pt1g001080.1	C3H	TF
Pt1g001080	Pt1g001080.2	C3H	TF
Pt1g001080	Pt1g001080.4	C3H	TF
Pt1g001270	Pt1g001270.1	C2C2-CO-like	TF
Pt1g001270	ONT.38.2	Others	TR
Pt1g001420	Pt1g001420.1	Others	TR
Pt1g001520	Pt1g001520.1	WRKY	TF
Pt1g001730	Pt1g001730.1	RLK-Pelle_RLCK-Os	PK
Pt1g001740	Pt1g001740.1	C2H2	TF
Pt1g001750	Pt1g001750.1	RLK-Pelle_RLCK-Os	PK
Pt1g001770	Pt1g001770.1	RLK-Pelle_RLCK-Os	PK
Pt1g001780	Pt1g001780.1	C2H2	TF
Pt1g001780	Pt1g001780.1	RLK-Pelle_RLCK-Os	PK
Pt1g001790	Pt1g001790.1	C2H2	TF
Pt1g001900	Pt1g001900.1	PHD	TR
Pt1g001900	Pt1g001900.2	PHD	TR
Pt1g001900	Pt1g001900.3	PHD	TR
Pt1g001930	Pt1g001930.1	NAC	TF
Pt1g001930	Pt1g001930.2	NAC	TF
Pt1g001990	Pt1g001990.1	bZIP	TF
Pt1g001990	Pt1g001990.2	bZIP	TF
Pt1g001990	Pt1g001990.3	bZIP	TF
Pt1g001990	Pt1g001990.4	bZIP	TF
Pt1g001990	Pt1g001990.5	bZIP	TF
Pt1g002090	Pt1g002090.1	RLK-Pelle_LRR-III	PK
Pt1g002090	Pt1g002090.2	RLK-Pelle_LRR-III	PK
Pt1g002110	Pt1g002110.1	RLK-Pelle_RLCK-IXb	PK
Pt1g002110	Pt1g002110.2	RLK-Pelle_RLCK-IXb	PK
Pt1g002130	ONT.847.2	TKL-Pl-4	PK
Pt1g002130	ONT.847.5	TKL-Pl-4	PK
Pt1g002130	ONT.847.6	TKL-Pl-4	PK
Pt1g002130	ONT.847.7	TKL-Pl-4	PK
Pt1g002130	Pt1g002130.1	TKL-Pl-4	PK
Pt1g002130	Pt1g002130.2	TKL-Pl-4	PK
Pt1g002130	Pt1g002130.3	TKL-Pl-4	PK
Pt1g002130	Pt1g002130.4	TKL-Pl-4	PK
Pt1g002130	Pt1g002130.5	TKL-Pl-4	PK
Pt1g002130	Pt1g002130.6	TKL-Pl-4	PK
Pt1g002130	Pt1g002130.7	TKL-Pl-4	PK
Pt1g002310	Pt1g002310.1	MBF1	TR
Pt1g002350	Pt1g002350.1	Trihelix	TF
Pt1g002690	ONT.240.1	LUG	TR
Pt1g002690	Pt1g002690.1	LUG	TR
Pt1g002690	Pt1g002690.2	LUG	TR
Pt1g002690	Pt1g002690.3	LUG	TR
Pt1g002710	Pt1g002710.1	RLK-Pelle_LRR-III	PK
Pt1g002760	Pt1g002760.1	GARP-G2-like	TF
Pt1g002780	Pt1g002780.1	GRAS	TF
Pt1g002990	Pt1g002990.1	RLK-Pelle_SD-2b	PK
Pt1g003050	Pt1g003050.1	TKL-Pl-6	PK
Pt1g003090	Pt1g003090.1	AGC_RSK-2	PK
Pt1g003130	ONT.1053.1	C3H	TF
Pt1g003130	Pt1g003130.1	C3H	TF
Pt1g003160	ONT.1050.1	C3H	TF
Pt1g003160	Pt1g003160.1	C3H	TF
Pt1g003430	ONT.208.2	AP2/ERF-ERF	TF
Pt1g003430	ONT.208.3	AP2/ERF-ERF	TF
Pt1g003430	Pt1g003430.1	AP2/ERF-ERF	TF
Pt1g003510	Pt1g003510.1	CAMK_CAMKL-CHK1	PK
Pt1g003510	Pt1g003510.2	CAMK_CAMKL-CHK1	PK
Pt1g003570	ONT.202.2	C2C2-YABBY	TF
Pt1g003570	Pt1g003570.1	C2C2-YABBY	TF
Pt1g003570	Pt1g003570.2	C2C2-YABBY	TF
Pt1g003570	Pt1g003570.3	C2C2-YABBY	TF
Pt1g003570	Pt1g003570.4	C2C2-YABBY	TF
Pt1g003640	Pt1g003640.1	GNAT	TR
Pt1g003650	Pt1g003650.1	RLK-Pelle_LRR-XII-1	PK
Pt1g003760	Pt1g003760.1	MYB	TF
Pt1g003760	Pt1g003760.2	MYB-related	TF
Pt1g003820	ONT.191.1	HSF	TF
Pt1g003860	ONT.1017.1	C2H2	TF
Pt1g003860	Pt1g003860.1	C2H2	TF
Pt1g003910	Pt1g003910.1	RLK-Pelle_LRR-III	PK
Pt1g004010	Pt1g004010.1	C2C2-GATA	TF
Pt1g004010	Pt1g004010.2	C2C2-GATA	TF
Pt1g004010	Pt1g004010.3	C2C2-GATA	TF
Pt1g004010	Pt1g004010.4	C2C2-GATA	TF
Pt1g004020	Pt1g004020.1	C2C2-GATA	TF
Pt1g004020	Pt1g004020.2	C2C2-GATA	TF
Pt1g004020	Pt1g004020.3	C2C2-GATA	TF
Pt1g004070	ONT.1003.3	TKL_CTR1-DRK-2	PK
Pt1g004070	ONT.1003.5	TKL_CTR1-DRK-2	PK
Pt1g004070	Pt1g004070.1	TKL_CTR1-DRK-2	PK
Pt1g004070	Pt1g004070.2	TKL_CTR1-DRK-2	PK
Pt1g004070	Pt1g004070.3	TKL_CTR1-DRK-2	PK
Pt1g004070	Pt1g004070.4	TKL_CTR1-DRK-2	PK
Pt1g004120	Pt1g004120.1	MYB-related	TF
Pt1g004120	Pt1g004120.2	MYB-related	TF
Pt1g004140	ONT.996.1	HB-BELL	TF
Pt1g004140	Pt1g004140.2	HB-BELL	TF
Pt1g004450	Pt1g004450.1	MYB	TF
Pt1g004450	Pt1g004450.2	MYB-related	TF
Pt1g004520	Pt1g004520.1	Aur	PK
Pt1g004570	Pt1g004570.1	RLK-Pelle_LRR-XI-1	PK
Pt1g004670	Pt1g004670.1	CK1_CK1-Pl	PK
Pt1g004670	Pt1g004670.2	CK1_CK1-Pl	PK
Pt1g004670	Pt1g004670.3	CK1_CK1-Pl	PK
Pt1g004760	Pt1g004760.1	RLK-Pelle_Singleton	PK
Pt1g004770	ONT.146.1	HB-HD-ZIP	TF
Pt1g004770	Pt1g004770.1	HB-HD-ZIP	TF
Pt1g004770	Pt1g004770.2	HB-HD-ZIP	TF
Pt1g004770	Pt1g004770.3	HB-HD-ZIP	TF
Pt1g004800	Pt1g004800.1	C2C2-GATA	TF
Pt1g004920	ONT.140.1	AP2/ERF-ERF	TF
Pt1g004920	Pt1g004920.1	AP2/ERF-ERF	TF
Pt1g005050	ONT.135.1	CK1_CK1	PK
Pt1g005050	ONT.135.2	CK1_CK1	PK
Pt1g005050	Pt1g005050.1	CK1_CK1	PK
Pt1g005160	ONT.959.1	CPP	TF
Pt1g005160	Pt1g005160.1	CPP	TF
Pt1g005260	Pt1g005260.1	MYB	TF
Pt1g005450	Pt1g005450.1	CMGC_CLK	PK
Pt1g005710	Pt1g005710.1	Tify	TF
Pt1g005710	Pt1g005710.2	Tify	TF
Pt1g005710	Pt1g005710.3	Tify	TF
Pt1g005710	Pt1g005710.4	Tify	TF
Pt1g005770	Pt1g005770.1	LUG	TR
Pt1g005820	ONT.936.2	DBP	TF
Pt1g005820	Pt1g005820.1	DBP	TF
Pt1g006020	Pt1g006020.1	GNAT	TR
Pt1g006020	Pt1g006020.2	GNAT	TR
Pt1g006180	Pt1g006180.1	CPP	TF
Pt1g006260	Pt1g006260.1	HB-other	TF
Pt1g006260	Pt1g006260.2	HB-other	TF
Pt1g006280	Pt1g006280.1	bZIP	TF
Pt1g006280	Pt1g006280.2	bZIP	TF
Pt1g006280	Pt1g006280.3	bZIP	TF
Pt1g006370	ONT.90.1	RLK-Pelle_LysM	PK
Pt1g006370	Pt1g006370.1	RLK-Pelle_LysM	PK
Pt1g006370	Pt1g006370.2	RLK-Pelle_LysM	PK
Pt1g006370	Pt1g006370.3	RLK-Pelle_LysM	PK
Pt1g006370	Pt1g006370.4	RLK-Pelle_LysM	PK
Pt1g006370	Pt1g006370.5	RLK-Pelle_LysM	PK
Pt1g006380	Pt1g006380.1	RLK-Pelle_L-LEC	PK
Pt1g006450	Pt1g006450.1	AP2/ERF-ERF	TF
Pt1g006510	Pt1g006510.1	RLK-Pelle_SD-2b	PK
Pt1g006600	ONT.913.3	TKL-Pl-1	PK
Pt1g006600	Pt1g006600.1	TKL-Pl-1	PK
Pt1g006600	Pt1g006600.2	TKL-Pl-1	PK
Pt1g006600	Pt1g006600.3	TKL-Pl-1	PK
Pt1g006650	Pt1g006650.1	FAR1	TF
Pt1g006870	ONT.1092.2	CK1_CK1-Pl	PK
Pt1g006870	Pt1g006870.1	CK1_CK1-Pl	PK
Pt1g006870	Pt1g006870.2	CK1_CK1-Pl	PK
Pt1g006870	Pt1g006870.3	CK1_CK1-Pl	PK
Pt1g006870	Pt1g006870.4	CK1_CK1-Pl	PK
Pt1g007010	Pt1g007010.1	OFP	TF
Pt1g007050	ONT.1095.2	HSF	TF
Pt1g007050	Pt1g007050.1	HSF	TF
Pt1g007110	ONT.267.1	RLK-Pelle_PERK-1	PK
Pt1g007110	ONT.267.2	RLK-Pelle_PERK-1	PK
Pt1g007110	Pt1g007110.1	RLK-Pelle_PERK-1	PK
Pt1g007280	Pt1g007280.1	CPP	TF
Pt1g007330	Pt1g007330.1	CMGC_CDK-CCRK	PK
Pt1g007550	Pt1g007550.1	CK1_CK1	PK
Pt1g007550	Pt1g007550.2	CK1_CK1	PK
Pt1g007550	Pt1g007550.3	CK1_CK1	PK
Pt1g007550	Pt1g007550.4	CK1_CK1	PK
Pt1g007550	Pt1g007550.5	CK1_CK1	PK
Pt1g007580	Pt1g007580.1	AGC_PKA-PKG	PK
Pt1g007580	Pt1g007580.2	AGC_PKA-PKG	PK
Pt1g007680	Pt1g007680.1	AP2/ERF-ERF	TF
Pt1g008010	Pt1g008010.1	RLK-Pelle_LRR-XI-1	PK
Pt1g008120	Pt1g008120.1	CMGC_Pl-Tthe	PK
Pt1g008120	Pt1g008120.2	CMGC_Pl-Tthe	PK
Pt1g008150	ONT.1140.1	STE_STE7	PK
Pt1g008150	Pt1g008150.1	STE_STE7	PK
Pt1g008200	ONT.306.1	RLK-Pelle_LRR-XI-1	PK
Pt1g008200	Pt1g008200.1	RLK-Pelle_LRR-XI-1	PK
Pt1g008280	Pt1g008280.1	NAC	TF
Pt1g008280	Pt1g008280.2	NAC	TF
Pt1g008400	Pt1g008400.1	C3H	TF
Pt1g008810	Pt1g008810.1	HRT	TF
Pt1g008810	Pt1g008810.2	HRT	TF
Pt1g008820	ONT.1164.1	HRT	TF
Pt1g008820	Pt1g008820.1	HRT	TF
Pt1g008830	Pt1g008830.1	RLK-Pelle_PERK-2	PK
Pt1g008830	Pt1g008830.2	RLK-Pelle_PERK-2	PK
Pt1g008830	Pt1g008830.3	RLK-Pelle_PERK-2	PK
Pt1g008830	Pt1g008830.4	RLK-Pelle_PERK-2	PK
Pt1g008830	Pt1g008830.5	RLK-Pelle_PERK-2	PK
Pt1g008830	Pt1g008830.6	RLK-Pelle_PERK-2	PK
Pt1g008830	Pt1g008830.7	RLK-Pelle_PERK-2	PK
Pt1g008850	ONT.337.2	MYB-related	TF
Pt1g008850	ONT.337.3	MYB-related	TF
Pt1g008850	ONT.337.4	MYB-related	TF
Pt1g008850	Pt1g008850.1	MYB-related	TF
Pt1g009000	Pt1g009000.1	LOB	TF
Pt1g009040	Pt1g009040.1	C3H	TF
Pt1g009040	Pt1g009040.2	C3H	TF
Pt1g009040	Pt1g009040.3	C3H	TF
Pt1g009040	Pt1g009040.4	C3H	TF
Pt1g009040	Pt1g009040.5	C3H	TF
Pt1g009050	Pt1g009050.1	RLK-Pelle_Extensin	PK
Pt1g009050	Pt1g009050.2	RLK-Pelle_Extensin	PK
Pt1g009050	Pt1g009050.3	RLK-Pelle_Extensin	PK
Pt1g009050	Pt1g009050.4	RLK-Pelle_Extensin	PK
Pt1g009050	Pt1g009050.5	RLK-Pelle_Extensin	PK
Pt1g009050	Pt1g009050.6	RLK-Pelle_Extensin	PK
Pt1g009170	ONT.1172.2	C2C2-GATA	TF
Pt1g009170	Pt1g009170.1	C2C2-GATA	TF
Pt1g009170	Pt1g009170.2	C2C2-GATA	TF
Pt1g009330	Pt1g009330.1	CK1_CK1	PK
Pt1g009330	Pt1g009330.2	CK1_CK1	PK
Pt1g009330	Pt1g009330.3	CK1_CK1	PK
Pt1g009330	Pt1g009330.4	CK1_CK1	PK
Pt1g009380	Pt1g009380.1	TRAF	TR
Pt1g009380	Pt1g009380.2	TRAF	TR
Pt1g009380	Pt1g009380.3	TRAF	TR
Pt1g009380	Pt1g009380.4	TRAF	TR
Pt1g009380	Pt1g009380.5	TRAF	TR
Pt1g009380	Pt1g009380.6	TRAF	TR
Pt1g009400	Pt1g009400.1	C3H	TF
Pt1g009400	Pt1g009400.2	C3H	TF
Pt1g009400	Pt1g009400.3	C3H	TF
Pt1g009430	Pt1g009430.1	bHLH	TF
Pt1g009430	Pt1g009430.2	bHLH	TF
Pt1g009430	Pt1g009430.3	bHLH	TF
Pt1g009430	Pt1g009430.4	bHLH	TF
Pt1g009510	Pt1g009510.1	GRF	TF
Pt1g009510	Pt1g009510.2	GRF	TF
Pt1g009510	Pt1g009510.3	GRF	TF
Pt1g009570	Pt1g009570.1	RLK-Pelle_RLCK-IXb	PK
Pt1g009600	Pt1g009600.1	AGC_NDR	PK
Pt1g009600	Pt1g009600.2	AGC_NDR	PK
Pt1g009600	Pt1g009600.3	AGC_NDR	PK
Pt1g009600	Pt1g009600.4	AGC_NDR	PK
Pt1g009600	Pt1g009600.5	AGC_NDR	PK
Pt1g009600	Pt1g009600.6	AGC_NDR	PK
Pt1g009600	Pt1g009600.7	AGC_NDR	PK
Pt1g009680	Pt1g009680.1	CMGC_MAPK	PK
Pt1g009680	Pt1g009680.2	CMGC_MAPK	PK
Pt1g009780	Pt1g009780.1	MYB	TF
Pt1g009780	Pt1g009780.2	MYB	TF
Pt1g009780	Pt1g009780.3	MYB	TF
Pt1g009890	ONT.1200.1	CMGC_CDK-CDK7	PK
Pt1g009890	Pt1g009890.1	CMGC_CDK-CDK7	PK
Pt1g010180	Pt1g010180.1	TKL_CTR1-DRK-2	PK
Pt1g010180	Pt1g010180.2	TKL_CTR1-DRK-2	PK
Pt1g010180	Pt1g010180.3	TKL_CTR1-DRK-2	PK
Pt1g010260	Pt1g010260.1	HB-WOX	TF
Pt1g010460	ONT.387.1	RLK-Pelle_LRR-III	PK
Pt1g010460	Pt1g010460.1	RLK-Pelle_LRR-III	PK
Pt1g010470	ONT.1230.3	AGC_MAST	PK
Pt1g010470	Pt1g010470.1	AGC_MAST	PK
Pt1g010470	Pt1g010470.2	AGC_MAST	PK
Pt1g010520	Pt1g010520.1	HB-WOX	TF
Pt1g010570	Pt1g010570.1	TCP	TF
Pt1g010790	Pt1g010790.1	RLK-Pelle_DLSV	PK
Pt1g010860	Pt1g010860.1	HB-other	TF
Pt1g010860	Pt1g010860.2	HB-other	TF
Pt1g010860	Pt1g010860.3	HB-other	TF
Pt1g010860	Pt1g010860.4	HB-other	TF
Pt1g010930	Pt1g010930.1	AP2/ERF-ERF	TF
Pt1g010980	Pt1g010980.1	NAC	TF
Pt1g011010	ONT.1249.1	HB-other	TF
Pt1g011010	Pt1g011010.1	HB-other	TF
Pt1g011200	Pt1g011200.1	bZIP	TF
Pt1g011340	Pt1g011340.1	RLK-Pelle_LRR-Xb-1	PK
Pt1g011370	Pt1g011370.1	SBP	TF
Pt1g011400	Pt1g011400.1	STE_STE20-YSK	PK
Pt1g011490	ONT.1258.1	PEK_PEK	PK
Pt1g011490	ONT.1258.2	PEK_PEK	PK
Pt1g011490	ONT.1258.3	PEK_PEK	PK
Pt1g011490	ONT.1258.6	PEK_PEK	PK
Pt1g011490	Pt1g011490.1	PEK_PEK	PK
Pt1g011490	Pt1g011490.10	PEK_PEK	PK
Pt1g011490	Pt1g011490.11	PEK_PEK	PK
Pt1g011490	Pt1g011490.12	PEK_PEK	PK
Pt1g011490	Pt1g011490.2	PEK_PEK	PK
Pt1g011490	Pt1g011490.3	PEK_PEK	PK
Pt1g011490	Pt1g011490.4	PEK_PEK	PK
Pt1g011490	Pt1g011490.5	PEK_PEK	PK
Pt1g011490	Pt1g011490.6	PEK_PEK	PK
Pt1g011490	Pt1g011490.7	PEK_PEK	PK
Pt1g011490	Pt1g011490.8	PEK_PEK	PK
Pt1g011490	Pt1g011490.9	PEK_PEK	PK
Pt1g011500	Pt1g011500.1	CMGC_CDK-CRK7-CDK9	PK
Pt1g011520	Pt1g011520.1	CMGC_CDK-CRK7-CDK9	PK
Pt1g011710	Pt1g011710.1	RLK-Pelle_LRR-XI-1	PK
Pt1g011750	Pt1g011750.1	ULT	TF
Pt1g011760	Pt1g011760.1	SWI/SNF-SWI3	TR
Pt1g011780	Pt1g011780.1	RLK-Pelle_CrRLK1L-1	PK
Pt1g011780	Pt1g011780.2	RLK-Pelle_CrRLK1L-1	PK
Pt1g011890	Pt1g011890.1	NAC	TF
Pt1g011890	Pt1g011890.2	NAC	TF
Pt1g011900	Pt1g011900.1	NAC	TF
Pt1g012370	Pt1g012370.1	NOZZLE	TF
Pt1g012500	Pt1g012500.1	MYB	TF
Pt1g012650	Pt1g012650.1	B3	TF
Pt1g012770	Pt1g012770.1	RLK-Pelle_DLSV	PK
Pt1g012780	Pt1g012780.1	RLK-Pelle_DLSV	PK
Pt1g012790	Pt1g012790.1	RLK-Pelle_DLSV	PK
Pt1g012800	Pt1g012800.1	RLK-Pelle_DLSV	PK
Pt1g012810	ONT.461.1	RLK-Pelle_DLSV	PK
Pt1g012810	ONT.461.2	RLK-Pelle_DLSV	PK
Pt1g012810	Pt1g012810.1	RLK-Pelle_DLSV	PK
Pt1g012910	Pt1g012910.1	RLK-Pelle_DLSV	PK
Pt1g012930	ONT.462.1	RLK-Pelle_DLSV	PK
Pt1g012930	ONT.462.2	RLK-Pelle_DLSV	PK
Pt1g012930	Pt1g012930.1	RLK-Pelle_DLSV	PK
Pt1g012940	Pt1g012940.1	RLK-Pelle_DLSV	PK
Pt1g012940	Pt1g012940.2	RLK-Pelle_DLSV	PK
Pt1g012940	Pt1g012940.3	RLK-Pelle_DLSV	PK
Pt1g012960	Pt1g012960.1	RLK-Pelle_DLSV	PK
Pt1g012970	Pt1g012970.1	RLK-Pelle_DLSV	PK
Pt1g012980	Pt1g012980.1	RLK-Pelle_DLSV	PK
Pt1g013000	Pt1g013000.1	RLK-Pelle_DLSV	PK
Pt1g013050	Pt1g013050.1	C2H2	TF
Pt1g013080	Pt1g013080.1	RLK-Pelle_LRR-I-2	PK
Pt1g013080	Pt1g013080.2	RLK-Pelle_LRR-I-2	PK
Pt1g013090	Pt1g013090.1	GRAS	TF
Pt1g013090	Pt1g013090.2	GRAS	TF
Pt1g013290	ONT.465.1	RLK-Pelle_DLSV	PK
Pt1g013290	ONT.465.2	RLK-Pelle_DLSV	PK
Pt1g013290	ONT.465.3	RLK-Pelle_DLSV	PK
Pt1g013290	ONT.465.4	RLK-Pelle_DLSV	PK
Pt1g013310	Pt1g013310.1	RLK-Pelle_DLSV	PK
Pt1g013320	Pt1g013320.1	RLK-Pelle_DLSV	PK
Pt1g013340	Pt1g013340.1	RLK-Pelle_DLSV	PK
Pt1g013360	Pt1g013360.1	RLK-Pelle_DLSV	PK
Pt1g013370	Pt1g013370.1	RLK-Pelle_DLSV	PK
Pt1g013400	Pt1g013400.1	RLK-Pelle_DLSV	PK
Pt1g013410	Pt1g013410.1	RLK-Pelle_DLSV	PK
Pt1g013420	Pt1g013420.1	RLK-Pelle_DLSV	PK
Pt1g013430	Pt1g013430.1	RLK-Pelle_DLSV	PK
Pt1g013440	Pt1g013440.1	RLK-Pelle_DLSV	PK
Pt1g013440	Pt1g013440.2	RLK-Pelle_DLSV	PK
Pt1g013450	ONT.463.1	RLK-Pelle_DLSV	PK
Pt1g013450	ONT.463.3	RLK-Pelle_DLSV	PK
Pt1g013450	Pt1g013450.1	RLK-Pelle_DLSV	PK
Pt1g013450	Pt1g013450.2	RLK-Pelle_DLSV	PK
Pt1g013960	Pt1g013960.1	RLK-Pelle_RLCK-VIIa-1	PK
Pt1g014150	Pt1g014150.1	MADS-M-type	TF
Pt1g014440	Pt1g014440.1	RLK-Pelle_DLSV	PK
Pt1g014500	Pt1g014500.1	CAMK_CDPK	PK
Pt1g014510	Pt1g014510.1	CAMK_CDPK	PK
Pt1g014520	Pt1g014520.1	CAMK_CDPK	PK
Pt1g014530	ONT.506.1	CAMK_CDPK	PK
Pt1g014530	ONT.507.1	CAMK_CDPK	PK
Pt1g014530	ONT.507.2	CAMK_CDPK	PK
Pt1g014530	Pt1g014530.1	CAMK_CDPK	PK
Pt1g014540	ONT.508.1	CAMK_CDPK	PK
Pt1g014540	Pt1g014540.1	CAMK_CDPK	PK
Pt1g014550	Pt1g014550.1	CAMK_CDPK	PK
Pt1g014570	Pt1g014570.1	CAMK_CDPK	PK
Pt1g014580	Pt1g014580.1	CAMK_CDPK	PK
Pt1g014600	Pt1g014600.1	CAMK_CDPK	PK
Pt1g014620	Pt1g014620.1	CAMK_CDPK	PK
Pt1g014640	Pt1g014640.1	CAMK_CDPK	PK
Pt1g014750	Pt1g014750.1	MYB	TF
Pt1g014870	ONT.1342.2	STE_STE11	PK
Pt1g014870	Pt1g014870.1	STE_STE11	PK
Pt1g014890	Pt1g014890.1	WRKY	TF
Pt1g014970	ONT.528.1	Rcd1-like	TR
Pt1g014970	ONT.528.4	Rcd1-like	TR
Pt1g014970	ONT.528.5	Rcd1-like	TR
Pt1g014970	ONT.528.6	Rcd1-like	TR
Pt1g014970	ONT.528.7	Rcd1-like	TR
Pt1g014970	Pt1g014970.1	Rcd1-like	TR
Pt1g014970	Pt1g014970.2	Rcd1-like	TR
Pt1g015160	Pt1g015160.1	AP2/ERF-ERF	TF
Pt1g015200	Pt1g015200.1	SWI/SNF-BAF60b	TR
Pt1g015200	Pt1g015200.2	SWI/SNF-BAF60b	TR
Pt1g015200	Pt1g015200.3	SWI/SNF-BAF60b	TR
Pt1g015200	Pt1g015200.4	SWI/SNF-BAF60b	TR
Pt1g015200	Pt1g015200.5	SWI/SNF-BAF60b	TR
Pt1g015200	Pt1g015200.6	SWI/SNF-BAF60b	TR
Pt1g015200	Pt1g015200.7	SWI/SNF-BAF60b	TR
Pt1g015320	Pt1g015320.1	PHD	TR
Pt1g015590	Pt1g015590.1	RLK-Pelle_LRR-III	PK
Pt1g015600	Pt1g015600.1	WNK_NRBP	PK
Pt1g015600	Pt1g015600.2	WNK_NRBP	PK
Pt1g015600	Pt1g015600.3	WNK_NRBP	PK
Pt1g015620	Pt1g015620.1	WRKY	TF
Pt1g015620	Pt1g015620.2	WRKY	TF
Pt1g015620	Pt1g015620.3	WRKY	TF
Pt1g015620	Pt1g015620.4	WRKY	TF
Pt1g015620	Pt1g015620.5	WRKY	TF
Pt1g015640	Pt1g015640.1	GRAS	TF
Pt1g015640	Pt1g015640.2	GRAS	TF
Pt1g015640	Pt1g015640.3	GRAS	TF
Pt1g015640	Pt1g015640.4	GRAS	TF
Pt1g015640	Pt1g015640.5	GRAS	TF
Pt1g015660	Pt1g015660.1	mTERF	TR
Pt1g015660	Pt1g015660.2	mTERF	TR
Pt1g015660	Pt1g015660.3	mTERF	TR
Pt1g015660	Pt1g015660.4	mTERF	TR
Pt1g015660	Pt1g015660.5	mTERF	TR
Pt1g015660	Pt1g015660.6	mTERF	TR
Pt1g015660	Pt1g015660.7	mTERF	TR
Pt1g016220	Pt1g016220.1	RLK-Pelle_RLCK-VIIa-2	PK
Pt1g016340	Pt1g016340.1	GNAT	TR
Pt1g016350	Pt1g016350.1	GRAS	TF
Pt1g016400	Pt1g016400.1	RLK-Pelle_LRR-Xb-1	PK
Pt1g016410	ONT.1411.2	WRKY	TF
Pt1g016410	ONT.1411.3	WRKY	TF
Pt1g016410	Pt1g016410.1	WRKY	TF
Pt1g016410	Pt1g016410.2	WRKY	TF
Pt1g016410	Pt1g016410.3	WRKY	TF
Pt1g016410	Pt1g016410.4	WRKY	TF
Pt1g016470	Pt1g016470.1	C2H2	TF
Pt1g016480	Pt1g016480.1	ARID	TR
Pt1g016720	ONT.598.1	BSD	TF
Pt1g016720	Pt1g016720.1	BSD	TF
Pt1g016720	Pt1g016720.2	BSD	TF
Pt1g016720	Pt1g016720.3	BSD	TF
Pt1g016720	Pt1g016720.4	BSD	TF
Pt1g016720	Pt1g016720.5	BSD	TF
Pt1g016800	Pt1g016800.1	TRAF	TR
Pt1g016800	Pt1g016800.2	TRAF	TR
Pt1g016910	Pt1g016910.1	RLK-Pelle_LRR-XI-1	PK
Pt1g017140	Pt1g017140.1	AGC_RSK-2	PK
Pt1g017140	Pt1g017140.2	AGC_RSK-2	PK
Pt1g017140	Pt1g017140.3	AGC_RSK-2	PK
Pt1g017140	Pt1g017140.4	AGC_RSK-2	PK
Pt1g017380	Pt1g017380.1	RLK-Pelle_L-LEC	PK
Pt1g017400	Pt1g017400.1	NF-YB	TF
Pt1g017470	Pt1g017470.1	NF-YB	TF
Pt1g017910	Pt1g017910.1	B3-ARF	TF
Pt1g017950	Pt1g017950.1	AP2/ERF-ERF	TF
Pt1g017960	Pt1g017960.1	AP2/ERF-ERF	TF
Pt1g018020	Pt1g018020.1	Tify	TF
Pt1g018020	Pt1g018020.2	Tify	TF
Pt1g018020	Pt1g018020.3	Tify	TF
Pt1g018020	Pt1g018020.4	Tify	TF
Pt1g018050	Pt1g018050.1	RLK-Pelle_LRR-III	PK
Pt1g018200	Pt1g018200.1	bHLH	TF
Pt1g018200	Pt1g018200.2	bHLH	TF
Pt1g018200	Pt1g018200.3	bHLH	TF
Pt1g018200	Pt1g018200.4	bHLH	TF
Pt1g018200	Pt1g018200.5	bHLH	TF
Pt1g018200	Pt1g018200.6	bHLH	TF
Pt1g018210	Pt1g018210.1	ARID	TR
Pt1g018210	Pt1g018210.2	ARID	TR
Pt1g018550	ONT.655.2	Tify	TF
Pt1g018550	ONT.655.4	Tify	TF
Pt1g018550	Pt1g018550.1	Tify	TF
Pt1g018550	Pt1g018550.2	Tify	TF
Pt1g018650	ONT.660.1	AP2/ERF-ERF	TF
Pt1g018650	Pt1g018650.1	AP2/ERF-ERF	TF
Pt1g018750	Pt1g018750.1	RLK-Pelle_RLCK-VIIa-2	PK
Pt1g018840	Pt1g018840.1	MADS-M-type	TF
Pt1g018850	ONT.1464.3	RLK-Pelle_LRR-XIIIb	PK
Pt1g018850	Pt1g018850.1	RLK-Pelle_LRR-XIIIb	PK
Pt1g018950	ONT.1469.3	MADS-MIKC	TF
Pt1g018950	Pt1g018950.1	MADS-MIKC	TF
Pt1g018950	Pt1g018950.2	MADS-MIKC	TF
Pt1g018950	Pt1g018950.3	MADS-MIKC	TF
Pt1g018950	Pt1g018950.4	MADS-MIKC	TF
Pt1g018960	Pt1g018960.1	MYB-related	TF
Pt1g018980	ONT.673.2	Trihelix	TF
Pt1g018980	Pt1g018980.1	Trihelix	TF
Pt1g018980	Pt1g018980.2	Trihelix	TF
Pt1g018990	ONT.1471.4	MYB	TF
Pt1g018990	ONT.1471.1	MYB-related	TF
Pt1g018990	ONT.1471.3	MYB-related	TF
Pt1g018990	Pt1g018990.1	MYB-related	TF
Pt1g019080	Pt1g019080.1	TKL-Pl-8	PK
Pt1g019110	Pt1g019110.1	RWP-RK	TF
Pt1g019150	Pt1g019150.1	C2H2	TF
Pt1g019250	ONT.1644.1	TKL-Pl-6	PK
Pt1g019250	ONT.1644.5	TKL-Pl-6	PK
Pt1g019250	Pt1g019250.1	TKL-Pl-6	PK
Pt1g019250	Pt1g019250.2	TKL-Pl-6	PK
Pt1g019250	Pt1g019250.3	TKL-Pl-6	PK
Pt1g019250	Pt1g019250.4	TKL-Pl-6	PK
Pt1g019260	ONT.839.2	HB-KNOX	TF
Pt1g019260	ONT.839.3	HB-KNOX	TF
Pt1g019260	ONT.839.4	HB-KNOX	TF
Pt1g019260	ONT.839.5	HB-KNOX	TF
Pt1g019260	ONT.839.6	HB-KNOX	TF
Pt1g019260	ONT.839.7	HB-KNOX	TF
Pt1g019350	ONT.1637.1	RLK-Pelle_LRR-XI-1	PK
Pt1g019350	Pt1g019350.1	RLK-Pelle_LRR-XI-1	PK
Pt1g019450	Pt1g019450.1	RLK-Pelle_DLSV	PK
Pt1g019470	Pt1g019470.1	CAMK_CAMKL-CHK1	PK
Pt1g019480	Pt1g019480.1	bHLH	TF
Pt1g019480	Pt1g019480.2	bHLH	TF
Pt1g019500	Pt1g019500.1	B3	TF
Pt1g019500	Pt1g019500.2	B3	TF
Pt1g019640	Pt1g019640.1	GARP-ARR-B	TF
Pt1g019700	Pt1g019700.1	NAC	TF
Pt1g019740	Pt1g019740.1	RLK-Pelle_LRR-VII-2	PK
Pt1g019770	ONT.1614.2	WRKY	TF
Pt1g019770	Pt1g019770.1	WRKY	TF
Pt1g019770	Pt1g019770.2	WRKY	TF
Pt1g019770	Pt1g019770.3	WRKY	TF
Pt1g019770	Pt1g019770.4	WRKY	TF
Pt1g020050	Pt1g020050.1	STE_STE11	PK
Pt1g020090	Pt1g020090.1	RLK-Pelle_LRR-XII-1	PK
Pt1g020230	Pt1g020230.1	AP2/ERF-AP2	TF
Pt1g020240	Pt1g020240.1	SET	TR
Pt1g020290	Pt1g020290.1	RLK-Pelle_LRR-II	PK
Pt1g020290	Pt1g020290.2	RLK-Pelle_LRR-II	PK
Pt1g020630	ONT.1578.2	GNAT	TR
Pt1g020630	Pt1g020630.2	GNAT	TR
Pt1g020860	Pt1g020860.1	RLK-Pelle_RLCK-XV	PK
Pt1g020880	Pt1g020880.1	RLK-Pelle_RLCK-VI	PK
Pt1g020890	Pt1g020890.1	C2C2-CO-like	TF
Pt1g021000	ONT.770.5	TKL-Pl-6	PK
Pt1g021000	Pt1g021000.1	TKL-Pl-6	PK
Pt1g021000	Pt1g021000.2	TKL-Pl-6	PK
Pt1g021000	Pt1g021000.3	TKL-Pl-6	PK
Pt1g021090	Pt1g021090.1	NAC	TF
Pt1g021110	Pt1g021110.1	NAC	TF
Pt1g021150	Pt1g021150.1	NAC	TF
Pt1g021160	Pt1g021160.1	NAC	TF
Pt1g021280	Pt1g021280.1	C2H2	TF
Pt1g021280	Pt1g021280.2	C2H2	TF
Pt1g021280	Pt1g021280.3	C2H2	TF
Pt1g021370	ONT.1559.1	SET	TR
Pt1g021370	Pt1g021370.1	SET	TR
Pt1g021510	Pt1g021510.1	AP2/ERF-AP2	TF
Pt1g021510	ONT.1550.1	AP2/ERF-ERF	TF
Pt1g021550	Pt1g021550.1	RLK-Pelle_RLCK-VI	PK
Pt1g021550	Pt1g021550.2	RLK-Pelle_RLCK-VI	PK
Pt1g021580	Pt1g021580.1	RLK-Pelle_RLCK-Os	PK
Pt1g022010	Pt1g022010.2	HB-other	TF
Pt1g022010	Pt1g022010.1	HB-PHD	TF
Pt1g022010	Pt1g022010.3	HB-PHD	TF
Pt1g022020	Pt1g022020.1	PHD	TR
Pt1g022020	Pt1g022020.2	PHD	TR
Pt1g022020	Pt1g022020.3	PHD	TR
Pt1g022020	Pt1g022020.4	PHD	TR
Pt1g022020	Pt1g022020.5	PHD	TR
Pt1g022020	Pt1g022020.6	PHD	TR
Pt1g022020	Pt1g022020.7	PHD	TR
Pt1g022060	ONT.1531.1	Others	TR
Pt1g022060	ONT.1531.2	Others	TR
Pt1g022060	ONT.1531.3	Others	TR
Pt1g022060	Pt1g022060.1	Others	TR
Pt1g022100	ONT.737.2	bHLH	TF
Pt1g022100	ONT.737.3	bHLH	TF
Pt1g022100	Pt1g022100.1	bHLH	TF
Pt1g022260	Pt1g022260.1	RLK-Pelle_DLSV	PK
Pt1g022310	Pt1g022310.1	HB-HD-ZIP	TF
Pt1g022490	Pt1g022490.1	B3-ARF	TF
Pt1g022540	Pt1g022540.1	RLK-Pelle_RLCK-IXb	PK
Pt1g022550	Pt1g022550.1	RLK-Pelle_LRR-III	PK
Pt1g022650	ONT.714.2	RLK-Pelle_RLCK-VIIa-2	PK
Pt1g022650	Pt1g022650.1	RLK-Pelle_RLCK-VIIa-2	PK
Pt1g022650	Pt1g022650.2	RLK-Pelle_RLCK-VIIa-2	PK
Pt1g022680	Pt1g022680.1	TKL-Pl-4	PK
Pt1g023130	Pt1g023130.1	RLK-Pelle_RLCK-IV	PK
Pt1g023130	Pt1g023130.2	RLK-Pelle_RLCK-IV	PK
Pt1g023130	Pt1g023130.3	RLK-Pelle_RLCK-IV	PK
Pt1g023130	Pt1g023130.4	RLK-Pelle_RLCK-IV	PK
Pt1g023280	ONT.1487.3	RLK-Pelle_RLCK-VIIa-2	PK
Pt1g023280	ONT.1487.4	RLK-Pelle_RLCK-VIIa-2	PK
Pt1g023280	Pt1g023280.1	RLK-Pelle_RLCK-VIIa-2	PK
Pt1g023280	Pt1g023280.2	RLK-Pelle_RLCK-VIIa-2	PK
Pt1g023280	Pt1g023280.3	RLK-Pelle_RLCK-VIIa-2	PK
Pt1g023390	Pt1g023390.1	RLK-Pelle_RLCK-IXb	PK
Pt1g023440	Pt1g023440.1	AGC_NDR	PK
Pt1g023440	Pt1g023440.10	AGC_NDR	PK
Pt1g023440	Pt1g023440.2	AGC_NDR	PK
Pt1g023440	Pt1g023440.3	AGC_NDR	PK
Pt1g023440	Pt1g023440.4	AGC_NDR	PK
Pt1g023440	Pt1g023440.5	AGC_NDR	PK
Pt1g023440	Pt1g023440.6	AGC_NDR	PK
Pt1g023440	Pt1g023440.7	AGC_NDR	PK
Pt1g023440	Pt1g023440.8	AGC_NDR	PK
Pt1g023440	Pt1g023440.9	AGC_NDR	PK
Pt1g023510	Pt1g023510.1	WRKY	TF
Pt1g023510	Pt1g023510.2	WRKY	TF
Pt1g023510	Pt1g023510.3	WRKY	TF
Pt1g023510	Pt1g023510.4	WRKY	TF
Pt1g023610	Pt1g023610.1	Alfin-like	TF
Pt2g000170	Pt2g000170.1	RLK-Pelle_LRR-XII-1	PK
Pt2g000190	ONT.1656.2	RLK-Pelle_RLCK-VIIa-2	PK
Pt2g000190	Pt2g000190.1	RLK-Pelle_RLCK-VIIa-2	PK
Pt2g000190	Pt2g000190.2	RLK-Pelle_RLCK-VIIa-2	PK
Pt2g000390	Pt2g000390.1	AP2/ERF-ERF	TF
Pt2g000520	Pt2g000520.1	RLK-Pelle_SD-2b	PK
Pt2g001170	Pt2g001170.1	CMGC_RCK	PK
Pt2g001270	ONT.1685.2	CK1_CK1-Pl	PK
Pt2g001270	ONT.1685.3	CK1_CK1-Pl	PK
Pt2g001270	ONT.1685.4	CK1_CK1-Pl	PK
Pt2g001270	Pt2g001270.1	CK1_CK1-Pl	PK
Pt2g001380	Pt2g001380.1	CMGC_RCK	PK
Pt2g001430	Pt2g001430.1	CMGC_RCK	PK
Pt2g001500	Pt2g001500.1	C2H2	TF
Pt2g001510	Pt2g001510.1	C2H2	TF
Pt2g001570	Pt2g001570.1	C2C2-GATA	TF
Pt2g001580	Pt2g001580.1	C2C2-GATA	TF
Pt2g001590	Pt2g001590.1	C3H	TF
Pt2g001590	Pt2g001590.2	C3H	TF
Pt2g001590	Pt2g001590.3	C3H	TF
Pt2g001620	Pt2g001620.1	AP2/ERF-RAV	TF
Pt2g001770	Pt2g001770.1	RLK-Pelle_SD-2b	PK
Pt2g001790	Pt2g001790.1	RLK-Pelle_SD-2b	PK
Pt2g001820	Pt2g001820.1	RLK-Pelle_SD-2b	PK
Pt2g001840	Pt2g001840.1	RLK-Pelle_SD-2b	PK
Pt2g001850	Pt2g001850.1	RLK-Pelle_SD-2b	PK
Pt2g001880	Pt2g001880.1	RLK-Pelle_SD-2b	PK
Pt2g001890	Pt2g001890.1	RLK-Pelle_SD-2b	PK
Pt2g001900	Pt2g001900.1	RLK-Pelle_SD-2b	PK
Pt2g001930	Pt2g001930.1	RLK-Pelle_SD-2b	PK
Pt2g002090	Pt2g002090.1	RLK-Pelle_CR4L	PK
Pt2g002160	Pt2g002160.1	SNF2	TR
Pt2g002160	Pt2g002160.2	SNF2	TR
Pt2g002160	Pt2g002160.3	SNF2	TR
Pt2g002160	Pt2g002160.4	SNF2	TR
Pt2g002160	Pt2g002160.5	SNF2	TR
Pt2g002190	ONT.2774.1	GRAS	TF
Pt2g002190	Pt2g002190.1	GRAS	TF
Pt2g002250	Pt2g002250.1	RLK-Pelle_LRR-XI-1	PK
Pt2g002250	Pt2g002250.2	RLK-Pelle_LRR-XI-1	PK
Pt2g002250	Pt2g002250.3	RLK-Pelle_LRR-XI-1	PK
Pt2g002250	Pt2g002250.4	RLK-Pelle_LRR-XI-1	PK
Pt2g002360	Pt2g002360.2	DDT	TR
Pt2g002360	Pt2g002360.3	DDT	TR
Pt2g002360	Pt2g002360.1	PHD	TR
Pt2g002550	Pt2g002550.1	CMGC_RCK	PK
Pt2g002600	Pt2g002600.1	RLK-Pelle_WAK_LRK10L-1	PK
Pt2g002820	Pt2g002820.1	NAC	TF
Pt2g002830	Pt2g002830.1	NAC	TF
Pt2g002840	Pt2g002840.1	NAC	TF
Pt2g002880	ONT.1749.1	CAMK_CDPK	PK
Pt2g002880	ONT.1749.2	CAMK_CDPK	PK
Pt2g002880	Pt2g002880.1	CAMK_CDPK	PK
Pt2g002880	Pt2g002880.2	CAMK_CDPK	PK
Pt2g002880	Pt2g002880.3	CAMK_CDPK	PK
Pt2g002880	Pt2g002880.4	CAMK_CDPK	PK
Pt2g002910	ONT.1747.2	NF-YA	TF
Pt2g002910	ONT.1747.3	NF-YA	TF
Pt2g002910	ONT.1747.4	NF-YA	TF
Pt2g002910	ONT.1747.5	NF-YA	TF
Pt2g002910	ONT.1747.7	NF-YA	TF
Pt2g002910	Pt2g002910.1	NF-YA	TF
Pt2g002910	Pt2g002910.2	NF-YA	TF
Pt2g002960	Pt2g002960.1	C3H	TF
Pt2g002960	Pt2g002960.2	C3H	TF
Pt2g002960	Pt2g002960.3	C3H	TF
Pt2g003040	Pt2g003040.1	PHD	TR
Pt2g003040	Pt2g003040.2	PHD	TR
Pt2g003040	Pt2g003040.3	PHD	TR
Pt2g003210	Pt2g003210.1	Trihelix	TF
Pt2g003240	Pt2g003240.1	C2H2	TF
Pt2g003260	Pt2g003260.1	RLK-Pelle_LRR-XI-1	PK
Pt2g003270	Pt2g003270.1	RLK-Pelle_LRR-XI-1	PK
Pt2g003280	Pt2g003280.1	RLK-Pelle_LRR-XI-1	PK
Pt2g003290	Pt2g003290.1	RLK-Pelle_LRR-XI-1	PK
Pt2g003310	Pt2g003310.1	RLK-Pelle_LRR-XI-1	PK
Pt2g003330	Pt2g003330.1	RLK-Pelle_LRR-XI-1	PK
Pt2g003350	Pt2g003350.1	RLK-Pelle_LRR-XI-1	PK
Pt2g003380	Pt2g003380.1	NEK	PK
Pt2g003410	Pt2g003410.1	AP2/ERF-AP2	TF
Pt2g003540	Pt2g003540.1	AGC_RSK-2	PK
Pt2g003700	ONT.1724.1	FAR1	TF
Pt2g003700	Pt2g003700.1	FAR1	TF
Pt2g003710	Pt2g003710.1	bHLH	TF
Pt2g003710	Pt2g003710.2	bHLH	TF
Pt2g003900	Pt2g003900.1	RLK-Pelle_LRR-XII-1	PK
Pt2g004110	Pt2g004110.1	RLK-Pelle_LRR-XI-1	PK
Pt2g004130	Pt2g004130.1	RLK-Pelle_LRR-XI-1	PK
Pt2g004180	Pt2g004180.1	EIL	TF
Pt2g004380	Pt2g004380.1	HB-other	TF
Pt2g004440	Pt2g004440.1	SRS	TF
Pt2g004510	Pt2g004510.1	SRS	TF
Pt2g004690	Pt2g004690.1	CAMK_CDPK	PK
Pt2g004850	Pt2g004850.1	bHLH	TF
Pt2g004860	Pt2g004860.1	bHLH	TF
Pt2g004870	Pt2g004870.1	bHLH	TF
Pt2g004880	Pt2g004880.1	bHLH	TF
Pt2g004890	Pt2g004890.1	bHLH	TF
Pt2g004900	Pt2g004900.1	bHLH	TF
Pt2g004910	Pt2g004910.1	bHLH	TF
Pt2g005080	Pt2g005080.1	B3-ARF	TF
Pt2g005120	Pt2g005120.1	RLK-Pelle_SD-2b	PK
Pt2g005150	Pt2g005150.1	RLK-Pelle_SD-2b	PK
Pt2g005250	ONT.1913.1	CMGC_GSK	PK
Pt2g005250	Pt2g005250.1	CMGC_GSK	PK
Pt2g005270	Pt2g005270.1	RLK-Pelle_Extensin	PK
Pt2g005320	Pt2g005320.1	GARP-G2-like	TF
Pt2g005370	ONT.2899.4	TKL_CTR1-DRK-1	PK
Pt2g005370	ONT.2899.6	TKL_CTR1-DRK-1	PK
Pt2g005370	ONT.2899.7	TKL_CTR1-DRK-1	PK
Pt2g005370	ONT.2899.9	TKL_CTR1-DRK-1	PK
Pt2g005370	Pt2g005370.1	TKL_CTR1-DRK-1	PK
Pt2g005370	Pt2g005370.2	TKL_CTR1-DRK-1	PK
Pt2g005370	Pt2g005370.3	TKL_CTR1-DRK-1	PK
Pt2g005370	Pt2g005370.4	TKL_CTR1-DRK-1	PK
Pt2g005370	Pt2g005370.5	TKL_CTR1-DRK-1	PK
Pt2g005370	Pt2g005370.6	TKL_CTR1-DRK-1	PK
Pt2g005640	Pt2g005640.1	bHLH	TF
Pt2g005640	Pt2g005640.3	bHLH	TF
Pt2g005830	Pt2g005830.1	TCP	TF
Pt2g005830	Pt2g005830.2	TCP	TF
Pt2g005920	Pt2g005920.1	bZIP	TF
Pt2g005950	Pt2g005950.1	LOB	TF
Pt2g006000	Pt2g006000.1	VOZ	TF
Pt2g006000	Pt2g006000.2	VOZ	TF
Pt2g006000	Pt2g006000.3	VOZ	TF
Pt2g006140	Pt2g006140.1	C2H2	TF
Pt2g006160	Pt2g006160.1	HB-other	TF
Pt2g006170	Pt2g006170.1	NAC	TF
Pt2g006180	ONT.1891.2	RLK-Pelle_LRR-XI-1	PK
Pt2g006180	ONT.1891.3	RLK-Pelle_LRR-XI-1	PK
Pt2g006180	Pt2g006180.1	RLK-Pelle_LRR-XI-1	PK
Pt2g006210	Pt2g006210.1	DDT	TR
Pt2g006260	Pt2g006260.1	GARP-G2-like	TF
Pt2g006260	Pt2g006260.2	GARP-G2-like	TF
Pt2g006670	Pt2g006670.1	RLK-Pelle_LRR-XII-1	PK
Pt2g006730	Pt2g006730.1	NAC	TF
Pt2g006740	Pt2g006740.1	TKL-Pl-4	PK
Pt2g006840	ONT.1864.2	AGC_RSK-2	PK
Pt2g006840	Pt2g006840.1	AGC_RSK-2	PK
Pt2g007050	ONT.1857.1	STE_STE7	PK
Pt2g007050	Pt2g007050.1	STE_STE7	PK
Pt2g007050	Pt2g007050.2	STE_STE7	PK
Pt2g007050	Pt2g007050.3	STE_STE7	PK
Pt2g007050	Pt2g007050.4	STE_STE7	PK
Pt2g007070	ONT.2855.1	LOB	TF
Pt2g007070	Pt2g007070.1	LOB	TF
Pt2g007250	Pt2g007250.1	RLK-Pelle_DLSV	PK
Pt2g007250	Pt2g007250.2	RLK-Pelle_DLSV	PK
Pt2g007260	Pt2g007260.1	RLK-Pelle_DLSV	PK
Pt2g007320	Pt2g007320.1	MYB	TF
Pt2g007360	Pt2g007360.1	CMGC_GSK	PK
Pt2g007360	Pt2g007360.2	CMGC_GSK	PK
Pt2g007360	Pt2g007360.3	CMGC_GSK	PK
Pt2g007360	Pt2g007360.4	CMGC_GSK	PK
Pt2g007400	Pt2g007400.1	MYB	TF
Pt2g007490	Pt2g007490.1	STE_STE20-Fray	PK
Pt2g007490	Pt2g007490.2	STE_STE20-Fray	PK
Pt2g007490	Pt2g007490.3	STE_STE20-Fray	PK
Pt2g007670	ONT.2831.2	TKL-Pl-4	PK
Pt2g007670	ONT.2831.4	TKL-Pl-4	PK
Pt2g007670	Pt2g007670.1	TKL-Pl-4	PK
Pt2g007670	Pt2g007670.2	TKL-Pl-4	PK
Pt2g007720	Pt2g007720.1	HB-HD-ZIP	TF
Pt2g007730	Pt2g007730.1	PHD	TR
Pt2g007730	Pt2g007730.2	PHD	TR
Pt2g007730	Pt2g007730.3	PHD	TR
Pt2g007730	Pt2g007730.4	PHD	TR
Pt2g007770	Pt2g007770.1	RLK-Pelle_URK-2	PK
Pt2g007820	Pt2g007820.1	RLK-Pelle_LRR-III	PK
Pt2g008000	Pt2g008000.1	E2F-DP	TF
Pt2g008020	Pt2g008020.1	RLK-Pelle_LRR-XII-1	PK
Pt2g008030	Pt2g008030.1	RLK-Pelle_LRR-XII-1	PK
Pt2g008230	ONT.2807.2	CAMK_CAMKL-CHK1	PK
Pt2g008230	ONT.2807.3	CAMK_CAMKL-CHK1	PK
Pt2g008230	Pt2g008230.1	CAMK_CAMKL-CHK1	PK
Pt2g008230	Pt2g008230.2	CAMK_CAMKL-CHK1	PK
Pt2g008230	Pt2g008230.3	CAMK_CAMKL-CHK1	PK
Pt2g008240	Pt2g008240.1	bZIP	TF
Pt2g008240	Pt2g008240.2	bZIP	TF
Pt2g008240	Pt2g008240.3	bZIP	TF
Pt2g008240	Pt2g008240.4	bZIP	TF
Pt2g008350	Pt2g008350.1	EIL	TF
Pt2g008350	Pt2g008350.2	EIL	TF
Pt2g008350	Pt2g008350.3	EIL	TF
Pt2g008350	Pt2g008350.4	EIL	TF
Pt2g008360	Pt2g008360.1	RLK-Pelle_LRR-III	PK
Pt2g008430	Pt2g008430.1	FAR1	TF
Pt2g008610	Pt2g008610.1	C2H2	TF
Pt2g008720	Pt2g008720.1	C2C2-CO-like	TF
Pt2g008720	Pt2g008720.2	C2C2-CO-like	TF
Pt2g008830	Pt2g008830.1	B3	TF
Pt2g008910	ONT.2939.1	bHLH	TF
Pt2g008910	ONT.2939.2	bHLH	TF
Pt2g009030	Pt2g009030.1	SET	TR
Pt2g009040	Pt2g009040.1	GNAT	TR
Pt2g009040	Pt2g009040.2	GNAT	TR
Pt2g009040	Pt2g009040.3	GNAT	TR
Pt2g009040	Pt2g009040.4	GNAT	TR
Pt2g009060	Pt2g009060.1	AP2/ERF-ERF	TF
Pt2g009110	Pt2g009110.1	RLK-Pelle_LRR-XV	PK
Pt2g009160	ONT.1928.1	RLK-Pelle_RLCK-IXa	PK
Pt2g009160	ONT.1928.2	RLK-Pelle_RLCK-IXa	PK
Pt2g009160	ONT.1928.3	RLK-Pelle_RLCK-IXa	PK
Pt2g009160	Pt2g009160.1	RLK-Pelle_RLCK-IXa	PK
Pt2g009260	Pt2g009260.1	AP2/ERF-ERF	TF
Pt2g009290	Pt2g009290.1	RB	TR
Pt2g009470	Pt2g009470.1	C2H2	TF
Pt2g009580	Pt2g009580.1	NAC	TF
Pt2g009630	Pt2g009630.1	RLK-Pelle_RLCK-VIIa-1	PK
Pt2g009710	Pt2g009710.1	GRAS	TF
Pt2g009930	Pt2g009930.1	SWI/SNF-BAF60b	TR
Pt2g009930	Pt2g009930.2	SWI/SNF-BAF60b	TR
Pt2g010220	Pt2g010220.1	WRKY	TF
Pt2g010270	Pt2g010270.1	TCP	TF
Pt2g010270	Pt2g010270.2	TCP	TF
Pt2g010270	Pt2g010270.3	TCP	TF
Pt2g010730	Pt2g010730.1	FAR1	TF
Pt2g010810	Pt2g010810.1	FAR1	TF
Pt2g010910	Pt2g010910.1	RLK-Pelle_L-LEC	PK
Pt2g010990	Pt2g010990.1	BUB	PK
Pt2g011000	Pt2g011000.1	SBP	TF
Pt2g011000	Pt2g011000.2	SBP	TF
Pt2g011000	Pt2g011000.3	SBP	TF
Pt2g011060	Pt2g011060.1	C3H	TF
Pt2g011090	Pt2g011090.1	AP2/ERF-ERF	TF
Pt2g011240	Pt2g011240.1	Others	TR
Pt2g011300	Pt2g011300.1	C3H	TF
Pt2g011350	ONT.2008.1	bHLH	TF
Pt2g011370	Pt2g011370.1	RLK-Pelle_SD-2b	PK
Pt2g011670	Pt2g011670.1	RLK-Pelle_LRR-V	PK
Pt2g011670	Pt2g011670.2	RLK-Pelle_LRR-V	PK
Pt2g011740	Pt2g011740.1	ULT	TF
Pt2g011780	Pt2g011780.1	FAR1	TF
Pt2g011890	Pt2g011890.1	CMGC_CDK-CRK7-CDK9	PK
Pt2g011900	Pt2g011900.1	RLK-Pelle_L-LEC	PK
Pt2g012030	ONT.2025.1	PHD	TR
Pt2g012030	Pt2g012030.1	PHD	TR
Pt2g012120	Pt2g012120.1	RLK-Pelle_LRR-XII-1	PK
Pt2g012400	Pt2g012400.1	AP2/ERF-ERF	TF
Pt2g013030	Pt2g013030.1	HB-HD-ZIP	TF
Pt2g013030	Pt2g013030.10	HB-HD-ZIP	TF
Pt2g013030	Pt2g013030.11	HB-HD-ZIP	TF
Pt2g013030	Pt2g013030.12	HB-HD-ZIP	TF
Pt2g013030	Pt2g013030.13	HB-HD-ZIP	TF
Pt2g013030	Pt2g013030.2	HB-HD-ZIP	TF
Pt2g013030	Pt2g013030.3	HB-HD-ZIP	TF
Pt2g013030	Pt2g013030.4	HB-HD-ZIP	TF
Pt2g013030	Pt2g013030.5	HB-HD-ZIP	TF
Pt2g013030	Pt2g013030.6	HB-HD-ZIP	TF
Pt2g013030	Pt2g013030.7	HB-HD-ZIP	TF
Pt2g013030	Pt2g013030.8	HB-HD-ZIP	TF
Pt2g013030	Pt2g013030.9	HB-HD-ZIP	TF
Pt2g013110	Pt2g013110.1	MYB-related	TF
Pt2g013220	Pt2g013220.4	C3H	TF
Pt2g013220	Pt2g013220.6	C3H	TF
Pt2g013260	ONT.3080.1	SET	TR
Pt2g013300	Pt2g013300.1	Others	TR
Pt2g013340	Pt2g013340.1	RLK-Pelle_DLSV	PK
Pt2g013410	Pt2g013410.1	bHLH	TF
Pt2g013410	Pt2g013410.2	bHLH	TF
Pt2g013500	Pt2g013500.1	HMG	TR
Pt2g013810	Pt2g013810.1	HB-KNOX	TF
Pt2g013810	Pt2g013810.2	HB-KNOX	TF
Pt2g013880	ONT.3103.1	RLK-Pelle_LysM	PK
Pt2g013880	Pt2g013880.1	RLK-Pelle_LysM	PK
Pt2g013880	Pt2g013880.2	RLK-Pelle_LysM	PK
Pt2g013880	Pt2g013880.3	RLK-Pelle_LysM	PK
Pt2g013980	Pt2g013980.1	Rcd1-like	TR
Pt2g014040	Pt2g014040.1	WRKY	TF
Pt2g014060	Pt2g014060.1	STE_STE11	PK
Pt2g014110	Pt2g014110.1	SNF2	TR
Pt2g014320	Pt2g014320.1	C2C2-CO-like	TF
Pt2g014320	Pt2g014320.2	C2C2-CO-like	TF
Pt2g014320	Pt2g014320.3	C2C2-CO-like	TF
Pt2g014430	Pt2g014430.1	SET	TR
Pt2g014430	Pt2g014430.2	SET	TR
Pt2g014650	ONT.2122.1	NF-YB	TF
Pt2g014650	Pt2g014650.1	NF-YB	TF
Pt2g014730	Pt2g014730.10	FAR1	TF
Pt2g014730	Pt2g014730.12	FAR1	TF
Pt2g014730	Pt2g014730.5	FAR1	TF
Pt2g014730	Pt2g014730.7	FAR1	TF
Pt2g014730	Pt2g014730.8	FAR1	TF
Pt2g014730	Pt2g014730.9	FAR1	TF
Pt2g014810	Pt2g014810.1	SAP	TF
Pt2g014820	Pt2g014820.1	MYB-related	TF
Pt2g014820	Pt2g014820.2	MYB-related	TF
Pt2g014820	Pt2g014820.3	MYB-related	TF
Pt2g014820	Pt2g014820.4	MYB-related	TF
Pt2g014820	Pt2g014820.5	MYB-related	TF
Pt2g014820	Pt2g014820.6	MYB-related	TF
Pt2g014820	Pt2g014820.7	MYB-related	TF
Pt2g014820	Pt2g014820.8	MYB-related	TF
Pt2g014900	ONT.2117.3	C3H	TF
Pt2g015020	Pt2g015020.1	Others	TR
Pt2g015020	Pt2g015020.2	Others	TR
Pt2g015020	Pt2g015020.3	Others	TR
Pt2g015020	Pt2g015020.4	Others	TR
Pt2g015050	Pt2g015050.1	GRAS	TF
Pt2g015060	ONT.2115.2	WRKY	TF
Pt2g015060	ONT.2115.3	WRKY	TF
Pt2g015060	ONT.2115.4	WRKY	TF
Pt2g015060	Pt2g015060.1	WRKY	TF
Pt2g015080	Pt2g015080.1	WNK_NRBP	PK
Pt2g015150	Pt2g015150.1	GNAT	TR
Pt2g015150	Pt2g015150.3	GNAT	TR
Pt2g015340	Pt2g015340.1	TRAF	TR
Pt2g015340	Pt2g015340.2	TRAF	TR
Pt2g015700	Pt2g015700.1	AP2/ERF-ERF	TF
Pt2g015710	Pt2g015710.1	C3H	TF
Pt2g015710	Pt2g015710.2	C3H	TF
Pt2g016170	Pt2g016170.1	GARP-G2-like	TF
Pt2g016240	Pt2g016240.1	HB-other	TF
Pt2g016280	Pt2g016280.1	bZIP	TF
Pt2g016320	Pt2g016320.1	bZIP	TF
Pt2g016400	Pt2g016400.1	bZIP	TF
Pt2g016490	Pt2g016490.1	MYB-related	TF
Pt2g016620	Pt2g016620.1	RLK-Pelle_LRR-Xa	PK
Pt2g016620	Pt2g016620.2	RLK-Pelle_LRR-Xa	PK
Pt2g016790	Pt2g016790.1	FAR1	TF
Pt2g016890	Pt2g016890.1	FAR1	TF
Pt2g016900	Pt2g016900.1	FAR1	TF
Pt2g016900	Pt2g016900.2	FAR1	TF
Pt2g016910	ONT.2178.3	FAR1	TF
Pt2g016910	Pt2g016910.1	FAR1	TF
Pt2g016910	Pt2g016910.2	FAR1	TF
Pt2g016910	Pt2g016910.3	FAR1	TF
Pt2g016910	Pt2g016910.4	FAR1	TF
Pt2g016910	Pt2g016910.5	FAR1	TF
Pt2g017160	Pt2g017160.1	RLK-Pelle_SD-2b	PK
Pt2g017260	Pt2g017260.1	RLK-Pelle_DLSV	PK
Pt2g017320	Pt2g017320.1	RLK-Pelle_SD-2b	PK
Pt2g017350	Pt2g017350.1	RLK-Pelle_SD-2b	PK
Pt2g017390	Pt2g017390.1	CMGC_CDK-Pl	PK
Pt2g017580	ONT.3211.1	C2H2	TF
Pt2g017580	Pt2g017580.1	C2H2	TF
Pt2g017580	Pt2g017580.2	C2H2	TF
Pt2g017590	Pt2g017590.1	PHD	TR
Pt2g017600	Pt2g017600.1	BBR-BPC	TF
Pt2g017630	Pt2g017630.1	Others	TR
Pt2g017880	ONT.3220.1	C2H2	TF
Pt2g017880	ONT.3220.2	C2H2	TF
Pt2g017880	Pt2g017880.1	C2H2	TF
Pt2g017890	ONT.2207.1	Others	TR
Pt2g017890	ONT.2207.2	Others	TR
Pt2g017890	Pt2g017890.1	Others	TR
Pt2g017910	Pt2g017910.1	RLK-Pelle_LRR-IX	PK
Pt2g017910	Pt2g017910.2	RLK-Pelle_LRR-IX	PK
Pt2g017910	Pt2g017910.3	RLK-Pelle_LRR-IX	PK
Pt2g017910	Pt2g017910.4	RLK-Pelle_LRR-IX	PK
Pt2g017920	Pt2g017920.1	RLK-Pelle_LRR-IX	PK
Pt2g017950	Pt2g017950.1	RLK-Pelle_LRR-IX	PK
Pt2g018020	ONT.2212.1	PLATZ	TF
Pt2g018020	Pt2g018020.1	PLATZ	TF
Pt2g018020	ONT.2210.1	RLK-Pelle_SD-2b	PK
Pt2g018020	Pt2g018020.1	RLK-Pelle_SD-2b	PK
Pt2g018040	Pt2g018040.1	PHD	TR
Pt2g018100	Pt2g018100.1	HSF	TF
Pt2g018100	Pt2g018100.2	HSF	TF
Pt2g018200	ONT.3225.3	GARP-ARR-B	TF
Pt2g018200	ONT.3225.4	GARP-ARR-B	TF
Pt2g018200	Pt2g018200.1	GARP-ARR-B	TF
Pt2g018200	Pt2g018200.2	GARP-ARR-B	TF
Pt2g018200	Pt2g018200.3	GARP-ARR-B	TF
Pt2g018270	Pt2g018270.1	MADS-M-type	TF
Pt2g018370	Pt2g018370.1	SET	TR
Pt2g018370	Pt2g018370.2	SET	TR
Pt2g018370	Pt2g018370.3	SET	TR
Pt2g018370	Pt2g018370.4	SET	TR
Pt2g018530	ONT.2232.6	Others	TR
Pt2g018530	ONT.2232.2	Tify	TF
Pt2g018530	ONT.2232.3	Tify	TF
Pt2g018530	ONT.2232.4	Tify	TF
Pt2g018530	ONT.2232.5	Tify	TF
Pt2g018530	Pt2g018530.1	Tify	TF
Pt2g018530	Pt2g018530.2	Tify	TF
Pt2g018760	Pt2g018760.1	RLK-Pelle_DLSV	PK
Pt2g018760	Pt2g018760.2	RLK-Pelle_DLSV	PK
Pt2g018760	Pt2g018760.3	RLK-Pelle_DLSV	PK
Pt2g018850	Pt2g018850.1	GRAS	TF
Pt2g018980	Pt2g018980.1	HB-WOX	TF
Pt2g019060	ONT.2251.1	CMGC_MAPK	PK
Pt2g019060	ONT.2251.2	CMGC_MAPK	PK
Pt2g019060	ONT.2251.3	CMGC_MAPK	PK
Pt2g019060	ONT.2251.4	CMGC_MAPK	PK
Pt2g019060	ONT.2251.5	CMGC_MAPK	PK
Pt2g019060	ONT.2251.6	CMGC_MAPK	PK
Pt2g019060	ONT.2251.7	CMGC_MAPK	PK
Pt2g019060	ONT.2251.8	CMGC_MAPK	PK
Pt2g019060	Pt2g019060.1	CMGC_MAPK	PK
Pt2g019100	Pt2g019100.1	HB-HD-ZIP	TF
Pt2g019130	Pt2g019130.1	CMGC_CDK-Pl	PK
Pt2g019630	Pt2g019630.1	RLK-Pelle_LRK10L-2	PK
Pt2g019640	Pt2g019640.1	RLK-Pelle_LRK10L-2	PK
Pt2g019650	Pt2g019650.1	RLK-Pelle_LRK10L-2	PK
Pt2g019660	Pt2g019660.1	RLK-Pelle_LRK10L-2	PK
Pt2g019670	Pt2g019670.1	RLK-Pelle_LRK10L-2	PK
Pt2g019680	Pt2g019680.1	RLK-Pelle_LRK10L-2	PK
Pt2g019700	Pt2g019700.1	RLK-Pelle_LRK10L-2	PK
Pt2g019710	ONT.2277.1	RLK-Pelle_LRK10L-2	PK
Pt2g019710	Pt2g019710.1	RLK-Pelle_LRK10L-2	PK
Pt2g019720	Pt2g019720.1	RLK-Pelle_LRK10L-2	PK
Pt2g019730	Pt2g019730.1	RLK-Pelle_LRK10L-2	PK
Pt2g019750	ONT.3282.1	C3H	TF
Pt2g019750	Pt2g019750.1	C3H	TF
Pt2g019760	Pt2g019760.1	Others	TR
Pt2g019760	Pt2g019760.3	Others	TR
Pt2g019760	Pt2g019760.7	Others	TR
Pt2g019780	Pt2g019780.1	GARP-ARR-B	TF
Pt2g019930	Pt2g019930.1	RLK-Pelle_LRR-III	PK
Pt2g019970	Pt2g019970.1	bHLH	TF
Pt2g020040	Pt2g020040.1	RLK-Pelle_WAK_LRK10L-1	PK
Pt2g020080	Pt2g020080.1	RLK-Pelle_LRK10L-2	PK
Pt2g020090	Pt2g020090.1	RLK-Pelle_LRK10L-2	PK
Pt2g020100	Pt2g020100.1	RLK-Pelle_LRR-III	PK
Pt2g020150	Pt2g020150.1	RLK-Pelle_LRK10L-2	PK
Pt2g020250	Pt2g020250.1	MYB	TF
Pt2g020260	ONT.2295.1	bHLH	TF
Pt2g020260	Pt2g020260.1	bHLH	TF
Pt2g020370	Pt2g020370.1	C2H2	TF
Pt2g020450	Pt2g020450.1	LOB	TF
Pt2g020460	Pt2g020460.1	C2C2-CO-like	TF
Pt2g020470	Pt2g020470.1	HMG	TR
Pt2g020720	Pt2g020720.1	LOB	TF
Pt2g020780	Pt2g020780.1	RLK-Pelle_LRR-Xa	PK
Pt2g020780	Pt2g020780.2	RLK-Pelle_LRR-Xa	PK
Pt2g020880	Pt2g020880.1	RLK-Pelle_LRR-XI-1	PK
Pt2g021010	Pt2g021010.1	RLK-Pelle_LRR-XI-1	PK
Pt2g021090	ONT.2342.1	SET	TR
Pt2g021090	Pt2g021090.1	SET	TR
Pt2g021240	ONT.3342.1	C2H2	TF
Pt2g021240	ONT.3342.2	C2H2	TF
Pt2g021240	Pt2g021240.1	C2H2	TF
Pt2g021310	Pt2g021310.1	RLK-Pelle_C-LEC	PK
Pt2g021310	Pt2g021310.2	RLK-Pelle_C-LEC	PK
Pt2g021400	Pt2g021400.1	PLATZ	TF
Pt2g021430	ONT.2353.1	FAR1	TF
Pt2g021430	Pt2g021430.1	FAR1	TF
Pt2g021490	Pt2g021490.1	PHD	TR
Pt2g021500	Pt2g021500.1	TKL-Pl-6	PK
Pt2g021500	Pt2g021500.2	TKL-Pl-6	PK
Pt2g021500	Pt2g021500.3	TKL-Pl-6	PK
Pt2g021500	Pt2g021500.5	TKL-Pl-6	PK
Pt2g021550	Pt2g021550.1	MADS-MIKC	TF
Pt2g021850	Pt2g021850.1	RLK-Pelle_LRR-XII-1	PK
Pt2g021980	Pt2g021980.1	RLK-Pelle_LRR-XII-1	PK
Pt2g022000	Pt2g022000.1	mTERF	TR
Pt2g022010	Pt2g022010.1	TRAF	TR
Pt2g022010	Pt2g022010.2	TRAF	TR
Pt2g022170	Pt2g022170.1	LOB	TF
Pt2g022240	Pt2g022240.1	RLK-Pelle_DLSV	PK
Pt2g022240	Pt2g022240.2	RLK-Pelle_DLSV	PK
Pt2g022240	Pt2g022240.3	RLK-Pelle_DLSV	PK
Pt2g022250	Pt2g022250.1	RLK-Pelle_DLSV	PK
Pt2g022260	Pt2g022260.1	RLK-Pelle_DLSV	PK
Pt2g022260	Pt2g022260.2	RLK-Pelle_DLSV	PK
Pt2g022260	Pt2g022260.3	RLK-Pelle_DLSV	PK
Pt2g022260	Pt2g022260.4	RLK-Pelle_DLSV	PK
Pt2g022260	Pt2g022260.5	RLK-Pelle_DLSV	PK
Pt2g022290	Pt2g022290.1	RLK-Pelle_DLSV	PK
Pt2g022290	Pt2g022290.2	RLK-Pelle_DLSV	PK
Pt2g022300	Pt2g022300.1	RLK-Pelle_DLSV	PK
Pt2g022320	Pt2g022320.1	RLK-Pelle_DLSV	PK
Pt2g022320	Pt2g022320.2	RLK-Pelle_DLSV	PK
Pt2g022320	Pt2g022320.3	RLK-Pelle_DLSV	PK
Pt2g022320	Pt2g022320.4	RLK-Pelle_DLSV	PK
Pt2g022520	Pt2g022520.1	RLK-Pelle_DLSV	PK
Pt2g022530	Pt2g022530.1	RLK-Pelle_DLSV	PK
Pt2g022560	Pt2g022560.1	HB-HD-ZIP	TF
Pt2g022670	Pt2g022670.1	RLK-Pelle_RLCK-VIIa-1	PK
Pt2g022900	ONT.2409.1	TCP	TF
Pt2g022900	Pt2g022900.1	TCP	TF
Pt2g023010	ONT.3421.2	CAMK_CAMKL-CHK1	PK
Pt2g023010	ONT.3421.5	CAMK_CAMKL-CHK1	PK
Pt2g023010	Pt2g023010.1	CAMK_CAMKL-CHK1	PK
Pt2g023040	Pt2g023040.1	mTERF	TR
Pt2g023170	ONT.3414.4	B3-ARF	TF
Pt2g023170	ONT.3414.5	B3-ARF	TF
Pt2g023170	Pt2g023170.1	B3-ARF	TF
Pt2g023230	ONT.2399.1	AGC_RSK-2	PK
Pt2g023230	ONT.2399.2	AGC_RSK-2	PK
Pt2g023230	Pt2g023230.1	AGC_RSK-2	PK
Pt2g023390	Pt2g023390.1	RLK-Pelle_LRR-XII-1	PK
Pt2g023400	Pt2g023400.1	RLK-Pelle_LRR-XII-1	PK
Pt2g023420	Pt2g023420.1	RLK-Pelle_LRR-XII-1	PK
Pt2g023440	Pt2g023440.1	RLK-Pelle_LRR-XII-1	PK
Pt2g023450	ONT.3403.1	C3H	TF
Pt2g023450	Pt2g023450.1	C3H	TF
Pt2g023510	Pt2g023510.1	BES1	TF
Pt2g023530	Pt2g023530.1	HB-HD-ZIP	TF
Pt2g023530	Pt2g023530.2	HB-HD-ZIP	TF
Pt2g023540	ONT.2391.2	NF-YA	TF
Pt2g023540	ONT.2391.3	NF-YA	TF
Pt2g023540	ONT.2391.4	NF-YA	TF
Pt2g023540	Pt2g023540.1	NF-YA	TF
Pt2g023540	Pt2g023540.2	NF-YA	TF
Pt2g023540	Pt2g023540.3	NF-YA	TF
Pt2g023540	Pt2g023540.4	NF-YA	TF
Pt2g023540	Pt2g023540.5	NF-YA	TF
Pt2g023640	Pt2g023640.1	RLK-Pelle_CrRLK1L-1	PK
Pt2g023670	Pt2g023670.1	RLK-Pelle_LRR-III	PK
Pt2g024000	Pt2g024000.1	RLK-Pelle_LRR-XII-1	PK
Pt2g024060	Pt2g024060.1	WRKY	TF
Pt2g024090	Pt2g024090.1	RLK-Pelle_DLSV	PK
Pt2g024200	Pt2g024200.1	Jumonji	TR
Pt2g024200	Pt2g024200.2	Jumonji	TR
Pt2g024200	Pt2g024200.3	Jumonji	TR
Pt2g024220	Pt2g024220.1	C2C2-LSD	TF
Pt2g024220	Pt2g024220.2	C2C2-LSD	TF
Pt2g024280	ONT.2437.1	MYB-related	TF
Pt2g024280	Pt2g024280.1	MYB-related	TF
Pt2g024310	Pt2g024310.1	WRKY	TF
Pt2g024460	ONT.2550.1	CMGC_GSK	PK
Pt2g024460	ONT.2550.2	CMGC_GSK	PK
Pt2g024460	Pt2g024460.1	CMGC_GSK	PK
Pt2g024470	Pt2g024470.1	RLK-Pelle_LRR-XII-1	PK
Pt2g024500	Pt2g024500.1	RLK-Pelle_LRR-VII-2	PK
Pt2g024510	ONT.3575.1	CAMK_CAMKL-CHK1	PK
Pt2g024510	Pt2g024510.1	CAMK_CAMKL-CHK1	PK
Pt2g024520	ONT.2546.1	CAMK_CAMKL-CHK1	PK
Pt2g024520	Pt2g024520.1	CAMK_CAMKL-CHK1	PK
Pt2g024540	Pt2g024540.1	RLK-Pelle_LRR-VI-2	PK
Pt2g024540	Pt2g024540.2	RLK-Pelle_LRR-VI-2	PK
Pt2g024550	Pt2g024550.1	GARP-G2-like	TF
Pt2g024550	Pt2g024550.2	GARP-G2-like	TF
Pt2g024610	Pt2g024610.1	Trihelix	TF
Pt2g024610	Pt2g024610.2	Trihelix	TF
Pt2g024640	Pt2g024640.1	C2C2-Dof	TF
Pt2g024720	ONT.3569.3	bHLH	TF
Pt2g024720	Pt2g024720.1	bHLH	TF
Pt2g025090	Pt2g025090.1	AP2/ERF-ERF	TF
Pt2g025100	Pt2g025100.1	AP2/ERF-ERF	TF
Pt2g025110	Pt2g025110.1	LOB	TF
Pt2g025130	Pt2g025130.1	HB-WOX	TF
Pt2g025200	ONT.3555.1	C2H2	TF
Pt2g025200	ONT.3555.3	C2H2	TF
Pt2g025200	ONT.3555.4	C2H2	TF
Pt2g025210	ONT.2516.3	VOZ	TF
Pt2g025210	ONT.2516.4	VOZ	TF
Pt2g025210	ONT.2516.5	VOZ	TF
Pt2g025210	Pt2g025210.1	VOZ	TF
Pt2g025210	Pt2g025210.2	VOZ	TF
Pt2g025210	Pt2g025210.3	VOZ	TF
Pt2g025210	Pt2g025210.4	VOZ	TF
Pt2g025210	Pt2g025210.5	VOZ	TF
Pt2g025210	Pt2g025210.6	VOZ	TF
Pt2g025260	Pt2g025260.1	B3-ARF	TF
Pt2g025260	Pt2g025260.2	B3-ARF	TF
Pt2g025260	Pt2g025260.3	B3-ARF	TF
Pt2g025260	Pt2g025260.4	B3-ARF	TF
Pt2g025260	Pt2g025260.5	B3-ARF	TF
Pt2g025260	Pt2g025260.6	B3-ARF	TF
Pt2g025300	ONT.2514.1	NAC	TF
Pt2g025300	ONT.2514.2	NAC	TF
Pt2g025300	Pt2g025300.1	NAC	TF
Pt2g025300	Pt2g025300.2	NAC	TF
Pt2g025310	Pt2g025310.1	RLK-Pelle_LRR-Xb-1	PK
Pt2g025320	Pt2g025320.1	RLK-Pelle_LRR-XI-1	PK
Pt2g025360	Pt2g025360.1	DDT	TR
Pt2g025360	Pt2g025360.2	DDT	TR
Pt2g025420	ONT.3542.3	C2H2	TF
Pt2g025420	ONT.3542.5	C2H2	TF
Pt2g025420	ONT.3542.9	C2H2	TF
Pt2g025420	Pt2g025420.1	C2H2	TF
Pt2g025420	Pt2g025420.2	C2H2	TF
Pt2g025420	Pt2g025420.4	C2H2	TF
Pt2g025450	Pt2g025450.1	AP2/ERF-ERF	TF
Pt2g025470	Pt2g025470.1	AP2/ERF-ERF	TF
Pt2g025490	Pt2g025490.1	C3H	TF
Pt2g025550	Pt2g025550.1	SBP	TF
Pt2g025560	ONT.3535.1	C2C2-Dof	TF
Pt2g025560	Pt2g025560.1	C2C2-Dof	TF
Pt2g025570	Pt2g025570.1	C2C2-Dof	TF
Pt2g025600	Pt2g025600.1	B3	TF
Pt2g025620	Pt2g025620.1	LUG	TR
Pt2g025620	Pt2g025620.10	LUG	TR
Pt2g025620	Pt2g025620.12	LUG	TR
Pt2g025620	Pt2g025620.16	LUG	TR
Pt2g025620	Pt2g025620.2	LUG	TR
Pt2g025620	Pt2g025620.3	LUG	TR
Pt2g025620	Pt2g025620.4	LUG	TR
Pt2g025620	Pt2g025620.5	LUG	TR
Pt2g025620	Pt2g025620.6	LUG	TR
Pt2g025620	Pt2g025620.7	LUG	TR
Pt2g025620	Pt2g025620.8	LUG	TR
Pt2g025620	Pt2g025620.9	LUG	TR
Pt2g025690	ONT.2498.2	bHLH	TF
Pt2g025690	Pt2g025690.1	bHLH	TF
Pt2g025690	Pt2g025690.3	bHLH	TF
Pt2g025690	Pt2g025690.4	bHLH	TF
Pt2g025700	Pt2g025700.1	TKL-Pl-4	PK
Pt2g025700	Pt2g025700.2	TKL-Pl-4	PK
Pt2g025700	Pt2g025700.3	TKL-Pl-4	PK
Pt2g025720	Pt2g025720.1	RLK-Pelle_L-LEC	PK
Pt2g025800	Pt2g025800.1	C2C2-LSD	TF
Pt2g026030	Pt2g026030.1	RLK-Pelle_DLSV	PK
Pt2g026030	Pt2g026030.2	RLK-Pelle_DLSV	PK
Pt2g026110	ONT.3514.1	C2C2-Dof	TF
Pt2g026110	ONT.3514.2	C2C2-Dof	TF
Pt2g026110	ONT.3514.4	C2C2-Dof	TF
Pt2g026110	ONT.3514.5	C2C2-Dof	TF
Pt2g026110	ONT.3514.6	C2C2-Dof	TF
Pt2g026110	Pt2g026110.1	C2C2-Dof	TF
Pt2g026110	Pt2g026110.2	C2C2-Dof	TF
Pt2g026190	ONT.3513.2	NAC	TF
Pt2g026190	Pt2g026190.1	NAC	TF
Pt2g026230	Pt2g026230.1	SNF2	TR
Pt2g026230	Pt2g026230.2	SNF2	TR
Pt2g026230	Pt2g026230.3	SNF2	TR
Pt2g026290	Pt2g026290.1	RLK-Pelle_LRR-V	PK
Pt2g026310	Pt2g026310.1	MYB-related	TF
Pt2g026310	Pt2g026310.2	MYB-related	TF
Pt2g026480	ONT.2466.1	B3	TF
Pt2g026480	Pt2g026480.1	B3	TF
Pt2g026670	Pt2g026670.1	MYB	TF
Pt2g026700	Pt2g026700.1	Jumonji	TR
Pt2g026700	Pt2g026700.2	Jumonji	TR
Pt2g026700	Pt2g026700.3	Jumonji	TR
Pt2g026700	Pt2g026700.4	Jumonji	TR
Pt2g026760	Pt2g026760.1	MYB-related	TF
Pt2g026820	Pt2g026820.1	RLK-Pelle_DLSV	PK
Pt2g026820	Pt2g026820.2	RLK-Pelle_DLSV	PK
Pt2g026840	Pt2g026840.1	RLK-Pelle_DLSV	PK
Pt2g026860	ONT.3475.1	RLK-Pelle_DLSV	PK
Pt2g026860	ONT.3476.1	RLK-Pelle_DLSV	PK
Pt2g026860	Pt2g026860.1	RLK-Pelle_DLSV	PK
Pt2g026870	Pt2g026870.1	RLK-Pelle_DLSV	PK
Pt2g027020	ONT.2447.1	GeBP	TF
Pt2g027020	Pt2g027020.1	GeBP	TF
Pt2g027060	ONT.3466.3	bHLH	TF
Pt2g027060	ONT.3466.6	bHLH	TF
Pt2g027060	Pt2g027060.1	bHLH	TF
Pt2g027060	Pt2g027060.2	bHLH	TF
Pt2g027080	Pt2g027080.1	RLK-Pelle_DLSV	PK
Pt2g027080	Pt2g027080.2	RLK-Pelle_DLSV	PK
Pt2g027080	Pt2g027080.3	RLK-Pelle_DLSV	PK
Pt2g027080	Pt2g027080.4	RLK-Pelle_DLSV	PK
Pt2g027080	Pt2g027080.5	RLK-Pelle_DLSV	PK
Pt2g027080	Pt2g027080.6	RLK-Pelle_DLSV	PK
Pt2g027080	Pt2g027080.7	RLK-Pelle_DLSV	PK
Pt2g027080	Pt2g027080.8	RLK-Pelle_DLSV	PK
Pt2g027080	Pt2g027080.9	RLK-Pelle_DLSV	PK
Pt2g027090	Pt2g027090.1	RLK-Pelle_DLSV	PK
Pt2g027110	Pt2g027110.1	RLK-Pelle_DLSV	PK
Pt2g027110	Pt2g027110.2	RLK-Pelle_DLSV	PK
Pt2g027110	Pt2g027110.3	RLK-Pelle_DLSV	PK
Pt2g027110	Pt2g027110.4	RLK-Pelle_DLSV	PK
Pt2g027110	Pt2g027110.5	RLK-Pelle_DLSV	PK
Pt2g027110	Pt2g027110.6	RLK-Pelle_DLSV	PK
Pt2g027110	Pt2g027110.7	RLK-Pelle_DLSV	PK
Pt2g027150	Pt2g027150.1	RLK-Pelle_DLSV	PK
Pt2g027150	Pt2g027150.2	RLK-Pelle_DLSV	PK
Pt2g027160	ONT.2442.1	RLK-Pelle_DLSV	PK
Pt2g027160	Pt2g027160.1	RLK-Pelle_DLSV	PK
Pt2g027180	Pt2g027180.1	RLK-Pelle_DLSV	PK
Pt2g027190	ONT.2441.1	RLK-Pelle_DLSV	PK
Pt2g027190	Pt2g027190.1	RLK-Pelle_DLSV	PK
Pt2g027230	Pt2g027230.1	RLK-Pelle_DLSV	PK
Pt2g027240	Pt2g027240.1	RLK-Pelle_DLSV	PK
Pt2g027240	Pt2g027240.2	RLK-Pelle_DLSV	PK
Pt2g027250	Pt2g027250.1	RLK-Pelle_DLSV	PK
Pt2g027430	Pt2g027430.1	GARP-G2-like	TF
Pt2g027430	Pt2g027430.2	GARP-G2-like	TF
Pt2g027440	Pt2g027440.1	GARP-G2-like	TF
Pt2g027440	Pt2g027440.2	GARP-G2-like	TF
Pt2g027440	Pt2g027440.3	GARP-G2-like	TF
Pt2g027440	Pt2g027440.4	GARP-G2-like	TF
Pt2g027510	Pt2g027510.1	AGC_RSK-2	PK
Pt2g027510	Pt2g027510.2	AGC_RSK-2	PK
Pt2g027580	Pt2g027580.1	NF-YB	TF
Pt2g027600	Pt2g027600.1	Trihelix	TF
Pt2g027600	Pt2g027600.2	Trihelix	TF
Pt2g027710	Pt2g027710.1	FAR1	TF
Pt2g027710	Pt2g027710.2	FAR1	TF
Pt2g027770	Pt2g027770.1	MYB-related	TF
Pt2g027770	Pt2g027770.2	MYB-related	TF
Pt2g027770	Pt2g027770.3	MYB-related	TF
Pt2g027770	Pt2g027770.4	MYB-related	TF
Pt2g027770	Pt2g027770.5	MYB-related	TF
Pt2g027770	Pt2g027770.6	MYB-related	TF
Pt2g027770	Pt2g027770.7	MYB-related	TF
Pt2g027770	Pt2g027770.8	MYB-related	TF
Pt2g027770	Pt2g027770.9	MYB-related	TF
Pt2g027860	Pt2g027860.1	GRAS	TF
Pt2g027860	Pt2g027860.2	GRAS	TF
Pt2g028060	ONT.2632.2	SWI/SNF-BAF60b	TR
Pt2g028060	ONT.2632.3	SWI/SNF-BAF60b	TR
Pt2g028060	Pt2g028060.1	SWI/SNF-BAF60b	TR
Pt2g028060	Pt2g028060.2	SWI/SNF-BAF60b	TR
Pt2g028220	Pt2g028220.1	TKL-Pl-4	PK
Pt2g028220	Pt2g028220.2	TKL-Pl-4	PK
Pt2g028350	Pt2g028350.1	OFP	TF
Pt2g028420	ONT.3653.1	HB-KNOX	TF
Pt2g028420	ONT.3653.2	HB-other	TF
Pt2g028420	Pt2g028420.1	HB-other	TF
Pt2g028430	ONT.3651.1	PHD	TR
Pt2g028430	Pt2g028430.1	PHD	TR
Pt2g028450	ONT.2617.2	RLK-Pelle_LRR-V	PK
Pt2g028450	Pt2g028450.1	RLK-Pelle_LRR-V	PK
Pt2g028470	Pt2g028470.1	RLK-Pelle_LysM	PK
Pt2g028490	ONT.3649.1	Jumonji	TR
Pt2g028490	ONT.3649.2	Jumonji	TR
Pt2g028490	Pt2g028490.1	Jumonji	TR
Pt2g028570	Pt2g028570.1	WRKY	TF
Pt2g028590	Pt2g028590.1	STE_STE11	PK
Pt2g028690	Pt2g028690.1	GARP-G2-like	TF
Pt2g028710	Pt2g028710.1	MADS-M-type	TF
Pt2g028900	Pt2g028900.1	CAMK_CDPK	PK
Pt2g028900	Pt2g028900.2	CAMK_CDPK	PK
Pt2g028970	ONT.2596.1	Tify	TF
Pt2g028970	Pt2g028970.1	Tify	TF
Pt2g029270	ONT.3615.1	HMG	TR
Pt2g029270	Pt2g029270.1	HMG	TR
Pt2g029280	Pt2g029280.1	MADS-M-type	TF
Pt2g029490	Pt2g029490.1	WRKY	TF
Pt2g029850	Pt2g029850.1	MADS-MIKC	TF
Pt2g029850	Pt2g029850.2	MADS-MIKC	TF
Pt2g029850	Pt2g029850.3	MADS-MIKC	TF
Pt2g029850	Pt2g029850.4	MADS-MIKC	TF
Pt2g029860	ONT.2562.2	TKL-Pl-5	PK
Pt2g029860	ONT.2562.3	TKL-Pl-5	PK
Pt2g029860	ONT.2562.5	TKL-Pl-5	PK
Pt2g029860	Pt2g029860.1	TKL-Pl-5	PK
Pt2g029900	Pt2g029900.1	RLK-Pelle_DLSV	PK
Pt2g029960	Pt2g029960.1	BES1	TF
Pt2g029960	Pt2g029960.2	BES1	TF
Pt2g029970	Pt2g029970.1	HSF	TF
Pt2g029970	Pt2g029970.2	HSF	TF
Pt2g029980	Pt2g029980.1	OFP	TF
Pt2g030110	ONT.2552.2	WRKY	TF
Pt2g030110	Pt2g030110.1	WRKY	TF
Pt3g000430	Pt3g000430.1	E2F-DP	TF
Pt3g000430	Pt3g000430.2	E2F-DP	TF
Pt3g000470	Pt3g000470.1	Others	TR
Pt3g000550	ONT.3726.1	MYB-related	TF
Pt3g000550	Pt3g000550.1	MYB-related	TF
Pt3g000570	ONT.5129.1	AGC-Pl	PK
Pt3g000570	ONT.5129.3	AGC-Pl	PK
Pt3g000570	ONT.5129.4	AGC-Pl	PK
Pt3g000570	ONT.5129.5	AGC-Pl	PK
Pt3g000570	Pt3g000570.1	AGC-Pl	PK
Pt3g000620	Pt3g000620.1	NAC	TF
Pt3g000680	Pt3g000680.1	bHLH	TF
Pt3g000760	Pt3g000760.1	bHLH	TF
Pt3g000930	Pt3g000930.1	LOB	TF
Pt3g000970	ONT.3734.1	CAMK_CDPK	PK
Pt3g000970	Pt3g000970.1	CAMK_CDPK	PK
Pt3g001030	ONT.3737.1	RLK-Pelle_LRR-XIIIa	PK
Pt3g001030	Pt3g001030.1	RLK-Pelle_LRR-XIIIa	PK
Pt3g001050	ONT.5149.1	HB-HD-ZIP	TF
Pt3g001050	ONT.5149.2	HB-HD-ZIP	TF
Pt3g001050	Pt3g001050.1	HB-HD-ZIP	TF
Pt3g001190	Pt3g001190.1	WRKY	TF
Pt3g001260	ONT.5160.2	RLK-Pelle_RLCK-VIIa-2	PK
Pt3g001260	Pt3g001260.1	RLK-Pelle_RLCK-VIIa-2	PK
Pt3g001270	Pt3g001270.1	bHLH	TF
Pt3g001300	Pt3g001300.1	bHLH	TF
Pt3g001370	ONT.5166.1	TCP	TF
Pt3g001370	Pt3g001370.1	TCP	TF
Pt3g001460	ONT.5170.2	RLK-Pelle_RLCK-XII-1	PK
Pt3g001460	Pt3g001460.1	RLK-Pelle_RLCK-XII-1	PK
Pt3g001460	Pt3g001460.2	RLK-Pelle_RLCK-XII-1	PK
Pt3g001470	Pt3g001470.1	ARID	TR
Pt3g001470	Pt3g001470.2	Jumonji	TR
Pt3g001590	Pt3g001590.1	RLK-Pelle_LRR-VI-2	PK
Pt3g001590	Pt3g001590.2	RLK-Pelle_LRR-VI-2	PK
Pt3g001660	Pt3g001660.1	NF-YC	TF
Pt3g001800	Pt3g001800.1	bHLH	TF
Pt3g001910	Pt3g001910.1	STE_STE11	PK
Pt3g001910	Pt3g001910.2	STE_STE11	PK
Pt3g001910	Pt3g001910.3	STE_STE11	PK
Pt3g001910	Pt3g001910.4	STE_STE11	PK
Pt3g002000	Pt3g002000.1	ARID	TR
Pt3g002060	Pt3g002060.1	Others	TR
Pt3g002100	Pt3g002100.1	TRAF	TR
Pt3g002120	Pt3g002120.1	HB-BELL	TF
Pt3g002210	Pt3g002210.1	CMGC_MAPK	PK
Pt3g002240	ONT.5198.3	MYB	TF
Pt3g002240	Pt3g002240.1	MYB	TF
Pt3g002240	ONT.5198.2	MYB-related	TF
Pt3g002320	Pt3g002320.1	WRKY	TF
Pt3g002500	Pt3g002500.1	CAMK_CDPK	PK
Pt3g002670	ONT.3779.2	RLK-Pelle_LRR-III	PK
Pt3g002670	Pt3g002670.1	RLK-Pelle_LRR-III	PK
Pt3g002690	Pt3g002690.1	AP2/ERF-ERF	TF
Pt3g002740	Pt3g002740.1	TKL_Gdt	PK
Pt3g002740	Pt3g002740.2	TKL_Gdt	PK
Pt3g002740	Pt3g002740.3	TKL_Gdt	PK
Pt3g002740	Pt3g002740.4	TKL_Gdt	PK
Pt3g002740	Pt3g002740.5	TKL_Gdt	PK
Pt3g002740	Pt3g002740.6	TKL_Gdt	PK
Pt3g002830	Pt3g002830.1	HMG	TR
Pt3g002830	Pt3g002830.2	HMG	TR
Pt3g002830	Pt3g002830.3	HMG	TR
Pt3g002830	Pt3g002830.4	HMG	TR
Pt3g002870	Pt3g002870.1	WRKY	TF
Pt3g002920	Pt3g002920.1	RLK-Pelle_LRR-III	PK
Pt3g002970	Pt3g002970.1	AP2/ERF-ERF	TF
Pt3g003260	ONT.3803.1	PHD	TR
Pt3g003280	Pt3g003280.1	Coactivator p15	TR
Pt3g003330	Pt3g003330.1	B3-ARF	TF
Pt3g003400	Pt3g003400.1	CMGC_CDK-CDK8	PK
Pt3g003400	Pt3g003400.2	CMGC_CDK-CDK8	PK
Pt3g003410	Pt3g003410.1	RWP-RK	TF
Pt3g003560	Pt3g003560.1	C2C2-Dof	TF
Pt3g003560	Pt3g003560.2	C2C2-Dof	TF
Pt3g003560	Pt3g003560.3	C2C2-Dof	TF
Pt3g003580	ONT.5254.1	TRAF	TR
Pt3g003580	Pt3g003580.1	TRAF	TR
Pt3g003630	Pt3g003630.1	WNK_NRBP	PK
Pt3g003630	Pt3g003630.2	WNK_NRBP	PK
Pt3g003630	Pt3g003630.3	WNK_NRBP	PK
Pt3g003630	Pt3g003630.4	WNK_NRBP	PK
Pt3g003630	Pt3g003630.5	WNK_NRBP	PK
Pt3g003720	Pt3g003720.1	STE_STE20-Fray	PK
Pt3g003720	Pt3g003720.2	STE_STE20-Fray	PK
Pt3g003720	Pt3g003720.3	STE_STE20-Fray	PK
Pt3g003820	ONT.5263.1	HB-HD-ZIP	TF
Pt3g003820	ONT.5263.3	HB-HD-ZIP	TF
Pt3g003820	Pt3g003820.1	HB-HD-ZIP	TF
Pt3g003860	ONT.3831.1	bHLH	TF
Pt3g003860	Pt3g003860.1	bHLH	TF
Pt3g003900	Pt3g003900.1	GRF	TF
Pt3g003900	Pt3g003900.2	GRF	TF
Pt3g003930	Pt3g003930.1	NAC	TF
Pt3g003960	ONT.3835.1	PHD	TR
Pt3g004070	Pt3g004070.1	B3	TF
Pt3g004070	Pt3g004070.2	B3	TF
Pt3g004090	Pt3g004090.1	NAC	TF
Pt3g004130	Pt3g004130.1	AP2/ERF-ERF	TF
Pt3g004220	ONT.5281.2	Trihelix	TF
Pt3g004220	Pt3g004220.1	Trihelix	TF
Pt3g004230	Pt3g004230.1	Trihelix	TF
Pt3g004250	ONT.3848.1	RLK-Pelle_RLCK-XIII	PK
Pt3g004250	Pt3g004250.1	RLK-Pelle_RLCK-XIII	PK
Pt3g004280	Pt3g004280.1	B3	TF
Pt3g004320	Pt3g004320.1	C3H	TF
Pt3g004320	Pt3g004320.2	C3H	TF
Pt3g004320	Pt3g004320.3	C3H	TF
Pt3g004330	Pt3g004330.1	C2H2	TF
Pt3g004430	Pt3g004430.1	TAZ	TR
Pt3g004430	Pt3g004430.2	TAZ	TR
Pt3g004430	Pt3g004430.3	TAZ	TR
Pt3g004430	Pt3g004430.4	TAZ	TR
Pt3g004500	Pt3g004500.1	RLK-Pelle_LRR-XI-2	PK
Pt3g004660	ONT.5332.1	CMGC_CLK	PK
Pt3g004660	ONT.5332.10	CMGC_CLK	PK
Pt3g004660	ONT.5332.2	CMGC_CLK	PK
Pt3g004660	ONT.5332.4	CMGC_CLK	PK
Pt3g004660	ONT.5332.5	CMGC_CLK	PK
Pt3g004660	ONT.5332.7	CMGC_CLK	PK
Pt3g004660	ONT.5332.8	CMGC_CLK	PK
Pt3g004660	ONT.5332.9	CMGC_CLK	PK
Pt3g004660	Pt3g004660.1	CMGC_CLK	PK
Pt3g004660	Pt3g004660.2	CMGC_CLK	PK
Pt3g004660	Pt3g004660.3	CMGC_CLK	PK
Pt3g004660	Pt3g004660.4	CMGC_CLK	PK
Pt3g004660	Pt3g004660.5	CMGC_CLK	PK
Pt3g004660	Pt3g004660.6	CMGC_CLK	PK
Pt3g004660	Pt3g004660.7	CMGC_CLK	PK
Pt3g004790	Pt3g004790.1	WNK_NRBP	PK
Pt3g004790	Pt3g004790.2	WNK_NRBP	PK
Pt3g004790	Pt3g004790.3	WNK_NRBP	PK
Pt3g004790	Pt3g004790.4	WNK_NRBP	PK
Pt3g004870	ONT.3896.1	TKL-Pl-4	PK
Pt3g004870	ONT.3896.2	TKL-Pl-4	PK
Pt3g004870	ONT.3896.3	TKL-Pl-4	PK
Pt3g004870	Pt3g004870.1	TKL-Pl-4	PK
Pt3g004930	Pt3g004930.1	RLK-Pelle_L-LEC	PK
Pt3g005000	ONT.3890.2	MYB	TF
Pt3g005000	ONT.3890.1	MYB-related	TF
Pt3g005060	ONT.3889.1	LOB	TF
Pt3g005060	Pt3g005060.1	LOB	TF
Pt3g005060	Pt3g005060.2	LOB	TF
Pt3g005170	Pt3g005170.1	RLK-Pelle_LRR-XI-1	PK
Pt3g005190	Pt3g005190.1	Jumonji	TR
Pt3g005190	Pt3g005190.2	Jumonji	TR
Pt3g005190	Pt3g005190.3	Jumonji	TR
Pt3g005190	Pt3g005190.4	Jumonji	TR
Pt3g005190	Pt3g005190.5	Jumonji	TR
Pt3g005310	Pt3g005310.1	RLK-Pelle_DLSV	PK
Pt3g005320	Pt3g005320.1	HB-KNOX	TF
Pt3g005440	Pt3g005440.1	MYB	TF
Pt3g005590	ONT.3867.2	TKL-Pl-4	PK
Pt3g005590	Pt3g005590.1	TKL-Pl-4	PK
Pt3g005650	Pt3g005650.1	bHLH	TF
Pt3g005660	Pt3g005660.1	TKL-Pl-4	PK
Pt3g005670	ONT.3863.1	C3H	TF
Pt3g005670	Pt3g005670.1	C3H	TF
Pt3g005800	Pt3g005800.1	RLK-Pelle_LRR-III	PK
Pt3g005860	ONT.3855.2	IWS1	TR
Pt3g005860	Pt3g005860.1	IWS1	TR
Pt3g005860	Pt3g005860.2	IWS1	TR
Pt3g005870	Pt3g005870.1	IWS1	TR
Pt3g005870	Pt3g005870.2	IWS1	TR
Pt3g005870	Pt3g005870.3	IWS1	TR
Pt3g005870	Pt3g005870.4	IWS1	TR
Pt3g005910	Pt3g005910.1	LIM	TF
Pt3g006020	Pt3g006020.1	CMGC_CDK-CRK7-CDK9	PK
Pt3g006060	ONT.5486.3	Others	TR
Pt3g006060	Pt3g006060.1	Pseudo ARR-B	TR
Pt3g006060	Pt3g006060.2	Pseudo ARR-B	TR
Pt3g006110	Pt3g006110.1	RLK-Pelle_CrRLK1L-1	PK
Pt3g006250	Pt3g006250.1	NAC	TF
Pt3g006310	Pt3g006310.1	MADS-M-type	TF
Pt3g006310	Pt3g006310.2	MADS-M-type	TF
Pt3g006310	Pt3g006310.3	MADS-M-type	TF
Pt3g006340	Pt3g006340.1	C2C2-Dof	TF
Pt3g006400	Pt3g006400.1	RWP-RK	TF
Pt3g006460	Pt3g006460.1	MYB	TF
Pt3g006460	ONT.4062.2	MYB-related	TF
Pt3g006630	ONT.5469.1	HSF	TF
Pt3g006630	ONT.5469.2	HSF	TF
Pt3g006710	Pt3g006710.1	TKL_CTR1-DRK-2	PK
Pt3g006760	Pt3g006760.1	GRAS	TF
Pt3g006870	Pt3g006870.1	AP2/ERF-ERF	TF
Pt3g006880	Pt3g006880.1	AP2/ERF-ERF	TF
Pt3g006920	ONT.4050.2	CAMK_CDPK	PK
Pt3g006920	Pt3g006920.1	CAMK_CDPK	PK
Pt3g006920	Pt3g006920.2	CAMK_CDPK	PK
Pt3g006920	Pt3g006920.3	CAMK_CDPK	PK
Pt3g006920	Pt3g006920.4	CAMK_CDPK	PK
Pt3g006920	Pt3g006920.5	CAMK_CDPK	PK
Pt3g006980	ONT.5455.1	TCP	TF
Pt3g006980	Pt3g006980.1	TCP	TF
Pt3g007020	Pt3g007020.1	RLK-Pelle_L-LEC	PK
Pt3g007030	Pt3g007030.1	HB-KNOX	TF
Pt3g007030	ONT.4046.5	HB-other	TF
Pt3g007050	Pt3g007050.1	MADS-MIKC	TF
Pt3g007050	ONT.5453.1	MADS-M-type	TF
Pt3g007050	ONT.5453.2	MADS-M-type	TF
Pt3g007050	ONT.5453.3	MADS-M-type	TF
Pt3g007050	ONT.5453.4	MADS-M-type	TF
Pt3g007050	ONT.5453.5	MADS-M-type	TF
Pt3g007050	ONT.5453.6	MADS-M-type	TF
Pt3g007050	ONT.5453.7	MADS-M-type	TF
Pt3g007240	Pt3g007240.1	GRF	TF
Pt3g007300	Pt3g007300.1	RLK-Pelle_LRR-VII-1	PK
Pt3g007300	Pt3g007300.2	RLK-Pelle_LRR-VII-1	PK
Pt3g007590	Pt3g007590.1	RLK-Pelle_LRR-IV	PK
Pt3g007590	Pt3g007590.2	RLK-Pelle_LRR-IV	PK
Pt3g007620	Pt3g007620.1	C2H2	TF
Pt3g007620	Pt3g007620.2	C2H2	TF
Pt3g007700	Pt3g007700.1	MYB	TF
Pt3g007850	Pt3g007850.1	NAC	TF
Pt3g007880	Pt3g007880.1	C2C2-YABBY	TF
Pt3g007880	Pt3g007880.2	C2C2-YABBY	TF
Pt3g007960	Pt3g007960.1	PLATZ	TF
Pt3g008190	ONT.5406.1	GRAS	TF
Pt3g008190	Pt3g008190.1	GRAS	TF
Pt3g008400	Pt3g008400.1	C2H2	TF
Pt3g008630	ONT.3982.1	AP2/ERF-ERF	TF
Pt3g008630	Pt3g008630.1	AP2/ERF-ERF	TF
Pt3g008660	Pt3g008660.1	MYB-related	TF
Pt3g008700	Pt3g008700.1	HB-HD-ZIP	TF
Pt3g008700	ONT.5391.1	HB-other	TF
Pt3g008770	Pt3g008770.1	AP2/ERF-ERF	TF
Pt3g008780	Pt3g008780.1	AP2/ERF-ERF	TF
Pt3g008800	Pt3g008800.1	RLK-Pelle_SD-2b	PK
Pt3g008810	Pt3g008810.1	RLK-Pelle_SD-2b	PK
Pt3g008820	Pt3g008820.1	RLK-Pelle_SD-2b	PK
Pt3g008830	Pt3g008830.1	RLK-Pelle_SD-2b	PK
Pt3g008850	Pt3g008850.1	RLK-Pelle_SD-2b	PK
Pt3g008890	ONT.5388.1	RLK-Pelle_SD-2b	PK
Pt3g008890	Pt3g008890.1	RLK-Pelle_SD-2b	PK
Pt3g008950	Pt3g008950.1	PHD	TR
Pt3g008960	Pt3g008960.1	RLK-Pelle_SD-2b	PK
Pt3g009000	Pt3g009000.1	PHD	TR
Pt3g009120	Pt3g009120.1	Group-Pl-2	PK
Pt3g009150	Pt3g009150.1	C2C2-GATA	TF
Pt3g009170	Pt3g009170.1	SET	TR
Pt3g009170	Pt3g009170.2	SET	TR
Pt3g009170	Pt3g009170.3	SET	TR
Pt3g009200	Pt3g009200.1	SET	TR
Pt3g009210	Pt3g009210.1	SET	TR
Pt3g009220	Pt3g009220.1	SET	TR
Pt3g009300	ONT.3951.1	Trihelix	TF
Pt3g009300	Pt3g009300.1	Trihelix	TF
Pt3g009300	Pt3g009300.2	Trihelix	TF
Pt3g009300	Pt3g009300.3	Trihelix	TF
Pt3g009380	ONT.3947.2	CAMK_OST1L	PK
Pt3g009380	ONT.3947.3	CAMK_OST1L	PK
Pt3g009380	Pt3g009380.1	CAMK_OST1L	PK
Pt3g009380	Pt3g009380.2	CAMK_OST1L	PK
Pt3g009380	Pt3g009380.3	CAMK_OST1L	PK
Pt3g009490	Pt3g009490.1	SNF2	TR
Pt3g009510	ONT.5368.2	RLK-Pelle_RLCK-VIIa-2	PK
Pt3g009510	Pt3g009510.1	RLK-Pelle_RLCK-VIIa-2	PK
Pt3g009770	Pt3g009770.1	SWI/SNF-BAF60b	TR
Pt3g009770	Pt3g009770.2	SWI/SNF-BAF60b	TR
Pt3g009840	Pt3g009840.1	Trihelix	TF
Pt3g009840	Pt3g009840.2	Trihelix	TF
Pt3g009840	Pt3g009840.3	Trihelix	TF
Pt3g009890	ONT.3930.1	RLK-Pelle_LRR-VI-1	PK
Pt3g009890	Pt3g009890.1	RLK-Pelle_LRR-VI-1	PK
Pt3g009900	Pt3g009900.1	mTERF	TR
Pt3g009900	Pt3g009900.2	mTERF	TR
Pt3g010000	ONT.3926.4	CMGC_CDK-PITSLRE	PK
Pt3g010000	Pt3g010000.1	CMGC_CDK-PITSLRE	PK
Pt3g010000	Pt3g010000.2	CMGC_CDK-PITSLRE	PK
Pt3g010000	Pt3g010000.3	CMGC_CDK-PITSLRE	PK
Pt3g010000	Pt3g010000.4	CMGC_CDK-PITSLRE	PK
Pt3g010000	Pt3g010000.5	CMGC_CDK-PITSLRE	PK
Pt3g010100	Pt3g010100.1	GRAS	TF
Pt3g010200	Pt3g010200.1	GNAT	TR
Pt3g010240	Pt3g010240.1	CMGC_CDK-CRK7-CDK9	PK
Pt3g010330	Pt3g010330.1	RLK-Pelle_LRR-Xb-2	PK
Pt3g010410	Pt3g010410.1	bHLH	TF
Pt3g010440	Pt3g010440.1	SNF2	TR
Pt3g010510	ONT.5500.1	C2H2	TF
Pt3g010510	Pt3g010510.1	C2H2	TF
Pt3g010600	Pt3g010600.1	NAC	TF
Pt3g010830	Pt3g010830.1	NAC	TF
Pt3g010840	Pt3g010840.1	C2H2	TF
Pt3g010840	Pt3g010840.2	C2H2	TF
Pt3g011050	Pt3g011050.1	TCP	TF
Pt3g011050	Pt3g011050.2	TCP	TF
Pt3g011050	Pt3g011050.3	TCP	TF
Pt3g011120	Pt3g011120.1	mTERF	TR
Pt3g011220	Pt3g011220.1	SBP	TF
Pt3g011220	Pt3g011220.2	SBP	TF
Pt3g011220	Pt3g011220.3	SBP	TF
Pt3g011220	Pt3g011220.4	SBP	TF
Pt3g011230	Pt3g011230.1	MADS-MIKC	TF
Pt3g011230	Pt3g011230.2	MADS-MIKC	TF
Pt3g011230	Pt3g011230.3	MADS-MIKC	TF
Pt3g011230	Pt3g011230.4	MADS-MIKC	TF
Pt3g011240	Pt3g011240.1	MADS-MIKC	TF
Pt3g011240	Pt3g011240.2	MADS-MIKC	TF
Pt3g011290	Pt3g011290.1	AP2/ERF-ERF	TF
Pt3g011390	Pt3g011390.1	C2C2-Dof	TF
Pt3g011430	ONT.5534.1	bHLH	TF
Pt3g011430	ONT.5534.2	bHLH	TF
Pt3g011430	Pt3g011430.1	bHLH	TF
Pt3g011430	ONT.5532.2	C2C2-Dof	TF
Pt3g011430	ONT.5532.3	C2C2-Dof	TF
Pt3g011430	ONT.5532.4	C2C2-Dof	TF
Pt3g011450	Pt3g011450.1	PHD	TR
Pt3g011510	Pt3g011510.1	bZIP	TF
Pt3g011600	Pt3g011600.1	Others	TR
Pt3g011610	ONT.5540.2	NAK	PK
Pt3g011610	Pt3g011610.1	NAK	PK
Pt3g011820	Pt3g011820.1	AP2/ERF-ERF	TF
Pt3g011900	ONT.4127.1	NF-YB	TF
Pt3g011900	ONT.4127.2	NF-YB	TF
Pt3g011900	Pt3g011900.1	NF-YB	TF
Pt3g012140	Pt3g012140.1	TCP	TF
Pt3g012180	Pt3g012180.1	MYB	TF
Pt3g012530	Pt3g012530.1	AP2/ERF-ERF	TF
Pt3g012550	Pt3g012550.1	C2C2-CO-like	TF
Pt3g012570	Pt3g012570.1	LOB	TF
Pt3g012620	Pt3g012620.1	RLK-Pelle_DLSV	PK
Pt3g013000	Pt3g013000.1	TUB	TF
Pt3g013010	ONT.4172.1	MBF1	TR
Pt3g013010	ONT.4172.4	MBF1	TR
Pt3g013010	Pt3g013010.1	MBF1	TR
Pt3g013260	Pt3g013260.1	MADS-M-type	TF
Pt3g013360	Pt3g013360.1	PHD	TR
Pt3g013400	Pt3g013400.1	RLK-Pelle_LRR-XII-1	PK
Pt3g013420	Pt3g013420.1	RLK-Pelle_LRR-XII-1	PK
Pt3g013440	Pt3g013440.1	RLK-Pelle_LRR-XII-1	PK
Pt3g013450	Pt3g013450.1	RLK-Pelle_LRR-XII-1	PK
Pt3g013580	Pt3g013580.1	RLK-Pelle_LRK10L-2	PK
Pt3g013590	ONT.5591.2	RLK-Pelle_WAK_LRK10L-1	PK
Pt3g013590	Pt3g013590.1	RLK-Pelle_WAK_LRK10L-1	PK
Pt3g013600	Pt3g013600.1	RLK-Pelle_LRK10L-2	PK
Pt3g013630	Pt3g013630.1	RLK-Pelle_LRK10L-2	PK
Pt3g013660	Pt3g013660.1	RLK-Pelle_LRK10L-2	PK
Pt3g013670	Pt3g013670.1	RLK-Pelle_LRK10L-2	PK
Pt3g013760	Pt3g013760.1	RLK-Pelle_DLSV	PK
Pt3g013760	Pt3g013760.2	RLK-Pelle_DLSV	PK
Pt3g013760	Pt3g013760.3	RLK-Pelle_DLSV	PK
Pt3g013760	Pt3g013760.4	RLK-Pelle_DLSV	PK
Pt3g013760	Pt3g013760.5	RLK-Pelle_DLSV	PK
Pt3g013760	Pt3g013760.6	RLK-Pelle_DLSV	PK
Pt3g013760	Pt3g013760.7	RLK-Pelle_DLSV	PK
Pt3g013830	Pt3g013830.1	bHLH	TF
Pt3g013870	Pt3g013870.1	MADS-M-type	TF
Pt3g013890	Pt3g013890.1	NF-X1	TF
Pt3g013930	Pt3g013930.1	NAC	TF
Pt3g013990	Pt3g013990.1	LOB	TF
Pt3g014010	Pt3g014010.1	C2C2-CO-like	TF
Pt3g014030	Pt3g014030.1	AP2/ERF-ERF	TF
Pt3g014030	Pt3g014030.2	AP2/ERF-ERF	TF
Pt3g014030	Pt3g014030.3	AP2/ERF-ERF	TF
Pt3g014140	Pt3g014140.1	RLK-Pelle_LRK10L-2	PK
Pt3g014190	Pt3g014190.1	RLK-Pelle_SD-2b	PK
Pt3g014390	Pt3g014390.1	RLK-Pelle_LRR-XII-1	PK
Pt3g014490	ONT.4185.1	BES1	TF
Pt3g014490	Pt3g014490.1	BES1	TF
Pt3g014600	Pt3g014600.1	RLK-Pelle_DLSV	PK
Pt3g014610	Pt3g014610.1	RLK-Pelle_DLSV	PK
Pt3g014680	Pt3g014680.1	RLK-Pelle_DLSV	PK
Pt3g014690	ONT.4191.2	RLK-Pelle_DLSV	PK
Pt3g014690	Pt3g014690.1	RLK-Pelle_DLSV	PK
Pt3g014750	Pt3g014750.3	DBB	TF
Pt3g014750	Pt3g014750.4	DBB	TF
Pt3g014750	Pt3g014750.1	Others	TR
Pt3g014750	Pt3g014750.2	Others	TR
Pt3g014860	Pt3g014860.1	PHD	TR
Pt3g014990	ONT.5642.1	CMGC_MAPK	PK
Pt3g014990	ONT.5642.2	CMGC_MAPK	PK
Pt3g014990	ONT.5642.3	CMGC_MAPK	PK
Pt3g014990	ONT.5642.4	CMGC_MAPK	PK
Pt3g014990	ONT.5642.6	CMGC_MAPK	PK
Pt3g014990	ONT.5642.7	CMGC_MAPK	PK
Pt3g014990	Pt3g014990.1	CMGC_MAPK	PK
Pt3g014990	Pt3g014990.1	MADS-M-type	TF
Pt3g015000	ONT.4205.2	STAT	TF
Pt3g015000	Pt3g015000.1	STAT	TF
Pt3g015000	Pt3g015000.2	STAT	TF
Pt3g015070	Pt3g015070.1	RLK-Pelle_DLSV	PK
Pt3g015070	Pt3g015070.2	RLK-Pelle_DLSV	PK
Pt3g015280	ONT.5658.2	CMGC_MAPK	PK
Pt3g015280	ONT.5658.3	CMGC_MAPK	PK
Pt3g015280	ONT.5658.4	CMGC_MAPK	PK
Pt3g015280	ONT.5658.5	CMGC_MAPK	PK
Pt3g015280	Pt3g015280.1	CMGC_MAPK	PK
Pt3g015290	Pt3g015290.1	MADS-M-type	TF
Pt3g015300	Pt3g015300.1	STAT	TF
Pt3g015340	Pt3g015340.1	RLK-Pelle_CrRLK1L-1	PK
Pt3g015400	ONT.5674.2	Others	TR
Pt3g015400	ONT.5674.3	Others	TR
Pt3g015400	ONT.5674.6	Others	TR
Pt3g015400	Pt3g015400.1	Others	TR
Pt3g015400	Pt3g015400.3	Others	TR
Pt3g015410	Pt3g015410.1	PHD	TR
Pt3g015410	Pt3g015410.2	PHD	TR
Pt3g015410	Pt3g015410.3	PHD	TR
Pt3g015490	Pt3g015490.1	RLK-Pelle_CrRLK1L-1	PK
Pt3g015610	Pt3g015610.1	bHLH	TF
Pt3g015620	Pt3g015620.1	TRAF	TR
Pt3g015620	Pt3g015620.2	TRAF	TR
Pt3g015700	Pt3g015700.1	NAC	TF
Pt3g015700	Pt3g015700.2	NAC	TF
Pt3g015740	Pt3g015740.1	RLK-Pelle_DLSV	PK
Pt3g015890	Pt3g015890.1	RLK-Pelle_WAK	PK
Pt3g015890	Pt3g015890.2	RLK-Pelle_WAK	PK
Pt3g015900	Pt3g015900.1	RLK-Pelle_WAK	PK
Pt3g016050	Pt3g016050.1	Jumonji	TR
Pt3g016170	Pt3g016170.1	RLK-Pelle_CrRLK1L-1	PK
Pt3g016180	Pt3g016180.1	RLK-Pelle_CrRLK1L-1	PK
Pt3g016190	Pt3g016190.1	RLK-Pelle_CrRLK1L-1	PK
Pt3g016230	Pt3g016230.1	RLK-Pelle_WAK	PK
Pt3g016240	Pt3g016240.1	RLK-Pelle_WAK	PK
Pt3g016280	Pt3g016280.1	RLK-Pelle_WAK	PK
Pt3g016300	Pt3g016300.1	RLK-Pelle_WAK	PK
Pt3g016310	Pt3g016310.1	RLK-Pelle_WAK	PK
Pt3g016320	Pt3g016320.1	RLK-Pelle_WAK	PK
Pt3g016500	Pt3g016500.1	PHD	TR
Pt3g016530	Pt3g016530.1	C2C2-Dof	TF
Pt3g016760	Pt3g016760.1	HB-HD-ZIP	TF
Pt3g016760	Pt3g016760.2	HB-HD-ZIP	TF
Pt3g016800	Pt3g016800.1	CAMK_CDPK	PK
Pt3g016800	Pt3g016800.2	CAMK_CDPK	PK
Pt3g016840	Pt3g016840.1	RLK-Pelle_LRR-XI-1	PK
Pt3g016850	Pt3g016850.1	GRF	TF
Pt3g016990	Pt3g016990.1	mTERF	TR
Pt3g016990	Pt3g016990.2	mTERF	TR
Pt3g017010	Pt3g017010.1	Pseudo ARR-B	TR
Pt3g017010	Pt3g017010.10	Pseudo ARR-B	TR
Pt3g017010	Pt3g017010.2	Pseudo ARR-B	TR
Pt3g017010	Pt3g017010.3	Pseudo ARR-B	TR
Pt3g017010	Pt3g017010.4	Pseudo ARR-B	TR
Pt3g017010	Pt3g017010.5	Pseudo ARR-B	TR
Pt3g017010	Pt3g017010.6	Pseudo ARR-B	TR
Pt3g017010	Pt3g017010.7	Pseudo ARR-B	TR
Pt3g017010	Pt3g017010.8	Pseudo ARR-B	TR
Pt3g017010	Pt3g017010.9	Pseudo ARR-B	TR
Pt3g017080	Pt3g017080.1	STE_STE7	PK
Pt3g017260	ONT.4285.1	RLK-Pelle_L-LEC	PK
Pt3g017260	Pt3g017260.1	RLK-Pelle_L-LEC	PK
Pt3g017300	ONT.5719.1	NAC	TF
Pt3g017300	Pt3g017300.1	NAC	TF
Pt3g017390	Pt3g017390.1	STE_STE7	PK
Pt3g017450	Pt3g017450.1	MYB-related	TF
Pt3g017450	Pt3g017450.2	MYB-related	TF
Pt3g017480	ONT.5728.2	NAC	TF
Pt3g017480	Pt3g017480.1	NAC	TF
Pt3g017550	ONT.5732.2	MYB-related	TF
Pt3g017550	Pt3g017550.1	MYB-related	TF
Pt3g017550	Pt3g017550.2	MYB-related	TF
Pt3g017590	Pt3g017590.2	HB-HD-ZIP	TF
Pt3g017660	ONT.4300.2	MYB	TF
Pt3g017660	Pt3g017660.1	MYB	TF
Pt3g017710	Pt3g017710.1	CMGC_DYRK-PRP4	PK
Pt3g017710	Pt3g017710.2	CMGC_DYRK-PRP4	PK
Pt3g018270	Pt3g018270.1	RLK-Pelle_LRR-III	PK
Pt3g018390	Pt3g018390.1	MADS-M-type	TF
Pt3g018490	Pt3g018490.1	C3H	TF
Pt3g018670	ONT.4331.3	mTERF	TR
Pt3g018670	Pt3g018670.1	mTERF	TR
Pt3g018670	Pt3g018670.2	mTERF	TR
Pt3g018750	Pt3g018750.1	RLK-Pelle_CR4L	PK
Pt3g018760	ONT.4336.3	GNAT	TR
Pt3g018760	ONT.4336.4	GNAT	TR
Pt3g018760	Pt3g018760.1	GNAT	TR
Pt3g018770	Pt3g018770.1	RLK-Pelle_LRR-XI-1	PK
Pt3g018770	Pt3g018770.2	RLK-Pelle_LRR-XI-1	PK
Pt3g018800	Pt3g018800.1	RLK-Pelle_CR4L	PK
Pt3g018810	Pt3g018810.1	GNAT	TR
Pt3g018820	Pt3g018820.1	RLK-Pelle_LRR-XI-1	PK
Pt3g018900	Pt3g018900.1	MADS-MIKC	TF
Pt3g018920	Pt3g018920.1	MADS-MIKC	TF
Pt3g018920	Pt3g018920.2	MADS-MIKC	TF
Pt3g018990	Pt3g018990.1	MADS-MIKC	TF
Pt3g019280	Pt3g019280.1	CMGC_CDK-CRK7-CDK9	PK
Pt3g019320	Pt3g019320.1	AP2/ERF-ERF	TF
Pt3g019390	Pt3g019390.1	AP2/ERF-ERF	TF
Pt3g019400	Pt3g019400.1	AP2/ERF-ERF	TF
Pt3g019800	Pt3g019800.1	RLK-Pelle_LRR-XI-1	PK
Pt3g019870	Pt3g019870.1	SCY1_SCYL2	PK
Pt3g020020	Pt3g020020.1	RLK-Pelle_SD-2b	PK
Pt3g020620	Pt3g020620.1	NAC	TF
Pt3g020690	Pt3g020690.1	AP2/ERF-ERF	TF
Pt3g020760	Pt3g020760.1	Whirly	TF
Pt3g020780	Pt3g020780.1	C2H2	TF
Pt3g020890	Pt3g020890.1	RLK-Pelle_LRR-XI-1	PK
Pt3g020890	Pt3g020890.2	RLK-Pelle_LRR-XI-1	PK
Pt3g020980	Pt3g020980.2	bHLH	TF
Pt3g020980	Pt3g020980.3	bHLH	TF
Pt3g021220	Pt3g021220.1	RLK-Pelle_LRR-XI-1	PK
Pt3g021560	Pt3g021560.1	SET	TR
Pt3g021560	Pt3g021560.2	SET	TR
Pt3g021700	Pt3g021700.1	NAC	TF
Pt3g021890	Pt3g021890.1	DBB	TF
Pt3g022200	Pt3g022200.1	STE_STE7	PK
Pt3g022290	ONT.4432.2	TAZ	TR
Pt3g022290	ONT.4432.5	TAZ	TR
Pt3g022290	ONT.4432.6	TAZ	TR
Pt3g022290	Pt3g022290.1	TAZ	TR
Pt3g022290	Pt3g022290.3	TAZ	TR
Pt3g022290	Pt3g022290.6	TAZ	TR
Pt3g022290	Pt3g022290.8	TAZ	TR
Pt3g022290	ONT.4432.4	TRAF	TR
Pt3g022290	ONT.4432.8	TRAF	TR
Pt3g022290	Pt3g022290.2	TRAF	TR
Pt3g022290	Pt3g022290.4	TRAF	TR
Pt3g022290	Pt3g022290.5	TRAF	TR
Pt3g022290	Pt3g022290.7	TRAF	TR
Pt3g022300	Pt3g022300.1	RLK-Pelle_LRR-XI-1	PK
Pt3g022310	Pt3g022310.1	RLK-Pelle_LRR-XI-1	PK
Pt3g022340	Pt3g022340.1	RLK-Pelle_LRR-XI-1	PK
Pt3g022350	Pt3g022350.1	RLK-Pelle_LRR-XI-1	PK
Pt3g022400	ONT.4428.1	TKL-Pl-5	PK
Pt3g022400	ONT.4428.2	TKL-Pl-5	PK
Pt3g022400	ONT.4428.3	TKL-Pl-5	PK
Pt3g022400	ONT.4428.4	TKL-Pl-5	PK
Pt3g022400	ONT.4428.5	TKL-Pl-5	PK
Pt3g022400	ONT.4428.6	TKL-Pl-5	PK
Pt3g022400	Pt3g022400.1	TKL-Pl-5	PK
Pt3g022660	Pt3g022660.1	RLK-Pelle_DLSV	PK
Pt3g022810	Pt3g022810.1	RLK-Pelle_L-LEC	PK
Pt3g022830	Pt3g022830.1	RLK-Pelle_LRR-XI-2	PK
Pt3g022840	Pt3g022840.1	RLK-Pelle_WAK	PK
Pt3g022850	ONT.4447.1	RLK-Pelle_WAK	PK
Pt3g022850	ONT.4447.2	RLK-Pelle_WAK	PK
Pt3g022850	ONT.4447.3	RLK-Pelle_WAK	PK
Pt3g022850	Pt3g022850.1	RLK-Pelle_WAK	PK
Pt3g022860	Pt3g022860.1	RLK-Pelle_LRR-XI-2	PK
Pt3g022880	Pt3g022880.1	RLK-Pelle_LRR-Xb-1	PK
Pt3g023130	ONT.4440.1	GNAT	TR
Pt3g023130	Pt3g023130.1	GNAT	TR
Pt3g023160	Pt3g023160.1	CMGC_MAPK	PK
Pt3g023260	Pt3g023260.1	PHD	TR
Pt3g023270	Pt3g023270.1	GNAT	TR
Pt3g023300	Pt3g023300.1	GNAT	TR
Pt3g023330	ONT.5850.1	GNAT	TR
Pt3g023330	Pt3g023330.1	GNAT	TR
Pt3g023370	Pt3g023370.1	STE_STE11	PK
Pt3g023910	ONT.5869.2	WRKY	TF
Pt3g023910	Pt3g023910.1	WRKY	TF
Pt3g023910	Pt3g023910.2	WRKY	TF
Pt3g023910	Pt3g023910.3	WRKY	TF
Pt3g023910	Pt3g023910.4	WRKY	TF
Pt3g023910	Pt3g023910.5	WRKY	TF
Pt3g023910	Pt3g023910.6	WRKY	TF
Pt3g024030	Pt3g024030.1	RLK-Pelle_LRR-XI-2	PK
Pt3g024040	Pt3g024040.1	RLK-Pelle_LRR-XI-2	PK
Pt3g024050	Pt3g024050.1	RLK-Pelle_LRR-XI-1	PK
Pt3g024060	Pt3g024060.1	RLK-Pelle_WAK	PK
Pt3g024070	Pt3g024070.1	RLK-Pelle_WAK	PK
Pt3g024070	Pt3g024070.2	RLK-Pelle_WAK	PK
Pt3g024070	Pt3g024070.3	RLK-Pelle_WAK	PK
Pt3g024080	Pt3g024080.1	RLK-Pelle_LRR-XI-2	PK
Pt3g024110	Pt3g024110.1	RLK-Pelle_LRR-XIIIa	PK
Pt3g024260	Pt3g024260.1	CMGC_RCK	PK
Pt3g024270	Pt3g024270.1	CMGC_RCK	PK
Pt3g024420	Pt3g024420.1	AP2/ERF-ERF	TF
Pt3g024440	Pt3g024440.1	NAC	TF
Pt3g024450	Pt3g024450.1	AP2/ERF-ERF	TF
Pt3g024460	Pt3g024460.1	AP2/ERF-ERF	TF
Pt3g024470	Pt3g024470.1	AP2/ERF-ERF	TF
Pt3g024480	Pt3g024480.1	AP2/ERF-ERF	TF
Pt3g024520	Pt3g024520.1	RLK-Pelle_LRR-XI-1	PK
Pt3g024550	ONT.5882.1	RWP-RK	TF
Pt3g024550	ONT.5882.2	RWP-RK	TF
Pt3g024550	Pt3g024550.1	RWP-RK	TF
Pt3g024630	Pt3g024630.1	AP2/ERF-ERF	TF
Pt3g024680	Pt3g024680.1	C2H2	TF
Pt3g024780	Pt3g024780.1	GRAS	TF
Pt3g024840	Pt3g024840.1	RLK-Pelle_LRR-XII-1	PK
Pt3g024910	Pt3g024910.1	bZIP	TF
Pt3g025030	Pt3g025030.1	C3H	TF
Pt3g025040	Pt3g025040.1	FAR1	TF
Pt3g025210	Pt3g025210.1	FAR1	TF
Pt3g025210	Pt3g025210.2	FAR1	TF
Pt3g025220	Pt3g025220.1	FAR1	TF
Pt3g025220	Pt3g025220.2	FAR1	TF
Pt3g025220	Pt3g025220.3	FAR1	TF
Pt3g025230	ONT.4501.1	FAR1	TF
Pt3g025230	ONT.4501.2	FAR1	TF
Pt3g025230	ONT.4501.3	FAR1	TF
Pt3g025230	ONT.4502.1	FAR1	TF
Pt3g025230	ONT.4502.2	FAR1	TF
Pt3g025230	Pt3g025230.1	FAR1	TF
Pt3g025280	Pt3g025280.1	PEK_GCN2	PK
Pt3g025280	Pt3g025280.2	PEK_GCN2	PK
Pt3g025280	Pt3g025280.3	PEK_GCN2	PK
Pt3g025290	Pt3g025290.1	RLK-Pelle_CR4L	PK
Pt3g025390	Pt3g025390.1	NAC	TF
Pt3g025420	Pt3g025420.1	NAC	TF
Pt3g025430	Pt3g025430.1	NAC	TF
Pt3g025440	Pt3g025440.1	NAC	TF
Pt3g025510	Pt3g025510.1	CAMK_CDPK	PK
Pt3g025690	ONT.5910.2	Others	TR
Pt3g025690	Pt3g025690.1	Others	TR
Pt3g025700	Pt3g025700.1	RLK-Pelle_RLCK-VIII	PK
Pt3g025700	Pt3g025700.2	RLK-Pelle_RLCK-VIII	PK
Pt3g025700	Pt3g025700.3	RLK-Pelle_RLCK-VIII	PK
Pt3g025810	Pt3g025810.1	AP2/ERF-ERF	TF
Pt3g025890	Pt3g025890.1	GNAT	TR
Pt3g025960	Pt3g025960.1	MYB	TF
Pt3g025960	Pt3g025960.2	MYB	TF
Pt3g026070	Pt3g026070.1	Jumonji	TR
Pt3g026080	Pt3g026080.1	Jumonji	TR
Pt3g026450	ONT.4534.1	PHD	TR
Pt3g026450	Pt3g026450.1	PHD	TR
Pt3g026560	ONT.4526.3	bHLH	TF
Pt3g026560	ONT.4526.4	bHLH	TF
Pt3g026560	Pt3g026560.1	bHLH	TF
Pt3g026770	Pt3g026770.1	IWS1	TR
Pt3g026780	Pt3g026780.1	RLK-Pelle_RLCK-VIII	PK
Pt3g026850	Pt3g026850.1	GNAT	TR
Pt3g027000	Pt3g027000.1	B3	TF
Pt3g027010	Pt3g027010.1	B3	TF
Pt3g027110	Pt3g027110.1	AP2/ERF-ERF	TF
Pt3g027270	ONT.4586.1	CK1_CK1-Pl	PK
Pt3g027270	ONT.4586.2	CK1_CK1-Pl	PK
Pt3g027270	Pt3g027270.1	CK1_CK1-Pl	PK
Pt3g027330	Pt3g027330.1	PHD	TR
Pt3g027390	Pt3g027390.1	C2C2-GATA	TF
Pt3g027390	Pt3g027390.2	C2C2-GATA	TF
Pt3g027430	Pt3g027430.1	GARP-G2-like	TF
Pt3g027430	Pt3g027430.2	GARP-G2-like	TF
Pt3g027430	Pt3g027430.3	GARP-G2-like	TF
Pt3g027700	Pt3g027700.1	NAC	TF
Pt3g027700	Pt3g027700.2	NAC	TF
Pt3g027730	Pt3g027730.1	NAC	TF
Pt3g027730	Pt3g027730.2	NAC	TF
Pt3g027790	Pt3g027790.1	RLK-Pelle_URK-2	PK
Pt3g028080	ONT.4563.2	RLK-Pelle_LRR-XI-1	PK
Pt3g028080	Pt3g028080.1	RLK-Pelle_LRR-XI-1	PK
Pt3g028320	Pt3g028320.1	AP2/ERF-ERF	TF
Pt3g028320	Pt3g028320.2	AP2/ERF-ERF	TF
Pt3g028480	Pt3g028480.1	CMGC_RCK	PK
Pt3g028480	Pt3g028480.2	CMGC_RCK	PK
Pt3g028480	Pt3g028480.3	CMGC_RCK	PK
Pt3g028480	Pt3g028480.4	CMGC_RCK	PK
Pt3g028480	Pt3g028480.5	CMGC_RCK	PK
Pt3g028520	Pt3g028520.1	MYB	TF
Pt3g028530	Pt3g028530.1	HB-WOX	TF
Pt3g028560	Pt3g028560.1	C2C2-Dof	TF
[truncated: 3,980 more rows]

## Sheet: Common TF
Gene family	Gene ID	CC1	CC2	CC3	FD1	FD2	FD3	TO1	TO2	TO3	CC_vs_TO_DESeq2_FDR	CC_vs_TO_DESeq2_log2FC	CC_vs_TO_DESeq2_(FDR_0.01_FC_2)_regulated	CC_vs_FD_DESeq2_FDR	CC_vs_FD_DESeq2_log2FC	CC_vs_FD_DESeq2_(FDR_0.01_FC_2)_regulated	COG_class	COG_class_annotation	GO_annotation	KEGG_annotation	KEGG_pathway_annotation	KOG_class	KOG_class_annotation	Pfam_annotation	Swiss-Prot_annotation	eggNOG_class	eggNOG_class_annotation	NR_annotation	GO_second_level_annotation
Alfin-like	PtUn031180	7.5414	8.6986	4.7813	19.523	17.945	16.5652	31.9934	27.3492	31.774	2.1061e-15	2.05569	up	3.60067e-05	1.30724	up	--	--	Biological Process: regulation of transcription, DNA-templated (GO:0006355);; Molecular Function: histone binding (GO:0042393);; Molecular Function: metal ion binding (GO:0046872);;	K24083|7.3e-96|dzi:111284751|K24083 abhydrolase domain-containing protein 13 [EC:3.-.-.-] | (RefSeq) protein bem46-like isoform X1	--	[R]	General function prediction only	Alfin	PHD finger protein ALFIN-LIKE 4 OS=Arabidopsis thaliana OX=3702 GN=AL4 PE=1 SV=2	--	--	hypothetical protein CUMW_029270 [Citrus unshiu]	biological process: biological regulation (GO:0065007);; molecular function: binding (GO:0005488)
AP2/ERF-ERF	PtUn018990	132.968	114.531	129.096	38.7036	43.6663	40.8213	35.9572	41.0239	38.907	4.60334e-40	-1.61501	down	4.24931e-34	-1.53962	down	--	--	Molecular Function: DNA binding (GO:0003677);; Molecular Function: transcription factor activity, sequence-specific DNA binding (GO:0003700);; Cellular Component: nucleus (GO:0005634);;	K09286|4.5e-99|cic:CICLE_v10009484mg|K09286 EREBP-like factor | (RefSeq) hypothetical protein	--	--	--	AP2 domain	Ethylene-responsive transcription factor 4 OS=Arabidopsis thaliana OX=3702 GN=ERF4 PE=1 SV=1	--	--	ethylene-responsive transcription factor 4 [Citrus clementina]	molecular function: binding (GO:0005488);; biological process: biological regulation (GO:0065007);; molecular function: nucleic acid binding transcription factor activity (GO:0001071);; cellular component: cell (GO:0005623);; cellular component: organelle (GO:0043226);; cellular component: cell part (GO:0044464)
AP2/ERF-ERF	Pt3g040470	5.5569	7.6113	9.9042	2.0551	2.9908	2.6623	1.4156	4.1618	2.918	0.010162	-1.16175	down	0.00602822	-1.27443	down	--	--	Molecular Function: DNA binding (GO:0003677);; Molecular Function: transcription factor activity, sequence-specific DNA binding (GO:0003700);; Cellular Component: nucleus (GO:0005634);;	K09286|3.1e-33|cmax:111476756|K09286 EREBP-like factor | (RefSeq) dehydration-responsive element-binding protein 3-like	--	--	--	AP2 domain	Ethylene-responsive transcription factor ERF034 OS=Arabidopsis thaliana OX=3702 GN=ERF034 PE=2 SV=2	--	--	ethylene-responsive transcription factor ERF039 [Citrus clementina]	molecular function: binding (GO:0005488);; biological process: biological regulation (GO:0065007);; molecular function: nucleic acid binding transcription factor activity (GO:0001071);; cellular component: cell (GO:0005623);; cellular component: organelle (GO:0043226);; cellular component: cell part (GO:0044464)
AP2/ERF-ERF	Pt2g025100	15.0829	12.6854	10.9288	4.4526	5.6826	4.4371	5.3794	6.2428	5.5118	0.00348543	-1.00522	down	0.000917498	-1.21469	down	--	--	Molecular Function: DNA binding (GO:0003677);; Molecular Function: transcription factor activity, sequence-specific DNA binding (GO:0003700);; Cellular Component: nucleus (GO:0005634);;	K13433|2.7e-83|cic:CICLE_v10016995mg|K13433 pathogenesis-related genes transcriptional activator PTI5 | (RefSeq) hypothetical protein	Plant-pathogen interaction (ko04626)	--	--	AP2 domain	Pathogenesis-related genes transcriptional activator PTI5 OS=Solanum lycopersicum OX=4081 GN=PTI5 PE=2 SV=1	--	--	pathogenesis-related genes transcriptional activator PTI5 [Citrus clementina]	molecular function: binding (GO:0005488);; biological process: biological regulation (GO:0065007);; molecular function: nucleic acid binding transcription factor activity (GO:0001071);; cellular component: cell (GO:0005623);; cellular component: organelle (GO:0043226);; cellular component: cell part (GO:0044464)
AP2/ERF-ERF	Pt9g020510	0.7938	1.0873	0.3415	3.0826	5.3835	5.3245	5.0963	10.1073	10.051	9.19162e-08	2.57585	up	0.00124901	1.81099	up	--	--	Molecular Function: DNA binding (GO:0003677);; Molecular Function: transcription factor activity, sequence-specific DNA binding (GO:0003700);; Cellular Component: nucleus (GO:0005634);;	K09286|7.7e-30|spen:107013784|K09286 EREBP-like factor | (RefSeq) dehydration-responsive element-binding protein 1A-like	--	--	--	AP2 domain	Ethylene-responsive transcription factor ERF026 OS=Arabidopsis thaliana OX=3702 GN=ERF026 PE=2 SV=1	--	--	ethylene-responsive transcription factor ERF027 [Citrus clementina]	molecular function: binding (GO:0005488);; biological process: biological regulation (GO:0065007);; molecular function: nucleic acid binding transcription factor activity (GO:0001071);; cellular component: cell (GO:0005623);; cellular component: organelle (GO:0043226);; cellular component: cell part (GO:0044464)
B3	PtUn030960	1.1908	1.0873	2.0491	4.7951	3.589	5.0287	7.9276	8.0264	6.4845	3.25721e-05	1.91116	up	0.0277696	1.23211	up	--	--	Molecular Function: DNA binding (GO:0003677);; Cellular Component: nucleus (GO:0005634);;	--	--	--	--	B3 DNA binding domain	B3 domain-containing protein At1g49475 OS=Arabidopsis thaliana OX=3702 GN=At1g49475 PE=2 SV=2	--	--	B3 domain-containing transcription factor VRN1-like [Citrus sinensis]	molecular function: binding (GO:0005488);; cellular component: cell (GO:0005623);; cellular component: organelle (GO:0043226);; cellular component: cell part (GO:0044464)
B3	PtUn026330	1.1908	1.4498	0.683	4.1101	3.2899	4.7329	4.8132	5.9455	6.8087	0.000232809	1.83392	up	0.0185252	1.35454	up	--	--	Molecular Function: DNA binding (GO:0003677);; Cellular Component: nucleus (GO:0005634);;	--	--	--	--	B3 DNA binding domain	B3 domain-containing transcription factor VRN1 OS=Arabidopsis thaliana OX=3702 GN=VRN1 PE=1 SV=1	--	--	B3 domain-containing transcription factor VRN1-like isoform X1 [Citrus sinensis]	molecular function: binding (GO:0005488);; cellular component: cell (GO:0005623);; cellular component: organelle (GO:0043226);; cellular component: cell part (GO:0044464)
bHLH	Pt8g002070	5.5569	4.7117	7.172	10.6178	16.1505	16.5652	35.6741	22.5929	21.7231	8.45552e-13	2.08463	up	0.000504282	1.23235	up	--	--	Molecular Function: protein dimerization activity (GO:0046983);;	K13422|3.8e-17|ats:109750771|K13422 transcription factor MYC2 | (RefSeq) LOC109750771; transcription factor MYC2-like	MAPK signaling pathway - plant (ko04016);; Plant hormone signal transduction (ko04075)	--	--	Helix-loop-helix DNA-binding domain	Transcription factor bHLH25 OS=Arabidopsis thaliana OX=3702 GN=BHLH25 PE=2 SV=2	--	--	hypothetical protein CISIN_1g021208mg [Citrus sinensis]	molecular function: binding (GO:0005488)
bHLH	Pt4g003560	3.5723	6.1615	4.7813	18.153	10.767	14.1987	10.7588	11.891	8.4298	0.0070321	1.0294	up	7.55092e-05	1.4389	up	--	--	Molecular Function: transcription factor activity, sequence-specific DNA binding (GO:0003700);; Cellular Component: nucleus (GO:0005634);; Molecular Function: protein dimerization activity (GO:0046983);;	K18878|3.9e-28|cann:107866053|K18878 BHLH transcription factor Upa20 | (RefSeq) Upa20; transcription factor bHLH137-like	Plant-pathogen interaction (ko04626)	--	--	Helix-loop-helix DNA-binding domain	Transcription factor BHLH089 OS=Oryza sativa subsp. japonica OX=39947 GN=BHLH089 PE=1 SV=1	--	--	hypothetical protein CISIN_1g024344mg [Citrus sinensis]	biological process: biological regulation (GO:0065007);; molecular function: nucleic acid binding transcription factor activity (GO:0001071);; cellular component: cell (GO:0005623);; cellular component: organelle (GO:0043226);; cellular component: cell part (GO:0044464);; molecular function: binding (GO:0005488)
bHLH	PtUn029270	3.1753	2.5371	2.0491	14.0429	14.6551	13.0155	8.4938	17.5392	16.2112	2.56389e-08	2.15118	up	2.28645e-08	2.15446	up	--	--	Molecular Function: protein dimerization activity (GO:0046983);;	K20558|7.9e-31|adu:107495120|K20558 transcription factor SPEECHLESS | (RefSeq) transcription factor SPEECHLESS	MAPK signaling pathway - plant (ko04016)	--	--	Helix-loop-helix DNA-binding domain	Transcription factor bHLH67 OS=Arabidopsis thaliana OX=3702 GN=BHLH67 PE=2 SV=1	--	--	transcription factor bHLH57 [Citrus clementina]	molecular function: binding (GO:0005488)
bHLH	PtUn019560	2.7784	0.7249	4.0983	12.3303	14.0569	15.9735	13.0239	16.0528	14.9143	2.40262e-09	2.23317	up	4.71776e-08	2.16212	up	--	--	Molecular Function: protein dimerization activity (GO:0046983);;	K13422|0.0e+00|cic:CICLE_v10011214mg|K13422 transcription factor MYC2 | (RefSeq) hypothetical protein	MAPK signaling pathway - plant (ko04016);; Plant hormone signal transduction (ko04075)	--	--	bHLH-MYC and R2R3-MYB transcription factors N-terminal	Transcription factor MYC2 OS=Solanum lycopersicum OX=4081 GN=MYC2 PE=1 SV=1	--	--	hypothetical protein CISIN_1g005651mg [Citrus sinensis]	molecular function: binding (GO:0005488)
bHLH	Pt3g034440	2.7784	2.8995	3.4152	17.8105	17.3469	20.7064	19.2527	20.8092	16.8597	7.5685e-13	2.41056	up	1.42952e-11	2.36824	up	--	--	Molecular Function: protein dimerization activity (GO:0046983);;	K20558|7.9e-31|adu:107495120|K20558 transcription factor SPEECHLESS | (RefSeq) transcription factor SPEECHLESS	MAPK signaling pathway - plant (ko04016)	--	--	Helix-loop-helix DNA-binding domain	Transcription factor bHLH67 OS=Arabidopsis thaliana OX=3702 GN=BHLH67 PE=2 SV=1	--	--	transcription factor bHLH57 [Citrus clementina]	molecular function: binding (GO:0005488)
bHLH	Pt6g002730	0.3969	0.7249	0.683	7.8777	7.7762	10.0574	7.3613	6.54	7.4572	3.34117e-07	2.52126	up	3.39695e-08	2.74708	up	--	--	Molecular Function: protein dimerization activity (GO:0046983);;	--	--	--	--	Helix-loop-helix DNA-binding domain	Transcription factor PRE5 OS=Arabidopsis thaliana OX=3702 GN=PRE5 PE=1 SV=1	--	--	transcription factor PRE5 [Citrus sinensis]	molecular function: binding (GO:0005488)
bHLH	Pt2g020260	0.3969	0.7249	0.3415	10.2753	11.9634	8.8742	7.0782	5.6482	8.7541	1.40392e-07	2.64091	up	1.81007e-10	3.12241	up	--	--	Molecular Function: transcription factor activity, sequence-specific DNA binding (GO:0003700);; Cellular Component: nucleus (GO:0005634);; Molecular Function: protein dimerization activity (GO:0046983);;	K18878|7.3e-29|cann:107866053|K18878 BHLH transcription factor Upa20 | (RefSeq) Upa20; transcription factor bHLH137-like	Plant-pathogen interaction (ko04626)	--	--	Helix-loop-helix DNA-binding domain	Transcription factor BEE 3 OS=Arabidopsis thaliana OX=3702 GN=BEE3 PE=2 SV=1	--	--	transcription factor bHLH75-like isoform X1 [Citrus sinensis]	biological process: biological regulation (GO:0065007);; molecular function: nucleic acid binding transcription factor activity (GO:0001071);; cellular component: cell (GO:0005623);; cellular component: organelle (GO:0043226);; cellular component: cell part (GO:0044464);; molecular function: binding (GO:0005488)
bHLH	Pt2g008910	18.2582	19.9342	14.0025	165.775	145.355	158.848	109.853	117.721	124.827	6.11415e-71	2.76172	up	5.75222e-95	3.15916	up	--	--	Molecular Function: protein dimerization activity (GO:0046983);;	--	--	--	--	--	Transcription factor ICE1 OS=Arabidopsis thaliana OX=3702 GN=SCRM PE=1 SV=1	--	--	bHLH [Citrus trifoliata]	molecular function: binding (GO:0005488)
bZIP	Pt5g002710	23.0213	14.8601	21.516	3.0826	2.9908	4.7329	3.1144	3.8646	5.836	6.48102e-10	-1.96295	down	1.93987e-10	-2.16083	down	--	--	Molecular Function: transcription regulatory region sequence-specific DNA binding (GO:0000976);; Molecular Function: transcription factor activity, sequence-specific DNA binding (GO:0003700);; Cellular Component: nucleus (GO:0005634);; Molecular Function: sequence-specific DNA binding (GO:0043565);; Biological Process: positive regulation of transcription, DNA-templated (GO:0045893);;	K09060|7.7e-06|egu:105061171|K09060 plant G-box-binding factor | (RefSeq) bZIP transcription factor 16-like isoform X1	--	--	--	bZIP transcription factor	bZIP transcription factor 44 OS=Arabidopsis thaliana OX=3702 GN=BZIP44 PE=1 SV=1	--	--	hypothetical protein CISIN_1g041765mg [Citrus sinensis]	molecular function: binding (GO:0005488);; biological process: biological regulation (GO:0065007);; molecular function: nucleic acid binding transcription factor activity (GO:0001071);; cellular component: cell (GO:0005623);; cellular component: organelle (GO:0043226);; cellular component: cell part (GO:0044464)
bZIP	Pt8g005990	13.0983	17.0347	13.661	3.7676	1.4954	2.9581	5.0963	5.0537	3.5665	1.42252e-05	-1.45106	down	4.15293e-08	-2.07923	down	--	--	Molecular Function: transcription factor activity, sequence-specific DNA binding (GO:0003700);; Biological Process: transcription, DNA-templated (GO:0006351);; Molecular Function: sequence-specific DNA binding (GO:0043565);;	K14431|1.3e-266|cit:102611523|K14431 transcription factor TGA | (RefSeq) transcription factor TGA9 isoform X1	Plant hormone signal transduction (ko04075)	--	--	Seed dormancy control	Transcription factor TGA9 OS=Arabidopsis thaliana OX=3702 GN=TGA9 PE=1 SV=1	--	--	hypothetical protein CUMW_261660 [Citrus unshiu]	biological process: biological regulation (GO:0065007);; molecular function: nucleic acid binding transcription factor activity (GO:0001071);; biological process: metabolic process (GO:0008152);; biological process: cellular process (GO:0009987);; molecular function: binding (GO:0005488)
bZIP	Pt6g001120	50.8055	59.4403	63.182	22.9481	23.3285	23.6645	22.3671	24.0792	27.8833	1.18487e-11	-1.13794	down	2.65528e-12	-1.23215	down	--	--	Molecular Function: transcription factor activity, sequence-specific DNA binding (GO:0003700);;	K09060|1.8e-06|oeu:111409956|K09060 plant G-box-binding factor | (RefSeq) common plant regulatory factor 1-like isoform X1	--	--	--	bZIP transcription factor	Basic leucine zipper 43 OS=Arabidopsis thaliana OX=3702 GN=BZIP43 PE=1 SV=1	--	--	basic leucine zipper 43 [Citrus clementina]	biological process: biological regulation (GO:0065007);; molecular function: nucleic acid binding transcription factor activity (GO:0001071)
bZIP	Pt5g006650	33.7381	32.2572	29.0296	14.3854	13.7579	12.7197	17.2708	12.7828	12.969	3.80682e-06	-1.02883	down	1.36504e-06	-1.12007	down	[QV]	Secondary metabolites biosynthesis, transport and catabolism;; Defense mechanisms	Molecular Function: monooxygenase activity (GO:0004497);; Molecular Function: iron ion binding (GO:0005506);; Biological Process: sterol metabolic process (GO:0016125);; Molecular Function: oxidoreductase activity (GO:0016491);; Molecular Function: oxidoreductase activity, acting on paired donors, with incorporation or reduction of molecular oxygen (GO:0016705);; Molecular Function: heme binding …	K20557|2.4e-140|cic:CICLE_v10001715mg|K20557 transcription factor VIP1 | (RefSeq) hypothetical protein	MAPK signaling pathway - plant (ko04016)	[QI]	Secondary metabolites biosynthesis, transport and catabolism;; Lipid transport and metabolism	Cytochrome P450	Abscisic acid 8'-hydroxylase 3 OS=Arabidopsis thaliana OX=3702 GN=CYP707A3 PE=1 SV=1	--	--	hypothetical protein CISIN_1g012199mg [Citrus sinensis]	biological process: metabolic process (GO:0008152);; biological process: single-organism process (GO:0044699);; molecular function: catalytic activity (GO:0003824);; molecular function: binding (GO:0005488)
bZIP	Pt6g006170	1.1908	0.3624	0.3415	1.7125	3.2899	5.0287	1.9819	4.1618	4.5391	0.0049644	1.61165	up	0.0128048	1.51472	up	--	--	Molecular Function: transcription factor activity, sequence-specific DNA binding (GO:0003700);; Biological Process: positive regulation of transcription, DNA-templated (GO:0045893);;	K14432|2.5e-144|cic:CICLE_v10012205mg|K14432 ABA responsive element binding factor | (RefSeq) hypothetical protein	Plant hormone signal transduction (ko04075)	--	--	bZIP transcription factor	ABSCISIC ACID-INSENSITIVE 5-like protein 2 OS=Arabidopsis thaliana OX=3702 GN=DPBF3 PE=1 SV=1	--	--	ABSCISIC ACID-INSENSITIVE 5-like protein 2 [Citrus clementina]	biological process: biological regulation (GO:0065007);; molecular function: nucleic acid binding transcription factor activity (GO:0001071)
C2C2-CO-like	Pt3g012550	3.5723	3.9868	3.0737	18.153	21.235	16.5652	26.3309	19.6201	21.0746	1.06024e-14	2.46081	up	1.6098e-10	2.19475	up	--	--	Cellular Component: nucleus (GO:0005634);; Molecular Function: zinc ion binding (GO:0008270);;	K12135|4.4e-10|csat:104735609|K12135 zinc finger protein CONSTANS | (RefSeq) zinc finger protein CONSTANS-like	Circadian rhythm - plant (ko04712)	[K]	Transcription	CCT motif	Zinc finger protein CONSTANS-LIKE 16 OS=Arabidopsis thaliana OX=3702 GN=COL16 PE=1 SV=2	--	--	zinc finger protein CONSTANS-LIKE 6 [Citrus clementina]	cellular component: cell (GO:0005623);; cellular component: organelle (GO:0043226);; cellular component: cell part (GO:0044464);; molecular function: binding (GO:0005488)
C2C2-Dof	Pt3g016530	16.6706	16.3098	18.4423	6.5077	7.178	9.4658	6.2288	8.9182	6.1603	0.000210063	-1.11879	down	0.00126851	-1.01873	down	--	--	Molecular Function: DNA binding (GO:0003677);; Cellular Component: nucleus (GO:0005634);; Biological Process: regulation of transcription, DNA-templated (GO:0006355);;	K16222|3.1e-22|brp:103855006|K16222 Dof zinc finger protein DOF5.5 | (RefSeq) cyclic dof factor 1	Circadian rhythm - plant (ko04712)	--	--	Dof domain, zinc finger	Dof zinc finger protein 1 OS=Oryza sativa subsp. japonica OX=39947 GN=DOF1 PE=2 SV=1	--	--	dof zinc finger protein DOF4.6 [Citrus clementina]	molecular function: binding (GO:0005488);; cellular component: cell (GO:0005623);; cellular component: organelle (GO:0043226);; cellular component: cell part (GO:0044464);; biological process: biological regulation (GO:0065007)
C2C2-GATA	Pt1g004010	7.9384	4.7117	4.4398	11.6453	14.0569	15.3819	17.837	17.8365	17.1839	4.24436e-07	1.56687	up	0.000821762	1.20154	up	--	--	Biological Process: regulation of transcription, DNA-templated (GO:0006355);; Molecular Function: zinc ion binding (GO:0008270);; Molecular Function: sequence-specific DNA binding (GO:0043565);;	--	--	--	--	GATA zinc finger	--	--	--	putative GATA transcription factor 22 isoform X1 [Citrus clementina]	biological process: biological regulation (GO:0065007);; molecular function: binding (GO:0005488)
C2C2-GATA	PtUn030970	1.9846	1.8122	2.3907	8.9053	7.7762	7.9868	7.3613	8.621	12.3205	1.19108e-05	1.85879	up	0.000224537	1.67438	up	--	--	Cellular Component: nucleus (GO:0005634);; Biological Process: regulation of transcription, DNA-templated (GO:0006355);; Molecular Function: zinc ion binding (GO:0008270);; Molecular Function: sequence-specific DNA binding (GO:0043565);;	K21444|8.6e-37|dzi:111309072|K21444 poly(rC)-binding protein 3/4 | (RefSeq) KH domain-containing protein HEN4 isoform X1	--	[K]	Transcription	CCT motif	GATA transcription factor 24 OS=Arabidopsis thaliana OX=3702 GN=GATA24 PE=1 SV=2	--	--	GATA transcription factor 19 [Citrus clementina]	cellular component: cell (GO:0005623);; cellular component: organelle (GO:0043226);; cellular component: cell part (GO:0044464);; biological process: biological regulation (GO:0065007);; molecular function: binding (GO:0005488)
C2H2	Pt8g006700	202.031	195.356	233.261	88.025	90.3233	87.8545	92.8658	91.2632	89.1619	2.13419e-34	-1.13468	down	1.34001e-33	-1.18708	down	--	--	Biological Process: reproduction (GO:0000003);; Biological Process: regionalization (GO:0003002);; Biological Process: developmental process involved in reproduction (GO:0003006);; Molecular Function: molecular_function (GO:0003674);; Molecular Function: catalytic activity (GO:0003824);; Molecular Function: histone deacetylase activity (GO:0004407);; Cellular Component: cellular_component (GO:000…	K13463|6.3e-22|oeu:111398039|K13463 coronatine-insensitive protein 1 | (RefSeq) coronatine-insensitive protein 1-like	Plant hormone signal transduction (ko04075)	--	--	Nucleoplasmin-like domain	Histone deacetylase HDT1 OS=Glycine max OX=3847 GN=HDT1 PE=2 SV=1	--	--	histone deacetylase HDT1-like isoform X1 [Citrus sinensis]	biological process: reproduction (GO:0000003);; biological process: multicellular organismal process (GO:0032501);; biological process: developmental process (GO:0032502);; biological process: single-organism process (GO:0044699);; biological process: reproductive process (GO:0022414);; molecular function: catalytic activity (GO:0003824);; biological process: metabolic process (GO:0008152);; biol…
C3H	PtUn011250	1.5877	2.1746	2.7322	11.6453	12.2624	12.7197	12.7407	10.9992	10.3752	1.95584e-07	2.06993	up	1.23992e-07	2.14973	up	--	--	Molecular Function: metal ion binding (GO:0046872);;	K18753|5.7e-06|thj:104827709|K18753 butyrate response factor | (RefSeq) zinc finger CCCH domain-containing protein 15	--	[R]	General function prediction only	Zinc finger C-x8-C-x5-C-x3-H type (and similar)	Zinc finger CCCH domain-containing protein 12 OS=Arabidopsis thaliana OX=3702 GN=At1g32360 PE=2 SV=1	--	--	zinc finger CCCH domain-containing protein 12 [Citrus clementina]	molecular function: binding (GO:0005488)
CMGC_CDK-Pl	PtUn016980	19.449	21.384	14.344	0	0.2991	0	0	0	0	1.70221e-21	-4.54636	down	7.91724e-20	-4.38949	down	[M]	Cell wall/membrane/envelope biogenesis	Molecular Function: protein kinase activity (GO:0004672);; Molecular Function: ATP binding (GO:0005524);;	K02206|2.7e-160|cit:102607913|K02206 cyclin-dependent kinase 2 [EC:2.7.11.22] | (RefSeq) cell division control protein 2 homolog A-like	--	[R]	General function prediction only	Protein kinase domain	Cell division control protein 2 homolog OS=Oxybasis rubra OX=3560 GN=CDC2 PE=2 SV=1	--	--	cell division control protein 2 homolog A-like [Citrus sinensis]	biological process: metabolic process (GO:0008152);; biological process: cellular process (GO:0009987);; molecular function: catalytic activity (GO:0003824);; molecular function: binding (GO:0005488)
CMGC_MAPK	Pt3g014990	23.4182	22.4713	20.4915	51.719	44.8626	41.7087	54.0774	52.023	56.7394	7.97422e-15	1.32686	up	2.76598e-08	1.07591	up	[R]	General function prediction only	Molecular Function: MAP kinase activity (GO:0004707);; Molecular Function: ATP binding (GO:0005524);;	K04371|1.4e-303|rcu:8258703|K04371 mitogen-activated protein kinase 1/3 [EC:2.7.11.24] | (RefSeq) mitogen-activated protein kinase 19	--	[T]	Signal transduction mechanisms	Protein kinase domain	Mitogen-activated protein kinase 19 OS=Arabidopsis thaliana OX=3702 GN=MPK19 PE=1 SV=2	--	--	hypothetical protein CUMW_161120 [Citrus unshiu]	biological process: metabolic process (GO:0008152);; biological process: cellular process (GO:0009987);; biological process: signaling (GO:0023052);; biological process: single-organism process (GO:0044699);; biological process: response to stimulus (GO:0050896);; biological process: biological regulation (GO:0065007);; molecular function: catalytic activity (GO:0003824);; molecular function: sig…
CSD	Pt7g020240	11.9075	14.1352	13.3195	6.1652	2.9908	5.9161	5.3794	5.3509	4.8634	0.000673979	-1.15398	down	0.00105699	-1.20764	down	[K]	Transcription	Molecular Function: nucleic acid binding (GO:0003676);; Molecular Function: zinc ion binding (GO:0008270);;	K09250|6.2e-66|cit:102622196|K09250 cellular nucleic acid-binding protein | (RefSeq) cold shock protein 1	--	[J]	Translation, ribosomal structure and biogenesis	Zinc knuckle	Cold shock domain-containing protein 3 OS=Arabidopsis thaliana OX=3702 GN=CSP3 PE=1 SV=1	--	--	cold shock protein 1 [Citrus sinensis]	molecular function: binding (GO:0005488)
GARP-G2-like	Pt7g017800	0.7938	0.3624	0.3415	6.5077	6.8789	9.7616	5.0963	8.621	6.1603	6.36561e-07	2.53407	up	1.14774e-07	2.72565	up	--	--	Molecular Function: DNA binding (GO:0003677);; Cellular Component: nucleus (GO:0005634);;	K14491|4.4e-09|eus:EUTSA_v10004402mg|K14491 two-component response regulator ARR-B family | (RefSeq) hypothetical protein	Plant hormone signal transduction (ko04075)	--	--	Myb-like DNA-binding domain	Myb family transcription factor EFM OS=Arabidopsis thaliana OX=3702 GN=EFM PE=1 SV=2	--	--	transcription factor HHO5 [Citrus clementina]	molecular function: binding (GO:0005488);; cellular component: cell (GO:0005623);; cellular component: organelle (GO:0043226);; cellular component: cell part (GO:0044464)
GNAT	Pt3g023330	5.1599	5.4366	4.7813	0	0	0	0	0	0	6.31556e-08	-2.95882	down	1.93745e-07	-2.94969	down	[J]	Translation, ribosomal structure and biogenesis	Molecular Function: N-acetyltransferase activity (GO:0008080);;	K00799|2.5e-16|cic:CICLE_v10021879mg|K00799 glutathione S-transferase [EC:2.5.1.18] | (RefSeq) hypothetical protein	Glutathione metabolism (ko00480)	[R]	General function prediction only	Acetyltransferase (GNAT) family	Glutathione S-transferase T1 OS=Arabidopsis thaliana OX=3702 GN=GSTT1 PE=2 SV=1	--	--	putative F-box protein At3g16210 [Citrus clementina]	molecular function: catalytic activity (GO:0003824)
GNAT	Pt3g018810	30.1658	28.6328	32.7864	6.5077	9.8698	8.2826	9.9095	12.4855	10.6994	5.59679e-09	-1.343	down	1.19155e-11	-1.73724	down	--	--	Molecular Function: N-acetyltransferase activity (GO:0008080);;	--	--	--	--	--	--	--	--	hypothetical protein CUMW_245720 [Citrus unshiu]	molecular function: catalytic activity (GO:0003824)
GRAS	Pt3g035890	96.0542	107.282	98.0176	33.2234	31.4038	33.1303	37.0897	32.9975	35.989	5.02762e-28	-1.42102	down	1.7932e-29	-1.55125	down	[R]	General function prediction only	Cellular Component: PcG protein complex (GO:0031519);;	K11430|0.0e+00|rcu:8267339|K11430 [histone H3]-lysine27 N-trimethyltransferase EZH2 [EC:2.1.1.356] | (RefSeq) histone-lysine N-methyltransferase EZA1 isoform X3	Lysine degradation (ko00310)	[K]	Transcription	GRAS domain family	Histone-lysine N-methyltransferase EZA1 OS=Arabidopsis thaliana OX=3702 GN=EZA1 PE=1 SV=1	--	--	histone-lysine N-methyltransferase EZA1 isoform X2 [Citrus sinensis]	cellular component: cell (GO:0005623);; cellular component: macromolecular complex (GO:0032991);; cellular component: organelle (GO:0043226);; cellular component: organelle part (GO:0044422);; cellular component: cell part (GO:0044464)
GRAS	Pt7g002100	14.686	20.2967	23.2237	7.1927	4.7853	9.4658	5.9457	7.1346	6.1603	1.59868e-06	-1.42436	down	5.5703e-05	-1.28768	down	--	--	Molecular Function: molecular_function (GO:0003674);; Molecular Function: nucleic acid binding (GO:0003676);; Molecular Function: DNA binding (GO:0003677);; Molecular Function: transcription factor activity, sequence-specific DNA binding (GO:0003700);; Molecular Function: binding (GO:0005488);; Cellular Component: cellular_component (GO:0005575);; Cellular Component: intracellular (GO:0005622);; …	K14494|4.4e-22|dzi:111304210|K14494 DELLA protein | (RefSeq) DELLA protein GAI-like	Plant hormone signal transduction (ko04075)	--	--	GRAS domain family	Scarecrow-like protein 15 OS=Arabidopsis thaliana OX=3702 GN=SCL15 PE=1 SV=3	--	--	scarecrow-like protein 15 [Citrus clementina]	molecular function: binding (GO:0005488);; biological process: biological regulation (GO:0065007);; molecular function: nucleic acid binding transcription factor activity (GO:0001071);; cellular component: cell (GO:0005623);; cellular component: cell part (GO:0044464);; cellular component: organelle (GO:0043226);; biological process: cellular process (GO:0009987);; biological process: development…
GRAS	Pt9g021350	0	0.3624	0.3415	1.7125	2.6918	3.8455	1.6988	2.0809	2.2696	0.0193674	1.44518	up	0.00449163	1.74955	up	--	--	--	K14494|1.9e-66|eus:EUTSA_v10018436mg|K14494 DELLA protein | (RefSeq) hypothetical protein	Plant hormone signal transduction (ko04075)	--	--	GRAS domain family	GRAS family protein RAD1 OS=Lotus japonicus OX=34305 GN=RAD1 PE=1 SV=1	--	--	hypothetical protein CUMW_067170 [Citrus unshiu]	--
GRF	Pt3g007240	1.5877	1.8122	2.7322	6.8502	6.2808	6.2119	4.8132	7.7291	5.5118	0.00795128	1.28359	up	0.00559251	1.35867	up	--	--	Molecular Function: ATP binding (GO:0005524);; Cellular Component: nucleus (GO:0005634);; Biological Process: transcription, DNA-templated (GO:0006351);; Biological Process: regulation of transcription, DNA-templated (GO:0006355);; Biological Process: developmental process (GO:0032502);;	K22382|1.2e-12|oeu:111408549|K22382 WD repeat-containing protein 26 | (RefSeq) WD repeat-containing protein 26 homolog	--	--	--	WRC	Growth-regulating factor 12 OS=Oryza sativa subsp. japonica OX=39947 GN=GRF12 PE=2 SV=1	--	--	hypothetical protein CUMW_074190 [Citrus unshiu]	molecular function: binding (GO:0005488);; cellular component: cell (GO:0005623);; cellular component: organelle (GO:0043226);; cellular component: cell part (GO:0044464);; biological process: metabolic process (GO:0008152);; biological process: cellular process (GO:0009987);; biological process: biological regulation (GO:0065007);; biological process: developmental process (GO:0032502)
HB-BELL	Pt1g004140	0.7938	5.0742	2.0491	7.5352	8.0753	9.17	5.0963	9.8101	8.4298	0.00494218	1.30836	up	0.00310676	1.38451	up	--	--	Molecular Function: RNA polymerase II core promoter proximal region sequence-specific DNA binding (GO:0000978);; Molecular Function: RNA polymerase II transcription factor activity, sequence-specific DNA binding (GO:0000981);; Cellular Component: nucleus (GO:0005634);; Biological Process: regulation of transcription from RNA polymerase II promoter (GO:0006357);;	--	--	[K]	Transcription	Associated with HOX	Homeobox protein ATH1 OS=Arabidopsis thaliana OX=3702 GN=ATH1 PE=1 SV=1	--	--	homeobox protein ATH1 [Citrus sinensis]	molecular function: binding (GO:0005488);; biological process: biological regulation (GO:0065007);; molecular function: nucleic acid binding transcription factor activity (GO:0001071);; cellular component: cell (GO:0005623);; cellular component: organelle (GO:0043226);; cellular component: cell part (GO:0044464)
HB-HD-ZIP	Pt3g040600	7.5414	5.4366	6.1474	22.9481	13.4588	17.1568	18.1202	15.4583	14.9143	2.93775e-05	1.30059	up	2.03651e-05	1.40274	up	--	--	Cellular Component: nucleus (GO:0005634);; Biological Process: regulation of transcription, DNA-templated (GO:0006355);; Molecular Function: sequence-specific DNA binding (GO:0043565);;	K09338|1.7e-146|cit:102607474|K09338 homeobox-leucine zipper protein | (RefSeq) homeobox-leucine zipper protein ATHB-4 isoform X1	--	[K]	Transcription	HD-ZIP protein N terminus	Homeobox-leucine zipper protein HAT3 OS=Arabidopsis thaliana OX=3702 GN=HAT3 PE=1 SV=2	--	--	homeobox-leucine zipper protein ATHB-4 [Citrus clementina]	cellular component: cell (GO:0005623);; cellular component: organelle (GO:0043226);; cellular component: cell part (GO:0044464);; biological process: biological regulation (GO:0065007);; molecular function: binding (GO:0005488)
HB-HD-ZIP	Pt6g002760	3.9692	6.5239	5.8059	17.468	23.6276	19.2274	16.4214	17.2419	19.1293	2.37456e-07	1.6019	up	2.30138e-08	1.7702	up	--	--	Cellular Component: nucleus (GO:0005634);; Biological Process: regulation of transcription, DNA-templated (GO:0006355);; Molecular Function: sequence-specific DNA binding (GO:0043565);;	K09338|1.6e-147|cic:CICLE_v10012352mg|K09338 homeobox-leucine zipper protein | (RefSeq) hypothetical protein	--	[K]	Transcription	Homeobox associated leucine zipper	Homeobox-leucine zipper protein HAT7 OS=Arabidopsis thaliana OX=3702 GN=HAT7 PE=2 SV=4	--	--	homeobox-leucine zipper protein HAT7 [Citrus sinensis]	cellular component: cell (GO:0005623);; cellular component: organelle (GO:0043226);; cellular component: cell part (GO:0044464);; biological process: biological regulation (GO:0065007);; molecular function: binding (GO:0005488)
HB-KNOX	Pt2g013810	28.5781	31.1699	23.5652	7.5352	7.178	6.8035	6.7951	10.1073	6.4845	1.18887e-10	-1.66097	down	3.35096e-11	-1.78887	down	--	--	Cellular Component: nucleus (GO:0005634);; Biological Process: regulation of transcription, DNA-templated (GO:0006355);; Molecular Function: sequence-specific DNA binding (GO:0043565);;	--	--	[K]	Transcription	KNOX2 domain	Homeobox protein SBH1 OS=Glycine max OX=3847 GN=H1 PE=2 SV=1	--	--	hypothetical protein CUMW_230120 [Citrus unshiu]	cellular component: cell (GO:0005623);; cellular component: organelle (GO:0043226);; cellular component: cell part (GO:0044464);; biological process: biological regulation (GO:0065007);; molecular function: binding (GO:0005488)
HMG	PtUn035860	4.763	7.2488	4.4398	0	0	0	0	0	0.3242	1.57674e-07	-2.83053	down	8.831e-08	-3.01618	down	--	--	Molecular Function: DNA binding (GO:0003677);;	K08592|1.1e-21|cic:CICLE_v10031514mg|K08592 sentrin-specific protease 1 [EC:3.4.22.68] | (RefSeq) hypothetical protein	--	--	--	Ulp1 protease family, C-terminal catalytic domain	--	--	--	uncharacterized protein LOC102613922 [Citrus sinensis]	molecular function: binding (GO:0005488)
HSF	Pt7g017430	67.4761	68.8637	67.2803	23.2907	29.9084	26.6226	28.3128	33.2947	32.0983	2.93796e-12	-1.03763	down	5.03827e-15	-1.26979	down	--	--	Molecular Function: transcription factor activity, sequence-specific DNA binding (GO:0003700);; Cellular Component: nucleus (GO:0005634);; Cellular Component: host cell nucleus (GO:0042025);; Molecular Function: sequence-specific DNA binding (GO:0043565);;	K09419|9.6e-147|cit:102622704|K09419 heat shock transcription factor, other eukaryote | (RefSeq) heat shock factor protein HSF24	--	[K]	Transcription	HSF-type DNA-binding	Heat shock factor protein HSF24 OS=Solanum peruvianum OX=4082 GN=HSF24 PE=2 SV=1	--	--	heat shock factor protein HSF24 [Citrus sinensis]	biological process: biological regulation (GO:0065007);; molecular function: nucleic acid binding transcription factor activity (GO:0001071);; cellular component: cell (GO:0005623);; cellular component: organelle (GO:0043226);; cellular component: cell part (GO:0044464);; cellular component: other organism (GO:0044215);; cellular component: other organism part (GO:0044217);; molecular function: b…
HSF	Pt1g003820	34.9288	38.0563	36.5431	79.4622	80.4536	83.4174	90.0346	95.4251	96.9433	1.26889e-26	1.40681	up	2.14663e-16	1.18012	up	--	--	Molecular Function: transcription factor activity, sequence-specific DNA binding (GO:0003700);; Cellular Component: nucleus (GO:0005634);; Cellular Component: integral component of membrane (GO:0016021);; Cellular Component: host cell nucleus (GO:0042025);; Molecular Function: sequence-specific DNA binding (GO:0043565);;	K09419|1.2e-66|cic:CICLE_v10008617mg|K09419 heat shock transcription factor, other eukaryote | (RefSeq) hypothetical protein	--	--	--	--	Heat shock factor protein HSF30 OS=Solanum peruvianum OX=4082 GN=HSF30 PE=2 SV=1	--	--	hypothetical protein CUMW_180900 [Citrus unshiu]	biological process: biological regulation (GO:0065007);; molecular function: nucleic acid binding transcription factor activity (GO:0001071);; cellular component: cell (GO:0005623);; cellular component: organelle (GO:0043226);; cellular component: cell part (GO:0044464);; cellular component: membrane (GO:0016020);; cellular component: membrane part (GO:0044425);; cellular component: other organis…
LOB	Pt5g011910	17.0675	22.1089	20.1499	5.1376	7.7762	7.691	7.3613	8.3237	5.836	5.42017e-06	-1.30103	down	7.46579e-06	-1.36289	down	--	--	Biological Process: regulation of gene expression (GO:0010468);;	--	--	--	--	Lateral organ boundaries (LOB) domain	LOB domain-containing protein 39 OS=Arabidopsis thaliana OX=3702 GN=LBD39 PE=2 SV=1	--	--	LOB domain-containing protein 39 [Citrus clementina]	biological process: biological regulation (GO:0065007)
MADS-MIKC	Pt4g007610	12.7014	7.9737	11.6118	0	0.5982	0.5916	0.5663	1.4864	1.9453	2.08339e-08	-2.40173	down	3.63494e-11	-3.24329	down	--	--	Molecular Function: RNA polymerase II regulatory region sequence-specific DNA binding (GO:0000977);; Molecular Function: transcription factor activity, sequence-specific DNA binding (GO:0003700);; Cellular Component: nucleus (GO:0005634);; Biological Process: positive regulation of transcription from RNA polymerase II promoter (GO:0045944);; Molecular Function: protein dimerization activity (GO:0…	K09264|3.4e-80|cic:CICLE_v10032490mg|K09264 MADS-box transcription factor, plant | (RefSeq) hypothetical protein	--	[K]	Transcription	K-box region	Agamous-like MADS-box protein AP1 OS=Vitis vinifera OX=29760 GN=AP1 PE=2 SV=1	--	--	truncated transcription factor CAULIFLOWER A [Citrus clementina]	molecular function: binding (GO:0005488);; biological process: biological regulation (GO:0065007);; molecular function: nucleic acid binding transcription factor activity (GO:0001071);; cellular component: cell (GO:0005623);; cellular component: organelle (GO:0043226);; cellular component: cell part (GO:0044464)
MADS-MIKC	Pt9g020750	15.4798	13.4103	10.2457	33.2234	35.8901	35.7926	28.5959	27.9438	39.8797	3.05609e-08	1.305	up	6.59558e-10	1.41896	up	--	--	Molecular Function: RNA polymerase II regulatory region sequence-specific DNA binding (GO:0000977);; Molecular Function: transcription factor activity, sequence-specific DNA binding (GO:0003700);; Cellular Component: nucleus (GO:0005634);; Biological Process: positive regulation of transcription from RNA polymerase II promoter (GO:0045944);; Molecular Function: protein dimerization activity (GO:0…	K09264|2.5e-37|dzi:111313011|K09264 MADS-box transcription factor, plant | (RefSeq) MADS-box transcription factor 6-like	--	[K]	Transcription	SRF-type transcription factor (DNA-binding and dimerisation domain)	MADS-box protein AGL42 OS=Arabidopsis thaliana OX=3702 GN=AGL42 PE=1 SV=1	--	--	hypothetical protein CUMW_058200 [Citrus unshiu]	molecular function: binding (GO:0005488);; biological process: biological regulation (GO:0065007);; molecular function: nucleic acid binding transcription factor activity (GO:0001071);; cellular component: cell (GO:0005623);; cellular component: organelle (GO:0043226);; cellular component: cell part (GO:0044464)
MADS-MIKC	Pt3g011240	1.5877	0.7249	1.7076	6.1652	5.6826	4.4371	4.8132	3.8646	4.5391	0.0140869	1.31217	up	0.003392	1.54602	up	--	--	Molecular Function: RNA polymerase II regulatory region sequence-specific DNA binding (GO:0000977);; Molecular Function: transcription factor activity, sequence-specific DNA binding (GO:0003700);; Cellular Component: nucleus (GO:0005634);; Biological Process: positive regulation of transcription from RNA polymerase II promoter (GO:0045944);; Molecular Function: protein dimerization activity (GO:0…	K09264|5.3e-128|cit:102612359|K09264 MADS-box transcription factor, plant | (RefSeq) truncated transcription factor CAULIFLOWER A-like	--	[K]	Transcription	K-box region	Agamous-like MADS-box protein AP1 OS=Vitis vinifera OX=29760 GN=AP1 PE=2 SV=1	--	--	truncated transcription factor CAULIFLOWER A [Citrus clementina]	molecular function: binding (GO:0005488);; biological process: biological regulation (GO:0065007);; molecular function: nucleic acid binding transcription factor activity (GO:0001071);; cellular component: cell (GO:0005623);; cellular component: organelle (GO:0043226);; cellular component: cell part (GO:0044464)
MYB	Pt6g002820	12.7014	14.4976	15.3686	2.0551	2.3927	0.8874	0.8494	1.1891	2.2696	6.10835e-12	-2.72802	down	4.40439e-10	-2.50575	down	--	--	Molecular Function: DNA binding (GO:0003677);; Cellular Component: nucleus (GO:0005634);;	K09422|7.2e-96|cit:102610405|K09422 transcription factor MYB, plant | (RefSeq) myb-related protein 306-like	--	--	--	--	--	--	--	hypothetical protein CUMW_143940 [Citrus unshiu]	molecular function: binding (GO:0005488);; cellular component: cell (GO:0005623);; cellular component: organelle (GO:0043226);; cellular component: cell part (GO:0044464)
MYB	ONT.12427	14.686	18.4845	16.7347	45.5538	40.0772	36.68	37.9391	32.7002	36.6374	5.65341e-08	1.1239	up	1.00211e-09	1.28985	up	--	--	Molecular Function: DNA binding (GO:0003677);;	K09422|1.1e-91|cic:CICLE_v10027194mg|K09422 transcription factor MYB, plant | (RefSeq) hypothetical protein	--	[K]	Transcription	Myb-like DNA-binding domain;; Myb-like DNA-binding domain	Transcription repressor MYB4 OS=Arabidopsis thaliana OX=3702 GN=MYB4 PE=1 SV=1	--	--	hypothetical protein CICLE_v10027194mg, partial [Citrus clementina]	molecular function: binding (GO:0005488)
MYB	Pt1g018990	10.7168	12.6854	11.6118	32.5384	27.8148	26.6226	54.0774	49.6448	53.8213	3.55717e-27	2.15112	up	1.76134e-07	1.29206	up	--	--	Molecular Function: transcription regulatory region sequence-specific DNA binding (GO:0000976);; Molecular Function: transcription factor activity, sequence-specific DNA binding (GO:0003700);; Cellular Component: nucleus (GO:0005634);; Biological Process: cell differentiation (GO:0030154);; Molecular Function: sequence-specific DNA binding (GO:0043565);;	K09422|4.5e-82|cic:CICLE_v10009286mg|K09422 transcription factor MYB, plant | (RefSeq) hypothetical protein	--	[K]	Transcription	Myb-like DNA-binding domain	Transcription factor MYB1 OS=Crocosmia x crocosmiiflora OX=1053288 GN=MYB2 PE=2 SV=1	--	--	hypothetical protein CISIN_1g025602mg [Citrus sinensis]	molecular function: binding (GO:0005488);; biological process: biological regulation (GO:0065007);; molecular function: nucleic acid binding transcription factor activity (GO:0001071);; cellular component: cell (GO:0005623);; cellular component: organelle (GO:0043226);; cellular component: cell part (GO:0044464);; biological process: cellular process (GO:0009987);; biological process: development…
MYB	Pt3g038760	2.3815	3.9868	1.3661	9.2478	8.9725	5.9161	3.9638	5.9455	7.7814	0.0427968	1.01059	up	0.00258961	1.39819	up	--	--	Molecular Function: transcription regulatory region sequence-specific DNA binding (GO:0000976);; Molecular Function: transcription factor activity, sequence-specific DNA binding (GO:0003700);; Cellular Component: nucleus (GO:0005634);; Biological Process: cell differentiation (GO:0030154);; Molecular Function: sequence-specific DNA binding (GO:0043565);;	K09422|9.0e-102|cic:CICLE_v10021268mg|K09422 transcription factor MYB, plant | (RefSeq) hypothetical protein	--	[K]	Transcription	--	Transcription factor MYB17 OS=Arabidopsis thaliana OX=3702 GN=MYB17 PE=1 SV=1	--	--	transcription factor MYB41 [Citrus clementina]	molecular function: binding (GO:0005488);; biological process: biological regulation (GO:0065007);; molecular function: nucleic acid binding transcription factor activity (GO:0001071);; cellular component: cell (GO:0005623);; cellular component: organelle (GO:0043226);; cellular component: cell part (GO:0044464);; biological process: cellular process (GO:0009987);; biological process: development…
MYB-related	Pt1g008850	119.869	135.19	131.487	39.3886	39.4791	37.2716	30.0115	26.4574	32.7467	1.12092e-56	-2.02481	down	1.62707e-40	-1.6654	down	--	--	Molecular Function: DNA binding (GO:0003677);; Cellular Component: nucleus (GO:0005634);; Molecular Function: zinc ion binding (GO:0008270);;	K08869|7.8e-22|cre:CHLREDRAFT_165812|K08869 aarF domain-containing kinase | (RefSeq) predicted protein	--	--	--	Myb-like DNA-binding domain	Transcription factor MYBS3 OS=Oryza sativa subsp. japonica OX=39947 GN=MYBS3 PE=2 SV=1	--	--	transcription factor MYBS3 [Citrus clementina]	molecular function: binding (GO:0005488);; cellular component: cell (GO:0005623);; cellular component: organelle (GO:0043226);; cellular component: cell part (GO:0044464)
NAC	Pt8g000730	7.1445	5.0742	8.5381	2.3976	1.4954	2.3665	3.1144	0.8918	2.918	0.00835223	-1.24086	down	0.00475945	-1.36658	down	--	--	Molecular Function: DNA binding (GO:0003677);; Cellular Component: nucleus (GO:0005634);; Biological Process: regulation of transcription, DNA-templated (GO:0006355);;	K00521|1.3e-45|cmos:111447866|K00521 ferric-chelate reductase [EC:1.16.1.7] | (RefSeq) ferric reduction oxidase 7, chloroplastic-like	--	--	--	No apical meristem (NAM) protein	NAC domain-containing protein 6 OS=Glycine max OX=3847 GN=NAC6 PE=2 SV=1	--	--	NAC domain-containing protein 22 [Citrus clementina]	molecular function: binding (GO:0005488);; cellular component: cell (GO:0005623);; cellular component: organelle (GO:0043226);; cellular component: cell part (GO:0044464);; biological process: biological regulation (GO:0065007)
NAC	Pt2g009580	63.5069	49.6544	54.9855	28.4283	18.2441	22.1855	22.0839	17.8365	23.02	6.38546e-14	-1.31705	down	1.83445e-10	-1.20938	down	--	--	Molecular Function: DNA binding (GO:0003677);; Cellular Component: nucleus (GO:0005634);; Biological Process: regulation of transcription, DNA-templated (GO:0006355);;	K00521|1.4e-14|cmos:111447866|K00521 ferric-chelate reductase [EC:1.16.1.7] | (RefSeq) ferric reduction oxidase 7, chloroplastic-like	--	--	--	No apical meristem (NAM) protein	NAC domain-containing protein 83 OS=Arabidopsis thaliana OX=3702 GN=NAC083 PE=1 SV=1	--	--	NAC domain-containing protein 83 [Citrus clementina]	molecular function: binding (GO:0005488);; cellular component: cell (GO:0005623);; cellular component: organelle (GO:0043226);; cellular component: cell part (GO:0044464);; biological process: biological regulation (GO:0065007)
NAC	ONT.8942	159.958	200.792	172.811	82.2023	78.6591	83.4174	79.5588	80.8586	92.7283	6.76864e-23	-1.00593	down	3.2108e-24	-1.06935	down	--	--	Molecular Function: DNA binding (GO:0003677);; Cellular Component: nucleus (GO:0005634);; Biological Process: regulation of transcription, DNA-templated (GO:0006355);;	K00521|7.5e-36|cmos:111447866|K00521 ferric-chelate reductase [EC:1.16.1.7] | (RefSeq) ferric reduction oxidase 7, chloroplastic-like	--	--	--	No apical meristem (NAM) protein	NAC domain-containing protein 82 OS=Arabidopsis thaliana OX=3702 GN=NAC082 PE=1 SV=1	K	Transcription	hypothetical protein CUMW_175250 [Citrus unshiu]	molecular function: binding (GO:0005488);; cellular component: cell (GO:0005623);; cellular component: organelle (GO:0043226);; cellular component: cell part (GO:0044464);; biological process: biological regulation (GO:0065007)
NAC	Pt5g023260	0.3969	1.0873	0.3415	5.1376	3.589	3.2539	2.8313	3.5673	2.918	0.0109383	1.48851	up	0.0024793	1.75358	up	--	--	Molecular Function: DNA binding (GO:0003677);; Cellular Component: nucleus (GO:0005634);; Biological Process: regulation of transcription, DNA-templated (GO:0006355);;	K00521|3.7e-94|cmos:111447866|K00521 ferric-chelate reductase [EC:1.16.1.7] | (RefSeq) ferric reduction oxidase 7, chloroplastic-like	--	--	--	No apical meristem (NAM) protein	NAC domain-containing protein 35 OS=Arabidopsis thaliana OX=3702 GN=NAC035 PE=1 SV=2	--	--	NAC domain-containing protein 35 [Citrus clementina]	molecular function: binding (GO:0005488);; cellular component: cell (GO:0005623);; cellular component: organelle (GO:0043226);; cellular component: cell part (GO:0044464);; biological process: biological regulation (GO:0065007)
NAC	PtUn023510	0	0	0.683	2.7401	5.6826	4.1413	3.9638	6.8373	5.1876	2.05379e-06	2.5547	up	0.000118755	2.23555	up	--	--	Molecular Function: DNA binding (GO:0003677);; Cellular Component: nucleus (GO:0005634);; Biological Process: regulation of transcription, DNA-templated (GO:0006355);;	K00521|2.1e-44|cmos:111447866|K00521 ferric-chelate reductase [EC:1.16.1.7] | (RefSeq) ferric reduction oxidase 7, chloroplastic-like	--	--	--	No apical meristem (NAM) protein	Protein ATAF2 OS=Arabidopsis thaliana OX=3702 GN=NAC081 PE=1 SV=1	--	--	NAC domain-containing protein 2 [Citrus clementina]	molecular function: binding (GO:0005488);; cellular component: cell (GO:0005623);; cellular component: organelle (GO:0043226);; cellular component: cell part (GO:0044464);; biological process: biological regulation (GO:0065007)
Others	Pt5g012820	139.715	145.701	154.028	35.621	43.0681	38.7506	26.614	28.2411	23.6684	1.3843e-78	-2.38285	down	5.7527e-51	-1.82907	down	[T]	Signal transduction mechanisms	Molecular Function: phosphorelay sensor kinase activity (GO:0000155);; Cellular Component: integral component of membrane (GO:0016021);;	K19691|2.6e-33|ppp:112294252|K19691 osomolarity two-component system, sensor histidine kinase NIK1 [EC:2.7.13.3] | (RefSeq) uncharacterized protein LOC112294252	--	[T]	Signal transduction mechanisms	Histidine kinase-, DNA gyrase B-, and HSP90-like ATPase	Histidine kinase CKI1 OS=Arabidopsis thaliana OX=3702 GN=CKI1 PE=1 SV=1	--	--	histidine kinase CKI1-like [Citrus sinensis]	biological process: metabolic process (GO:0008152);; biological process: cellular process (GO:0009987);; biological process: signaling (GO:0023052);; biological process: single-organism process (GO:0044699);; biological process: response to stimulus (GO:0050896);; biological process: biological regulation (GO:0065007);; molecular function: catalytic activity (GO:0003824);; molecular function: sig…
Others	Pt5g008150	35.3257	36.6065	45.0812	15.4129	14.9542	16.2693	16.4214	16.3501	13.9417	2.95551e-09	-1.21645	down	9.53257e-09	-1.23464	down	[T]	Signal transduction mechanisms	Biological Process: phosphorelay signal transduction system (GO:0000160);;	K14492|2.6e-111|cic:CICLE_v10002312mg|K14492 two-component response regulator ARR-A family | (RefSeq) hypothetical protein	Plant hormone signal transduction (ko04075)	[K]	Transcription	Response regulator receiver domain	Two-component response regulator ORR4 OS=Oryza sativa subsp. indica OX=39946 GN=RR4 PE=2 SV=1	--	--	two-component response regulator ORR9 isoform X2 [Citrus clementina]	biological process: cellular process (GO:0009987);; biological process: signaling (GO:0023052);; biological process: single-organism process (GO:0044699);; biological process: response to stimulus (GO:0050896);; biological process: biological regulation (GO:0065007)
Others	Pt2g017890	41.2795	44.2178	46.4473	20.5506	17.0478	18.6358	19.2527	17.5392	13.6174	4.23394e-11	-1.277	down	5.83132e-09	-1.1503	down	[T]	Signal transduction mechanisms	Molecular Function: phosphorelay sensor kinase activity (GO:0000155);; Molecular Function: phosphoprotein phosphatase activity (GO:0004721);; Cellular Component: endoplasmic reticulum (GO:0005783);; Biological Process: osmosensory signaling pathway (GO:0007231);; Biological Process: sulfate transport (GO:0008272);; Biological Process: response to water deprivation (GO:0009414);; Molecular Functio…	K14489|0.0e+00|cit:102614597|K14489 arabidopsis histidine kinase 2/3/4 (cytokinin receptor) [EC:2.7.13.3] | (RefSeq) histidine kinase 4	Plant hormone signal transduction (ko04075)	[T]	Signal transduction mechanisms	CHASE domain	Histidine kinase 4 OS=Arabidopsis thaliana OX=3702 GN=AHK4 PE=1 SV=1	--	--	histidine kinase 4 [Citrus sinensis]	biological process: metabolic process (GO:0008152);; biological process: cellular process (GO:0009987);; biological process: signaling (GO:0023052);; biological process: single-organism process (GO:0044699);; biological process: response to stimulus (GO:0050896);; biological process: biological regulation (GO:0065007);; molecular function: catalytic activity (GO:0003824);; molecular function: sig…
Others	Pt4g003780	85.7344	82.9989	89.1379	40.7586	42.1708	39.0464	25.1984	29.1329	29.1802	1.91377e-27	-1.53785	down	2.23107e-13	-1.01582	down	[T]	Signal transduction mechanisms	Biological Process: phosphorelay signal transduction system (GO:0000160);;	K14492|1.8e-109|cit:102614357|K14492 two-component response regulator ARR-A family | (RefSeq) two-component response regulator ARR6	Plant hormone signal transduction (ko04075)	[K]	Transcription	Response regulator receiver domain	Two-component response regulator ARR3 OS=Arabidopsis thaliana OX=3702 GN=ARR3 PE=1 SV=1	--	--	two-component response regulator ARR6 [Citrus clementina]	biological process: cellular process (GO:0009987);; biological process: signaling (GO:0023052);; biological process: single-organism process (GO:0044699);; biological process: response to stimulus (GO:0050896);; biological process: biological regulation (GO:0065007)
Others	Pt3g034410	12.7014	15.9474	14.0025	41.1012	42.4699	39.638	91.1671	87.1014	85.5954	2.36217e-53	2.61909	up	8.89366e-13	1.51926	up	[T]	Signal transduction mechanisms	Biological Process: phosphorelay signal transduction system (GO:0000160);; Cellular Component: nucleus (GO:0005634);;	K12130|0.0e+00|cit:102622921|K12130 pseudo-response regulator 5 | (RefSeq) two-component response regulator-like APRR9 isoform X1	Circadian rhythm - plant (ko04712)	[K]	Transcription	Response regulator receiver domain	Two-component response regulator-like PRR95 OS=Oryza sativa subsp. japonica OX=39947 GN=PRR95 PE=2 SV=1	--	--	two-component response regulator-like PRR95 isoform X1 [Citrus clementina]	biological process: cellular process (GO:0009987);; biological process: signaling (GO:0023052);; biological process: single-organism process (GO:0044699);; biological process: response to stimulus (GO:0050896);; biological process: biological regulation (GO:0065007);; cellular component: cell (GO:0005623);; cellular component: organelle (GO:0043226);; cellular component: cell part (GO:0044464)
RLK-Pelle_CrRLK1L-1	Pt6g005770	2.3815	2.8995	2.7322	0	0	0	0.2831	0.8918	0.6484	0.0371283	-1.26932	down	0.000354416	-2.15533	down	[T]	Signal transduction mechanisms	Molecular Function: protein kinase activity (GO:0004672);; Molecular Function: ATP binding (GO:0005524);; Cellular Component: integral component of membrane (GO:0016021);;	K13435|2.4e-79|spen:107018783|K13435 serine/threonine-protein kinase Pto | (RefSeq) receptor-like protein kinase HERK 1 isoform X2	Plant-pathogen interaction (ko04626)	[T]	Signal transduction mechanisms	Protein tyrosine and serine/threonine kinase	Receptor-like protein kinase FERONIA OS=Arabidopsis thaliana OX=3702 GN=FER PE=1 SV=1	--	--	receptor-like protein kinase FERONIA [Citrus clementina]	biological process: metabolic process (GO:0008152);; biological process: cellular process (GO:0009987);; molecular function: catalytic activity (GO:0003824);; molecular function: binding (GO:0005488);; cellular component: membrane (GO:0016020);; cellular component: membrane part (GO:0044425)
RLK-Pelle_CrRLK1L-1	Pt7g006170	0.3969	1.0873	0.683	13.7004	7.178	7.3952	3.9638	5.6482	4.2149	0.000569316	1.84498	up	3.62665e-08	2.7092	up	--		Molecular Function: protein kinase activity (GO:0004672);; Molecular Function: ATP binding (GO:0005524);; Cellular Component: integral component of membrane (GO:0016021);;	K13435|5.5e-100|sly:101268866|K13435 serine/threonine-protein kinase Pto | (RefSeq) Pto; serine/threonine protein kinase Pto	Plant-pathogen interaction (ko04626)	[T]	Signal transduction mechanisms	Protein tyrosine and serine/threonine kinase	Probable receptor-like protein kinase At2g23200 OS=Arabidopsis thaliana OX=3702 GN=At2g23200 PE=3 SV=1	--	--	probable receptor-like protein kinase At2g23200 [Citrus sinensis]	biological process: metabolic process (GO:0008152);; biological process: cellular process (GO:0009987);; molecular function: catalytic activity (GO:0003824);; molecular function: binding (GO:0005488);; cellular component: membrane (GO:0016020);; cellular component: membrane part (GO:0044425)
RLK-Pelle_DLSV	PtUn017970	26.1966	23.5586	18.4423	2.7401	3.8881	2.9581	2.265	2.9727	3.5665	6.04722e-16	-2.60462	down	3.67363e-14	-2.49979	down	[T]	Signal transduction mechanisms	Molecular Function: protein serine/threonine kinase activity (GO:0004674);; Molecular Function: ATP binding (GO:0005524);; Cellular Component: integral component of membrane (GO:0016021);; Biological Process: recognition of pollen (GO:0048544);;	K13420|5.1e-47|mesc:110601988|K13420 LRR receptor-like serine/threonine-protein kinase FLS2 [EC:2.7.11.1] | (RefSeq) LRR receptor-like serine/threonine-protein kinase FLS2	MAPK signaling pathway - plant (ko04016);; Plant-pathogen interaction (ko04626)	--	--	Protein tyrosine and serine/threonine kinase	G-type lectin S-receptor-like serine/threonine-protein kinase At4g03230 OS=Arabidopsis thaliana OX=3702 GN=At4g03230 PE=3 SV=3	--	--	G-type lectin S-receptor-like serine/threonine-protein kinase At4g03230 isoform X2 [Citrus clementina]	biological process: metabolic process (GO:0008152);; biological process: cellular process (GO:0009987);; molecular function: catalytic activity (GO:0003824);; molecular function: binding (GO:0005488);; cellular component: membrane (GO:0016020);; cellular component: membrane part (GO:0044425);; biological process: reproduction (GO:0000003);; biological process: reproductive process (GO:0022414);; …
RLK-Pelle_DLSV	PtUn004580	91.6881	96.4092	70.6956	16.783	13.4588	18.0442	39.0716	37.1593	39.8797	6.39012e-14	-1.07059	down	3.68887e-38	-2.30729	down	[T]	Signal transduction mechanisms	Molecular Function: protein kinase activity (GO:0004672);; Molecular Function: ATP binding (GO:0005524);;	K20718|8.4e-41|dcr:108204882|K20718 LRR receptor-like serine/threonine-protein kinase ERECTA [EC:2.7.11.1] | (RefSeq) LRR receptor-like serine/threonine-protein kinase ERECTA	MAPK signaling pathway - plant (ko04016)	--	--	Protein kinase domain	Probable LRR receptor-like serine/threonine-protein kinase At1g53430 OS=Arabidopsis thaliana OX=3702 GN=At1g53430 PE=1 SV=1	--	--	probable LRR receptor-like serine/threonine-protein kinase At1g53420 isoform X1 [Citrus sinensis]	biological process: metabolic process (GO:0008152);; biological process: cellular process (GO:0009987);; molecular function: catalytic activity (GO:0003824);; molecular function: binding (GO:0005488)
RLK-Pelle_DLSV	Pt2g027190	11.9075	15.2225	12.9779	2.3976	2.9908	5.3245	1.1325	1.1891	3.5665	2.6564e-09	-2.32372	down	1.62776e-05	-1.62741	down	--		Molecular Function: protein serine/threonine kinase activity (GO:0004674);; Molecular Function: ATP binding (GO:0005524);; Cellular Component: plasma membrane (GO:0005886);; Biological Process: protein phosphorylation (GO:0006468);; Cellular Component: integral component of membrane (GO:0016021);; Biological Process: defense response to bacterium (GO:0042742);;	K24104|5.4e-81|thj:104799061|K24104 GPN-loop GTPase | (RefSeq) LOW QUALITY PROTEIN: uncharacterized protein LOC104799061	--	--	--	Salt stress response/antifungal	Cysteine-rich receptor-like protein kinase 10 OS=Arabidopsis thaliana OX=3702 GN=CRK10 PE=1 SV=3	--	--	uncharacterized protein LOC18052709 [Citrus clementina]	biological process: metabolic process (GO:0008152);; biological process: cellular process (GO:0009987);; molecular function: catalytic activity (GO:0003824);; molecular function: binding (GO:0005488);; cellular component: cell (GO:0005623);; cellular component: membrane (GO:0016020);; cellular component: cell part (GO:0044464);; cellular component: membrane part (GO:0044425);; biological process:…
RLK-Pelle_DLSV	PtUn006080	11.9075	10.1483	6.8305	4.4526	0.5982	0.8874	2.265	1.4864	1.6211	4.94131e-06	-1.93965	down	0.0184638	-1.43477	down	[M]	Cell wall/membrane/envelope biogenesis	Molecular Function: protein kinase activity (GO:0004672);; Molecular Function: ATP binding (GO:0005524);;	K01180|1.6e-26|cmax:111487562|K01180 endo-1,3(4)-beta-glucanase [EC:3.2.1.6] | (RefSeq) uncharacterized protein LOC111487562	--	--	--	Protein kinase domain	Probable LRR receptor-like serine/threonine-protein kinase At1g53430 OS=Arabidopsis thaliana OX=3702 GN=At1g53430 PE=1 SV=1	--	--	hypothetical protein CUMW_176700 [Citrus unshiu]	biological process: metabolic process (GO:0008152);; biological process: cellular process (GO:0009987);; molecular function: catalytic activity (GO:0003824);; molecular function: binding (GO:0005488)
RLK-Pelle_DLSV	Pt1g013290	13.8921	13.0479	10.5873	28.7708	20.9359	31.0597	24.349	26.4574	26.2622	1.24563e-05	1.05534	up	2.59655e-05	1.0985	up	--	--	Molecular Function: protein serine/threonine kinase activity (GO:0004674);; Molecular Function: ATP binding (GO:0005524);; Cellular Component: plasma membrane (GO:0005886);; Biological Process: protein phosphorylation (GO:0006468);; Molecular Function: ubiquitin protein ligase binding (GO:0031625);;	--	--	--	--	Domain of unknown function (DUF3403)	G-type lectin S-receptor-like serine/threonine-protein kinase SD1-1 OS=Arabidopsis thaliana OX=3702 GN=SD11 PE=1 SV=1	--	--	G-type lectin S-receptor-like serine/threonine-protein kinase SD1-1 [Citrus sinensis]	biological process: metabolic process (GO:0008152);; biological process: cellular process (GO:0009987);; molecular function: catalytic activity (GO:0003824);; molecular function: binding (GO:0005488);; cellular component: cell (GO:0005623);; cellular component: membrane (GO:0016020);; cellular component: cell part (GO:0044464)
RLK-Pelle_DLSV	PtUn025710	0.7938	1.0873	1.7076	17.1255	10.767	11.5364	18.4033	13.9719	16.8597	9.69944e-15	3.11919	up	2.01193e-10	2.7871	up	[T]	Signal transduction mechanisms	Molecular Function: protein serine/threonine kinase activity (GO:0004674);; Molecular Function: ATP binding (GO:0005524);; Cellular Component: integral component of membrane (GO:0016021);; Biological Process: recognition of pollen (GO:0048544);;	K24104|3.4e-63|thj:104799061|K24104 GPN-loop GTPase | (RefSeq) LOW QUALITY PROTEIN: uncharacterized protein LOC104799061	--	--	--	Protein tyrosine and serine/threonine kinase	G-type lectin S-receptor-like serine/threonine-protein kinase CES101 OS=Arabidopsis thaliana OX=3702 GN=CES101 PE=2 SV=2	--	--	hypothetical protein CUMW_270080 [Citrus unshiu]	biological process: metabolic process (GO:0008152);; biological process: cellular process (GO:0009987);; molecular function: catalytic activity (GO:0003824);; molecular function: binding (GO:0005488);; cellular component: membrane (GO:0016020);; cellular component: membrane part (GO:0044425);; biological process: reproduction (GO:0000003);; biological process: reproductive process (GO:0022414);; …
RLK-Pelle_L-LEC	PtUn030630	0	0.3624	0.3415	2.3976	3.8881	4.4371	3.6807	2.6755	2.2696	0.00179562	1.83362	up	0.000499093	2.0622	up	[T]	Signal transduction mechanisms	Molecular Function: protein kinase activity (GO:0004672);; Molecular Function: ATP binding (GO:0005524);; Cellular Component: integral component of membrane (GO:0016021);; Molecular Function: carbohydrate binding (GO:0030246);;	K22133|1.6e-57|egr:104443802|K22133 oxalate---CoA ligase [EC:6.2.1.8] | (RefSeq) oxalate--CoA ligase	Glyoxylate and dicarboxylate metabolism (ko00630)	--	--	Legume lectin domain	L-type lectin-domain containing receptor kinase VII.1 OS=Arabidopsis thaliana OX=3702 GN=LECRK71 PE=2 SV=1	--	--	LOW QUALITY PROTEIN: probable L-type lectin-domain containing receptor kinase VII.2 [Citrus sinensis]	biological process: metabolic process (GO:0008152);; biological process: cellular process (GO:0009987);; molecular function: catalytic activity (GO:0003824);; molecular function: binding (GO:0005488);; cellular component: membrane (GO:0016020);; cellular component: membrane part (GO:0044425)
RLK-Pelle_L-LEC	Pt8g010620	3.1753	1.8122	4.0983	16.098	17.945	16.2693	10.4757	9.2155	11.0236	7.83647e-05	1.56257	up	8.42692e-10	2.21941	up	[T]	Signal transduction mechanisms	Molecular Function: protein kinase activity (GO:0004672);; Molecular Function: ATP binding (GO:0005524);; Cellular Component: integral component of membrane (GO:0016021);; Molecular Function: carbohydrate binding (GO:0030246);;	K01176|1.3e-70|sbi:8065370|K01176 alpha-amylase [EC:3.2.1.1] | (RefSeq) alpha-amylase isozyme 2A	Starch and sucrose metabolism (ko00500)	--	--	Legume lectin domain	L-type lectin-domain containing receptor kinase SIT2 OS=Oryza sativa subsp. japonica OX=39947 GN=SIT2 PE=2 SV=2	--	--	L-type lectin-domain containing receptor kinase IV.1 [Citrus clementina]	biological process: metabolic process (GO:0008152);; biological process: cellular process (GO:0009987);; molecular function: catalytic activity (GO:0003824);; molecular function: binding (GO:0005488);; cellular component: membrane (GO:0016020);; cellular component: membrane part (GO:0044425)
RLK-Pelle_LRR-I-1	Pt7g011350	0.3969	0	0.3415	22.9481	13.7579	18.6358	19.8189	17.5392	23.02	4.35669e-21	4.25811	up	2.27341e-18	4.13609	up	[T]	Signal transduction mechanisms	Molecular Function: protein kinase activity (GO:0004672);; Molecular Function: ATP binding (GO:0005524);; Cellular Component: integral component of membrane (GO:0016021);;	K16224|1.3e-137|bna:106356473|K16224 senescence-induced receptor-like serine/threonine-protein kinase | (RefSeq) senescence-induced receptor-like serine/threonine-protein kinase	MAPK signaling pathway - plant (ko04016);; Plant-pathogen interaction (ko04626)	--	--	Malectin-like domain	LRR receptor-like serine/threonine-protein kinase IOS1 OS=Arabidopsis thaliana OX=3702 GN=IOS1 PE=1 SV=1	--	--	putative leucine-rich repeat receptor-like protein kinase At2g19210 [Citrus sinensis]	biological process: metabolic process (GO:0008152);; biological process: cellular process (GO:0009987);; molecular function: catalytic activity (GO:0003824);; molecular function: binding (GO:0005488);; cellular component: membrane (GO:0016020);; cellular component: membrane part (GO:0044425)
RLK-Pelle_LRR-III	Pt5g004710	1.5877	1.8122	1.0246	5.1376	4.4863	7.0994	4.53	7.1346	4.8634	0.0026983	1.50469	up	0.00409912	1.50031	up	[T]	Signal transduction mechanisms	Molecular Function: protein kinase activity (GO:0004672);; Molecular Function: ATP binding (GO:0005524);; Cellular Component: integral component of membrane (GO:0016021);;	K20718|4.3e-39|cam:101495782|K20718 LRR receptor-like serine/threonine-protein kinase ERECTA [EC:2.7.11.1] | (RefSeq) LRR receptor-like serine/threonine-protein kinase ERECTA	MAPK signaling pathway - plant (ko04016)	--	--	Protein kinase domain	Probable inactive receptor kinase At5g67200 OS=Arabidopsis thaliana OX=3702 GN=At5g67200 PE=1 SV=1	--	--	probable inactive receptor kinase At5g67200 [Citrus clementina]	biological process: metabolic process (GO:0008152);; biological process: cellular process (GO:0009987);; molecular function: catalytic activity (GO:0003824);; molecular function: binding (GO:0005488);; cellular component: membrane (GO:0016020);; cellular component: membrane part (GO:0044425)
RLK-Pelle_LRR-III	Pt3g002920	1.9846	2.5371	2.0491	14.3854	13.4588	10.0574	6.5119	7.1346	5.5118	0.00515411	1.30656	up	7.91049e-08	2.1834	up	--	--	Molecular Function: protein kinase activity (GO:0004672);; Molecular Function: ATP binding (GO:0005524);;	K00924|1.2e-20|thj:104812617|K00924 kinase [EC:2.7.1.-] | (RefSeq) receptor-like protein kinase HSL1	--	--	--	Protein kinase domain	Leucine-rich repeat receptor-like protein kinase PXC1 OS=Arabidopsis thaliana OX=3702 GN=PXC1 PE=1 SV=1	--	--	pollen receptor-like kinase 1 [Citrus clementina]	biological process: metabolic process (GO:0008152);; biological process: cellular process (GO:0009987);; molecular function: catalytic activity (GO:0003824);; molecular function: binding (GO:0005488)
RLK-Pelle_LRR-IV	Pt3g039800	25.0059	22.8338	22.5406	77.4072	80.7527	84.3048	63.4206	61.5358	59.0089	2.84265e-18	1.4204	up	7.2744e-30	1.79835	up	[M]	Cell wall/membrane/envelope biogenesis	Molecular Function: protein kinase activity (GO:0004672);; Molecular Function: ATP binding (GO:0005524);; Cellular Component: integral component of membrane (GO:0016021);;	K01180|2.9e-43|cmax:111487562|K01180 endo-1,3(4)-beta-glucanase [EC:3.2.1.6] | (RefSeq) uncharacterized protein LOC111487562	--	--	--	Protein tyrosine and serine/threonine kinase	Proline-rich receptor-like protein kinase PERK9 OS=Arabidopsis thaliana OX=3702 GN=PERK9 PE=1 SV=1	--	--	hypothetical protein CUMW_063420 [Citrus unshiu]	biological process: metabolic process (GO:0008152);; biological process: cellular process (GO:0009987);; molecular function: catalytic activity (GO:0003824);; molecular function: binding (GO:0005488);; cellular component: membrane (GO:0016020);; cellular component: membrane part (GO:0044425)
RLK-Pelle_LRR-VII-2	Pt2g024500	3.5723	5.7991	4.7813	9.5903	13.1597	13.0155	10.4757	10.7019	11.9963	0.00184831	1.14548	up	0.00119436	1.23229	up	[W]	Extracellular structures	Molecular Function: protein kinase activity (GO:0004672);; Molecular Function: ATP binding (GO:0005524);; Cellular Component: integral component of membrane (GO:0016021);;	K13415|8.2e-41|crb:17878408|K13415 protein brassinosteroid insensitive 1 [EC:2.7.10.1 2.7.11.1] | (RefSeq) protein BRASSINOSTEROID INSENSITIVE 1	Plant hormone signal transduction (ko04075)	--	--	Protein tyrosine and serine/threonine kinase	Calmodulin-binding receptor kinase CaMRLK OS=Arabidopsis thaliana OX=3702 GN=CAMRLK PE=1 SV=1	--	--	hypothetical protein CUMW_013160 [Citrus unshiu]	biological process: metabolic process (GO:0008152);; biological process: cellular process (GO:0009987);; molecular function: catalytic activity (GO:0003824);; molecular function: binding (GO:0005488);; cellular component: membrane (GO:0016020);; cellular component: membrane part (GO:0044425)
RLK-Pelle_LRR-XI-1	Pt1g016910	14.686	8.6986	9.2212	2.3976	1.1963	2.6623	2.8313	1.4864	3.5665	2.41884e-05	-1.6949	down	5.48848e-06	-1.94978	down	--		Molecular Function: protein serine/threonine kinase activity (GO:0004674);; Molecular Function: ATP binding (GO:0005524);; Cellular Component: integral component of membrane (GO:0016021);;	K00924|2.6e-73|gra:105793826|K00924 kinase [EC:2.7.1.-] | (RefSeq) receptor protein kinase CLAVATA1-like	--	--	--	Leucine rich repeat	LRR receptor-like serine/threonine-protein kinase OS=Arabidopsis thaliana OX=3702 GN=RGI3 PE=1 SV=1	--	--	LRR receptor-like serine/threonine-protein kinase [Citrus sinensis]	biological process: metabolic process (GO:0008152);; biological process: cellular process (GO:0009987);; molecular function: catalytic activity (GO:0003824);; molecular function: binding (GO:0005488);; cellular component: membrane (GO:0016020);; cellular component: membrane part (GO:0044425)
RLK-Pelle_LRR-XI-1	PtUn003290	2.3815	1.4498	3.4152	0.3425	0	0	0	0	0	0.000508864	-2.03891	down	0.0035364	-1.80318	down	[M]	Cell wall/membrane/envelope biogenesis	Molecular Function: protein kinase activity (GO:0004672);; Molecular Function: ATP binding (GO:0005524);; Cellular Component: integral component of membrane (GO:0016021);;	K13415|2.6e-63|han:110929858|K13415 protein brassinosteroid insensitive 1 [EC:2.7.10.1 2.7.11.1] | (RefSeq) systemin receptor SR160-like	Plant hormone signal transduction (ko04075)	--	--	Protein tyrosine and serine/threonine kinase	Probable leucine-rich repeat receptor-like protein kinase At1g35710 OS=Arabidopsis thaliana OX=3702 GN=At1g35710 PE=1 SV=1	--	--	hypothetical protein CICLE_v10030281mg, partial [Citrus clementina]	biological process: metabolic process (GO:0008152);; biological process: cellular process (GO:0009987);; molecular function: catalytic activity (GO:0003824);; molecular function: binding (GO:0005488);; cellular component: membrane (GO:0016020);; cellular component: membrane part (GO:0044425)
RLK-Pelle_LRR-XI-1	Pt3g028080	24.212	28.2704	26.9804	9.5903	13.1597	9.17	11.3251	9.5128	8.7541	1.59119e-07	-1.28894	down	4.12981e-06	-1.19873	down	[T]	Signal transduction mechanisms	Molecular Function: protein kinase activity (GO:0004672);; Molecular Function: ATP binding (GO:0005524);; Cellular Component: integral component of membrane (GO:0016021);;	K00924|1.1e-76|atr:18446750|K00924 kinase [EC:2.7.1.-] | (RefSeq) receptor protein kinase CLAVATA1	--	--	--	Protein kinase domain	Probable leucine-rich repeat receptor-like protein kinase At5g63930 OS=Arabidopsis thaliana OX=3702 GN=At5g63930 PE=1 SV=1	--	--	hypothetical protein CISIN_1g001253mg [Citrus sinensis]	biological process: metabolic process (GO:0008152);; biological process: cellular process (GO:0009987);; molecular function: catalytic activity (GO:0003824);; molecular function: binding (GO:0005488);; cellular component: membrane (GO:0016020);; cellular component: membrane part (GO:0044425)
RLK-Pelle_LRR-XI-1	Pt1g008200	0	0.3624	0.3415	4.4526	1.1963	2.3665	3.6807	2.0809	4.5391	0.000436743	2.01789	up	0.00725051	1.67206	up	[R]	General function prediction only	Molecular Function: protein kinase activity (GO:0004672);; Molecular Function: ATP binding (GO:0005524);; Cellular Component: plasma membrane (GO:0005886);; Biological Process: hormone-mediated signaling pathway (GO:0009755);; Cellular Component: integral component of membrane (GO:0016021);;	K13415|7.5e-75|han:110929858|K13415 protein brassinosteroid insensitive 1 [EC:2.7.10.1 2.7.11.1] | (RefSeq) systemin receptor SR160-like	Plant hormone signal transduction (ko04075)	--	--	Protein kinase domain	MDIS1-interacting receptor like kinase 2 OS=Arabidopsis thaliana OX=3702 GN=MIK2 PE=1 SV=3	--	--	hypothetical protein CUMW_132890 [Citrus unshiu]	biological process: metabolic process (GO:0008152);; biological process: cellular process (GO:0009987);; molecular function: catalytic activity (GO:0003824);; molecular function: binding (GO:0005488);; cellular component: cell (GO:0005623);; cellular component: membrane (GO:0016020);; cellular component: cell part (GO:0044464);; biological process: signaling (GO:0023052);; biological process: sin…
RLK-Pelle_LRR-XI-2	Pt3g004500	18.6552	15.585	16.7347	7.1927	7.4771	2.6623	6.2288	6.54	8.1056	0.00015935	-1.13802	down	6.59643e-05	-1.37347	down	[M]	Cell wall/membrane/envelope biogenesis	Molecular Function: protein kinase activity (GO:0004672);; Molecular Function: ATP binding (GO:0005524);; Cellular Component: integral component of membrane (GO:0016021);;	K13415|1.4e-58|atr:18432040|K13415 protein brassinosteroid insensitive 1 [EC:2.7.10.1 2.7.11.1] | (RefSeq) systemin receptor SR160	Plant hormone signal transduction (ko04075)	--	--	Protein kinase domain	Leucine-rich repeat receptor-like serine/threonine/tyrosine-protein kinase SOBIR1 OS=Arabidopsis thaliana OX=3702 GN=SOBIR1 PE=1 SV=1	--	--	hypothetical protein CUMW_103160 [Citrus unshiu]	biological process: metabolic process (GO:0008152);; biological process: cellular process (GO:0009987);; molecular function: catalytic activity (GO:0003824);; molecular function: binding (GO:0005488);; cellular component: membrane (GO:0016020);; cellular component: membrane part (GO:0044425)
RLK-Pelle_LRR-XII-1	Pt2g003900	8.7322	10.5108	6.8305	0.3425	0	0.5916	0.5663	0.2973	0.3242	9.40592e-10	-2.98246	down	1.52458e-09	-3.09464	down	--	--	Molecular Function: protein serine/threonine kinase activity (GO:0004674);; Molecular Function: ATP binding (GO:0005524);; Cellular Component: integral component of membrane (GO:0016021);;	K20181|2.4e-41|mtr:MTR_5g026090|K20181 vacuolar protein sorting-associated protein 18 | (RefSeq) vacuolar sorting-associated-like protein	--	--	--	Leucine rich repeat	LRR receptor-like serine/threonine-protein kinase EFR OS=Arabidopsis thaliana OX=3702 GN=EFR PE=1 SV=1	--	--	hypothetical protein CICLE_v10018315mg [Citrus clementina]	biological process: metabolic process (GO:0008152);; biological process: cellular process (GO:0009987);; molecular function: catalytic activity (GO:0003824);; molecular function: binding (GO:0005488);; cellular component: membrane (GO:0016020);; cellular component: membrane part (GO:0044425)
RLK-Pelle_LRR-XII-1	Pt3g014390	3.9692	6.5239	4.7813	0.685	0.8973	0.8874	0.5663	0.5945	0.9727	0.000210063	-1.94042	down	0.000834566	-1.81639	down	[T]	Signal transduction mechanisms	Molecular Function: protein serine/threonine kinase activity (GO:0004674);; Molecular Function: ATP binding (GO:0005524);; Cellular Component: integral component of membrane (GO:0016021);;	K13420|8.0e-143|tcc:18596663|K13420 LRR receptor-like serine/threonine-protein kinase FLS2 [EC:2.7.11.1] | (RefSeq) LRR receptor-like serine/threonine-protein kinase EFR	MAPK signaling pathway - plant (ko04016);; Plant-pathogen interaction (ko04626)	--	--	Protein kinase domain	Receptor kinase-like protein Xa21 OS=Oryza sativa subsp. indica OX=39946 GN=XA21 PE=1 SV=1	--	--	putative receptor-like protein kinase At3g47110 [Citrus sinensis]	biological process: metabolic process (GO:0008152);; biological process: cellular process (GO:0009987);; molecular function: catalytic activity (GO:0003824);; molecular function: binding (GO:0005488);; cellular component: membrane (GO:0016020);; cellular component: membrane part (GO:0044425)
RLK-Pelle_LRR-XII-1	Pt9g013130	7.9384	5.0742	5.4644	2.0551	0.8973	1.479	1.6988	2.9727	2.918	0.0383965	-1.00032	down	0.00220578	-1.55985	down	[M]	Cell wall/membrane/envelope biogenesis	Molecular Function: protein kinase activity (GO:0004672);; Molecular Function: ATP binding (GO:0005524);; Cellular Component: integral component of membrane (GO:0016021);;	K13420|1.3e-146|cit:102622580|K13420 LRR receptor-like serine/threonine-protein kinase FLS2 [EC:2.7.11.1] | (RefSeq) receptor kinase-like protein Xa21 isoform X1	MAPK signaling pathway - plant (ko04016);; Plant-pathogen interaction (ko04626)	--	--	Protein tyrosine and serine/threonine kinase	Probable LRR receptor-like serine/threonine-protein kinase At3g47570 OS=Arabidopsis thaliana OX=3702 GN=At3g47570 PE=2 SV=1	--	--	receptor kinase-like protein Xa21 [Citrus sinensis]	biological process: metabolic process (GO:0008152);; biological process: cellular process (GO:0009987);; molecular function: catalytic activity (GO:0003824);; molecular function: binding (GO:0005488);; cellular component: membrane (GO:0016020);; cellular component: membrane part (GO:0044425)
RLK-Pelle_LRR-XII-1	Pt5g024600	0.3969	0.7249	1.0246	5.1376	6.2808	6.5077	4.2469	6.54	8.7541	7.49348e-06	2.25624	up	4.14223e-05	2.16103	up	[T]	Signal transduction mechanisms	Molecular Function: protein serine/threonine kinase activity (GO:0004674);; Molecular Function: ATP binding (GO:0005524);; Cellular Component: integral component of membrane (GO:0016021);;	K20181|9.7e-115|mtr:MTR_5g026090|K20181 vacuolar protein sorting-associated protein 18 | (RefSeq) vacuolar sorting-associated-like protein	--	--	--	Protein kinase domain	Putative receptor-like protein kinase At3g47110 OS=Arabidopsis thaliana OX=3702 GN=At3g47110 PE=3 SV=1	--	--	hypothetical protein CUMW_246190 [Citrus unshiu]	biological process: metabolic process (GO:0008152);; biological process: cellular process (GO:0009987);; molecular function: catalytic activity (GO:0003824);; molecular function: binding (GO:0005488);; cellular component: membrane (GO:0016020);; cellular component: membrane part (GO:0044425)
RLK-Pelle_LysM	Pt1g006370	0.7938	1.4498	1.7076	10.9603	7.178	10.0574	16.7045	12.4855	11.6721	1.47859e-11	2.78262	up	9.52607e-07	2.26211	up	[M]	Cell wall/membrane/envelope biogenesis	Molecular Function: protein kinase activity (GO:0004672);; Molecular Function: ATP binding (GO:0005524);; Cellular Component: integral component of membrane (GO:0016021);;	K13429|3.0e-76|nta:107762365|K13429 chitin elicitor receptor kinase 1 | (RefSeq) chitin elicitor receptor kinase 1-like	Plant-pathogen interaction (ko04626)	--	--	Protein kinase domain	LysM domain receptor-like kinase 3 OS=Arabidopsis thaliana OX=3702 GN=LYK3 PE=2 SV=1	--	--	hypothetical protein CUMW_086480 [Citrus unshiu]	biological process: metabolic process (GO:0008152);; biological process: cellular process (GO:0009987);; molecular function: catalytic activity (GO:0003824);; molecular function: binding (GO:0005488);; cellular component: membrane (GO:0016020);; cellular component: membrane part (GO:0044425)
RLK-Pelle_RLCK-VI	Pt5g001680	23.4182	22.4713	21.8576	11.6453	9.5707	9.7616	12.1745	9.5128	8.1056	6.39222e-05	-1.05112	down	0.000173345	-1.024	down	[T]	Signal transduction mechanisms	Cellular Component: cytosol (GO:0005829);; Biological Process: protein transport (GO:0015031);; Cellular Component: retromer, cargo-selective complex (GO:0030906);; Biological Process: retrograde transport, endosome to Golgi (GO:0042147);;	K18468|0.0e+00|cit:102612955|K18468 vacuolar protein sorting-associated protein 35 | (RefSeq) vacuolar protein sorting-associated protein 35B	Endocytosis (ko04144)	[U]	Intracellular trafficking, secretion, and vesicular transport	Vacuolar protein sorting-associated protein 35	Vacuolar protein sorting-associated protein 35B OS=Arabidopsis thaliana OX=3702 GN=VPS35B PE=1 SV=1	--	--	hypothetical protein CUMW_070330 [Citrus unshiu]	cellular component: cell (GO:0005623);; cellular component: cell part (GO:0044464);; biological process: localization (GO:0051179);; cellular component: membrane (GO:0016020);; cellular component: macromolecular complex (GO:0032991);; cellular component: membrane part (GO:0044425)
RLK-Pelle_RLCK-VI	Pt5g007710	38.5011	40.5934	33.1279	82.5448	97.8004	108.561	86.637	83.8314	98.2402	1.68222e-21	1.30333	up	2.06783e-21	1.39337	up	[W]	Extracellular structures	Molecular Function: transmembrane receptor protein serine/threonine kinase activity (GO:0004675);; Molecular Function: ATP binding (GO:0005524);; Cellular Component: plasma membrane (GO:0005886);; Biological Process: protein phosphorylation (GO:0006468);;	K13430|2.7e-94|nta:107764193|K13430 serine/threonine-protein kinase PBS1 [EC:2.7.11.1] | (RefSeq) serine/threonine-protein kinase PBS1-like	Plant-pathogen interaction (ko04626)	--	--	Protein kinase domain	Proline-rich receptor-like protein kinase PERK9 OS=Arabidopsis thaliana OX=3702 GN=PERK9 PE=1 SV=1	--	--	probable L-type lectin-domain containing receptor kinase II.1 [Citrus sinensis]	biological process: metabolic process (GO:0008152);; biological process: cellular process (GO:0009987);; biological process: signaling (GO:0023052);; biological process: single-organism process (GO:0044699);; biological process: response to stimulus (GO:0050896);; biological process: biological regulation (GO:0065007);; molecular function: catalytic activity (GO:0003824);; molecular function: sig…
RLK-Pelle_RLCK-VIIa-2	PtUn028410	555.289	549.098	534.144	244.209	233.884	227.179	239.526	240.198	235.712	1.55098e-90	-1.12725	down	5.99258e-83	-1.16409	down	[G]	Carbohydrate transport and metabolism	Molecular Function: kinase activity (GO:0016301);;	K01803|5.9e-131|cit:102626726|K01803 triosephosphate isomerase (TIM) [EC:5.3.1.1] | (RefSeq) triosephosphate isomerase, cytosolic	Glycolysis / Gluconeogenesis (ko00010);; Fructose and mannose metabolism (ko00051);; Inositol phosphate metabolism (ko00562);; Carbon fixation in photosynthetic organisms (ko00710);; Carbon metabolism (ko01200);; Biosynthesis of amino acids (ko01230)	[G]	Carbohydrate transport and metabolism	Triosephosphate isomerase	Receptor-like cytoplasmic kinase 176 OS=Oryza sativa subsp. japonica OX=39947 GN=RLCK176 PE=1 SV=1	--	--	Protein kinase APK1A, chloroplastic [Morella rubra]	molecular function: catalytic activity (GO:0003824)
RLK-Pelle_RLCK-VIII	Pt4g019110	39.6918	35.5192	42.0075	0	0	0	4.8132	5.3509	3.2422	7.05805e-28	-2.85631	down	8.64418e-34	-5.52919	down	--	--	Molecular Function: protein tyrosine kinase activity (GO:0004713);; Molecular Function: ATP binding (GO:0005524);;	K13436|6.8e-95|cic:CICLE_v10020458mg|K13436 pto-interacting protein 1 [EC:2.7.11.1] | (RefSeq) hypothetical protein	Plant-pathogen interaction (ko04626)	[T]	Signal transduction mechanisms	Protein tyrosine and serine/threonine kinase	PTI1-like tyrosine-protein kinase 3 OS=Arabidopsis thaliana OX=3702 GN=PTI13 PE=1 SV=1	--	--	PTI1-like tyrosine-protein kinase 1 isoform X1 [Citrus clementina]	biological process: metabolic process (GO:0008152);; biological process: cellular process (GO:0009987);; molecular function: catalytic activity (GO:0003824);; molecular function: binding (GO:0005488)
RLK-Pelle_SD-2b	PtUn017910	1.5877	1.8122	3.0737	0	0	0	0.2831	0.2973	0	0.0107937	-1.55642	down	0.00190188	-1.89996	down	--		Molecular Function: protein serine/threonine kinase activity (GO:0004674);; Molecular Function: ATP binding (GO:0005524);; Cellular Component: integral component of membrane (GO:0016021);; Biological Process: recognition of pollen (GO:0048544);;	K13416|1.2e-44|cpep:111793907|K13416 brassinosteroid insensitive 1-associated receptor kinase 1 [EC:2.7.10.1 2.7.11.1] | (RefSeq) BRASSINOSTEROID INSENSITIVE 1-associated receptor kinase 1-like	MAPK signaling pathway - plant (ko04016);; Plant hormone signal transduction (ko04075);; Plant-pathogen interaction (ko04626)	--	--	Protein kinase domain	G-type lectin S-receptor-like serine/threonine-protein kinase At2g19130 OS=Arabidopsis thaliana OX=3702 GN=At2g19130 PE=2 SV=1	--	--	hypothetical protein CICLE_v10014281mg [Citrus clementina]	biological process: metabolic process (GO:0008152);; biological process: cellular process (GO:0009987);; molecular function: catalytic activity (GO:0003824);; molecular function: binding (GO:0005488);; cellular component: membrane (GO:0016020);; cellular component: membrane part (GO:0044425);; biological process: reproduction (GO:0000003);; biological process: reproductive process (GO:0022414);; …
RLK-Pelle_SD-2b	Pt2g017350	1.9846	0.7249	0.683	4.1101	3.2899	4.1413	5.3794	4.4591	3.2422	0.00713117	1.45648	up	0.0288213	1.28136	up	--		Molecular Function: protein serine/threonine kinase activity (GO:0004674);; Molecular Function: ATP binding (GO:0005524);; Cellular Component: integral component of membrane (GO:0016021);;	K13416|2.8e-59|pxb:103952593|K13416 brassinosteroid insensitive 1-associated receptor kinase 1 [EC:2.7.10.1 2.7.11.1] | (RefSeq) BRASSINOSTEROID INSENSITIVE 1-associated receptor kinase 1-like	MAPK signaling pathway - plant (ko04016);; Plant hormone signal transduction (ko04075);; Plant-pathogen interaction (ko04626)	--	--	Protein kinase domain	G-type lectin S-receptor-like serine/threonine-protein kinase SD2-5 OS=Arabidopsis thaliana OX=3702 GN=SD25 PE=1 SV=1	--	--	G-type lectin S-receptor-like serine/threonine-protein kinase SD2-5 isoform X1 [Citrus sinensis]	biological process: metabolic process (GO:0008152);; biological process: cellular process (GO:0009987);; molecular function: catalytic activity (GO:0003824);; molecular function: binding (GO:0005488);; cellular component: membrane (GO:0016020);; cellular component: membrane part (GO:0044425)
RLK-Pelle_WAK	Pt6g018450	0.7938	1.4498	1.0246	4.7951	5.0844	5.6203	4.8132	4.4591	9.0783	0.000198779	1.86598	up	0.00183351	1.66827	up	[M]	Cell wall/membrane/envelope biogenesis	Molecular Function: protein kinase activity (GO:0004672);; Molecular Function: ATP binding (GO:0005524);; Cellular Component: integral component of membrane (GO:0016021);;	K23544|1.3e-101|brp:103842861|K23544 serine incorporator 1/3 | (RefSeq) serine incorporator 3	--	--	--	Protein kinase domain	Wall-associated receptor kinase-like 1 OS=Arabidopsis thaliana OX=3702 GN=WAKL1 PE=2 SV=1	--	--	wall-associated receptor kinase-like 1 [Citrus sinensis]	biological process: metabolic process (GO:0008152);; biological process: cellular process (GO:0009987);; molecular function: catalytic activity (GO:0003824);; molecular function: binding (GO:0005488);; cellular component: membrane (GO:0016020);; cellular component: membrane part (GO:0044425)
RLK-Pelle_WAK	Pt9g017350	9.1291	5.7991	3.0737	37.6761	35.591	42.3003	31.7103	27.6465	26.2622	6.04415e-15	2.1748	up	1.27041e-21	2.58071	up	[G]	Carbohydrate transport and metabolism	Molecular Function: sucrose alpha-glucosidase activity (GO:0004575);; Biological Process: carbohydrate metabolic process (GO:0005975);; Cellular Component: integral component of membrane (GO:0016021);;	K01193|0.0e+00|cit:102628296|K01193 beta-fructofuranosidase [EC:3.2.1.26] | (RefSeq) beta-fructofuranosidase, soluble isoenzyme I-like	Galactose metabolism (ko00052);; Starch and sucrose metabolism (ko00500)	[G]	Carbohydrate transport and metabolism	Glycosyl hydrolases family 32 N-terminal domain	Beta-fructofuranosidase, soluble isoenzyme I OS=Daucus carota OX=4039 GN=INV*DC4 PE=1 SV=2	--	--	hypothetical protein CISIN_1g006523mg [Citrus sinensis]	molecular function: catalytic activity (GO:0003824);; biological process: metabolic process (GO:0008152);; cellular component: membrane (GO:0016020);; cellular component: membrane part (GO:0044425)
SBP	Pt4g004770	0.7938	2.8995	3.0737	10.2753	5.6826	10.0574	8.2107	5.9455	8.4298	0.00128075	1.4544	up	0.000516623	1.60545	up	--	--	Molecular Function: DNA binding (GO:0003677);; Cellular Component: nucleus (GO:0005634);; Cellular Component: host cell nucleus (GO:0042025);; Molecular Function: metal ion binding (GO:0046872);;	K13415|4.9e-17|mdm:103413440|K13415 protein brassinosteroid insensitive 1 [EC:2.7.10.1 2.7.11.1] | (RefSeq) uncharacterized protein LOC103413440 isoform X1	Plant hormone signal transduction (ko04075)	--	--	SBP domain	Teosinte glume architecture 1 OS=Zea mays OX=4577 GN=TGA1 PE=3 SV=1	--	--	hypothetical protein CISIN_1g021420mg [Citrus sinensis]	molecular function: binding (GO:0005488);; cellular component: cell (GO:0005623);; cellular component: organelle (GO:0043226);; cellular component: cell part (GO:0044464);; cellular component: other organism (GO:0044215);; cellular component: other organism part (GO:0044217)
STE_STE11	Pt7g017310	2.3815	4.7117	4.7813	10.6178	7.7762	9.4658	11.8914	10.9992	9.7267	0.000440838	1.32878	up	0.0101289	1.09452	up	[T]	Signal transduction mechanisms	Molecular Function: protein serine/threonine kinase activity (GO:0004674);; Molecular Function: ATP binding (GO:0005524);; Cellular Component: cytoplasm (GO:0005737);; Biological Process: regulation of mitotic cell cycle (GO:0007346);; Biological Process: signal transduction by protein phosphorylation (GO:0023014);; Biological Process: stress-activated protein kinase signaling cascade (GO:0031098…	K20716|1.0e-58|tcc:18597189|K20716 mitogen-activated protein kinase kinase kinase 17/18 | (RefSeq) mitogen-activated protein kinase kinase kinase ANP1	MAPK signaling pathway - plant (ko04016)	[T]	Signal transduction mechanisms	Protein kinase domain	Mitogen-activated protein kinase kinase kinase 20 OS=Arabidopsis thaliana OX=3702 GN=MAPKKK20 PE=1 SV=1	--	--	mitogen-activated protein kinase kinase kinase 18 [Citrus sinensis]	biological process: metabolic process (GO:0008152);; biological process: cellular process (GO:0009987);; molecular function: catalytic activity (GO:0003824);; molecular function: binding (GO:0005488);; cellular component: cell (GO:0005623);; cellular component: cell part (GO:0044464);; biological process: biological regulation (GO:0065007);; biological process: signaling (GO:0023052);; biological…
STE_STE20-YSK	PtUn019030	2.3815	3.262	1.3661	6.5077	7.4771	7.691	5.9457	7.4319	7.7814	0.00274205	1.36351	up	0.00348054	1.381	up	[R]	General function prediction only	Molecular Function: protein kinase activity (GO:0004672);; Molecular Function: ATP binding (GO:0005524);;	K08838|0.0e+00|cit:102611315|K08838 serine/threonine-protein kinase 24/25/MST4 [EC:2.7.11.1] | (RefSeq) germinal center kinase 1 isoform X1	--	[T]	Signal transduction mechanisms	Protein kinase domain	MAP3K epsilon protein kinase 1 OS=Arabidopsis thaliana OX=3702 GN=M3KE1 PE=1 SV=1	--	--	hypothetical protein CUMW_231220 [Citrus unshiu]	biological process: metabolic process (GO:0008152);; biological process: cellular process (GO:0009987);; molecular function: catalytic activity (GO:0003824);; molecular function: binding (GO:0005488)
STE_STE7	Pt3g017080	2.3815	3.9868	2.3907	8.5627	5.6826	6.8035	7.3613	7.4319	8.4298	0.00421273	1.239	up	0.0230925	1.0862	up	[T]	Signal transduction mechanisms	Molecular Function: protein serine/threonine kinase activity (GO:0004674);; Molecular Function: ATP binding (GO:0005524);;	K20604|1.9e-186|cic:CICLE_v10021170mg|K20604 mitogen-activated protein kinase kinase 9 [EC:2.7.12.2] | (RefSeq) hypothetical protein	MAPK signaling pathway - plant (ko04016)	[T]	Signal transduction mechanisms	Protein kinase domain	Mitogen-activated protein kinase kinase 9 OS=Arabidopsis thaliana OX=3702 GN=MKK9 PE=1 SV=1	--	--	mitogen-activated protein kinase kinase 9 isoform X2 [Citrus clementina]	biological process: metabolic process (GO:0008152);; biological process: cellular process (GO:0009987);; molecular function: catalytic activity (GO:0003824);; molecular function: binding (GO:0005488)
Tify	Pt7g012050	9.923	10.1483	7.172	20.2081	17.945	18.0442	20.1021	17.2419	22.3715	5.91233e-05	1.1248	up	0.000642485	1.02561	up	--	--	Molecular Function: molecular_function (GO:0003674);; Molecular Function: transcription cofactor activity (GO:0003712);; Molecular Function: transcription corepressor activity (GO:0003714);; Cellular Component: cellular_component (GO:0005575);; Cellular Component: intracellular (GO:0005622);; Cellular Component: cell (GO:0005623);; Cellular Component: nucleus (GO:0005634);; Biological Process: re…	K13464|2.5e-91|cit:102617127|K13464 jasmonate ZIM domain-containing protein | (RefSeq) protein TIFY 10A-like	Plant hormone signal transduction (ko04075)	--	--	tify domain	Protein TIFY 10B OS=Arabidopsis thaliana OX=3702 GN=TIFY10B PE=1 SV=1	--	--	protein TIFY 10A-like [Citrus sinensis]	biological process: biological regulation (GO:0065007);; molecular function: transcription factor activity, protein binding (GO:0000988);; cellular component: cell (GO:0005623);; cellular component: cell part (GO:0044464);; cellular component: organelle (GO:0043226);; biological process: response to stimulus (GO:0050896)
Tify	Pt7g012040	4.763	4.3493	5.4644	17.468	14.0569	13.6071	12.4576	9.5128	10.6994	0.00303357	1.09515	up	1.34847e-05	1.51076	up	--	--	Cellular Component: nucleus (GO:0005634);; Biological Process: response to wounding (GO:0009611);; Biological Process: regulation of defense response (GO:0031347);; Biological Process: regulation of jasmonic acid mediated signaling pathway (GO:2000022);;	K13464|4.7e-95|cic:CICLE_v10026376mg|K13464 jasmonate ZIM domain-containing protein | (RefSeq) hypothetical protein	Plant hormone signal transduction (ko04075)	--	--	tify domain	Protein TIFY 10A OS=Arabidopsis thaliana OX=3702 GN=TIFY10A PE=1 SV=1	--	--	protein TIFY 10A [Citrus clementina]	cellular component: cell (GO:0005623);; cellular component: organelle (GO:0043226);; cellular component: cell part (GO:0044464);; biological process: response to stimulus (GO:0050896);; biological process: biological regulation (GO:0065007)
TRAF	Pt4g017210	16.2737	13.4103	17.4178	0	0	0	0	0	0	2.21455e-19	-4.36106	down	2.31927e-18	-4.37261	down	--	--	Cellular Component: ubiquitin ligase complex (GO:0000151);; Molecular Function: molecular_function (GO:0003674);; Molecular Function: binding (GO:0005488);; Molecular Function: protein binding (GO:0005515);; Cellular Component: cellular_component (GO:0005575);; Cellular Component: intracellular (GO:0005622);; Cellular Component: cell (GO:0005623);; Cellular Component: cytoplasm (GO:0005737);; Bio…	K10523|5.5e-113|cit:102628270|K10523 speckle-type POZ protein | (RefSeq) BTB/POZ domain-containing protein At3g56230-like	--	[DR]	Cell cycle control, cell division, chromosome partitioning;; General function prediction only	BTB/POZ domain	BTB/POZ domain-containing protein At3g56230 OS=Arabidopsis thaliana OX=3702 GN=At3g56230 PE=2 SV=1	--	--	BTB/POZ domain-containing protein At3g56230-like [Citrus sinensis]	cellular component: cell (GO:0005623);; cellular component: macromolecular complex (GO:0032991);; cellular component: cell part (GO:0044464);; molecular function: binding (GO:0005488);; biological process: metabolic process (GO:0008152);; biological process: cellular process (GO:0009987);; biological process: biological regulation (GO:0065007)
TRAF	PtUn025800	10.3199	9.7859	13.3195	0	0.2991	0	0	0.5945	0.3242	4.73915e-13	-3.44655	down	2.01139e-13	-3.74968	down	--	--	Cellular Component: ubiquitin ligase complex (GO:0000151);; Biological Process: immune system process (GO:0002376);; Biological Process: regulation of immune system process (GO:0002682);; Biological Process: positive regulation of immune system process (GO:0002684);; Molecular Function: molecular_function (GO:0003674);; Molecular Function: binding (GO:0005488);; Molecular Function: protein bindin…	K14508|5.6e-272|cit:102622086|K14508 regulatory protein NPR1 | (RefSeq) BTB/POZ domain and ankyrin repeat-containing protein NPR2-like isoform X1	Plant hormone signal transduction (ko04075)	[R]	General function prediction only	NPR1/NIM1 like defence protein C terminal	BTB/POZ domain and ankyrin repeat-containing protein NPR1 OS=Malus hupehensis OX=106556 GN=NPR1 PE=2 SV=2	--	--	BTB/POZ domain and ankyrin repeat-containing protein NPR2-like isoform X1 [Citrus sinensis]	cellular component: cell (GO:0005623);; cellular component: macromolecular complex (GO:0032991);; cellular component: cell part (GO:0044464);; biological process: immune system process (GO:0002376);; biological process: biological regulation (GO:0065007);; molecular function: binding (GO:0005488);; biological process: metabolic process (GO:0008152);; biological process: cellular process (GO:00099…
TRAF	PtUn025750	4.763	4.7117	4.0983	0	0	0	0.5663	0	0.6484	8.50448e-05	-2.13767	down	1.16883e-06	-2.79188	down	--	--	Cellular Component: ubiquitin ligase complex (GO:0000151);; Biological Process: immune system process (GO:0002376);; Biological Process: regulation of immune system process (GO:0002682);; Biological Process: positive regulation of immune system process (GO:0002684);; Molecular Function: molecular_function (GO:0003674);; Molecular Function: binding (GO:0005488);; Molecular Function: protein bindin…	K14508|7.7e-57|cic:CICLE_v10031310mg|K14508 regulatory protein NPR1 | (RefSeq) hypothetical protein	Plant hormone signal transduction (ko04075)	[TR]	Signal transduction mechanisms;; General function prediction only	NPR1/NIM1 like defence protein C terminal	BTB/POZ domain and ankyrin repeat-containing protein NPR1 OS=Malus hupehensis OX=106556 GN=NPR1 PE=2 SV=2	--	--	hypothetical protein CUMW_262390, partial [Citrus unshiu]	cellular component: cell (GO:0005623);; cellular component: macromolecular complex (GO:0032991);; cellular component: cell part (GO:0044464);; biological process: immune system process (GO:0002376);; biological process: biological regulation (GO:0065007);; molecular function: binding (GO:0005488);; biological process: metabolic process (GO:0008152);; biological process: cellular process (GO:00099…
TRAF	Pt5g008220	40.8826	32.6197	35.8601	17.8105	13.7579	15.3819	12.7407	10.4046	12.3205	5.8108e-12	-1.49477	down	3.05997e-07	-1.1296	down	--	--	Cellular Component: ubiquitin ligase complex (GO:0000151);; Molecular Function: molecular_function (GO:0003674);; Molecular Function: binding (GO:0005488);; Molecular Function: protein binding (GO:0005515);; Cellular Component: cellular_component (GO:0005575);; Cellular Component: intracellular (GO:0005622);; Cellular Component: cell (GO:0005623);; Cellular Component: cytoplasm (GO:0005737);; Bio…	K10523|2.2e-189|cit:102607221|K10523 speckle-type POZ protein | (RefSeq) BTB/POZ domain-containing protein At1g21780	--	[DR]	Cell cycle control, cell division, chromosome partitioning;; General function prediction only	BTB/POZ domain	BTB/POZ domain-containing protein At1g21780 OS=Arabidopsis thaliana OX=3702 GN=At1g21780 PE=1 SV=1	--	--	BTB/POZ domain-containing protein At1g21780 [Citrus sinensis]	cellular component: cell (GO:0005623);; cellular component: macromolecular complex (GO:0032991);; cellular component: cell part (GO:0044464);; molecular function: binding (GO:0005488);; biological process: metabolic process (GO:0008152);; biological process: cellular process (GO:0009987);; biological process: biological regulation (GO:0065007)
Trihelix	Pt1g018980	1.9846	2.8995	1.7076	15.0704	16.4496	12.7197	13.0239	11.891	14.5901	4.01872e-09	2.26143	up	8.82304e-10	2.39838	up	--	--	Molecular Function: molecular_function (GO:0003674);; Molecular Function: transcription factor activity, sequence-specific DNA binding (GO:0003700);; Biological Process: regulation of transcription, DNA-templated (GO:0006355);; Biological Process: biological_process (GO:0008150);; Biological Process: regulation of biosynthetic process (GO:0009889);; Biological Process: regulation of gene expressi…	K01051|1.6e-07|var:108341535|K01051 pectinesterase [EC:3.1.1.11] | (RefSeq) probable pectinesterase/pectinesterase inhibitor 58	Pentose and glucuronate interconversions (ko00040)	[K]	Transcription	Myb/SANT-like DNA-binding domain	Trihelix transcription factor GT-2 OS=Arabidopsis thaliana OX=3702 GN=GT-2 PE=1 SV=1	--	--	trihelix transcription factor GT-2 [Citrus clementina]	biological process: biological regulation (GO:0065007);; molecular function: nucleic acid binding transcription factor activity (GO:0001071)
WNK_NRBP	PtUn020030	37.7072	35.5192	39.2753	14.7279	18.2441	13.6071	14.7226	15.7555	17.1839	1.80333e-08	-1.13845	down	6.04685e-08	-1.17683	down	[T]	Signal transduction mechanisms	Molecular Function: protein serine/threonine kinase activity (GO:0004674);; Molecular Function: ATP binding (GO:0005524);; Cellular Component: cytoplasm (GO:0005737);; Biological Process: protein phosphorylation (GO:0006468);; Biological Process: intracellular signal transduction (GO:0035556);;	K08867|0.0e+00|cic:CICLE_v10000645mg|K08867 WNK lysine deficient protein kinase [EC:2.7.11.1] | (RefSeq) hypothetical protein	--	[R]	General function prediction only	Protein kinase domain	Probable serine/threonine-protein kinase WNK4 OS=Arabidopsis thaliana OX=3702 GN=WNK4 PE=1 SV=1	--	--	hypothetical protein CISIN_1g007495mg [Citrus sinensis]	biological process: metabolic process (GO:0008152);; biological process: cellular process (GO:0009987);; molecular function: catalytic activity (GO:0003824);; molecular function: binding (GO:0005488);; cellular component: cell (GO:0005623);; cellular component: cell part (GO:0044464);; biological process: signaling (GO:0023052);; biological process: single-organism process (GO:0044699);; biologic…
WNK_NRBP	PtUn016000	1.1908	2.5371	0	8.2202	5.6826	7.9868	9.9095	11.891	13.9417	7.11898e-10	2.65752	up	9.12141e-05	1.97077	up	[T]	Signal transduction mechanisms	Molecular Function: protein serine/threonine kinase activity (GO:0004674);; Molecular Function: ATP binding (GO:0005524);; Cellular Component: cytoplasm (GO:0005737);; Biological Process: protein phosphorylation (GO:0006468);; Biological Process: intracellular signal transduction (GO:0035556);;	K08867|0.0e+00|cic:CICLE_v10000645mg|K08867 WNK lysine deficient protein kinase [EC:2.7.11.1] | (RefSeq) hypothetical protein	--	[R]	General function prediction only	Protein kinase domain	Probable serine/threonine-protein kinase WNK4 OS=Arabidopsis thaliana OX=3702 GN=WNK4 PE=1 SV=1	--	--	hypothetical protein CISIN_1g007495mg [Citrus sinensis]	biological process: metabolic process (GO:0008152);; biological process: cellular process (GO:0009987);; molecular function: catalytic activity (GO:0003824);; molecular function: binding (GO:0005488);; cellular component: cell (GO:0005623);; cellular component: cell part (GO:0044464);; biological process: signaling (GO:0023052);; biological process: single-organism process (GO:0044699);; biologic…
WRKY	Pt3g037470	17.8613	23.1962	21.516	9.5903	5.3835	7.3952	7.6444	8.621	5.5118	1.51678e-06	-1.35709	down	7.02871e-06	-1.34631	down	--	--	Molecular Function: transcription factor activity, sequence-specific DNA binding (GO:0003700);; Cellular Component: nucleus (GO:0005634);; Molecular Function: sequence-specific DNA binding (GO:0043565);;	K16225|6.1e-19|csat:104760397|K16225 probable WRKY transcription factor 52 | (RefSeq) disease resistance protein RRS1-like	Plant-pathogen interaction (ko04626)	--	--	WRKY DNA -binding domain	Probable WRKY transcription factor 53 OS=Arabidopsis thaliana OX=3702 GN=WRKY53 PE=1 SV=1	--	--	hypothetical protein CUMW_133630 [Citrus unshiu]	biological process: biological regulation (GO:0065007);; molecular function: nucleic acid binding transcription factor activity (GO:0001071);; cellular component: cell (GO:0005623);; cellular component: organelle (GO:0043226);; cellular component: cell part (GO:0044464);; molecular function: binding (GO:0005488)
zf-HD	Pt6g002840	144.478	127.579	124.315	28.7708	33.1983	34.0177	36.8066	32.9975	36.3132	1.44989e-49	-1.81032	down	3.82113e-50	-1.96161	down	--	--	Biological Process: reproduction (GO:0000003);; Biological Process: developmental process involved in reproduction (GO:0003006);; Molecular Function: molecular_function (GO:0003674);; Molecular Function: nucleic acid binding (GO:0003676);; Molecular Function: DNA binding (GO:0003677);; Molecular Function: binding (GO:0005488);; Molecular Function: protein binding (GO:0005515);; Cellular Component…	--	--	--	--	--	--	--	--	mini zinc finger protein 2 isoform X1 [Citrus sinensis]	biological process: reproduction (GO:0000003);; biological process: reproductive process (GO:0022414);; biological process: developmental process (GO:0032502);; molecular function: binding (GO:0005488);; cellular component: cell (GO:0005623);; cellular component: cell part (GO:0044464);; cellular component: organelle (GO:0043226);; biological process: multicellular organismal process (GO:0032501)…
