# Supplementary material for: Physiological and Full-Length Transcriptome Analyses Reveal the Dwarfing Regulation in Trifoliate Orange (Poncirus trifoliata L.)
Source: Plants (Basel). 2023 Jan 6;12(2):271. doi: 10.3390/plants12020271 (PMC9860739; doi:10.3390/plants12020271)
Supplement: Supplementary file 1 [file plants-12-00271-s001.zip › Table S4.xlsx]

## Sheet: LncRNA classification
LncRNA ID	LncRNA type
ONT.15904.1	anti-sense_lncRNA
ONT.8650.2	anti-sense_lncRNA
ONT.1153.1	anti-sense_lncRNA
ONT.13016.5	anti-sense_lncRNA
ONT.8764.3	anti-sense_lncRNA
ONT.4215.6	anti-sense_lncRNA
ONT.7555.1	anti-sense_lncRNA
ONT.12675.1	anti-sense_lncRNA
ONT.1153.3	anti-sense_lncRNA
ONT.6807.2	anti-sense_lncRNA
ONT.11556.1	anti-sense_lncRNA
ONT.7403.3	anti-sense_lncRNA
ONT.10241.1	anti-sense_lncRNA
ONT.5718.1	anti-sense_lncRNA
ONT.8650.3	anti-sense_lncRNA
ONT.8738.2	anti-sense_lncRNA
ONT.7641.2	anti-sense_lncRNA
ONT.14924.1	anti-sense_lncRNA
ONT.8321.1	anti-sense_lncRNA
ONT.15093.3	anti-sense_lncRNA
ONT.11556.2	anti-sense_lncRNA
ONT.14600.1	anti-sense_lncRNA
ONT.15065.6	anti-sense_lncRNA
ONT.13016.1	anti-sense_lncRNA
ONT.11612.2	anti-sense_lncRNA
ONT.13016.4	anti-sense_lncRNA
ONT.15065.4	anti-sense_lncRNA
ONT.9735.9	anti-sense_lncRNA
ONT.2077.1	anti-sense_lncRNA
ONT.2200.1	anti-sense_lncRNA
ONT.15185.3	anti-sense_lncRNA
ONT.7410.1	anti-sense_lncRNA
ONT.13196.3	anti-sense_lncRNA
ONT.1340.1	anti-sense_lncRNA
ONT.2935.1	anti-sense_lncRNA
ONT.13961.1	anti-sense_lncRNA
ONT.1153.2	anti-sense_lncRNA
ONT.628.2	anti-sense_lncRNA
ONT.13016.2	anti-sense_lncRNA
ONT.15065.3	anti-sense_lncRNA
ONT.14469.2	anti-sense_lncRNA
ONT.15185.4	anti-sense_lncRNA
ONT.13196.2	anti-sense_lncRNA
ONT.15093.1	anti-sense_lncRNA
ONT.2019.1	anti-sense_lncRNA
ONT.9688.2	anti-sense_lncRNA
ONT.8764.1	anti-sense_lncRNA
ONT.1192.1	anti-sense_lncRNA
ONT.4882.3	anti-sense_lncRNA
ONT.7403.1	anti-sense_lncRNA
ONT.1340.2	anti-sense_lncRNA
ONT.12943.1	anti-sense_lncRNA
ONT.3355.1	anti-sense_lncRNA
ONT.9735.7	anti-sense_lncRNA
ONT.938.1	anti-sense_lncRNA
ONT.9735.6	anti-sense_lncRNA
ONT.6925.4	anti-sense_lncRNA
ONT.14469.1	anti-sense_lncRNA
ONT.13016.3	anti-sense_lncRNA
ONT.628.1	anti-sense_lncRNA
ONT.14795.1	anti-sense_lncRNA
ONT.7403.2	anti-sense_lncRNA
ONT.9735.8	anti-sense_lncRNA
ONT.9735.5	anti-sense_lncRNA
ONT.1340.3	anti-sense_lncRNA
ONT.6118.1	anti-sense_lncRNA
ONT.15093.2	anti-sense_lncRNA
ONT.14818.2	anti-sense_lncRNA
ONT.15093.4	anti-sense_lncRNA
ONT.1947.1	anti-sense_lncRNA
ONT.8787.1	anti-sense_lncRNA
ONT.7917.1	anti-sense_lncRNA
ONT.15065.2	anti-sense_lncRNA
ONT.8764.2	anti-sense_lncRNA
ONT.2677.1	anti-sense_lncRNA
ONT.15065.1	anti-sense_lncRNA
ONT.5649.1	intronic_lncRNA
ONT.14719.2	intronic_lncRNA
ONT.5649.3	intronic_lncRNA
ONT.6285.1	intronic_lncRNA
ONT.548.1	intronic_lncRNA
ONT.11187.1	intronic_lncRNA
ONT.2022.2	intronic_lncRNA
ONT.6894.2	intronic_lncRNA
ONT.5647.1	intronic_lncRNA
ONT.1423.1	intronic_lncRNA
ONT.15908.1	intronic_lncRNA
ONT.2022.1	intronic_lncRNA
ONT.96.6	intronic_lncRNA
ONT.2665.1	intronic_lncRNA
ONT.6894.3	intronic_lncRNA
ONT.9054.1	intronic_lncRNA
ONT.11260.1	intronic_lncRNA
ONT.14719.1	intronic_lncRNA
ONT.13037.1	intronic_lncRNA
ONT.12122.1	intronic_lncRNA
ONT.2460.2	lincRNA
ONT.1155.1	lincRNA
ONT.522.67	lincRNA
ONT.7052.1	lincRNA
ONT.15399.4	lincRNA
ONT.15227.2	lincRNA
ONT.12449.2	lincRNA
ONT.14283.1	lincRNA
ONT.14446.3	lincRNA
ONT.6485.3	lincRNA
ONT.7168.2	lincRNA
ONT.4028.2	lincRNA
ONT.2730.4	lincRNA
ONT.11432.1	lincRNA
ONT.9871.2	lincRNA
ONT.12787.5	lincRNA
ONT.2034.1	lincRNA
ONT.14953.3	lincRNA
ONT.11729.7	lincRNA
ONT.8763.2	lincRNA
ONT.15034.1	lincRNA
ONT.14944.2	lincRNA
ONT.5726.2	lincRNA
ONT.184.2	lincRNA
ONT.15272.1	lincRNA
ONT.13063.2	lincRNA
ONT.5628.1	lincRNA
ONT.6916.1	lincRNA
ONT.1129.1	lincRNA
ONT.2794.4	lincRNA
ONT.8776.6	lincRNA
ONT.16002.1	lincRNA
ONT.12762.11	lincRNA
ONT.3721.3	lincRNA
ONT.7761.1	lincRNA
ONT.4600.1	lincRNA
ONT.1526.2	lincRNA
ONT.13582.1	lincRNA
ONT.790.1	lincRNA
ONT.4346.3	lincRNA
ONT.14477.1	lincRNA
ONT.8852.1	lincRNA
ONT.957.1	lincRNA
ONT.9095.16	lincRNA
ONT.301.1	lincRNA
ONT.12968.1	lincRNA
ONT.16133.2	lincRNA
ONT.6441.4	lincRNA
ONT.13763.1	lincRNA
ONT.15399.5	lincRNA
ONT.15417.4	lincRNA
ONT.13820.1	lincRNA
ONT.14229.3	lincRNA
ONT.522.61	lincRNA
ONT.1454.1	lincRNA
ONT.5115.4	lincRNA
ONT.14466.3	lincRNA
ONT.1454.4	lincRNA
ONT.13682.2	lincRNA
ONT.11123.7	lincRNA
ONT.15587.2	lincRNA
ONT.6234.3	lincRNA
ONT.4565.7	lincRNA
ONT.7301.2	lincRNA
ONT.3541.2	lincRNA
ONT.11945.4	lincRNA
ONT.15401.1	lincRNA
ONT.8776.7	lincRNA
ONT.16010.1	lincRNA
ONT.6730.1	lincRNA
ONT.3280.1	lincRNA
ONT.2730.3	lincRNA
ONT.7051.2	lincRNA
ONT.12840.1	lincRNA
ONT.1202.6	lincRNA
ONT.4252.1	lincRNA
ONT.326.4	lincRNA
ONT.86.3	lincRNA
ONT.14610.2	lincRNA
ONT.2158.1	lincRNA
ONT.8884.2	lincRNA
ONT.14987.1	lincRNA
ONT.13986.1	lincRNA
ONT.10465.1	lincRNA
ONT.11729.6	lincRNA
ONT.15253.1	lincRNA
ONT.9722.2	lincRNA
ONT.11372.3	lincRNA
ONT.13694.1	lincRNA
ONT.8701.3	lincRNA
ONT.15750.1	lincRNA
ONT.8728.1	lincRNA
ONT.5858.1	lincRNA
ONT.12002.2	lincRNA
ONT.2034.2	lincRNA
ONT.12755.2	lincRNA
ONT.7037.1	lincRNA
ONT.1202.5	lincRNA
ONT.14905.2	lincRNA
ONT.13754.3	lincRNA
ONT.11502.2	lincRNA
ONT.9564.3	lincRNA
ONT.15417.6	lincRNA
ONT.4560.1	lincRNA
ONT.4346.2	lincRNA
ONT.7298.1	lincRNA
ONT.11866.2	lincRNA
ONT.763.2	lincRNA
ONT.15218.2	lincRNA
ONT.2794.3	lincRNA
ONT.2948.2	lincRNA
ONT.14405.2	lincRNA
ONT.11372.4	lincRNA
ONT.11977.8	lincRNA
ONT.5731.1	lincRNA
ONT.14905.3	lincRNA
ONT.12787.2	lincRNA
ONT.375.1	lincRNA
ONT.11977.2	lincRNA
ONT.1213.3	lincRNA
ONT.10436.3	lincRNA
ONT.15652.1	lincRNA
ONT.1526.1	lincRNA
ONT.11977.3	lincRNA
ONT.8661.1	lincRNA
ONT.4565.1	lincRNA
ONT.10436.1	lincRNA
ONT.7993.1	lincRNA
ONT.11944.2	lincRNA
ONT.12787.1	lincRNA
ONT.3533.1	lincRNA
ONT.10475.1	lincRNA
ONT.2087.1	lincRNA
ONT.2770.1	lincRNA
ONT.6303.2	lincRNA
ONT.5857.1	lincRNA
ONT.14670.2	lincRNA
ONT.15034.3	lincRNA
ONT.11729.3	lincRNA
ONT.7856.2	lincRNA
ONT.2026.1	lincRNA
ONT.5953.4	lincRNA
ONT.522.69	lincRNA
ONT.3021.1	lincRNA
ONT.1781.6	lincRNA
ONT.5858.3	lincRNA
ONT.15422.1	lincRNA
ONT.15034.2	lincRNA
ONT.4422.5	lincRNA
ONT.86.4	lincRNA
ONT.9723.2	lincRNA
ONT.14610.1	lincRNA
ONT.13740.2	lincRNA
ONT.15964.1	lincRNA
ONT.3019.4	lincRNA
ONT.15402.2	lincRNA
ONT.7896.1	lincRNA
ONT.11729.5	lincRNA
ONT.522.16	lincRNA
ONT.9871.7	lincRNA
ONT.3093.1	lincRNA
ONT.12968.2	lincRNA
ONT.12052.5	lincRNA
ONT.1378.3	lincRNA
ONT.4209.1	lincRNA
ONT.8882.1	lincRNA
ONT.15762.1	lincRNA
ONT.228.2	lincRNA
ONT.16002.3	lincRNA
ONT.8867.2	lincRNA
ONT.8857.4	lincRNA
ONT.15708.1	lincRNA
ONT.7301.7	lincRNA
ONT.522.8	lincRNA
ONT.9564.1	lincRNA
ONT.5677.2	lincRNA
ONT.11944.1	lincRNA
ONT.11233.2	lincRNA
ONT.14353.1	lincRNA
ONT.2305.1	lincRNA
ONT.1781.4	lincRNA
ONT.6251.1	lincRNA
ONT.15767.1	lincRNA
ONT.1454.2	lincRNA
ONT.7831.1	lincRNA
ONT.2794.2	lincRNA
ONT.11945.3	lincRNA
ONT.86.1	lincRNA
ONT.3709.3	lincRNA
ONT.2454.1	lincRNA
ONT.9564.2	lincRNA
ONT.9770.1	lincRNA
ONT.11977.9	lincRNA
ONT.4565.5	lincRNA
ONT.8870.2	lincRNA
ONT.1128.2	lincRNA
ONT.4325.2	lincRNA
ONT.11502.1	lincRNA
ONT.9871.5	lincRNA
ONT.11729.8	lincRNA
ONT.8884.3	lincRNA
ONT.692.3	lincRNA
ONT.12449.1	lincRNA
ONT.457.1	lincRNA
ONT.12762.12	lincRNA
ONT.3278.5	lincRNA
ONT.7301.3	lincRNA
ONT.7301.4	lincRNA
ONT.1156.1	lincRNA
ONT.11384.1	lincRNA
ONT.890.3	lincRNA
ONT.228.3	lincRNA
ONT.9770.2	lincRNA
ONT.9723.3	lincRNA
ONT.2460.3	lincRNA
ONT.228.1	lincRNA
ONT.15135.1	lincRNA
ONT.9095.17	lincRNA
ONT.8896.1	lincRNA
ONT.12052.1	lincRNA
ONT.3721.1	lincRNA
ONT.9224.2	lincRNA
ONT.13045.3	lincRNA
ONT.11945.2	lincRNA
ONT.15227.1	lincRNA
ONT.4565.4	lincRNA
ONT.14466.2	lincRNA
ONT.12412.3	lincRNA
ONT.14229.5	lincRNA
ONT.10944.2	lincRNA
ONT.5739.1	lincRNA
ONT.12943.3	lincRNA
ONT.326.1	lincRNA
ONT.15351.1	lincRNA
ONT.13045.2	lincRNA
ONT.5722.1	lincRNA
ONT.15752.1	lincRNA
ONT.957.3	lincRNA
ONT.6303.4	lincRNA
ONT.8853.1	lincRNA
ONT.9509.1	lincRNA
ONT.4028.4	lincRNA
ONT.14943.1	lincRNA
ONT.15458.1	lincRNA
ONT.14944.5	lincRNA
ONT.8622.1	lincRNA
ONT.11977.1	lincRNA
ONT.15244.2	lincRNA
ONT.9722.3	lincRNA
ONT.3721.2	lincRNA
ONT.3019.1	lincRNA
ONT.15955.1	lincRNA
ONT.15166.1	lincRNA
ONT.457.4	lincRNA
ONT.7919.1	lincRNA
ONT.7742.1	lincRNA
ONT.8881.2	lincRNA
ONT.10089.1	lincRNA
ONT.8927.1	lincRNA
ONT.4219.1	lincRNA
ONT.15402.1	lincRNA
ONT.11977.11	lincRNA
ONT.5798.2	lincRNA
ONT.10944.1	lincRNA
ONT.15964.2	lincRNA
ONT.326.5	lincRNA
ONT.11072.3	lincRNA
ONT.9776.1	lincRNA
ONT.10339.1	lincRNA
ONT.4028.1	lincRNA
ONT.2038.1	lincRNA
ONT.15855.1	lincRNA
ONT.7837.1	lincRNA
ONT.14405.4	lincRNA
ONT.15417.2	lincRNA
ONT.14911.1	lincRNA
ONT.4372.1	lincRNA
ONT.15975.1	lincRNA
ONT.303.1	lincRNA
ONT.11479.1	lincRNA
ONT.11072.1	lincRNA
ONT.14321.1	lincRNA
ONT.13744.1	lincRNA
ONT.5953.3	lincRNA
ONT.9628.1	lincRNA
ONT.5539.1	lincRNA
ONT.5115.5	lincRNA
ONT.4593.2	lincRNA
ONT.14229.1	lincRNA
ONT.12840.2	lincRNA
ONT.1090.1	lincRNA
ONT.1676.1	lincRNA
ONT.8622.2	lincRNA
ONT.1781.1	lincRNA
ONT.11096.1	lincRNA
ONT.5953.1	lincRNA
ONT.3278.2	lincRNA
ONT.8919.1	lincRNA
ONT.13829.3	lincRNA
ONT.12061.1	lincRNA
ONT.5858.4	lincRNA
ONT.5704.1	lincRNA
ONT.9736.3	lincRNA
ONT.8942.5	lincRNA
ONT.11729.9	lincRNA
ONT.9003.1	lincRNA
ONT.13659.1	lincRNA
ONT.12582.1	lincRNA
ONT.8919.2	lincRNA
ONT.4219.2	lincRNA
ONT.15399.3	lincRNA
ONT.3304.1	lincRNA
ONT.522.70	lincRNA
ONT.9603.2	lincRNA
ONT.6485.2	lincRNA
ONT.10436.4	lincRNA
ONT.9491.1	lincRNA
ONT.8927.3	lincRNA
ONT.15845.1	lincRNA
ONT.14905.1	lincRNA
ONT.4569.1	lincRNA
ONT.9871.3	lincRNA
ONT.14281.1	lincRNA
ONT.12260.4	lincRNA
ONT.9871.6	lincRNA
ONT.15168.4	lincRNA
ONT.9722.5	lincRNA
ONT.522.59	lincRNA
ONT.7042.1	lincRNA
ONT.11729.1	lincRNA
ONT.2794.1	lincRNA
ONT.9682.1	lincRNA
ONT.9616.2	lincRNA
ONT.10712.2	lincRNA
ONT.9564.6	lincRNA
ONT.5726.3	lincRNA
ONT.14692.1	lincRNA
ONT.9007.1	lincRNA
ONT.5692.3	lincRNA
ONT.15168.3	lincRNA
ONT.6981.1	lincRNA
ONT.1128.3	lincRNA
ONT.10447.4	lincRNA
ONT.14867.1	lincRNA
ONT.9792.2	lincRNA
ONT.15168.5	lincRNA
ONT.522.71	lincRNA
ONT.223.1	lincRNA
ONT.3640.1	lincRNA
ONT.1781.5	lincRNA
ONT.11977.6	lincRNA
ONT.8935.3	lincRNA
ONT.3278.1	lincRNA
ONT.5726.1	lincRNA
ONT.14466.1	lincRNA
ONT.16133.1	lincRNA
ONT.7838.2	lincRNA
ONT.3279.2	lincRNA
ONT.9871.4	lincRNA
ONT.5857.2	lincRNA
ONT.11977.4	lincRNA
ONT.12787.4	lincRNA
ONT.15651.2	lincRNA
ONT.15186.1	lincRNA
ONT.4064.2	lincRNA
ONT.10959.2	lincRNA
ONT.15168.1	lincRNA
ONT.1781.2	lincRNA
ONT.10447.1	lincRNA
ONT.4422.7	lincRNA
ONT.12052.3	lincRNA
ONT.574.1	lincRNA
ONT.15417.5	lincRNA
ONT.7051.3	lincRNA
ONT.9871.8	lincRNA
ONT.9714.2	lincRNA
ONT.692.2	lincRNA
ONT.14229.2	lincRNA
ONT.2384.1	lincRNA
ONT.14353.2	lincRNA
ONT.5858.5	lincRNA
ONT.3019.2	lincRNA
ONT.11297.3	lincRNA
ONT.14953.2	lincRNA
ONT.15368.2	lincRNA
ONT.14446.1	lincRNA
ONT.9095.15	lincRNA
ONT.9792.1	lincRNA
ONT.14944.4	lincRNA
ONT.11072.2	lincRNA
ONT.14979.3	lincRNA
ONT.15652.2	lincRNA
ONT.6251.2	lincRNA
ONT.9509.2	lincRNA
ONT.14824.1	lincRNA
ONT.6807.1	lincRNA
ONT.7249.1	lincRNA
ONT.522.5	lincRNA
ONT.7084.1	lincRNA
ONT.5953.2	lincRNA
ONT.8701.2	lincRNA
ONT.13659.3	lincRNA
ONT.3278.4	lincRNA
ONT.3640.2	lincRNA
ONT.10712.1	lincRNA
ONT.11977.7	lincRNA
ONT.14944.3	lincRNA
ONT.14944.1	lincRNA
ONT.459.1	lincRNA
ONT.11729.10	lincRNA
ONT.1141.2	lincRNA
ONT.14404.1	lincRNA
ONT.4215.8	lincRNA
ONT.522.62	lincRNA
ONT.7836.1	lincRNA
ONT.9722.4	lincRNA
ONT.9819.1	lincRNA
ONT.13754.1	lincRNA
ONT.11725.1	lincRNA
ONT.7168.1	lincRNA
ONT.5515.2	lincRNA
ONT.14818.1	lincRNA
ONT.1298.1	lincRNA
ONT.1191.2	lincRNA
ONT.16133.3	lincRNA
ONT.10447.3	lincRNA
ONT.13130.1	lincRNA
ONT.11123.6	lincRNA
ONT.16133.5	lincRNA
ONT.9564.4	lincRNA
ONT.13582.2	lincRNA
ONT.15168.2	lincRNA
ONT.15182.1	lincRNA
ONT.15417.1	lincRNA
ONT.3904.5	lincRNA
ONT.1781.7	lincRNA
ONT.12241.1	lincRNA
ONT.7919.2	lincRNA
ONT.6234.1	lincRNA
ONT.11295.1	lincRNA
ONT.8867.1	lincRNA
ONT.7993.2	lincRNA
ONT.4565.2	lincRNA
ONT.522.66	lincRNA
ONT.2730.1	lincRNA
ONT.4215.9	lincRNA
ONT.4325.1	lincRNA
ONT.15244.1	lincRNA
ONT.5798.3	lincRNA
ONT.9631.1	lincRNA
ONT.8870.1	lincRNA
ONT.522.63	lincRNA
ONT.13045.1	lincRNA
ONT.9564.5	lincRNA
ONT.13401.8	lincRNA
ONT.4565.6	lincRNA
ONT.1213.2	lincRNA
ONT.11339.2	lincRNA
ONT.7993.3	lincRNA
ONT.1295.1	lincRNA
ONT.11945.1	lincRNA
ONT.10959.3	lincRNA
ONT.457.5	lincRNA
ONT.9871.1	lincRNA
ONT.10995.20	lincRNA
ONT.4422.8	lincRNA
ONT.8935.1	lincRNA
ONT.15717.1	lincRNA
ONT.5731.2	lincRNA
ONT.8916.1	lincRNA
ONT.15877.1	lincRNA
ONT.14806.1	lincRNA
ONT.4028.3	lincRNA
ONT.86.2	lincRNA
ONT.7825.1	lincRNA
ONT.763.1	lincRNA
ONT.13045.5	lincRNA
ONT.6303.5	lincRNA
ONT.4423.3	lincRNA
ONT.13754.2	lincRNA
ONT.15717.2	lincRNA
ONT.9491.4	lincRNA
ONT.13694.2	lincRNA
ONT.5858.2	lincRNA
ONT.12712.2	lincRNA
ONT.9723.1	lincRNA
ONT.1526.3	lincRNA
ONT.6441.6	lincRNA
ONT.14274.1	lincRNA
ONT.8763.1	lincRNA
ONT.1128.1	lincRNA
ONT.15218.1	lincRNA
ONT.4565.3	lincRNA
ONT.12755.3	lincRNA
ONT.5115.1	lincRNA
ONT.8935.2	lincRNA
ONT.14229.4	lincRNA
ONT.10284.1	lincRNA
ONT.4252.2	lincRNA
ONT.8832.3	lincRNA
ONT.10436.2	lincRNA
ONT.5568.1	lincRNA
ONT.15741.1	lincRNA
ONT.4120.1	lincRNA
ONT.3598.1	lincRNA
ONT.5621.2	lincRNA
ONT.13563.1	lincRNA
ONT.10959.5	lincRNA
ONT.580.1	lincRNA
ONT.5858.6	lincRNA
ONT.522.60	lincRNA
ONT.7613.1	lincRNA
ONT.3278.3	lincRNA
ONT.5946.2	lincRNA
ONT.11977.5	lincRNA
ONT.11372.1	lincRNA
ONT.522.65	lincRNA
ONT.5932.1	lincRNA
ONT.12787.3	lincRNA
ONT.15399.2	lincRNA
ONT.4215.5	lincRNA
ONT.1589.1	lincRNA
ONT.4215.2	lincRNA
ONT.522.51	lincRNA
ONT.16096.1	lincRNA
ONT.7051.1	lincRNA
ONT.6263.2	lincRNA
ONT.7301.6	lincRNA
ONT.15182.2	lincRNA
ONT.13659.4	lincRNA
ONT.10243.3	lincRNA
ONT.14953.1	lincRNA
ONT.11977.10	lincRNA
ONT.10212.1	lincRNA
ONT.12052.4	lincRNA
ONT.15218.3	lincRNA
ONT.522.68	lincRNA
ONT.12052.2	lincRNA
ONT.5551.2	lincRNA
ONT.9491.3	lincRNA
ONT.7742.2	lincRNA
ONT.4560.2	lincRNA
ONT.15399.1	lincRNA
ONT.10307.2	lincRNA
ONT.11729.4	lincRNA
ONT.389.1	lincRNA
ONT.15855.2	lincRNA
ONT.13242.1	lincRNA
ONT.15417.3	lincRNA
ONT.4346.4	lincRNA
ONT.16002.2	lincRNA
ONT.13045.4	lincRNA
ONT.1454.3	lincRNA
ONT.16149.1	lincRNA
ONT.522.64	lincRNA
ONT.4346.1	lincRNA
ONT.3729.1	lincRNA
ONT.890.1	lincRNA
ONT.1780.1	lincRNA
ONT.8832.2	lincRNA
ONT.4332.1	lincRNA
ONT.8893.1	lincRNA
ONT.3541.1	lincRNA
ONT.7301.5	lincRNA
ONT.15667.3	lincRNA
ONT.8258.2	lincRNA
ONT.4422.4	lincRNA
ONT.2016.1	lincRNA
ONT.15724.1	lincRNA
ONT.1302.1	lincRNA
ONT.4429.6	lincRNA
ONT.13659.2	lincRNA
ONT.13243.1	lincRNA
ONT.13780.1	lincRNA
ONT.482.1	lincRNA
ONT.14927.1	sense_lncRNA
ONT.5227.3	sense_lncRNA
ONT.15051.13	sense_lncRNA
ONT.13018.4	sense_lncRNA
ONT.14717.6	sense_lncRNA
ONT.11224.6	sense_lncRNA
ONT.5351.4	sense_lncRNA
ONT.9735.2	sense_lncRNA
ONT.4505.2	sense_lncRNA
ONT.2066.2	sense_lncRNA
ONT.8827.2	sense_lncRNA
ONT.5803.1	sense_lncRNA
ONT.8583.3	sense_lncRNA
ONT.5637.1	sense_lncRNA
ONT.9095.10	sense_lncRNA
ONT.9095.1	sense_lncRNA
ONT.2066.1	sense_lncRNA
ONT.15700.3	sense_lncRNA
ONT.15902.1	sense_lncRNA
ONT.13169.3	sense_lncRNA
ONT.2958.1	sense_lncRNA
ONT.9095.14	sense_lncRNA
ONT.11136.2	sense_lncRNA
ONT.4422.1	sense_lncRNA
ONT.7753.4	sense_lncRNA
ONT.2898.2	sense_lncRNA
ONT.15700.5	sense_lncRNA
ONT.8501.1	sense_lncRNA
ONT.3760.16	sense_lncRNA
ONT.8776.8	sense_lncRNA
ONT.15655.2	sense_lncRNA
ONT.15045.1	sense_lncRNA
ONT.12664.3	sense_lncRNA
ONT.9616.1	sense_lncRNA
ONT.5817.1	sense_lncRNA
ONT.11436.9	sense_lncRNA
ONT.8776.5	sense_lncRNA
ONT.9095.9	sense_lncRNA
ONT.14369.4	sense_lncRNA
ONT.9095.11	sense_lncRNA
ONT.9735.3	sense_lncRNA
ONT.8827.1	sense_lncRNA
ONT.9590.3	sense_lncRNA
ONT.12664.6	sense_lncRNA
ONT.8651.2	sense_lncRNA
ONT.14834.2	sense_lncRNA
ONT.8857.3	sense_lncRNA
ONT.7940.1	sense_lncRNA
ONT.10956.1	sense_lncRNA
ONT.10177.4	sense_lncRNA
ONT.8960.3	sense_lncRNA
ONT.15744.1	sense_lncRNA
ONT.13018.6	sense_lncRNA
ONT.5992.2	sense_lncRNA
ONT.10008.3	sense_lncRNA
ONT.11436.10	sense_lncRNA
ONT.15499.4	sense_lncRNA
ONT.7253.1	sense_lncRNA
ONT.2898.1	sense_lncRNA
ONT.6978.1	sense_lncRNA
ONT.13506.3	sense_lncRNA
ONT.2189.4	sense_lncRNA
ONT.11627.5	sense_lncRNA
ONT.15553.2	sense_lncRNA
ONT.8583.2	sense_lncRNA
ONT.9735.1	sense_lncRNA
ONT.9430.5	sense_lncRNA
ONT.7373.1	sense_lncRNA
ONT.8364.1	sense_lncRNA
ONT.5302.4	sense_lncRNA
ONT.9384.2	sense_lncRNA
ONT.13506.2	sense_lncRNA
ONT.96.5	sense_lncRNA
ONT.9575.1	sense_lncRNA
ONT.8776.4	sense_lncRNA
ONT.9724.1	sense_lncRNA
ONT.6356.1	sense_lncRNA
ONT.15067.8	sense_lncRNA
ONT.11436.11	sense_lncRNA
ONT.96.2	sense_lncRNA
ONT.4689.2	sense_lncRNA
ONT.13765.3	sense_lncRNA
ONT.15607.2	sense_lncRNA
ONT.4905.1	sense_lncRNA
ONT.10060.2	sense_lncRNA
ONT.9095.12	sense_lncRNA
ONT.15973.2	sense_lncRNA
ONT.9590.1	sense_lncRNA
ONT.9735.4	sense_lncRNA
ONT.9095.5	sense_lncRNA
ONT.5004.4	sense_lncRNA
ONT.15653.2	sense_lncRNA
ONT.8651.1	sense_lncRNA
ONT.13169.1	sense_lncRNA
ONT.7334.1	sense_lncRNA
ONT.16135.1	sense_lncRNA
ONT.96.4	sense_lncRNA
ONT.935.1	sense_lncRNA
ONT.6682.1	sense_lncRNA
ONT.8924.6	sense_lncRNA
ONT.15067.7	sense_lncRNA
ONT.14690.1	sense_lncRNA
ONT.15973.1	sense_lncRNA
ONT.4507.3	sense_lncRNA
ONT.9755.1	sense_lncRNA
ONT.5351.5	sense_lncRNA
ONT.14073.2	sense_lncRNA
ONT.96.1	sense_lncRNA
ONT.5612.2	sense_lncRNA
ONT.14111.2	sense_lncRNA
ONT.10008.2	sense_lncRNA
ONT.9496.4	sense_lncRNA
ONT.9095.3	sense_lncRNA
ONT.7530.1	sense_lncRNA
ONT.9095.13	sense_lncRNA
ONT.8857.1	sense_lncRNA
ONT.15403.4	sense_lncRNA
ONT.6739.1	sense_lncRNA
ONT.13693.1	sense_lncRNA
ONT.15395.1	sense_lncRNA
ONT.11464.2	sense_lncRNA
ONT.13533.4	sense_lncRNA
ONT.13169.2	sense_lncRNA
ONT.5992.30	sense_lncRNA
ONT.2730.2	sense_lncRNA
ONT.15653.3	sense_lncRNA
ONT.905.1	sense_lncRNA
ONT.6724.3	sense_lncRNA
ONT.2234.1	sense_lncRNA
ONT.9718.1	sense_lncRNA
ONT.8104.2	sense_lncRNA
ONT.15655.1	sense_lncRNA
ONT.10008.5	sense_lncRNA
ONT.9144.1	sense_lncRNA
ONT.15700.1	sense_lncRNA
ONT.7443.1	sense_lncRNA
ONT.11657.3	sense_lncRNA
ONT.8857.2	sense_lncRNA
ONT.13018.7	sense_lncRNA
ONT.9590.4	sense_lncRNA
ONT.3899.7	sense_lncRNA
ONT.7943.3	sense_lncRNA
ONT.15577.2	sense_lncRNA
ONT.7856.1	sense_lncRNA
ONT.14640.2	sense_lncRNA
ONT.11296.1	sense_lncRNA
ONT.13061.1	sense_lncRNA
ONT.6611.2	sense_lncRNA
ONT.96.3	sense_lncRNA

## Sheet: Target gene ID
LncRNA ID	Target gene ID
ONT.9735.1	ONT.8856;ONT.8858;ONT.8859;ONT.8860;ONT.8863;ONT.8864;ONT.8866;ONT.9732;ONT.9734;Pt4g010570;Pt5g023250;Pt5g023260;Pt5g023270;Pt5g023280;Pt5g023290;Pt5g023300;Pt5g023310;Pt5g023320;Pt5g023330;Pt5g023370;Pt5g023380;Pt5g023390;Pt5g023400;Pt5g023420
ONT.9722.3	ONT.8850;ONT.8851;ONT.9721;Pt5g022700;Pt5g022710;Pt5g022720;Pt5g022730;Pt5g022740;Pt5g022750;Pt5g022760;Pt5g022770
ONT.580.1	ONT.1382;Pt1g017060;Pt1g017070;Pt1g017080;Pt1g017090;Pt1g017100;Pt1g017110;Pt1g017120;Pt1g017130;Pt1g017140;Pt1g017150;Pt1g017160;Pt1g017170;Pt1g017180;Pt1g017190;Pt1g017200;Pt1g017210;Pt1g017220;Pt1g017230;Pt1g017240;Pt1g017250;Pt1g017260;Pt1g017270;Pt1g017280;Pt1g017290
ONT.13744.1	Pt2g020200;Pt7g004250;Pt9g012220;Pt9g012230;Pt9g012240;Pt9g012250;Pt9g012260;Pt9g012270;Pt9g012280;Pt9g012290;Pt9g012300;PtUn005020;PtUn007440
ONT.8650.2	Pt5g015910;Pt5g015920;Pt5g015930;Pt5g015940;Pt5g015950;Pt5g015960;Pt5g015970;Pt5g015980;Pt5g015990;Pt5g016000;Pt5g016010;Pt5g016020;Pt5g016030;Pt5g016040;Pt5g016050;Pt5g016060;Pt5g016070;Pt5g016080;Pt5g016090
ONT.9718.1	ONT.9717;Pt4g016960;Pt5g022430;Pt5g022440;Pt5g022450;Pt5g022460;Pt5g022470;Pt5g022480;Pt5g022490;Pt5g022500;Pt5g022780;Pt5g022790;Pt5g022800;Pt5g022810;Pt5g022820
ONT.15652.2	ONT.14866;PtUn006190;PtUn006200;PtUn006210
ONT.15168.5	ONT.15927;Pt4g004860;Pt5g019490;Pt9g013300;PtUn017790;PtUn017800;PtUn017810;PtUn017820
ONT.12582.1	ONT.12584;Pt8g002760;Pt8g002770;Pt8g002780;Pt8g002790;Pt8g002800;Pt8g002810;Pt8g002820;Pt8g002830;Pt8g002840;Pt8g002850;Pt8g002860;Pt8g002870;Pt8g002880;Pt8g002890;Pt8g002900;Pt8g002910;Pt8g002920;Pt8g002930;Pt8g002940;Pt8g002950;Pt8g002960;Pt8g002970;Pt8g002980;Pt8g002990;Pt8g003000
ONT.15227.1	PtUn020590;PtUn020600;PtUn020610;PtUn020620;PtUn020630
ONT.11729.3	ONT.11734;ONT.12378;ONT.12381;Pt7g018620;Pt7g018630;Pt7g018640;Pt7g018650;Pt7g018660;Pt7g018670;Pt7g018680;Pt7g018690;Pt7g018700;Pt7g018710;Pt7g018720;Pt7g018730;Pt7g018740;Pt7g018750;Pt7g018760;Pt7g018770;Pt7g018780;Pt7g018790;Pt7g018800;Pt7g018810;Pt7g018820;Pt7g018830
ONT.9736.3	ONT.8856;ONT.8858;ONT.8859;ONT.8860;ONT.8863;ONT.8864;ONT.9732;ONT.9734;Pt5g023280;Pt5g023290;Pt5g023300;Pt5g023310;Pt5g023320;Pt5g023330;Pt5g023340;Pt5g023350;Pt5g023370;Pt5g023380;Pt5g023390;Pt5g023400;Pt5g023420
ONT.7641.2	Pt4g008020;Pt4g008030;Pt4g008040;Pt4g008050;Pt4g008060;Pt4g008070;Pt4g008080;Pt4g008090;Pt4g008100;Pt4g008110;Pt4g008120;Pt4g008130;Pt4g008140;Pt4g008150;Pt4g008160;Pt4g008170;Pt4g008180;Pt4g008190;Pt4g008200;Pt4g008210;Pt4g008220;Pt4g010590;Pt4g010600;Pt4g010610;Pt4g010620
ONT.14905.1	PtUn007390;PtUn007400;PtUn007410;PtUn007420;PtUn007430;PtUn007440;PtUn007450;PtUn007460;PtUn007470
ONT.9723.2	ONT.8851;Pt5g022670;Pt5g022680;Pt5g022690;Pt5g022700;Pt5g022710;Pt5g022720;Pt5g022730;Pt5g022740
ONT.13196.2	ONT.12751;ONT.13198;Pt8g007450;Pt8g007460;Pt8g007470;Pt8g007480;Pt8g007490;Pt8g007500;Pt8g007510;Pt8g007520;Pt8g007530;Pt8g007540;Pt8g007550;Pt8g007560;Pt8g007570;Pt8g007580;Pt8g007600;Pt8g007610;Pt8g007620;Pt8g007630;Pt8g007640;Pt8g007650;Pt8g007660;Pt8g007670;Pt8g007680;Pt8g007690;Pt8g007700;Pt8g007710;Pt8g007720
ONT.7761.1	ONT.6976;Pt4g013150;Pt4g013160;Pt4g013170;Pt4g013180;Pt4g013190;Pt4g013200;Pt4g013210;Pt4g013220;Pt4g013230;Pt4g013240;Pt4g013250;Pt4g013260;Pt4g013270;Pt4g013280;Pt4g013290;Pt4g013300;Pt4g013310;Pt4g013320;Pt4g013330;Pt4g013340;Pt4g013350
ONT.13754.3	Pt9g012470;Pt9g012480
ONT.15973.1	ONT.15234;PtUn021080;PtUn021090;PtUn021110;PtUn021120
ONT.13016.5	Pt8g001750;Pt8g001760;Pt8g001770;Pt8g001780;Pt8g001790;Pt8g001800;Pt8g001810;Pt8g001820;Pt8g001830;Pt8g001840;Pt8g001860;Pt8g001870;Pt8g001880;Pt8g001890;Pt8g001900;Pt8g001910;Pt8g001920;Pt8g001930;Pt8g001940;Pt8g001950;Pt8g001960;Pt8g001970;Pt8g001980;Pt8g001990;Pt8g002000;Pt8g002010
ONT.15741.1	ONT.15740;PtUn009420;PtUn009430;PtUn009440;PtUn009450;PtUn009460
ONT.1202.5	Pt1g009850;Pt1g009860;Pt1g009870;Pt1g009890;Pt1g009900
ONT.10447.3	Pt6g017590;Pt6g017600;Pt6g017620;Pt6g017630;Pt6g017640
ONT.8884.2	ONT.9756;Pt5g020110;Pt5g023550;Pt5g023560;Pt5g023570;Pt5g023580;Pt5g023590;Pt5g023600;Pt5g023610;Pt5g023620;Pt5g023630;Pt5g023640;Pt5g023650;Pt5g023660;Pt5g023670;Pt5g023680
ONT.15272.1	ONT.15271;PtUn005020;PtUn007440;PtUn023490;PtUn023500;PtUn023510;PtUn023520;PtUn023530;PtUn023540;PtUn023550;PtUn023560;PtUn023570;PtUn023580;PtUn023590;PtUn023600
ONT.15186.1	ONT.15184;ONT.15187;ONT.15944;PtUn018670;PtUn018680;PtUn018690;PtUn018700;PtUn018710;PtUn018720;PtUn018730;PtUn018740;PtUn018750
ONT.8776.6	ONT.9661;ONT.9662;Pt5g019730;Pt5g019740;Pt5g019750;Pt5g019780;Pt5g019790;Pt5g019800
ONT.11233.2	ONT.11230;ONT.11232;ONT.11874;ONT.11875;Pt1g016100;Pt1g020270;Pt5g014570;Pt7g001430;Pt7g001440;Pt7g001450;Pt7g001460;Pt7g001470;Pt7g001480;Pt7g002030;Pt7g002040;Pt7g002050;Pt7g002060;Pt7g002070;Pt7g002080;Pt7g002090;Pt7g002100;Pt7g002110;Pt9g011130;Pt9g014330;PtUn005020;PtUn033080
ONT.6441.4	ONT.5052;ONT.5053;ONT.5054;ONT.6446;Pt3g040050;Pt3g040060;Pt3g040070;Pt3g040080;Pt3g040090;Pt3g040100;Pt3g040110;Pt3g040120;Pt3g040130;Pt3g040140;Pt3g040150;Pt3g040160;Pt3g040170;Pt3g040180;Pt3g040190;Pt3g040200;Pt3g040210;Pt3g040220;Pt3g040230;Pt3g040240;Pt3g040250;Pt3g040260;PtUn000280
ONT.5539.1	ONT.5546;Pt3g011540;Pt3g011550;Pt3g011560;Pt3g011570;Pt3g011580;Pt3g011590;Pt3g011600;Pt3g011610;Pt3g011620;Pt3g011630;Pt3g011640;Pt3g011650;Pt3g011660;Pt3g011670;Pt3g011680;Pt3g011690;Pt3g011700;Pt3g011710;Pt3g011720;Pt3g011730;Pt3g011740
ONT.574.1	ONT.1382;ONT.571;Pt1g017270;Pt1g017280;Pt1g017290;Pt1g017300;Pt1g017310;Pt1g017320;Pt1g017330;Pt1g017340;Pt1g017350;Pt1g017360;Pt1g017370;Pt1g017380;Pt1g017390;Pt1g017400;Pt1g017410;Pt1g017420;Pt1g017430;Pt1g017440;Pt1g017450;Pt1g017460;Pt1g017470;Pt1g017480;Pt1g017490;Pt1g017500;Pt1g017510;Pt1g017520;Pt1g017530;Pt1g017540;Pt1g017550;Pt1g017560;Pt1g017570;Pt1g017580
ONT.10436.3	Pt6g017890;Pt6g017900;Pt6g017910;Pt6g017920;Pt6g017930;Pt6g017940;Pt6g017950;Pt6g017960;Pt6g017970;Pt6g017980;Pt6g017990;Pt6g018000;Pt6g018010
ONT.8776.5	ONT.9661;ONT.9662;Pt5g019720;Pt5g019730;Pt5g019740;Pt5g019750;Pt5g019780;Pt5g019790;Pt5g019800
ONT.15975.1	ONT.15236;ONT.15237;ONT.15976;PtUn021120;PtUn021130;PtUn021140;PtUn021150;PtUn021160;PtUn021170;PtUn021180;PtUn021190;PtUn021200;PtUn021210;PtUn021220;PtUn021230
ONT.4372.1	ONT.5802;Pt3g020130;Pt3g020140;Pt3g020150;Pt3g020160;Pt3g020170
ONT.10177.4	ONT.10175;ONT.10886;Pt6g010010;Pt6g010020;Pt6g010030;Pt6g010040;Pt6g010050;Pt6g010060;Pt6g010070;Pt6g010080;Pt6g010100;Pt6g010110;Pt6g010120;Pt6g010130;Pt6g010140;Pt6g010150;Pt6g010160;Pt6g010170;Pt6g010180;Pt6g010190;Pt6g010200;Pt6g010210;Pt6g010220;Pt6g010230;Pt6g010240;Pt6g010250;Pt6g010260;Pt6g010270
ONT.11866.2	Pt2g021140;Pt5g020110;Pt7g001160;Pt7g001170;Pt7g001180;Pt7g001190;Pt7g001200;Pt7g001210;Pt7g001220;Pt7g001230;Pt7g001240;Pt7g001250;Pt7g001260;Pt7g001270;Pt7g001280;Pt7g001290;Pt7g001300;Pt7g001310;Pt7g001320;Pt7g001330;Pt7g001340;Pt7g001350;Pt7g001360;Pt7g021580
ONT.1155.1	Pt1g008530;Pt1g008540;Pt1g008550;Pt1g008560;Pt1g008570;Pt1g008580;Pt1g008590;Pt1g008600
ONT.3304.1	ONT.3302;Pt2g020140;Pt2g020150;Pt2g020160;Pt2g020170;Pt2g020180;Pt2g020190;Pt2g020200;Pt2g020210;Pt2g020220;Pt2g020230;Pt2g020240;Pt2g020250;Pt2g020260;Pt2g020270;Pt2g020280;Pt2g020290;Pt2g020300;Pt2g020310;Pt2g020320;Pt2g020330;Pt2g020340
ONT.13018.6	Pt8g001810;Pt8g001820;Pt8g001830;Pt8g001840;Pt8g001850;Pt8g001860;Pt8g001870;Pt8g001880;Pt8g001890;Pt8g001900;Pt8g001920;Pt8g001930;Pt8g001940;Pt8g001950;Pt8g001960;Pt8g001970;Pt8g001980;Pt8g001990;Pt8g002000;Pt8g002010;Pt8g002020;Pt8g002030;Pt8g002040;Pt8g002050;Pt8g002060;Pt8g002070;Pt8g002080;Pt8g002090
ONT.12787.3	ONT.12786;Pt8g008360;Pt8g008370;Pt8g008380;Pt8g008390;Pt8g008400;Pt8g008410;Pt8g008420;Pt8g008430;Pt8g008440;Pt8g008450;Pt8g008460;Pt8g008470;Pt8g008480;Pt8g008490;Pt8g008500;Pt8g008510;Pt8g008520;Pt8g008530;Pt8g008540;Pt8g008550;Pt8g008560;Pt8g008570;Pt8g008580;Pt8g008590;Pt8g008600;Pt8g008610;Pt8g008620
ONT.7837.1	ONT.12721;Pt1g016100;Pt4g015630;Pt4g015640;Pt4g015650;Pt4g015660;Pt4g015670;Pt4g015680;Pt4g015690;Pt4g015700;Pt4g015710;Pt9g011130;PtUn005020;PtUn021470
ONT.15401.1	ONT.15400;ONT.15404;PtUn032710;PtUn032720;PtUn032730;PtUn032740;PtUn032750;PtUn032760;PtUn032770;PtUn032780;PtUn032790;PtUn032800;PtUn032820;PtUn032830;PtUn032840;PtUn032850
ONT.2019.1	ONT.3038;ONT.3039;Pt2g011490;Pt2g011500;Pt2g011510;Pt2g011520;Pt2g011530;Pt2g011540;Pt2g011550
ONT.9735.4	ONT.8856;ONT.8858;ONT.8859;ONT.8860;ONT.8863;ONT.8864;ONT.8866;ONT.9734;Pt4g010570;Pt5g023250;Pt5g023260;Pt5g023270;Pt5g023280;Pt5g023290;Pt5g023300;Pt5g023310;Pt5g023320;Pt5g023330;Pt5g023350;Pt5g023370;Pt5g023380;Pt5g023390;Pt5g023400
ONT.4565.1	ONT.5952;Pt3g028010;Pt3g028030;Pt3g028040;Pt3g028050;Pt3g028060
ONT.2189.4	Pt2g017230;Pt2g017240;Pt2g017250;Pt2g017260;Pt2g017270;Pt2g017280;Pt2g017290;Pt2g017300;Pt2g017320;Pt2g017330;Pt2g017340;Pt2g017350;Pt2g017360;Pt2g017370;Pt2g017380;Pt2g017390;Pt2g017400;Pt2g017410
ONT.3729.1	ONT.11293;ONT.15383;ONT.3051;ONT.3728;ONT.3731;ONT.3732;ONT.4296;ONT.5137;ONT.5144;Pt1g009030;Pt1g011170;Pt3g000650;Pt3g000660;Pt3g000670;Pt3g000680;Pt3g000690;Pt3g000700;Pt3g000710;Pt3g000720;Pt3g000730;Pt3g000740;Pt3g000750;Pt3g000760;Pt3g000770;Pt3g000780;Pt3g000790;Pt3g000800;Pt3g000810;Pt3g000820;Pt3g000830;Pt3g000840;Pt3g000860;Pt3g000870;Pt3g000880;Pt3g000890;Pt3g000900;Pt3g000910;Pt3g0168…
ONT.11729.7	ONT.11734;ONT.12378;ONT.12381;Pt7g018620;Pt7g018630;Pt7g018640;Pt7g018650;Pt7g018660;Pt7g018670;Pt7g018680;Pt7g018690;Pt7g018700;Pt7g018710;Pt7g018720;Pt7g018730;Pt7g018740;Pt7g018750;Pt7g018760;Pt7g018770;Pt7g018780;Pt7g018790;Pt7g018800;Pt7g018810;Pt7g018820;Pt7g018830
ONT.9871.5	ONT.10576;ONT.9870;Pt4g004860;Pt6g002260;Pt6g002270;Pt6g002280;Pt6g002290;Pt6g002300;Pt6g002310;Pt6g002320;Pt6g002330;Pt6g002340;Pt6g002350;Pt6g002360;Pt6g002370;Pt6g002380;Pt6g002390;Pt6g002400;Pt6g002410;Pt6g002420;Pt6g002430;Pt6g002440;Pt6g002450;Pt6g002460;Pt6g002470;Pt6g002480;Pt6g002490
ONT.4028.3	ONT.4032;Pt3g007400;Pt3g007410;Pt3g007420;Pt3g007430;Pt3g007440;Pt3g007450;Pt3g007460;Pt3g007470;Pt3g007480;Pt3g007490;Pt3g007500;Pt3g007510;Pt3g007520;Pt3g007530;Pt3g007540;Pt3g007550;Pt3g007560;Pt3g007570;Pt3g007580;Pt3g007590;Pt3g007600;Pt3g007610;Pt3g007620;Pt3g007630;Pt3g007640;Pt3g007650
ONT.13018.4	Pt8g001810;Pt8g001820;Pt8g001830;Pt8g001840;Pt8g001850;Pt8g001860;Pt8g001870;Pt8g001880;Pt8g001890;Pt8g001900;Pt8g001920;Pt8g001930;Pt8g001940;Pt8g001950;Pt8g001960;Pt8g001970;Pt8g001980;Pt8g001990;Pt8g002000;Pt8g002010;Pt8g002020;Pt8g002030;Pt8g002040;Pt8g002050;Pt8g002060;Pt8g002070;Pt8g002080;Pt8g002090
ONT.15034.1	ONT.14873;ONT.15822;PtUn012380;PtUn012390;PtUn012400;PtUn012410;PtUn012430;PtUn012440;PtUn012450;PtUn012460;PtUn012470;PtUn012480;PtUn012490;PtUn012500
ONT.14905.3	PtUn007390;PtUn007400;PtUn007410;PtUn007420;PtUn007430;PtUn007440;PtUn007450;PtUn007460;PtUn007470
ONT.15168.4	ONT.15927;Pt4g004860;Pt5g019490;Pt9g013300;PtUn017790;PtUn017800;PtUn017810;PtUn017820
ONT.2066.1	ONT.2064;Pt2g013260;Pt2g013270;Pt2g013280;Pt2g013290;Pt2g013300;Pt2g013310;Pt2g013330;Pt2g013340;Pt2g013350;Pt2g013360;Pt2g013370;Pt2g013380;Pt2g013390;Pt2g013400;Pt2g013410;Pt2g013420
ONT.548.1	ONT.1352;ONT.1364;ONT.555;Pt1g015370;Pt1g015380;Pt1g015390;Pt1g015400;Pt1g015410;Pt1g015420;Pt1g015430;Pt1g015440;Pt1g015450;Pt1g015460;Pt1g015470;Pt1g015480;Pt1g015500;Pt1g015510;Pt1g015520;Pt1g015530;Pt1g015540;Pt1g015550;Pt1g015560;Pt1g015570;Pt1g015580;Pt1g015590;Pt1g015600;Pt1g015610;Pt1g015620;Pt1g015630;Pt1g015640;Pt1g015650
ONT.15065.6	ONT.15063;PtUn013550;PtUn013560;PtUn013570;PtUn013580;PtUn013590;PtUn013600;PtUn013610;PtUn013620;PtUn013630;PtUn013640;PtUn013650;PtUn013660;PtUn013670;PtUn013680
ONT.5628.1	Pt3g014330;Pt3g014340;Pt3g014350;Pt3g014360;Pt3g014370;Pt3g014380;Pt3g014390;Pt3g014400;Pt3g014410;Pt3g014420;Pt3g014430;Pt3g014440;Pt3g014450;Pt3g014460;Pt3g014470
ONT.12449.1	Pt7g020590;Pt7g020600;Pt7g020610;Pt7g020620;Pt7g020630;Pt7g020640;Pt7g020650;Pt7g020660;Pt7g020670;Pt7g020680;Pt7g020690;Pt7g020700;Pt7g020710;Pt7g020720;Pt7g020730;Pt7g020740;Pt7g020750;Pt7g020760;Pt7g020770;Pt7g020780;Pt7g020790;Pt7g020800;Pt7g020810;Pt7g020820;Pt7g020830;Pt7g020840;Pt7g020850;Pt7g020860;Pt7g020870
ONT.1454.4	ONT.1453;ONT.1455;Pt1g018400;Pt1g018410;Pt1g018420;Pt1g018430;Pt1g018440;Pt1g018450;Pt1g018460;Pt1g018470;Pt1g018480;Pt1g018490;Pt1g018500;Pt1g018510;Pt1g018520;Pt1g018530;Pt1g018540;Pt1g018550;Pt1g018560;Pt1g018570;Pt1g018580;Pt1g018590;Pt1g018600;Pt1g018610;Pt1g018620
ONT.7403.1	ONT.6605;Pt4g002580;Pt4g002590;Pt4g002600;Pt4g002610;Pt4g002620;Pt4g002630;Pt4g002640;Pt4g002650;Pt4g002660;Pt4g002670;Pt4g002680;Pt4g002690;Pt4g002700;Pt4g002710;Pt4g002720;Pt4g002730;Pt4g002740;Pt4g002750;Pt4g002760;Pt4g002770;Pt4g002780;Pt4g002790;Pt4g002800;Pt4g002810;Pt4g002820;Pt4g002830;Pt4g002840;Pt4g002850
ONT.3019.1	ONT.2006;ONT.3018;ONT.3020;Pt2g010880;Pt2g010890
ONT.15717.2	ONT.15714;ONT.15715;PtUn008510;PtUn008520;PtUn008530;PtUn008540;PtUn008550;PtUn008560;PtUn008570
ONT.14692.1	PtUn000130;PtUn000140;PtUn000150;PtUn000160;PtUn000170;PtUn000180;PtUn000190;PtUn000200;PtUn000210;PtUn000220;PtUn000230;PtUn000240;PtUn000250;PtUn000260;PtUn000270;PtUn000280;PtUn000290;PtUn000300
ONT.14600.1	ONT.13952;ONT.14602;Pt9g019570;Pt9g019580;Pt9g019590;Pt9g019600;Pt9g019610;Pt9g019620;Pt9g019630;Pt9g019640;Pt9g019650;Pt9g019660;Pt9g019670;Pt9g019680;Pt9g019690;Pt9g019700;Pt9g019710;Pt9g019720;Pt9g019730;Pt9g019740;Pt9g019750;Pt9g019760;Pt9g019770;Pt9g019780;Pt9g019790;Pt9g019810;Pt9g019820;Pt9g019830;Pt9g019840;Pt9g019860
ONT.1213.2	ONT.1214;Pt1g008950;Pt1g009680;Pt1g009690;Pt1g009700;Pt1g009710;Pt1g010160;Pt1g010170;Pt1g010180
ONT.5946.2	ONT.5944;Pt3g025820;Pt3g025830;Pt3g025840;Pt3g025850;Pt3g025860;Pt3g025870;Pt3g025880;Pt3g025890;Pt3g025900;Pt3g025910;Pt3g025920;Pt3g025930;Pt3g025940;Pt3g025950;Pt3g025960;Pt3g025970
ONT.9770.1	ONT.9771;Pt5g024380;Pt5g024390;Pt5g024400;Pt5g024410;Pt5g024420;Pt5g024430;Pt5g024440;Pt5g024450;Pt5g024460;Pt5g024470;Pt7g004250;PtUn005020;PtUn007440
ONT.11436.10	ONT.11431;ONT.11435;ONT.11440;Pt7g010510;Pt7g010520;Pt7g010530;Pt7g010540;Pt7g010550;Pt7g010560;Pt7g010570;Pt7g010580;Pt7g010590;Pt7g010600;Pt7g010620;Pt7g010630;Pt7g010640;Pt7g010650;Pt7g010660;Pt7g010680;Pt7g010690;Pt7g010700;Pt7g010710;Pt7g010720;Pt7g010730;Pt7g010740;Pt7g010750;Pt7g010760;Pt7g010770;Pt7g010780;Pt7g010790;Pt7g010800;Pt7g010810;Pt7g010820
ONT.13045.5	ONT.12584;Pt8g002730;Pt8g002740;Pt8g002750;Pt8g002760;Pt8g002770;Pt8g002780;Pt8g002790;Pt8g002800;Pt8g002810;Pt8g002820;Pt8g002830;Pt8g002840;Pt8g002850;Pt8g002860;Pt8g002870;Pt8g002880;Pt8g002890;Pt8g002900;Pt8g002910;Pt8g002920;Pt8g002930;Pt8g002940;Pt8g002950;Pt8g002960;Pt8g002970;Pt8g002980
ONT.11123.6	Pt6g017060;Pt6g017070;Pt6g017080;Pt6g017090;Pt6g017100;Pt6g017120;Pt6g017130;Pt6g017140;Pt6g017150;Pt6g017160;Pt6g017170;Pt6g017180;Pt6g017190
ONT.1340.2	ONT.1339;Pt1g014720;Pt1g014730;Pt1g014740;Pt1g014750;Pt1g014760;Pt1g014770;Pt1g014780;Pt1g014790;Pt1g014800;Pt1g014810;Pt1g014820;Pt1g014830;Pt1g014840;Pt1g014850;Pt1g014860;Pt1g014870;Pt1g014880;Pt1g014890;Pt1g014900;Pt1g014910;Pt1g014920;Pt1g014930;Pt1g014940;Pt1g014950
ONT.14905.2	PtUn007390;PtUn007400;PtUn007410;PtUn007420;PtUn007430;PtUn007440;PtUn007450;PtUn007460;PtUn007470
ONT.4325.1	ONT.4326;Pt3g018190;Pt3g018200;Pt3g018210;Pt3g018220;Pt3g018230;Pt3g018240;Pt3g018250;Pt3g018260;Pt3g018270
ONT.13820.1	ONT.14476;Pt9g015500;Pt9g015510;Pt9g015520;Pt9g015530;Pt9g015540;Pt9g015550;Pt9g015560;Pt9g015580;Pt9g015590;Pt9g015600;Pt9g015620;Pt9g015630;Pt9g015640
ONT.8882.1	ONT.9751;Pt5g023000;Pt5g023010;Pt5g023020;Pt5g023030;Pt5g023040;Pt5g023050;Pt5g023060;Pt5g023070;Pt5g023540;Pt5g023550;Pt5g023560;Pt5g023570;Pt5g023580;Pt5g023590;Pt5g026200
ONT.11977.2	ONT.11334;Pt7g005920;Pt7g005930;Pt7g005940;Pt7g005950;Pt7g005960;Pt7g005970;Pt7g005980;Pt7g005990;Pt7g006000;Pt7g006010;Pt7g006020;Pt7g006030
ONT.15700.5	PtUn007780;PtUn007790;PtUn007800;PtUn007810;PtUn007820;PtUn007840;PtUn007850;PtUn007860
ONT.8867.1	ONT.8863;ONT.8864;ONT.8866;ONT.8868;ONT.8869;ONT.8871;ONT.9743;Pt5g023240;Pt5g023250;Pt5g023260;Pt5g023270;Pt5g023280;Pt5g023290;Pt5g023300;Pt5g023310;Pt5g023320;Pt5g023330;Pt5g023340
ONT.7168.1	ONT.7170;Pt4g019270;Pt4g019280;Pt4g019290;Pt4g019300;Pt4g019310;Pt4g019320;Pt4g019330;Pt4g019340;Pt4g019350;Pt4g019360;Pt4g019370;Pt4g019380;Pt4g019390;Pt4g019400;Pt4g019410;Pt4g019420;Pt4g019430;Pt4g019440;Pt4g019450;Pt4g019460;Pt4g019470;Pt4g019480;Pt4g019490;Pt4g019500;Pt4g019510;Pt4g019520
ONT.7051.1	Pt4g015710;Pt4g015720;Pt4g015730;Pt4g015740;Pt4g015750
ONT.6807.2	ONT.6812;Pt4g007990;Pt4g008000;Pt4g008010;Pt4g009270;Pt4g009280;Pt4g009290;Pt4g009300;Pt4g009310;Pt4g009320;Pt4g009330;Pt4g009340;Pt4g009350;Pt4g009360;Pt4g009370;Pt4g009380;Pt4g009390;Pt4g009400;Pt4g009410;Pt4g009420;Pt4g009430;Pt4g009440;Pt4g009450;Pt4g009460;Pt4g009470
ONT.14477.1	ONT.14476;Pt9g015420;Pt9g015430;Pt9g015440;Pt9g015450;Pt9g015460;Pt9g015470;Pt9g015480;Pt9g015490;Pt9g015500;Pt9g015510;Pt9g015520;Pt9g015530;Pt9g015540;Pt9g015550;Pt9g015560
ONT.15908.1	ONT.15907;PtUn017040;PtUn017050;PtUn017060
ONT.1526.1	ONT.1525;ONT.732;Pt1g022060;Pt1g022070;Pt1g022080;Pt1g022090;Pt1g022100;Pt1g022110;Pt1g022120;Pt1g022130;Pt1g022140;Pt1g022150;Pt1g022160;Pt1g022170;Pt1g022180;Pt1g022190;Pt1g022200;Pt1g022210;Pt1g022220;Pt1g022230;Pt1g022240;Pt1g022250;Pt1g022260;Pt1g022270;Pt1g022280;Pt1g022290
ONT.6682.1	ONT.6684;ONT.7487;Pt4g006740;Pt4g006750;Pt4g006760;Pt4g006770;Pt4g006780;Pt4g006790;Pt4g006800;Pt4g006810;Pt4g006820;Pt4g006830;Pt4g006840;Pt4g006850;Pt4g006860;Pt4g006870;Pt4g006890;Pt4g006900;Pt4g006910;Pt4g006920;Pt4g006930;Pt4g006940;Pt4g006950;Pt4g006960;Pt4g006970;Pt4g006980;Pt4g006990;Pt4g007000;Pt4g007010;Pt4g007020;Pt4g007030;Pt4g007040
ONT.5647.1	ONT.4210;ONT.5645;ONT.5648;Pt3g015080;Pt3g015090;Pt3g015100;Pt3g015110;Pt3g015120;Pt3g015140;Pt3g015150;Pt3g015160;Pt6g016390;Pt6g018870;Pt9g010810;Pt9g011050;Pt9g015070;Pt9g019480;PtUn004620;PtUn012200;PtUn022410;PtUn030230;PtUn034270
ONT.522.70	ONT.1339;ONT.9983;Pt1g000780;Pt1g002410;Pt1g014720;Pt1g014730;Pt1g014740;Pt1g014750;Pt1g014760;Pt1g014770;Pt1g014780;Pt1g014790;Pt1g014800;Pt1g014810;Pt1g014820;Pt1g014830;Pt1g014840;Pt1g014850;Pt1g014860;Pt1g014870;Pt1g014880;Pt1g014890;Pt1g014900;Pt1g014910;Pt1g014920;Pt1g014930;Pt1g014940;Pt1g014950;Pt1g014960;Pt1g020250;Pt2g011670;Pt3g007410;Pt5g009480;Pt5g011980;Pt5g017510;Pt6g004070;Pt6g010…
ONT.7301.4	ONT.6491;ONT.7304;Pt4g002300;Pt4g002310;Pt4g002320;Pt4g002330;Pt4g002340;Pt4g002350;Pt4g002360;Pt4g002370;Pt4g002380;Pt4g002390;Pt4g002400;Pt4g002410;Pt4g002420;Pt4g002430;Pt4g002440;Pt4g002450;Pt4g002460;Pt4g002470;Pt4g002480;Pt4g002490;Pt4g002500;Pt4g002510;Pt4g002520;Pt4g002530;Pt4g002540;Pt4g002550
ONT.16002.3	ONT.15255;ONT.15256;PtUn022520;PtUn022530;PtUn022540;PtUn022550
ONT.6739.1	Pt4g005310;Pt4g005320;Pt4g005330;Pt4g005340;Pt4g005350;Pt4g005360;Pt4g005370;Pt4g005380;Pt4g005390;Pt4g005400;Pt4g005410;Pt4g005420;Pt4g005440;Pt4g005450;Pt4g005460;Pt4g005470;Pt4g005480;Pt4g005490;Pt4g005500;Pt4g005510;Pt4g005520;Pt4g005530;Pt4g005540;Pt4g005550;Pt4g005560;Pt4g005570;Pt4g005580;Pt4g005590
ONT.10089.1	ONT.10088;ONT.10786;ONT.10793;ONT.10796;Pt6g007590;Pt6g007600;Pt6g007610;Pt6g007620;Pt6g007630;Pt6g007640;Pt6g007650;Pt6g007660;Pt6g007670;Pt6g007680;Pt6g007690;Pt6g007700;Pt6g007710;Pt6g007720;Pt6g007730;Pt6g007740;Pt6g007750;Pt6g007760;Pt6g007780;Pt6g007790;Pt6g007800;Pt6g007810;Pt6g007820;Pt6g007830;Pt6g007840;Pt6g007850;Pt6g007860;Pt6g007870;Pt6g007880;Pt6g007890;Pt6g007900;Pt6g007910
ONT.2022.2	Pt2g011420;Pt2g011430;Pt2g011450;Pt2g011460;Pt2g011920;Pt2g011930;Pt2g011940;Pt2g011950;Pt2g011960;Pt2g011970;Pt2g011980;Pt2g011990
ONT.522.71	ONT.1339;ONT.2941;ONT.9983;Pt1g002410;Pt1g014720;Pt1g014730;Pt1g014740;Pt1g014750;Pt1g014760;Pt1g014770;Pt1g014780;Pt1g014790;Pt1g014800;Pt1g014810;Pt1g014820;Pt1g014830;Pt1g014840;Pt1g014850;Pt1g014860;Pt1g014870;Pt1g014880;Pt1g014890;Pt1g014900;Pt1g014910;Pt1g014920;Pt1g014930;Pt1g014940;Pt1g014950;Pt1g014960;Pt2g027670;Pt3g006040;Pt3g007410;Pt3g016140;Pt3g033080;Pt4g009130;Pt4g009630;Pt5g01198…
ONT.7919.1	ONT.7114;ONT.7918;ONT.7920;Pt4g017180;Pt4g017190;Pt4g017200;Pt4g017210;Pt4g017220;Pt4g017230;Pt4g017240;Pt4g017250;Pt4g017260;Pt4g017270;Pt4g017280;Pt4g017300;Pt4g017310;Pt4g017320
ONT.1128.1	ONT.295;ONT.300;Pt1g007880;Pt1g007890;Pt1g007900;Pt1g007910;Pt1g007920;Pt1g007930;Pt1g007940;Pt1g007950;Pt1g007960;Pt1g007970;Pt1g007980;Pt1g007990;Pt1g008000;Pt1g008010;Pt1g008020;Pt1g008030
ONT.15399.1	ONT.15400;ONT.15404;Pt3g035000;PtUn032680;PtUn032690;PtUn032700;PtUn032710;PtUn032720;PtUn032730;PtUn032740;PtUn032750;PtUn032760;PtUn032770;PtUn032780;PtUn032790;PtUn032800
ONT.3278.2	ONT.3277;ONT.3281;Pt2g019650;Pt2g019660;Pt2g019670;Pt2g019680;Pt2g019690;Pt2g019700;Pt2g019710;Pt2g019720;Pt2g019730;Pt2g019740;Pt2g019750;Pt2g019760;Pt2g019770;Pt2g019780;Pt2g019790;Pt2g019800;Pt2g019810;Pt2g019820;Pt2g019830;Pt2g019840;Pt2g019850;Pt2g019860
ONT.16002.1	ONT.15255;ONT.15256;PtUn022520;PtUn022530;PtUn022540;PtUn022550
ONT.4064.2	ONT.4059;ONT.4063;ONT.5475;Pt3g006300;Pt3g006310;Pt3g006320;Pt3g006330;Pt3g006340;Pt3g006350;Pt3g006360;Pt3g006370;Pt3g006380;Pt3g006390;Pt3g006400;Pt3g006410;Pt3g006420;Pt3g006430;Pt3g006440;Pt3g006450;Pt3g006460;Pt3g006470;Pt3g006480;Pt3g006490;Pt3g006500;Pt3g006510;Pt3g006520;Pt3g006530;Pt4g018840;Pt4g020800;Pt8g006060;Pt9g011230;PtUn012190;PtUn028540;PtUn035550
ONT.11977.5	ONT.11334;Pt7g005920;Pt7g005930;Pt7g005940;Pt7g005950;Pt7g005960;Pt7g005970;Pt7g005980;Pt7g005990;Pt7g006000;Pt7g006010;Pt7g006020;Pt7g006030
ONT.12840.1	ONT.12838;Pt8g009850;Pt8g009860;Pt8g009870;Pt8g009880;Pt8g009890;Pt8g009900;Pt8g009910;Pt8g009920;Pt8g009930;Pt8g009940;Pt8g009950;Pt8g009960;Pt8g009970;Pt8g009980;Pt8g009990;Pt8g010000;Pt8g010010;Pt8g010020;Pt8g010030;Pt8g010040;Pt8g010050;Pt8g010060;Pt8g010070;Pt8g010080;Pt8g010090;Pt8g010100;Pt8g010110;Pt8g010120
ONT.3093.1	Pt2g013570;Pt2g013580;Pt2g013590;Pt2g013600;Pt2g013610;Pt2g013620;Pt2g013630;Pt2g013640;Pt2g013650;Pt2g013660;Pt2g013670;Pt2g014080;Pt2g014090;Pt2g014100;Pt2g014110;Pt2g014120
ONT.15182.1	ONT.15941;PtUn018390;PtUn018400;PtUn018410;PtUn018420;PtUn018430;PtUn018440;PtUn018450;PtUn018460;PtUn018470;PtUn018480;PtUn018490;PtUn018500;PtUn018510;PtUn018520;PtUn018530;PtUn018540;PtUn018550
ONT.11187.1	Pt6g019610;Pt6g019620;Pt6g019630;Pt6g019640;Pt6g019650;Pt6g019660
ONT.15093.2	PtUn014480;PtUn014490;PtUn014500;PtUn014510;PtUn014520;PtUn014530;PtUn014540;PtUn014550;PtUn014560;PtUn027030
ONT.10944.1	ONT.10248;ONT.10947;Pt6g011570;Pt6g011580;Pt6g011590;Pt6g011600;Pt6g011610;Pt6g011620;Pt6g011630;Pt6g011640;Pt6g011650;Pt6g011660;Pt6g011670;Pt6g011680;Pt6g011690;Pt6g011700;Pt6g011710;Pt6g011720;Pt6g011730;Pt6g011740;Pt6g011750;Pt6g011760;Pt6g011770;Pt6g011780;Pt6g011790;Pt6g011800;Pt6g011810;Pt6g011820
ONT.957.3	Pt1g005060;Pt1g005070;Pt1g005080;Pt1g005090;Pt1g005100;Pt1g005110;Pt1g005120;Pt1g005130;Pt1g005140;Pt1g005150;Pt1g005160;Pt1g005170;Pt1g005180;Pt1g005190;Pt1g005200;Pt1g005210;Pt1g005220;Pt1g005230;Pt1g005240;Pt1g005250;Pt1g005260;Pt1g005270;Pt1g005280;Pt1g005290;Pt1g005300;Pt1g005310;Pt1g005320;Pt1g005330;Pt1g005340
ONT.14283.1	ONT.13631;ONT.14282;Pt9g007440;Pt9g007450;Pt9g007460;Pt9g007470;Pt9g007480;Pt9g007490;Pt9g007500;Pt9g007510;Pt9g007520;Pt9g007530;Pt9g007540;Pt9g007550;Pt9g007560;Pt9g007570;Pt9g007580;Pt9g007590;Pt9g007600;Pt9g007610;Pt9g007620;Pt9g007630;Pt9g007640;Pt9g007650
ONT.13016.1	Pt8g001750;Pt8g001760;Pt8g001770;Pt8g001780;Pt8g001790;Pt8g001800;Pt8g001810;Pt8g001820;Pt8g001830;Pt8g001840;Pt8g001860;Pt8g001870;Pt8g001880;Pt8g001890;Pt8g001900;Pt8g001910;Pt8g001920;Pt8g001930;Pt8g001940;Pt8g001950;Pt8g001960;Pt8g001970;Pt8g001980;Pt8g001990;Pt8g002000;Pt8g002010
ONT.457.4	ONT.1292;ONT.455;Pt1g012840;Pt1g012850;Pt1g012860;Pt1g012870;Pt1g012880;Pt1g012890;Pt1g012900;Pt7g006410
ONT.13242.1	ONT.12805;Pt8g008820;Pt8g008830;Pt8g008840;Pt8g008850;Pt8g008860;Pt8g008870;Pt8g008880;Pt8g008890;Pt8g008900;Pt8g008910;Pt8g008920;Pt8g008930;Pt8g008940;Pt8g008950;Pt8g008960;Pt8g008970;Pt8g008980;Pt8g008990;Pt8g009000;Pt8g009010;Pt8g009020;Pt8g009030
ONT.228.1	ONT.234;Pt1g002810;Pt1g002820;Pt1g002830;Pt1g002840;Pt1g002850;Pt1g002860;Pt1g002870;Pt1g002880;Pt1g002890;Pt1g002900;Pt1g002910;Pt1g002920;Pt1g002930;Pt1g002940;Pt1g002950;Pt1g002960;Pt1g002970;Pt1g002980;Pt1g002990;Pt1g003000;Pt1g003010;Pt1g003020;Pt1g003030;Pt1g003040;Pt1g003050;Pt1g003060
ONT.14466.1	Pt9g013420;Pt9g013430;Pt9g013440;Pt9g013450;Pt9g013460;Pt9g013470;Pt9g013480;Pt9g013490;Pt9g013500;Pt9g013510;Pt9g013520
ONT.13243.1	ONT.12805;ONT.12807;Pt8g008830;Pt8g008840;Pt8g008850;Pt8g008860;Pt8g008870;Pt8g008880;Pt8g008890;Pt8g008900;Pt8g008910;Pt8g008920;Pt8g008930;Pt8g008940;Pt8g008950;Pt8g008960;Pt8g008970;Pt8g008980;Pt8g008990;Pt8g009000;Pt8g009010;Pt8g009020;Pt8g009030
ONT.9144.1	Pt1g015030;Pt5g004270;Pt5g004280;Pt5g004290;Pt5g004300;Pt5g004310;Pt5g004320;Pt5g004330;Pt5g004340;Pt5g004350;Pt5g004360;Pt5g004370;Pt5g004380;Pt5g004390;Pt5g004400;Pt5g004410;Pt5g004420;Pt5g004440;Pt5g004450;Pt5g004460;Pt5g004470;Pt5g004480;Pt5g004490;Pt5g004500;Pt5g004510;Pt5g004520;Pt5g004530;Pt5g004540;Pt5g004550;Pt5g004560
ONT.9682.1	ONT.8811;ONT.9683;Pt5g020920;Pt5g020930;Pt5g020940;Pt5g020950;Pt5g020960;Pt5g020970;Pt5g020980;Pt5g020990;Pt5g021000
ONT.13740.2	Pt9g012130;Pt9g012140;Pt9g012150;Pt9g012160;Pt9g012170;Pt9g012180
ONT.4346.2	ONT.5774;Pt3g018930;Pt3g018940;Pt3g018950;Pt3g018960;Pt3g018970;Pt3g018980;Pt3g018990;Pt3g019000;Pt3g019010
ONT.11502.2	ONT.11496;ONT.11497;ONT.11499;ONT.11505;ONT.12158;Pt7g012310;Pt7g012320;Pt7g012330;Pt7g012340;Pt7g012350;Pt7g012360;Pt7g012370;Pt7g012380;Pt7g012390;Pt7g012400;Pt7g012410;Pt7g012420;Pt7g012430;Pt7g012440;Pt7g012450;Pt7g012460;Pt7g012470;Pt7g012480;Pt7g012490;Pt7g012500;Pt7g012510;Pt7g012520;Pt7g012800;Pt7g012810
ONT.4600.1	Pt3g026890;Pt3g026900;Pt3g026910;Pt3g026920;Pt3g026930;Pt3g026940;Pt3g026950;Pt3g026960;Pt3g026970;Pt3g026980;Pt3g026990;Pt3g027000;Pt3g027010;Pt3g027020;Pt3g027030;Pt3g027040;Pt3g027050;Pt3g027060;Pt3g027070;Pt3g027080;Pt3g027090;Pt3g027100;Pt3g027110
ONT.11729.1	ONT.11734;ONT.12378;ONT.12381;Pt7g018620;Pt7g018630;Pt7g018640;Pt7g018650;Pt7g018660;Pt7g018670;Pt7g018680;Pt7g018690;Pt7g018700;Pt7g018710;Pt7g018720;Pt7g018730;Pt7g018740;Pt7g018750;Pt7g018760;Pt7g018770;Pt7g018780;Pt7g018790;Pt7g018800;Pt7g018810;Pt7g018820;Pt7g018830
ONT.10447.1	Pt6g017590;Pt6g017600;Pt6g017620;Pt6g017630;Pt6g017640
ONT.15244.1	PtUn021700;PtUn021710;PtUn021720;PtUn021730;PtUn021740;PtUn021750
ONT.8104.2	ONT.8962;ONT.8963;ONT.8969;Pt5g000110;Pt5g000120;Pt5g000130;Pt5g000140;Pt5g000150;Pt5g000160;Pt5g000170;Pt5g000180;Pt5g000190;Pt5g000210;Pt5g000220;Pt5g000230;Pt5g000240;Pt5g000250;Pt5g000260;Pt5g000270;Pt5g000280;Pt5g000290;Pt5g000300;Pt5g000310;Pt5g000320;Pt5g000330;Pt5g000340;Pt5g000350;Pt5g000360;Pt5g000370;Pt5g000380
ONT.935.1	ONT.937;ONT.939;Pt1g005730;Pt1g005740;Pt1g005750;Pt1g005760;Pt1g005770;Pt1g005780;Pt1g005790;Pt1g005800;Pt1g005810;Pt1g005820;Pt1g005830;Pt1g005840;Pt1g005870;Pt1g005880;Pt1g005890;Pt1g005900;Pt1g005910;Pt1g005920;Pt1g005930;Pt1g005940;Pt1g005950
ONT.2935.1	Pt2g008980;Pt2g008990;Pt2g009000;Pt2g009010;Pt2g009020;Pt2g009030;Pt2g009040;Pt2g009050;Pt2g009060;Pt2g009070;Pt2g009080;Pt2g009090;Pt2g009100;Pt2g009110
ONT.8776.4	ONT.9661;ONT.9662;Pt5g019720;Pt5g019730;Pt5g019740;Pt5g019750;Pt5g019780;Pt5g019790;Pt5g019800
ONT.12412.3	ONT.12408;Pt7g019550;Pt7g019560;Pt7g019570;Pt7g019580;Pt7g019590;Pt7g019600;Pt7g019610;Pt7g019620;Pt7g019630;Pt7g019640;Pt7g019650;Pt7g019660;Pt7g019670;Pt7g019680;Pt7g019690;Pt7g019700;Pt7g019710;Pt7g019720;Pt7g019730;Pt7g019740;Pt7g019750;Pt7g019760;Pt7g019770;Pt7g019780;Pt7g019790;Pt7g019800;Pt7g019810
ONT.14717.6	ONT.14718;ONT.15483;PtUn000780;PtUn000790;PtUn000800;PtUn000810;PtUn000820;PtUn000830;PtUn000850;PtUn000860;PtUn000870;PtUn000880;PtUn000890;PtUn000900;PtUn000920
ONT.13829.3	ONT.14487;Pt9g016280;Pt9g016290;Pt9g016300;Pt9g016310;Pt9g016320;Pt9g016330;Pt9g016360;Pt9g016370;Pt9g016380
ONT.5115.4	ONT.14873;ONT.5113;ONT.5116;Pt3g000020;Pt3g000030;Pt3g000040;Pt3g000050;Pt3g000060;Pt3g000070;Pt3g000080;Pt3g000090;Pt3g000100;Pt3g000110;Pt3g000120;Pt3g000130;Pt3g000140
ONT.8764.1	ONT.9653;ONT.9654;Pt4g004860;Pt5g019450;Pt5g019460;Pt5g019470;Pt5g019480;Pt5g019490;Pt5g019500;Pt5g019510;Pt5g019520;Pt5g019530;Pt9g013300
ONT.11729.4	ONT.11734;ONT.12378;ONT.12381;Pt7g018620;Pt7g018630;Pt7g018640;Pt7g018650;Pt7g018660;Pt7g018670;Pt7g018680;Pt7g018690;Pt7g018700;Pt7g018710;Pt7g018720;Pt7g018730;Pt7g018740;Pt7g018750;Pt7g018760;Pt7g018770;Pt7g018780;Pt7g018790;Pt7g018800;Pt7g018810;Pt7g018820;Pt7g018830
ONT.7836.1	Pt4g015640;Pt4g015650;Pt4g015660;Pt4g015670;Pt4g015680;Pt4g015690;Pt4g015700;Pt4g015710
ONT.9496.4	ONT.8623;ONT.8624;ONT.8625;ONT.9500;Pt5g014330;Pt5g014340;Pt5g014350;Pt5g014360;Pt5g014370;Pt5g014380;Pt5g014390;Pt5g014400;Pt5g014410;Pt5g014420;Pt5g014430;Pt5g014440;Pt5g014450;Pt5g014460;Pt5g014470;Pt5g014480;Pt5g014500;Pt5g014510;Pt5g014520;Pt5g014530;Pt5g014540;Pt5g014550;Pt5g014560;Pt5g014570;Pt5g014580;Pt5g014590;Pt5g014600;Pt5g014610;Pt5g014620
ONT.15227.2	PtUn020590;PtUn020600;PtUn020610;PtUn020620;PtUn020630
ONT.4422.5	Pt3g022460;Pt3g022470;Pt3g022480;Pt3g022490;Pt3g022500;Pt3g022510;Pt3g022520;Pt3g022530;Pt3g022540;Pt3g022550;Pt3g022560;Pt3g022580;Pt3g022590;Pt3g022600;Pt3g022610;Pt3g022620;Pt3g022630;Pt3g022640;Pt3g022650;Pt3g022660
ONT.9095.14	ONT.9091;ONT.9097;Pt5g003080;Pt5g003090;Pt5g003100;Pt5g003110;Pt5g003120;Pt5g003130;Pt5g003140;Pt5g003150;Pt5g003160;Pt5g003170;Pt5g003180;Pt5g003190;Pt5g003200;Pt5g003210;Pt5g003230;Pt5g003240;Pt5g003250;Pt5g003260;Pt5g003270;Pt5g003280;Pt5g003290;Pt5g003300;Pt5g003310;Pt5g003320;Pt5g003330;Pt5g003340;Pt5g003350
ONT.10959.3	Pt6g011910;Pt6g011920;Pt6g011930;Pt6g011940;Pt6g011950;Pt6g011960;Pt6g011970;Pt6g011980;Pt6g011990;Pt6g012000;Pt6g012010;Pt6g012020;Pt6g012030;Pt6g012040;Pt6g012050;Pt6g012060;Pt6g012070;Pt6g012080;Pt6g012090;Pt6g012100;Pt6g012110;Pt6g012120
ONT.13694.1	ONT.14340;Pt9g010140;Pt9g010150;Pt9g010160;Pt9g010170;Pt9g010180;Pt9g010190;Pt9g010200;Pt9g010210;Pt9g010220
ONT.522.8	ONT.1339;Pt1g014720;Pt1g014730;Pt1g014740;Pt1g014750;Pt1g014760;Pt1g014770;Pt1g014780;Pt1g014790;Pt1g014800;Pt1g014810;Pt1g014820;Pt1g014830;Pt1g014840;Pt1g014850;Pt1g014860;Pt1g014870;Pt1g014880;Pt1g014890;Pt1g014900;Pt1g014910;Pt1g014920;Pt1g014930;Pt1g014940;Pt1g014950;Pt1g014960;Pt3g006040;Pt4g022000;Pt8g001920
ONT.11339.2	ONT.5102;Pt4g012820;Pt5g018620;Pt5g023960;Pt6g003840;Pt7g005940;Pt7g005950;Pt7g005960;Pt7g005970;Pt7g005980;Pt7g005990;Pt7g006000;Pt7g006010;Pt7g006020;Pt7g006030;Pt7g006040;Pt7g006050;Pt7g006060;Pt7g006070;Pt7g006080;Pt7g006090;Pt7g006100;Pt7g006110;Pt8g012750;PtUn005020;PtUn025630
ONT.326.5	Pt1g008540;Pt1g008550;Pt1g008560;Pt1g008570;Pt1g008580;Pt1g008590;Pt1g008600;Pt1g008610;Pt1g008620;Pt1g008630
ONT.13016.4	Pt8g001750;Pt8g001760;Pt8g001770;Pt8g001780;Pt8g001790;Pt8g001800;Pt8g001810;Pt8g001820;Pt8g001830;Pt8g001840;Pt8g001860;Pt8g001870;Pt8g001880;Pt8g001890;Pt8g001900;Pt8g001910;Pt8g001920;Pt8g001930;Pt8g001940;Pt8g001950;Pt8g001960;Pt8g001970;Pt8g001980;Pt8g001990;Pt8g002000;Pt8g002010
ONT.7051.3	Pt4g015710;Pt4g015720;Pt4g015730;Pt4g015740;Pt4g015750
ONT.10008.3	ONT.10006;Pt6g005130;Pt6g005140;Pt6g005150;Pt6g005160;Pt6g005170;Pt6g005180;Pt6g005190;Pt6g005200;Pt6g005210;Pt6g005220;Pt6g005230;Pt6g005240;Pt6g005250;Pt6g005270;Pt6g005280;Pt6g005290;Pt6g005300;Pt6g005310;Pt6g005320;Pt6g005330;Pt6g005340;Pt6g005350;Pt6g005360;Pt6g005370;Pt6g005380;Pt6g005390;Pt6g005400
ONT.11977.8	ONT.11334;Pt7g005920;Pt7g005930;Pt7g005940;Pt7g005950;Pt7g005960;Pt7g005970;Pt7g005980;Pt7g005990;Pt7g006000;Pt7g006010;Pt7g006020;Pt7g006030
ONT.3355.1	Pt2g021500;Pt2g021510;Pt2g021520;Pt2g021530;Pt2g021540;Pt2g021550;Pt2g021560;Pt2g021570;Pt2g021580;Pt2g021590;Pt2g021600;Pt2g021610;Pt2g021620;Pt2g021630;Pt2g021640;Pt2g021650;Pt2g021660;Pt2g021670;Pt2g021680;Pt2g021690;Pt2g021700;Pt2g021710;Pt2g021720;Pt2g021730;Pt2g021740;Pt9g018620
ONT.14229.3	Pt9g005460;Pt9g005470;Pt9g005480;Pt9g005490;Pt9g005500;Pt9g005510;Pt9g005520;Pt9g005530;Pt9g005540;Pt9g005550;Pt9g005560;Pt9g005570;Pt9g005580;Pt9g005590;Pt9g005600;Pt9g005610;Pt9g005620;Pt9g005630;Pt9g005640;Pt9g005650;Pt9g005660;Pt9g005670;Pt9g005680;Pt9g005690;Pt9g005700;Pt9g005710;Pt9g005720;Pt9g005730;Pt9g005740;Pt9g005750;Pt9g005760;Pt9g005770;Pt9g005780;Pt9g005790
ONT.9735.9	ONT.8858;ONT.8859;ONT.8860;ONT.8863;ONT.8864;ONT.8866;ONT.9734;Pt4g010570;Pt5g023250;Pt5g023260;Pt5g023270;Pt5g023280;Pt5g023290;Pt5g023300;Pt5g023310;Pt5g023320;Pt5g023330;Pt5g023340;Pt5g023350;Pt5g023360;Pt5g023370;Pt5g023380;Pt5g023390;Pt5g023400
ONT.1378.3	ONT.1382;ONT.571;Pt1g017280;Pt1g017290;Pt1g017300;Pt1g017310;Pt1g017320;Pt1g017330;Pt1g017340;Pt1g017350;Pt1g017360;Pt1g017370;Pt1g017380;Pt1g017390;Pt1g017400;Pt1g017410;Pt1g017420;Pt1g017430;Pt1g017440;Pt1g017450;Pt1g017460;Pt1g017470;Pt1g017480;Pt1g017490;Pt1g017500;Pt1g017510;Pt1g017520;Pt1g017530;Pt1g017540;Pt1g017550;Pt1g017560;Pt1g017570;Pt1g017580
ONT.8881.2	ONT.9751;Pt5g023000;Pt5g023010;Pt5g023020;Pt5g023030;Pt5g023040;Pt5g023050;Pt5g023060;Pt5g023070;Pt5g023080;Pt5g023090;Pt5g023100;Pt5g023110;Pt5g023120;Pt5g023540;Pt5g023550;Pt5g023560
ONT.3279.2	ONT.3277;ONT.3281;Pt2g019670;Pt2g019680;Pt2g019690;Pt2g019700;Pt2g019710;Pt2g019720;Pt2g019730;Pt2g019750;Pt2g019760;Pt2g019770;Pt2g019780;Pt2g019790;Pt2g019800;Pt2g019810;Pt2g019820;Pt2g019830;Pt2g019840;Pt2g019850;Pt2g019860;Pt2g019870;Pt2g019880
ONT.14469.1	Pt4g004860;Pt5g019490;Pt9g013230;Pt9g013240;Pt9g013250;Pt9g013260;Pt9g013270;Pt9g013280;Pt9g013290;Pt9g013300;Pt9g013310;Pt9g013320;Pt9g013330;Pt9g013340;Pt9g013350;Pt9g013360;Pt9g013370
ONT.16149.1	ONT.16148;PtUn033570;PtUn033580;PtUn033590;PtUn033600;PtUn033610;PtUn033620;PtUn033630;PtUn033640;PtUn033650;PtUn033660;PtUn033670;PtUn033680;PtUn033690;PtUn033700;PtUn033710;PtUn033720
ONT.10060.2	ONT.10749;Pt6g006510;Pt6g006520;Pt6g006530;Pt6g006540;Pt6g006550;Pt6g006560;Pt6g006570;Pt6g006580;Pt6g006590;Pt6g006600;Pt6g006610;Pt6g006620;Pt6g006630;Pt6g006640;Pt6g006650;Pt6g006660;Pt6g006670;Pt6g006690;Pt6g006700;Pt6g006710;Pt6g006720;Pt6g006730;Pt6g006740;Pt6g006750;Pt6g006760;Pt6g006770;Pt6g006780
ONT.11729.6	ONT.11734;ONT.12378;ONT.12381;Pt7g018620;Pt7g018630;Pt7g018640;Pt7g018650;Pt7g018660;Pt7g018670;Pt7g018680;Pt7g018690;Pt7g018700;Pt7g018710;Pt7g018720;Pt7g018730;Pt7g018740;Pt7g018750;Pt7g018760;Pt7g018770;Pt7g018780;Pt7g018790;Pt7g018800;Pt7g018810;Pt7g018820;Pt7g018830
ONT.5515.2	Pt3g010860;Pt3g010870;Pt3g010880;Pt3g010890;Pt3g010900;Pt3g010910;Pt3g010920;Pt3g010930;Pt3g010940;Pt3g010950;Pt3g010960;Pt3g010970;Pt3g010980;Pt3g010990;Pt3g011000;Pt3g011010;Pt3g011020;Pt3g011030;Pt3g011040;Pt3g011050;Pt3g011060;Pt3g011070;Pt3g011080;Pt3g011090;Pt3g011100;Pt3g011110
ONT.9871.2	ONT.10576;ONT.9870;Pt4g004860;Pt6g002260;Pt6g002270;Pt6g002280;Pt6g002290;Pt6g002300;Pt6g002310;Pt6g002320;Pt6g002330;Pt6g002340;Pt6g002350;Pt6g002360;Pt6g002370;Pt6g002380;Pt6g002390;Pt6g002400;Pt6g002410;Pt6g002420;Pt6g002430;Pt6g002440;Pt6g002450;Pt6g002460;Pt6g002470;Pt6g002480;Pt6g002490
ONT.15750.1	ONT.14956;PtUn009760;PtUn009770;PtUn009780;PtUn009790;PtUn009800;PtUn009810
ONT.7253.1	ONT.8058;ONT.8061;Pt4g022000;Pt4g022010;Pt4g022020;Pt4g022030;Pt4g022040;Pt4g022050;Pt4g022060;Pt4g022070;Pt4g022080;Pt4g022090;Pt4g022100;Pt4g022110;Pt4g022140;Pt4g022150;Pt4g022160;Pt4g022170;Pt4g022180;Pt4g022190;Pt4g022200;Pt4g022210;Pt4g022220;Pt4g022230
ONT.3598.1	ONT.2563;ONT.3594;ONT.3601;ONT.3603;ONT.3605;ONT.3606;Pt2g029560;Pt2g029570;Pt2g029580;Pt2g029590;Pt2g029600;Pt2g029610;Pt2g029620;Pt2g029630;Pt2g029640;Pt2g029650;Pt2g029660;Pt2g029670;Pt2g029680;Pt2g029690;Pt2g029700;Pt2g029720;Pt2g029730;Pt2g029740;Pt2g029750;Pt2g029760;Pt2g029770;Pt2g029780;Pt2g029790;Pt2g029800;Pt2g029810;Pt2g029820;Pt2g029830;Pt2g029840;Pt2g029850
ONT.4028.4	ONT.4032;Pt3g007400;Pt3g007410;Pt3g007420;Pt3g007430;Pt3g007440;Pt3g007450;Pt3g007460;Pt3g007470;Pt3g007480;Pt3g007490;Pt3g007500;Pt3g007510;Pt3g007520;Pt3g007530;Pt3g007540;Pt3g007550;Pt3g007560;Pt3g007570;Pt3g007580;Pt3g007590;Pt3g007600;Pt3g007610;Pt3g007620;Pt3g007630;Pt3g007640;Pt3g007650
ONT.8583.3	Pt5g012230;Pt5g012240;Pt5g012250;Pt5g012260;Pt5g012270;Pt5g012280;Pt5g012290;Pt5g012300;Pt5g012310;Pt5g012320;Pt5g012330;Pt5g012340;Pt5g012350;Pt5g012360;Pt5g012370;Pt5g012380;Pt5g012390;Pt5g012400;Pt5g012410;Pt5g012420;Pt5g012440;Pt5g012450;Pt5g012460;Pt5g012470;Pt5g012480;Pt5g012490;Pt5g012500;Pt5g012510;Pt5g012520;Pt5g012530;Pt5g012540;Pt5g012550;Pt5g012560;Pt5g012570;Pt5g012580;Pt5g012590;Pt5…
ONT.6730.1	ONT.7520;Pt4g005470;Pt4g005480;Pt4g005490;Pt4g005500;Pt4g005510;Pt4g005520;Pt4g005530;Pt4g005540;Pt4g005550;Pt4g005560;Pt4g005570;Pt4g005580;Pt4g005590;Pt4g005600;Pt4g005610;Pt4g005620;Pt4g005630;Pt4g005640;Pt4g005650;Pt4g005660;Pt4g005670;Pt4g005680;Pt4g005690;Pt4g005700;Pt4g005710;Pt4g005720;Pt4g005730;Pt4g005740;Pt4g005750;Pt4g005760;Pt4g005770;Pt4g005780;Pt4g005790;Pt4g005800
ONT.522.5	ONT.1339;Pt1g002410;Pt1g014720;Pt1g014730;Pt1g014740;Pt1g014750;Pt1g014760;Pt1g014770;Pt1g014780;Pt1g014790;Pt1g014800;Pt1g014810;Pt1g014820;Pt1g014830;Pt1g014840;Pt1g014850;Pt1g014860;Pt1g014870;Pt1g014880;Pt1g014890;Pt1g014900;Pt1g014910;Pt1g014920;Pt1g014930;Pt1g014940;Pt1g014950;Pt1g014960;Pt2g011670;Pt2g026150;Pt2g027670;Pt4g009130;Pt5g011980;Pt6g004070;Pt8g001920;Pt8g003980;PtUn020310;PtUn0…
ONT.7943.3	ONT.7129;ONT.7131;ONT.7937;ONT.7938;ONT.7942;Pt4g016550;Pt4g016560;Pt4g016570;Pt4g016580;Pt4g016590;Pt4g016600;Pt4g016610;Pt4g016620;Pt4g016630;Pt4g016640;Pt4g016650;Pt4g016660;Pt4g016670;Pt4g016690;Pt4g016700;Pt4g016710;Pt4g016720;Pt4g016730;Pt4g016740;Pt4g016750;Pt4g016760;Pt4g016770
ONT.5677.2	ONT.4233;ONT.5675;Pt2g017410;Pt3g015340;Pt3g015350;Pt3g015360;Pt3g015370;Pt3g015380;Pt3g015390;Pt3g015400;Pt3g015870;Pt3g015880;Pt3g015890;Pt3g015900;Pt3g015910;Pt3g015920;Pt3g015930;Pt3g015940
ONT.6724.3	ONT.7520;Pt4g005760;Pt4g005770;Pt4g005780;Pt4g005790;Pt4g005800;Pt4g005810;Pt4g005820;Pt4g005830;Pt4g005840;Pt4g005850;Pt4g005860;Pt4g005870;Pt4g005880;Pt4g005890;Pt4g005900;Pt4g005910;Pt4g005930;Pt4g005940;Pt4g005950;Pt4g005960;Pt4g005970;Pt4g005980;Pt4g005990;Pt4g006000;Pt4g006010;Pt4g006020;Pt4g006030;Pt4g006040;Pt4g006050
ONT.3541.1	ONT.2509;ONT.2511;Pt2g025280;Pt2g025290;Pt2g025300;Pt2g025310;Pt2g025320;Pt2g025330;Pt2g025340;Pt2g025350;Pt2g025360;Pt2g025370;Pt2g025380;Pt2g025390;Pt2g025400;Pt2g025410;Pt2g025420;Pt2g025430;Pt2g025440;Pt2g025450;Pt2g025460;Pt2g025470;Pt2g025480;Pt2g025490;Pt2g025500;Pt2g025510;Pt2g025520;Pt2g025530;Pt2g025540;Pt2g025550;Pt2g025560
ONT.13169.2	ONT.12721;ONT.12726;ONT.12728;ONT.9477;Pt1g016100;Pt8g006800;Pt8g006810;Pt8g006820;Pt8g006830;Pt8g006840;Pt8g006850;Pt8g006860;Pt8g006880;Pt8g006890;Pt8g006900;Pt8g006910;Pt8g006920;Pt8g006930;Pt9g011130;PtUn005020
ONT.15244.2	PtUn021700;PtUn021710;PtUn021720;PtUn021730;PtUn021740;PtUn021750
ONT.692.2	ONT.1485;ONT.1489;Pt1g023150;Pt1g023160;Pt1g023170;Pt1g023180;Pt1g023190;Pt1g023200;Pt1g023210;Pt1g023220;Pt1g023230;Pt1g023240;Pt1g023250;Pt1g023260;Pt1g023270;Pt1g023280;Pt1g023290;Pt1g023300;Pt1g023310;Pt1g023320;Pt1g023330;Pt1g023340;Pt1g023350;Pt1g023360;Pt1g023370
ONT.7403.3	ONT.6605;Pt4g002580;Pt4g002590;Pt4g002600;Pt4g002610;Pt4g002620;Pt4g002630;Pt4g002640;Pt4g002650;Pt4g002660;Pt4g002670;Pt4g002680;Pt4g002690;Pt4g002700;Pt4g002710;Pt4g002720;Pt4g002730;Pt4g002740;Pt4g002750;Pt4g002760;Pt4g002770;Pt4g002780;Pt4g002790;Pt4g002800;Pt4g002810;Pt4g002820;Pt4g002830;Pt4g002840;Pt4g002850
ONT.11945.1	ONT.11309;Pt7g004140;Pt7g004150;Pt7g004160;Pt7g004170;Pt7g004180;Pt7g004930
ONT.14818.1	ONT.15586;PtUn004030;PtUn004040;PtUn004050;PtUn004060;PtUn004070;PtUn004080;PtUn004090;PtUn004100;PtUn004110;PtUn004120;PtUn004130;PtUn004140;PtUn004150;PtUn004170;PtUn004180;PtUn004190;PtUn004200
ONT.375.1	ONT.373;ONT.374;ONT.377;Pt1g002360;Pt1g009730;Pt1g009740;Pt1g009750;Pt1g009760;Pt1g009770;Pt1g009780;Pt1g009790;Pt1g009800
ONT.8321.1	Pt5g005230;Pt5g005240;Pt5g005250;Pt5g005260;Pt5g005270;Pt5g005280;Pt5g005290;Pt5g005300;Pt5g005310;Pt5g005320;Pt5g005330;Pt5g005340;Pt5g005350;Pt5g005360;Pt5g005370;Pt5g005380;Pt5g005390;Pt5g005400;Pt5g005410;Pt5g005420;Pt5g005430;Pt5g005440;Pt5g005450;Pt5g005460;Pt5g005470;Pt5g005480;Pt5g005490;Pt5g005500;Pt5g005510;Pt5g005520;Pt5g005530;Pt5g005540;Pt5g005550;Pt5g005560
ONT.14944.1	ONT.15740;PtUn009420;PtUn009430;PtUn009440;PtUn009450;PtUn009460
ONT.13533.4	ONT.14177;ONT.14179;Pt9g003850;Pt9g003860;Pt9g003870;Pt9g003880;Pt9g003890;Pt9g003900;Pt9g003910;Pt9g003920;Pt9g003930;Pt9g003940;Pt9g003960;Pt9g003970;Pt9g003980;Pt9g003990;Pt9g004000;Pt9g004010;Pt9g004020;Pt9g004030;Pt9g004040;Pt9g004050;Pt9g004060;Pt9g004070;Pt9g004080
ONT.389.1	ONT.391;Pt1g010720;Pt1g010730;Pt1g010740;Pt1g010750;Pt1g010760;Pt1g010770;Pt1g010780;Pt1g010790;Pt1g010800;Pt3g019990;Pt9g011010
ONT.15218.2	ONT.15217;ONT.15958;PtUn020160;PtUn020170;PtUn020180;PtUn020190;PtUn020200;PtUn020210;PtUn020220;PtUn020230;PtUn020240
ONT.9590.1	Pt5g017040;Pt5g017050;Pt5g017060;Pt5g017070;Pt5g017080;Pt5g017090;Pt5g017100;Pt5g017110;Pt5g017120;Pt5g017130;Pt5g017140;Pt5g017150;Pt5g017160;Pt5g017190;Pt5g017200;Pt5g017210
ONT.7919.2	ONT.7114;ONT.7918;ONT.7920;Pt4g017180;Pt4g017190;Pt4g017200;Pt4g017210;Pt4g017220;Pt4g017230;Pt4g017240;Pt4g017250;Pt4g017260;Pt4g017270;Pt4g017280;Pt4g017300;Pt4g017310;Pt4g017320
ONT.5692.3	Pt3g016390;Pt3g016400;Pt3g016410;Pt3g016420;Pt3g016430;Pt3g016440;Pt3g016450
ONT.2730.3	ONT.1704;ONT.2731;ONT.2732;Pt2g004130;Pt2g004140;Pt2g004150;Pt2g004160;Pt2g004170;Pt2g004180;Pt2g004190;Pt2g004200;Pt2g004210;Pt2g004220;Pt2g004230;Pt2g004240;Pt2g004250;Pt2g004260;Pt2g004270
ONT.7037.1	ONT.10583;ONT.7038;ONT.7825;Pt4g015380;Pt4g015390;Pt4g015400;Pt4g015410;Pt4g015420;Pt4g015430
ONT.12787.5	ONT.12786;Pt8g008360;Pt8g008370;Pt8g008380;Pt8g008390;Pt8g008400;Pt8g008410;Pt8g008420;Pt8g008430;Pt8g008440;Pt8g008450;Pt8g008460;Pt8g008470;Pt8g008480;Pt8g008490;Pt8g008500;Pt8g008510;Pt8g008520;Pt8g008530;Pt8g008540;Pt8g008550;Pt8g008560;Pt8g008570;Pt8g008580;Pt8g008590;Pt8g008600;Pt8g008610;Pt8g008620
ONT.15402.2	ONT.15400;ONT.15404;PtUn032740;PtUn032750;PtUn032760;PtUn032770;PtUn032780;PtUn032790;PtUn032800;PtUn032820;PtUn032830;PtUn032840;PtUn032850;PtUn032860;PtUn032870;PtUn032880;PtUn032890
ONT.5718.1	ONT.4281;ONT.4284;ONT.5716;Pt1g008510;Pt1g015030;Pt3g017270;Pt3g017280;Pt3g017290;Pt3g017300;Pt3g017310;Pt3g017320;Pt3g017330;Pt3g017340
ONT.16096.1	ONT.15364;Pt5g017860;PtUn029600;PtUn029610;PtUn029620;PtUn029630;PtUn029640;PtUn029650;PtUn029660;PtUn029680
ONT.2066.2	ONT.2064;Pt2g013260;Pt2g013270;Pt2g013280;Pt2g013290;Pt2g013300;Pt2g013310;Pt2g013330;Pt2g013340;Pt2g013350;Pt2g013360;Pt2g013370;Pt2g013380;Pt2g013390;Pt2g013400;Pt2g013410;Pt2g013420
ONT.4565.7	ONT.5952;Pt3g028010;Pt3g028030;Pt3g028040;Pt3g028050;Pt3g028060
ONT.14369.4	Pt9g011300;Pt9g011310;Pt9g011320;Pt9g011330;Pt9g011340;Pt9g011360;Pt9g011370;Pt9g011380;Pt9g011390;Pt9g011400;Pt9g011410;Pt9g011420
ONT.522.63	ONT.1339;ONT.15202;ONT.9983;Pt1g002410;Pt1g014720;Pt1g014730;Pt1g014740;Pt1g014750;Pt1g014760;Pt1g014770;Pt1g014780;Pt1g014790;Pt1g014800;Pt1g014810;Pt1g014820;Pt1g014830;Pt1g014840;Pt1g014850;Pt1g014860;Pt1g014870;Pt1g014880;Pt1g014890;Pt1g014900;Pt1g014910;Pt1g014920;Pt1g014930;Pt1g014940;Pt1g014950;Pt1g014960;Pt1g020250;Pt2g011670;Pt2g018850;Pt3g002100;Pt3g007410;Pt3g016140;Pt4g009130;Pt4g0096…
ONT.15499.4	PtUn001250;PtUn001260;PtUn001270;PtUn001280;PtUn001290;PtUn001300;PtUn001310;PtUn001320;PtUn001330;PtUn001340;PtUn001350;PtUn001360;PtUn001370;PtUn001390;PtUn001400;PtUn001410;PtUn001420;PtUn001430;PtUn001440;PtUn001450
ONT.15399.5	ONT.15400;ONT.15404;Pt3g035000;PtUn032680;PtUn032690;PtUn032700;PtUn032710;PtUn032720;PtUn032730;PtUn032740;PtUn032750;PtUn032760;PtUn032770;PtUn032780;PtUn032790
ONT.14818.2	ONT.15586;PtUn004030;PtUn004040;PtUn004050;PtUn004060;PtUn004070;PtUn004080;PtUn004090;PtUn004100;PtUn004110;PtUn004120;PtUn004130;PtUn004200;PtUn004210;PtUn004220;PtUn004230
ONT.1153.1	ONT.316;ONT.321;Pt1g008430;Pt1g008440;Pt1g008450;Pt1g008460;Pt1g008470;Pt1g008480;Pt1g008490;Pt1g008500;Pt1g008510;Pt1g008520;Pt1g008530;Pt1g008540;Pt1g008550;Pt1g015030;Pt3g017310
ONT.1589.1	ONT.1592;ONT.798;ONT.800;Pt1g020230;Pt1g020240;Pt1g020250;Pt1g020260;Pt1g020270;Pt1g020280;Pt1g020290;Pt1g020300;Pt1g020310;Pt1g020320;Pt1g020330;Pt1g020340;Pt1g020350;Pt1g020360;Pt1g020370;Pt1g020380;Pt1g020390;Pt1g020400;Pt1g020410;Pt1g020420;Pt1g020430;Pt1g020440;Pt1g020450;Pt1g020460;Pt1g020470;Pt1g020480;Pt1g020490;Pt1g020500;Pt1g020510
ONT.10712.1	Pt6g005510;Pt6g005520;Pt6g005530;Pt6g005540;Pt6g005550;Pt6g005560;Pt6g005570;Pt6g005580;Pt6g005590;Pt6g005600;Pt6g005610;Pt6g005620;Pt6g005630;Pt6g005640;Pt6g005650;Pt6g005660;Pt6g005670;Pt6g005680;Pt6g005690;Pt6g005700;Pt6g005710;Pt6g005720;Pt6g005730;Pt6g005740;Pt6g005750;Pt6g005760;Pt6g005770;Pt6g005780;Pt6g005790;Pt6g005800;Pt6g005810;Pt6g005820;Pt6g005830;Pt6g005840;Pt6g005850;Pt6g005860
ONT.1780.1	ONT.1779;Pt2g002000;Pt2g002010;Pt2g002020;Pt2g002030;Pt2g002040;Pt2g002050;Pt2g002060;Pt2g004290;Pt2g004310;Pt2g004320;Pt2g004330;Pt2g004340;Pt2g004350;Pt2g004360;Pt2g004370;Pt2g004380;Pt2g004390;Pt2g004400;Pt2g004410;Pt2g004420
ONT.12449.2	Pt7g020590;Pt7g020600;Pt7g020610;Pt7g020620;Pt7g020630;Pt7g020640;Pt7g020650;Pt7g020660;Pt7g020670;Pt7g020680;Pt7g020690;Pt7g020700;Pt7g020710;Pt7g020720;Pt7g020730;Pt7g020740;Pt7g020750;Pt7g020760;Pt7g020770;Pt7g020780;Pt7g020790;Pt7g020800;Pt7g020810;Pt7g020820;Pt7g020830;Pt7g020840;Pt7g020850;Pt7g020860;Pt7g020870
ONT.13582.2	Pt9g005450;Pt9g005460;Pt9g005470;Pt9g005480;Pt9g005490;Pt9g005500;Pt9g005510;Pt9g005520;Pt9g005530;Pt9g005540;Pt9g005550;Pt9g005560;Pt9g005570;Pt9g005580;Pt9g005590;Pt9g005600;Pt9g005610;Pt9g005620;Pt9g005630;Pt9g005640;Pt9g005650;Pt9g005660;Pt9g005670;Pt9g005680;Pt9g005690;Pt9g005700;Pt9g005710;Pt9g005720;Pt9g005730;Pt9g005740;Pt9g005750;Pt9g005760;Pt9g005770;Pt9g005780;Pt9g005790
ONT.9631.1	ONT.8737;ONT.9629;Pt5g017860;Pt5g018620;Pt5g018630;Pt5g018640;Pt5g018650;Pt5g018660;Pt5g018670;Pt5g018680;Pt5g018690;Pt5g018700;Pt5g019110;Pt5g019120;Pt5g019130;Pt5g019140;Pt5g019150;Pt5g019160
ONT.11725.1	ONT.11721;ONT.12378;ONT.12381;Pt7g018540;Pt7g018550;Pt7g018560;Pt7g018570;Pt7g018580;Pt7g018590;Pt7g018600;Pt7g018610;Pt7g018620;Pt7g018630;Pt7g018640;Pt7g018650;Pt7g018660;Pt7g018670;Pt7g018680;Pt7g018690;Pt7g018700;Pt7g018710;Pt7g018720;Pt7g018730;Pt7g018740;Pt7g018750;Pt7g018760
ONT.9509.2	Pt5g014130;Pt5g014140;Pt5g014150;Pt5g014160;Pt5g014170;Pt5g014180;Pt5g014190;Pt5g014200;Pt5g014210;Pt5g014220;Pt5g014230;Pt5g014240;Pt5g014250;Pt5g014260;Pt5g014270
ONT.2730.1	ONT.1704;ONT.2731;ONT.2732;Pt2g004130;Pt2g004140;Pt2g004150;Pt2g004160;Pt2g004170;Pt2g004180;Pt2g004190;Pt2g004200;Pt2g004210;Pt2g004220;Pt2g004230;Pt2g004240;Pt2g004250;Pt2g004260;Pt2g004270
ONT.86.3	ONT.916;Pt1g003470;Pt1g006350;Pt1g006360;Pt1g006370;Pt1g006380;Pt1g006390;Pt1g006400;Pt1g006410;Pt1g006420;Pt1g006430;Pt1g006440;Pt1g006450;Pt1g006460;Pt1g006470;Pt1g006480;Pt1g006490;Pt1g006500;Pt1g006510;Pt1g006520;Pt1g006530;Pt1g006540;Pt1g006550;Pt1g006560;Pt1g006570;Pt7g007460
ONT.5726.2	ONT.5724;Pt1g003290;Pt1g009260;Pt2g009100;Pt2g014930;Pt2g016520;Pt2g026230;Pt3g010740;Pt3g011400;Pt3g017410;Pt3g017420;Pt3g017430;Pt3g017440;Pt3g017450;Pt3g017460;Pt3g017470;Pt3g017480;Pt3g017490;Pt3g026500;Pt3g039980;Pt4g008360;Pt4g009290;Pt4g014390;Pt4g019520;Pt5g008640;Pt6g011830;Pt6g018830;Pt7g019580;Pt8g006600;Pt9g000530;Pt9g003690;Pt9g009480;Pt9g012790;Pt9g015350;PtUn002610;PtUn032200
ONT.12052.2	Pt7g008990;Pt7g009000;Pt7g009010;Pt7g009020;Pt7g009030;Pt7g009040;Pt7g009050;Pt7g009060;Pt7g009070;Pt7g009080;Pt7g009090;Pt7g009100;Pt7g009110;Pt7g009120;Pt7g009130;Pt7g009140
ONT.9792.2	Pt5g024910;Pt5g024920;Pt5g024930;Pt5g024940;Pt5g024950;Pt5g024960;Pt5g024970;Pt5g024980;Pt5g024990;Pt5g025000
ONT.11556.2	ONT.12213;Pt7g013960;Pt7g013970;Pt7g013980;Pt7g013990;Pt7g014000;Pt7g014010;Pt7g014020;Pt7g014030;Pt7g014040;Pt7g014050;Pt7g014060;Pt7g014070;Pt7g014080;Pt7g014090;Pt7g014100;Pt7g014110;Pt7g014120;Pt7g014130;Pt7g014140;Pt7g014150;Pt7g014160;Pt7g014170;Pt7g014180;Pt7g014190;Pt7g014200;Pt7g014210;Pt7g014220;Pt7g014230;Pt7g014240
ONT.15587.2	ONT.15586;PtUn004020;PtUn004030;PtUn004040;PtUn004050;PtUn004060;PtUn004070;PtUn004080;PtUn004090;PtUn004100;PtUn004110;PtUn004120;PtUn004140;PtUn004150;PtUn004170;PtUn004180;PtUn004190
ONT.9714.2	Pt5g022310;Pt5g022320;Pt5g022330;Pt5g022340;Pt5g022350;Pt5g022360;Pt5g022370;Pt5g022380;Pt5g022390;Pt5g022400;Pt5g022410;Pt5g022420;Pt5g022430;Pt5g022440;Pt5g022450;Pt5g022460;Pt5g022470
ONT.11729.9	ONT.11734;ONT.12378;ONT.12381;Pt7g018620;Pt7g018630;Pt7g018640;Pt7g018650;Pt7g018660;Pt7g018670;Pt7g018680;Pt7g018690;Pt7g018700;Pt7g018710;Pt7g018720;Pt7g018730;Pt7g018740;Pt7g018750;Pt7g018760;Pt7g018770;Pt7g018780;Pt7g018790;Pt7g018800;Pt7g018810;Pt7g018820;Pt7g018830
ONT.11436.11	ONT.11431;ONT.11435;ONT.11440;Pt7g010510;Pt7g010520;Pt7g010530;Pt7g010540;Pt7g010550;Pt7g010560;Pt7g010570;Pt7g010580;Pt7g010590;Pt7g010600;Pt7g010620;Pt7g010630;Pt7g010640;Pt7g010650;Pt7g010660;Pt7g010680;Pt7g010690;Pt7g010700;Pt7g010710;Pt7g010720;Pt7g010730;Pt7g010740;Pt7g010750;Pt7g010760;Pt7g010770;Pt7g010780;Pt7g010790;Pt7g010800;Pt7g010810;Pt7g010820
ONT.15065.2	ONT.15063;Pt5g008880;PtUn013550;PtUn013560;PtUn013570;PtUn013580;PtUn013590;PtUn013600;PtUn013610;PtUn013620;PtUn013630;PtUn013640;PtUn013650;PtUn013660;PtUn013670;PtUn013680
ONT.8364.1	ONT.8361;ONT.8370;Pt5g006500;Pt5g006510;Pt5g006520;Pt5g006530;Pt5g006540;Pt5g006550;Pt5g006560;Pt5g006570;Pt5g006590;Pt5g006600;Pt5g006610;Pt5g006620;Pt5g006630;Pt5g006640;Pt5g006650;Pt5g006660;Pt5g006670;Pt5g006680
ONT.15185.3	ONT.15184;ONT.15187;ONT.15944;PtUn018650;PtUn018660;PtUn018670;PtUn018680;PtUn018690;PtUn018700;PtUn018710;PtUn018720;PtUn018730;PtUn018740;PtUn018750
ONT.4215.9	Pt2g003110;Pt2g016430;Pt2g028680;Pt3g015290;Pt3g015300;Pt3g015310;Pt3g015320;Pt3g015330;Pt3g015810;Pt3g015820;Pt3g015830;Pt3g015840;Pt3g015850;Pt3g015860;Pt3g035730
ONT.5953.2	Pt3g027910;Pt3g027920;Pt3g027930;Pt3g027940;Pt3g027950;Pt3g027960;Pt3g027970;Pt3g027980;Pt3g027990;Pt3g028010
ONT.7896.1	ONT.7893;ONT.7894;ONT.7895;Pt4g017680;Pt4g017690;Pt4g017700;Pt4g017710;Pt4g017720;Pt4g017730;Pt4g017740;Pt4g017750;Pt4g017760;Pt4g017770;Pt4g017780;Pt4g017790;Pt4g017800
ONT.1302.1	ONT.1301;Pt1g013160;Pt1g013170;Pt1g013180;Pt1g013190;Pt1g013200;Pt1g013210;Pt1g013220;Pt1g013230;Pt1g013240;Pt1g013250;Pt1g013260;Pt1g013270;Pt1g013280;Pt1g013290;Pt1g013300;Pt1g013310
ONT.15973.2	ONT.15234;PtUn021080;PtUn021090;PtUn021110;PtUn021120
ONT.4565.6	ONT.5952;Pt3g028010;Pt3g028030;Pt3g028040;Pt3g028050;Pt3g028060
ONT.522.61	ONT.1339;Pt1g000780;Pt1g002410;Pt1g014720;Pt1g014730;Pt1g014740;Pt1g014750;Pt1g014760;Pt1g014770;Pt1g014780;Pt1g014790;Pt1g014800;Pt1g014810;Pt1g014820;Pt1g014830;Pt1g014840;Pt1g014850;Pt1g014860;Pt1g014870;Pt1g014880;Pt1g014890;Pt1g014900;Pt1g014910;Pt1g014920;Pt1g014930;Pt1g014940;Pt1g014950;Pt1g014960;Pt2g000090;Pt2g011670;Pt2g026150;Pt3g006040;Pt4g009130;Pt5g011980;Pt6g004070;Pt7g021200;Pt8g0…
ONT.7555.1	ONT.6759;ONT.6765;ONT.6766;ONT.7558;Pt4g004760;Pt4g004770;Pt4g004780;Pt4g004790;Pt4g004800;Pt4g004810;Pt4g004820;Pt4g004830;Pt4g004840;Pt4g004850;Pt4g004860;Pt4g004870;Pt4g004880;Pt4g004890;Pt4g004900;Pt4g004910;Pt4g004920;Pt4g004930;Pt4g004940;Pt4g004950;Pt4g004960;Pt9g013300
ONT.9603.2	Pt5g017460;Pt5g017470;Pt5g017480;Pt5g017490;Pt5g017500;Pt5g017510;Pt5g017520;Pt5g017530;Pt5g017540;Pt5g017550;Pt5g017560;Pt5g017570;Pt5g017580;Pt5g017590;Pt5g017600;Pt5g017610;Pt5g017620;Pt5g017630
ONT.8832.3	Pt5g021610;Pt5g021620;Pt5g021630;Pt5g021640;Pt5g021650;Pt5g021660;Pt5g021670;Pt5g021680;Pt5g021690;Pt5g021700;Pt5g021710;Pt5g021740;Pt5g021750
ONT.2200.1	ONT.2199;ONT.2206;ONT.3214;ONT.3215;Pt2g017640;Pt2g017650;Pt2g017660;Pt2g017670;Pt2g017680;Pt2g017690;Pt2g017700;Pt2g017710;Pt2g017720;Pt2g017730;Pt2g017750;Pt2g017760;Pt2g017770;Pt2g017780;Pt2g017790;Pt2g017800;Pt2g017810;Pt2g017820;Pt2g017830;Pt2g017840;Pt2g017850;Pt2g017860;PtUn007230;PtUn014150
ONT.5004.4	ONT.4995;ONT.5005;Pt3g038780;Pt3g038790;Pt3g038800;Pt3g038810;Pt3g038820;Pt3g038830;Pt3g038840;Pt3g038850;Pt3g038860;Pt3g038870;Pt3g038880;Pt3g038890;Pt3g038900;Pt3g038910;Pt3g038920;Pt3g038930;Pt3g038940;Pt3g038950;Pt3g038960;Pt3g038980;Pt3g038990;Pt3g039000;Pt3g039010;Pt3g039020;Pt3g039030;Pt3g039040;Pt3g039050;Pt3g039060;Pt3g039070;Pt3g039080;Pt3g039090;Pt3g039100;Pt3g039110;Pt3g039120
ONT.12241.1	ONT.11585;ONT.12237;ONT.12240;ONT.12246;Pt7g014680;Pt7g014690;Pt7g014700;Pt7g014710;Pt7g014720;Pt7g014730;Pt7g014740;Pt7g014750;Pt7g014760;Pt7g014770;Pt7g014780;Pt7g014790;Pt7g014800;Pt7g014810;Pt7g014820;Pt7g014830;Pt7g014840;Pt7g014850;Pt7g014860;Pt7g014870;Pt7g014880;Pt7g014890;Pt7g014900;Pt7g014910;Pt7g014920;Pt7g014930
ONT.4507.3	ONT.5895;ONT.5897;Pt3g025270;Pt3g025280;Pt3g025290;Pt3g025300;Pt3g025310;Pt3g025320;Pt3g025330;Pt3g025340;Pt3g025370;Pt3g025380;Pt3g025390;Pt3g025400;Pt3g025410;Pt3g025420
ONT.8927.3	ONT.1295;Pt5g024700;Pt5g024710;Pt5g024720
ONT.11464.2	Pt7g011520;Pt7g011530;Pt7g011540;Pt7g011550;Pt7g011560;Pt7g011570;Pt7g011580;Pt7g011590;Pt7g011600;Pt7g011610;Pt7g011620;Pt7g011630;Pt7g011640;Pt7g011650;Pt7g011660;Pt7g011670;Pt7g011700;Pt7g011710;Pt7g011720;Pt7g011730;Pt7g011740;Pt7g011750;Pt7g011760;Pt7g011770;Pt7g011780;Pt7g011790;Pt7g011800;Pt7g011810
ONT.9616.1	Pt1g002360;Pt5g018050;Pt5g018060;Pt5g018070;Pt5g018080;Pt5g018090;Pt5g018100;Pt5g018110;Pt5g018120;Pt5g018130;Pt5g018140;Pt5g018150;Pt5g018160;Pt5g018170;Pt5g018200;Pt5g018210;Pt5g018220;Pt5g018230;Pt5g018240;Pt5g018250;Pt5g018260;Pt5g018270;Pt5g018280;Pt5g018290
ONT.14690.1	PtUn000120;PtUn000130;PtUn000140;PtUn000150;PtUn000160;PtUn000170;PtUn000190;PtUn000200;PtUn000210;PtUn000220;PtUn000230;PtUn000240;PtUn000250;PtUn000260;PtUn000270;PtUn000280;PtUn000290;PtUn000300
ONT.15724.1	ONT.14935;PtUn008700;PtUn008710;PtUn008720;PtUn008730;PtUn008740
ONT.326.1	Pt1g008540;Pt1g008550;Pt1g008560;Pt1g008570;Pt1g008580;Pt1g008590;Pt1g008600;Pt1g008610;Pt1g008620;Pt1g008630
ONT.8924.6	Pt4g004860;Pt5g019490;Pt5g024740;Pt5g024750;Pt5g024760;Pt5g024770;Pt5g024790;Pt5g024800;Pt5g024810;Pt9g013300
ONT.12755.2	ONT.13198;ONT.13207;Pt8g007610;Pt8g007620;Pt8g007630;Pt8g007640;Pt8g007650;Pt8g007660;Pt8g007670;Pt8g007680;Pt8g007690;Pt8g007700;Pt8g007710;Pt8g007720;Pt8g007730;Pt8g007740;Pt8g007750;Pt8g007760;Pt8g007770;Pt8g007780;Pt8g007790;Pt8g007800;Pt8g007810;Pt8g007820;Pt8g007830;Pt8g007840
ONT.457.1	ONT.1292;ONT.455;Pt1g012840;Pt1g012850;Pt1g012860;Pt1g012870;Pt1g012880;Pt1g012890;Pt1g012900;Pt7g006410
ONT.9491.3	ONT.8620;ONT.8621;ONT.8623;ONT.8624;ONT.9487;ONT.9492;Pt1g016100;Pt5g014570;Pt5g014580;Pt5g014590;Pt5g014600;Pt5g014610;Pt5g014620;Pt5g014630;Pt5g014640;Pt5g014650;Pt5g014660;Pt5g014670;Pt5g014680;Pt5g014690;Pt5g014700;Pt5g014710;Pt5g014720;Pt5g014730;Pt5g014740;Pt9g011130;Pt9g014330;PtUn005020;PtUn033080
ONT.8763.1	ONT.9653;Pt5g019430;Pt5g019440;Pt5g019450;Pt5g019460;Pt5g019470;Pt5g019480;Pt5g019490;Pt5g019500;Pt5g019510
ONT.15762.1	PtUn010340;PtUn010350;PtUn010360;PtUn010370
ONT.5858.6	ONT.4443;ONT.4445;ONT.5859;Pt3g022920;Pt3g022930;Pt3g022940;Pt3g022950;Pt3g022960;Pt3g022970;Pt3g022980;Pt3g022990;Pt3g023000;Pt3g023010;Pt3g023020;Pt3g023030;Pt3g023040;Pt3g023050;Pt3g023060
ONT.9095.15	ONT.9091;ONT.9097;Pt5g003080;Pt5g003090;Pt5g003100;Pt5g003110;Pt5g003120;Pt5g003130;Pt5g003140;Pt5g003150;Pt5g003160;Pt5g003170;Pt5g003180;Pt5g003190;Pt5g003200;Pt5g003210;Pt5g003230;Pt5g003240;Pt5g003250;Pt5g003260;Pt5g003270;Pt5g003280;Pt5g003290;Pt5g003300;Pt5g003310;Pt5g003320;Pt5g003330;Pt5g003340;Pt5g003350
ONT.14943.1	ONT.15740;PtUn009420;PtUn009430;PtUn009440;PtUn009450;PtUn009460
ONT.8935.3	Pt5g025330;Pt5g025670;Pt5g025680;Pt5g025690;Pt5g025700;Pt5g025710;Pt5g025720;Pt5g025730
ONT.11072.3	ONT.10375;Pt6g015420;Pt6g015430;Pt6g015440;Pt6g015450;Pt6g015460;Pt6g015470;Pt6g015480;Pt6g015490;Pt6g015500;Pt6g015510;Pt6g015520;Pt6g015530;Pt6g015540;Pt6g015550;Pt6g015560;Pt6g015570;Pt6g015580;Pt6g015590
ONT.459.1	ONT.458;ONT.460;Pt1g012790;Pt1g012800;Pt1g012810;Pt1g012820;Pt1g012830
ONT.12787.1	ONT.12786;Pt8g008360;Pt8g008370;Pt8g008380;Pt8g008390;Pt8g008400;Pt8g008410;Pt8g008420;Pt8g008430;Pt8g008440;Pt8g008450;Pt8g008460;Pt8g008470;Pt8g008480;Pt8g008490;Pt8g008500;Pt8g008510;Pt8g008520;Pt8g008530;Pt8g008540;Pt8g008550;Pt8g008560;Pt8g008570;Pt8g008580;Pt8g008590;Pt8g008600;Pt8g008610;Pt8g008620
ONT.522.66	ONT.1339;ONT.15202;ONT.3257;ONT.9983;Pt1g002410;Pt1g014720;Pt1g014730;Pt1g014740;Pt1g014750;Pt1g014760;Pt1g014770;Pt1g014780;Pt1g014790;Pt1g014800;Pt1g014810;Pt1g014820;Pt1g014830;Pt1g014840;Pt1g014850;Pt1g014860;Pt1g014870;Pt1g014880;Pt1g014890;Pt1g014900;Pt1g014910;Pt1g014920;Pt1g014930;Pt1g014940;Pt1g014950;Pt1g014960;Pt2g011670;Pt2g018850;Pt3g002100;Pt3g007410;Pt3g016140;Pt3g033080;Pt4g009130…
ONT.11372.4	Pt7g007170;Pt7g007180;Pt7g007190;Pt7g007200;Pt7g007210;Pt7g007220;Pt7g007230;Pt7g007240;Pt7g007250;Pt7g007260;Pt7g007270;Pt7g007280;Pt7g007290;Pt7g007300;Pt7g007310;Pt7g007320;Pt7g007330
ONT.13045.3	ONT.12584;Pt8g002730;Pt8g002740;Pt8g002750;Pt8g002760;Pt8g002770;Pt8g002780;Pt8g002790;Pt8g002800;Pt8g002810;Pt8g002820;Pt8g002830;Pt8g002840;Pt8g002850;Pt8g002860;Pt8g002870;Pt8g002880;Pt8g002890;Pt8g002900;Pt8g002910;Pt8g002920;Pt8g002930;Pt8g002940;Pt8g002950;Pt8g002960;Pt8g002970;Pt8g002980
ONT.12943.1	Pt8g012470;Pt8g012480;Pt8g012490;Pt8g012500;Pt8g012510;Pt8g012520;Pt8g012530;Pt8g012540;Pt8g012550;Pt8g012560;Pt8g012570;Pt8g012580;Pt8g012590;Pt8g012600;Pt8g012610;Pt8g012620;Pt8g012640;Pt8g012660;Pt8g012670;Pt8g012680;Pt8g012690;Pt8g012700;Pt8g012710;Pt8g012720;Pt8g012730;Pt8g012740;Pt8g012750
ONT.15168.2	ONT.15927;Pt4g004860;Pt5g019490;Pt9g013300;PtUn017790;PtUn017800;PtUn017810;PtUn017820
ONT.13045.4	ONT.12584;Pt8g002730;Pt8g002740;Pt8g002750;Pt8g002760;Pt8g002770;Pt8g002780;Pt8g002790;Pt8g002800;Pt8g002810;Pt8g002820;Pt8g002830;Pt8g002840;Pt8g002850;Pt8g002860;Pt8g002870;Pt8g002880;Pt8g002890;Pt8g002900;Pt8g002910;Pt8g002920;Pt8g002930;Pt8g002940;Pt8g002950;Pt8g002960;Pt8g002970;Pt8g002980
ONT.905.1	ONT.906;Pt1g000190;Pt1g000200;Pt1g000210;Pt1g000220;Pt1g000230;Pt1g000240;Pt1g000250;Pt1g000260;Pt1g000270;Pt1g000280;Pt1g000300;Pt1g000310;Pt1g000320;Pt1g000330;Pt1g000340;Pt1g000350;Pt1g000360;Pt1g000370;Pt1g000380;Pt1g000390;Pt1g000400
ONT.12664.6	Pt5g017860;Pt8g005170;Pt8g005180;Pt8g005190;Pt8g005200;Pt8g005210;Pt8g005220;Pt8g005240;Pt8g005250;Pt8g005260;Pt8g005270
ONT.15855.2	ONT.15078;PtUn013860;PtUn013870;PtUn013880;PtUn013890;PtUn013900;PtUn013910;PtUn013920;PtUn013930;PtUn013940;PtUn013950;PtUn013960;PtUn013970;PtUn013980;PtUn013990
ONT.7168.2	ONT.7170;Pt4g019270;Pt4g019280;Pt4g019290;Pt4g019300;Pt4g019310;Pt4g019320;Pt4g019330;Pt4g019340;Pt4g019350;Pt4g019360;Pt4g019370;Pt4g019380;Pt4g019390;Pt4g019400;Pt4g019410;Pt4g019420;Pt4g019430;Pt4g019440;Pt4g019450;Pt4g019460;Pt4g019470;Pt4g019480;Pt4g019490;Pt4g019500;Pt4g019510;Pt4g019520
ONT.9735.8	ONT.8858;ONT.8859;ONT.8860;ONT.8863;ONT.8864;ONT.8866;ONT.9734;Pt4g010570;Pt5g023250;Pt5g023260;Pt5g023270;Pt5g023280;Pt5g023290;Pt5g023300;Pt5g023310;Pt5g023320;Pt5g023330;Pt5g023340;Pt5g023350;Pt5g023370;Pt5g023380;Pt5g023390;Pt5g023400
ONT.3721.1	Pt3g000310;Pt3g000320;Pt3g000330;Pt3g000340;Pt3g000350;Pt3g000360;Pt3g000370;Pt3g000380;Pt3g000390;Pt3g000400;Pt3g000410;Pt3g000420;Pt3g000430;Pt3g000440;Pt3g000450;Pt3g000460;Pt3g000470;Pt3g000480;Pt3g000490;Pt3g000500;Pt3g000510;Pt3g000520;Pt3g000530;Pt3g000540;Pt3g000550;Pt3g000560;Pt3g000570;Pt3g000580;Pt3g000590;Pt5g017860
ONT.2665.1	ONT.2667;Pt2g027280;Pt2g027290;Pt2g027300;Pt2g027310;Pt2g027320;Pt2g027330;Pt2g027340;Pt2g027350;Pt2g027360;Pt2g027370;Pt2g027380;Pt2g027390;Pt2g027400;Pt2g027410;Pt2g027420;Pt2g027430;Pt2g027440;Pt2g027460;Pt2g027470;Pt2g027480;Pt2g027490;Pt2g027500;Pt2g027510;Pt2g027520;Pt2g027530;Pt2g027540;Pt2g027550;Pt2g027560;Pt2g027570;Pt2g027580;Pt2g027590;Pt2g027600
ONT.8776.8	ONT.9661;ONT.9662;Pt5g019730;Pt5g019740;Pt5g019750;Pt5g019780;Pt5g019790;Pt5g019800
ONT.13682.2	ONT.13678;ONT.14318;Pt9g009400;Pt9g009410;Pt9g009420;Pt9g009430;Pt9g009440;Pt9g009450;Pt9g009460;Pt9g009470;Pt9g009480;Pt9g009490;Pt9g009500;Pt9g009510;Pt9g009520
ONT.10959.2	Pt6g011910;Pt6g011920;Pt6g011930;Pt6g011940;Pt6g011950;Pt6g011960;Pt6g011970;Pt6g011980;Pt6g011990;Pt6g012000;Pt6g012010;Pt6g012020;Pt6g012030;Pt6g012040;Pt6g012050;Pt6g012060;Pt6g012070;Pt6g012080;Pt6g012090;Pt6g012100;Pt6g012110;Pt6g012120
ONT.522.62	ONT.1339;ONT.2941;ONT.9983;Pt1g002410;Pt1g014720;Pt1g014730;Pt1g014740;Pt1g014750;Pt1g014760;Pt1g014770;Pt1g014780;Pt1g014790;Pt1g014800;Pt1g014810;Pt1g014820;Pt1g014830;Pt1g014840;Pt1g014850;Pt1g014860;Pt1g014870;Pt1g014880;Pt1g014890;Pt1g014900;Pt1g014910;Pt1g014920;Pt1g014930;Pt1g014940;Pt1g014950;Pt1g014960;Pt3g002100;Pt3g007410;Pt3g016140;Pt4g009130;Pt4g009630;Pt5g011980;Pt5g017510;Pt6g00194…
ONT.15166.1	PtUn017680;PtUn017690;PtUn017700;PtUn017710;PtUn017720
ONT.14281.1	ONT.14282;Pt9g007380;Pt9g007390;Pt9g007400;Pt9g007410;Pt9g007420;Pt9g007430;Pt9g007450;Pt9g007460;Pt9g007470;Pt9g007480;Pt9g007490;Pt9g007500;Pt9g007510;Pt9g007520;Pt9g007530;Pt9g007540;Pt9g007550;Pt9g007560;Pt9g007570;Pt9g007580
ONT.3280.1	ONT.3277;ONT.3281;Pt2g019670;Pt2g019680;Pt2g019690;Pt2g019700;Pt2g019710;Pt2g019720;Pt2g019730;Pt2g019740;Pt2g019750;Pt2g019760;Pt2g019770;Pt2g019780;Pt2g019790;Pt2g019800;Pt2g019810;Pt2g019820;Pt2g019830;Pt2g019840;Pt2g019850;Pt2g019860;Pt2g019870;Pt2g019880
ONT.4422.8	Pt3g022460;Pt3g022470;Pt3g022480;Pt3g022490;Pt3g022500;Pt3g022510;Pt3g022520;Pt3g022530;Pt3g022540;Pt3g022550;Pt3g022560;Pt3g022580;Pt3g022590;Pt3g022600;Pt3g022610;Pt3g022620;Pt3g022630;Pt3g022640;Pt3g022650;Pt3g022660
ONT.15744.1	ONT.14948;Pt3g038110;Pt7g010770;PtUn009550;PtUn009560;PtUn009570;PtUn013000
ONT.522.64	ONT.1339;ONT.9983;Pt1g002410;Pt1g014720;Pt1g014730;Pt1g014740;Pt1g014750;Pt1g014760;Pt1g014770;Pt1g014780;Pt1g014790;Pt1g014800;Pt1g014810;Pt1g014820;Pt1g014830;Pt1g014840;Pt1g014850;Pt1g014860;Pt1g014870;Pt1g014880;Pt1g014890;Pt1g014900;Pt1g014910;Pt1g014920;Pt1g014930;Pt1g014940;Pt1g014950;Pt1g014960;Pt2g027670;Pt3g002100;Pt3g007410;Pt3g016140;Pt4g009130;Pt4g009630;Pt5g004430;Pt5g011980;Pt5g017…
ONT.9871.7	ONT.10576;ONT.9870;Pt4g004860;Pt6g002260;Pt6g002270;Pt6g002280;Pt6g002290;Pt6g002300;Pt6g002310;Pt6g002320;Pt6g002330;Pt6g002340;Pt6g002350;Pt6g002360;Pt6g002370;Pt6g002380;Pt6g002390;Pt6g002400;Pt6g002410;Pt6g002420;Pt6g002430;Pt6g002440;Pt6g002450;Pt6g002460;Pt6g002470;Pt6g002480;Pt6g002490
ONT.6485.2	ONT.5102;ONT.5103;ONT.5109;ONT.6483;ONT.6487;Pt3g041120;Pt3g041130;Pt3g041140;Pt3g041150;Pt3g041160;Pt3g041170;Pt3g041180;Pt3g041190;Pt3g041200;Pt3g041210;Pt3g041220;Pt3g041230;Pt3g041240;Pt3g041250;Pt3g041260;Pt3g041270;Pt3g041280;Pt3g041290;Pt3g041300;Pt3g041310;Pt3g041320;Pt3g041330;Pt3g041340;Pt3g041350;Pt4g012820;Pt5g018620;Pt5g023960;Pt6g003840;Pt8g012750;PtUn005020;PtUn025630
ONT.8919.1	ONT.8917;Pt5g023990;Pt5g024000;Pt5g024010;Pt5g024020;Pt5g024030;Pt5g024040
ONT.9095.5	ONT.9091;ONT.9097;Pt5g003080;Pt5g003090;Pt5g003100;Pt5g003110;Pt5g003120;Pt5g003130;Pt5g003140;Pt5g003150;Pt5g003160;Pt5g003170;Pt5g003180;Pt5g003190;Pt5g003200;Pt5g003210;Pt5g003230;Pt5g003240;Pt5g003250;Pt5g003260;Pt5g003270;Pt5g003280;Pt5g003290;Pt5g003300;Pt5g003310;Pt5g003320;Pt5g003330;Pt5g003340;Pt5g003350
ONT.11123.7	Pt6g017060;Pt6g017070;Pt6g017080;Pt6g017090;Pt6g017100;Pt6g017120;Pt6g017130;Pt6g017140;Pt6g017150;Pt6g017160;Pt6g017170;Pt6g017180;Pt6g017190
ONT.7856.2	ONT.7063;ONT.7064;ONT.7857;ONT.7858;Pt4g018780;Pt4g018790;Pt4g018800;Pt4g018810;Pt4g018820;Pt4g018830;Pt4g018840;Pt4g018850
ONT.4346.3	ONT.5774;Pt3g018930;Pt3g018940;Pt3g018950;Pt3g018960;Pt3g018970;Pt3g018980;Pt3g018990;Pt3g019000;Pt3g019010
ONT.12968.2	ONT.12966;ONT.12975;Pt1g002360;Pt8g000590;Pt8g000600;Pt8g000610;Pt8g000620;Pt8g000630;Pt8g000640;Pt8g000650;Pt8g000660;Pt8g000670;Pt8g000680;Pt8g000690;Pt8g000700;Pt8g000710;Pt8g000720;Pt8g000730;Pt8g000740;Pt8g000750;Pt8g000760;Pt8g000770;Pt8g000780;Pt8g000790;Pt8g000800;Pt8g000810;Pt8g000820;Pt8g000830;Pt8g000840;Pt8g000850;Pt8g000860;Pt8g000870;Pt8g000880;Pt8g000890
ONT.6251.1	Pt3g035300;Pt3g035310;Pt3g035320;Pt3g035330;Pt3g035340;Pt3g035350;Pt3g035360;Pt3g035370;Pt3g035380;Pt3g035390;Pt3g035400;Pt3g035410;Pt3g035420;Pt3g035430;Pt3g035440;Pt3g035450;Pt3g035460;Pt3g035470;Pt3g035480;Pt3g035490;Pt3g035500;Pt3g035510;Pt3g035520;Pt3g035530;Pt3g035540;Pt3g035550;Pt3g035560;Pt3g035570;Pt3g035580;Pt3g035590;Pt3g035600;Pt7g015600
ONT.3541.2	ONT.2509;ONT.2511;Pt2g025280;Pt2g025290;Pt2g025300;Pt2g025310;Pt2g025320;Pt2g025330;Pt2g025340;Pt2g025350;Pt2g025360;Pt2g025370;Pt2g025380;Pt2g025390;Pt2g025400;Pt2g025410;Pt2g025420;Pt2g025430;Pt2g025440;Pt2g025450;Pt2g025460;Pt2g025470;Pt2g025480;Pt2g025490;Pt2g025500;Pt2g025510;Pt2g025520;Pt2g025530;Pt2g025540;Pt2g025550;Pt2g025560
ONT.96.1	ONT.95;Pt1g006000;Pt1g006010;Pt1g006020;Pt1g006030;Pt1g006040;Pt1g006050;Pt1g006060;Pt1g006070;Pt1g006080;Pt1g006090;Pt1g006100;Pt1g006110;Pt1g006120;Pt1g006130;Pt1g006150;Pt1g006160;Pt1g006170;Pt1g006180;Pt1g006190;Pt1g006200;Pt1g006210;Pt1g006220;Pt1g006230;Pt1g006240;Pt1g006250;Pt1g006260;Pt1g006270;Pt1g006280;Pt1g006290
ONT.5857.2	ONT.4443;ONT.4445;ONT.5859;Pt3g022940;Pt3g022950;Pt3g022960;Pt3g022970;Pt3g022980;Pt3g022990;Pt3g023000;Pt3g023010;Pt3g023020;Pt3g023030;Pt3g023040;Pt3g023050;Pt3g023060;Pt3g023070;Pt3g023080
ONT.301.1	ONT.300;Pt1g007940;Pt1g007950;Pt1g007960;Pt1g007970;Pt1g007980;Pt1g007990;Pt1g008000;Pt1g008010;Pt1g008020;Pt1g008030;Pt1g008040;Pt1g008050;Pt1g008060;Pt1g008070;Pt1g008080;Pt1g008090;Pt1g008100;Pt1g008110
ONT.7993.3	ONT.7193;ONT.7194;ONT.7995;ONT.7996;Pt4g019880;Pt4g019890;Pt4g019900;Pt4g019910;Pt4g019920;Pt4g019930;Pt4g019940;Pt4g019950;Pt4g019960;Pt4g019970;Pt4g019980;Pt4g019990;Pt4g020000;Pt4g020010;Pt4g020020;Pt4g020030;Pt4g020040;Pt4g020050;Pt4g020060;Pt4g020070;Pt4g020080;Pt4g020090;Pt4g020100;Pt4g020110;Pt4g020120;Pt4g020130;Pt4g020140;Pt4g020150
ONT.7051.2	Pt4g015710;Pt4g015720;Pt4g015730;Pt4g015740;Pt4g015750
ONT.7856.1	ONT.7855;ONT.7858;Pt4g018780;Pt4g018790;Pt4g018800;Pt4g018810;Pt4g018860;Pt4g018870
ONT.2038.1	Pt2g012370;Pt2g012380;Pt2g012390
ONT.9871.3	ONT.10576;ONT.9870;Pt4g004860;Pt6g002260;Pt6g002270;Pt6g002280;Pt6g002290;Pt6g002300;Pt6g002310;Pt6g002320;Pt6g002330;Pt6g002340;Pt6g002350;Pt6g002360;Pt6g002370;Pt6g002380;Pt6g002390;Pt6g002400;Pt6g002410;Pt6g002420;Pt6g002430;Pt6g002440;Pt6g002450;Pt6g002460;Pt6g002470;Pt6g002480;Pt6g002490
ONT.86.2	ONT.916;Pt1g003470;Pt1g006350;Pt1g006360;Pt1g006370;Pt1g006380;Pt1g006390;Pt1g006400;Pt1g006410;Pt1g006420;Pt1g006430;Pt1g006440;Pt1g006450;Pt1g006460;Pt1g006470;Pt1g006480;Pt1g006490;Pt1g006500;Pt1g006510;Pt1g006520;Pt1g006530;Pt1g006540;Pt1g006550;Pt1g006560;Pt1g006570;Pt7g007460
ONT.11556.1	ONT.12213;Pt7g013960;Pt7g013970;Pt7g013980;Pt7g013990;Pt7g014000;Pt7g014010;Pt7g014020;Pt7g014030;Pt7g014040;Pt7g014050;Pt7g014060;Pt7g014070;Pt7g014080;Pt7g014090;Pt7g014100;Pt7g014110;Pt7g014120;Pt7g014130;Pt7g014140;Pt7g014150;Pt7g014160;Pt7g014170;Pt7g014180;Pt7g014190;Pt7g014200;Pt7g014210;Pt7g014220;Pt7g014230;Pt7g014240
ONT.5798.3	ONT.4370;Pt3g019890;Pt3g019900;Pt3g019910;Pt3g019920;Pt3g019930;Pt3g019940;Pt3g019950;Pt3g019960;Pt3g019970
ONT.5858.2	ONT.4443;ONT.4445;ONT.5859;Pt3g022920;Pt3g022930;Pt3g022940;Pt3g022950;Pt3g022960;Pt3g022970;Pt3g022980;Pt3g022990;Pt3g023000;Pt3g023010;Pt3g023020;Pt3g023030;Pt3g023040;Pt3g023050;Pt3g023060
ONT.15417.5	ONT.15420;PtUn033360;PtUn033370;PtUn033380;PtUn033390;PtUn033400;PtUn033410;PtUn033420;PtUn033430;PtUn033440;PtUn033450;PtUn033460;PtUn033470;PtUn033480;PtUn033490;PtUn033500;PtUn033510
ONT.14944.5	ONT.15740;PtUn009420;PtUn009430;PtUn009440;PtUn009450;PtUn009460
ONT.8853.1	ONT.9727;Pt2g015930;Pt2g023530;Pt5g022530;Pt5g022540;Pt5g022550;Pt5g022560;Pt5g022570;Pt5g022580;Pt5g022590;Pt5g022600;Pt5g022830;Pt5g022840;Pt5g022850;Pt5g022860;Pt5g022870;Pt5g022880
ONT.14719.1	ONT.14718;ONT.15483;PtUn000850;PtUn000860;PtUn000870;PtUn000880;PtUn000890;PtUn000900;PtUn000920;PtUn000930;PtUn000940;PtUn000950;PtUn000960;PtUn000970;PtUn000980;PtUn000990;PtUn001000;PtUn001010;PtUn001020
ONT.3533.1	ONT.2494;ONT.3532;Pt2g025460;Pt2g025470;Pt2g025480;Pt2g025490;Pt2g025500;Pt2g025510;Pt2g025520;Pt2g025530;Pt2g025540;Pt2g025550;Pt2g025560;Pt2g025570;Pt2g025580;Pt2g025590;Pt2g025600;Pt2g025610;Pt2g025620;Pt2g025640;Pt2g025650;Pt2g025660;Pt2g025670;Pt2g025680;Pt2g025690;Pt2g025700;Pt2g025710;Pt2g025720;Pt2g025730;Pt2g025740
ONT.3721.2	Pt3g000310;Pt3g000320;Pt3g000330;Pt3g000340;Pt3g000350;Pt3g000360;Pt3g000370;Pt3g000380;Pt3g000390;Pt3g000400;Pt3g000410;Pt3g000420;Pt3g000430;Pt3g000440;Pt3g000450;Pt3g000460;Pt3g000470;Pt3g000480;Pt3g000490;Pt3g000500;Pt3g000510;Pt3g000520;Pt3g000530;Pt3g000540;Pt3g000550;Pt3g000560;Pt3g000570;Pt3g000580;Pt3g000590;Pt5g017860
ONT.6303.4	Pt3g034020;Pt3g034030;Pt3g034040;Pt3g034050;Pt3g034060;Pt3g034070;Pt3g034080;Pt3g034090;Pt3g034100;Pt3g034110;Pt3g034120;Pt3g034130;Pt3g034140;Pt3g034150;Pt3g034160;Pt3g034170;Pt3g034180;Pt3g034190;Pt3g034200;Pt3g034210;Pt3g034220;Pt3g034230;Pt3g034240;Pt3g034250;Pt3g034260
ONT.5953.1	Pt3g027910;Pt3g027920;Pt3g027930;Pt3g027940;Pt3g027950;Pt3g027960;Pt3g027970;Pt3g027980;Pt3g027990;Pt3g028010
ONT.9509.1	Pt5g014130;Pt5g014140;Pt5g014150;Pt5g014160;Pt5g014170;Pt5g014180;Pt5g014190;Pt5g014200;Pt5g014210;Pt5g014220;Pt5g014230;Pt5g014240;Pt5g014250;Pt5g014260;Pt5g014270
ONT.1128.3	ONT.295;ONT.300;Pt1g007880;Pt1g007890;Pt1g007900;Pt1g007910;Pt1g007920;Pt1g007930;Pt1g007940;Pt1g007950;Pt1g007960;Pt1g007970;Pt1g007980;Pt1g007990;Pt1g008000;Pt1g008010;Pt1g008020;Pt1g008030
ONT.5992.2	ONT.5995;Pt3g026860;Pt3g026870;Pt3g026880;Pt3g026890;Pt3g026900;Pt3g026910;Pt3g026920;Pt3g026930;Pt3g028780;Pt3g028790;Pt3g028800;Pt3g028810;Pt3g028820;Pt3g028830;Pt3g028840;Pt3g028850;Pt3g028860;Pt3g028870;Pt3g028880;Pt3g028890;Pt3g028910;Pt3g028930;Pt3g028940
ONT.15168.1	ONT.15927;Pt4g004860;Pt5g019490;Pt9g013300;PtUn017790;PtUn017800;PtUn017810;PtUn017820
ONT.7298.1	ONT.6491;Pt4g002360;Pt4g002370;Pt4g002380;Pt4g002390;Pt4g002400;Pt4g002410;Pt4g002420;Pt4g002430;Pt4g002440;Pt4g002450;Pt4g002460;Pt4g002470;Pt4g002480;Pt4g002490;Pt4g002500;Pt4g002510;Pt4g002520;Pt4g002530;Pt4g002540;Pt4g002550
ONT.11977.3	ONT.11334;Pt7g005920;Pt7g005930;Pt7g005940;Pt7g005950;Pt7g005960;Pt7g005970;Pt7g005980;Pt7g005990;Pt7g006000;Pt7g006010;Pt7g006020;Pt7g006030
ONT.9095.12	ONT.9091;ONT.9097;Pt5g003080;Pt5g003090;Pt5g003100;Pt5g003110;Pt5g003120;Pt5g003130;Pt5g003140;Pt5g003150;Pt5g003160;Pt5g003170;Pt5g003180;Pt5g003190;Pt5g003200;Pt5g003210;Pt5g003230;Pt5g003240;Pt5g003250;Pt5g003260;Pt5g003270;Pt5g003280;Pt5g003290;Pt5g003300;Pt5g003310;Pt5g003320;Pt5g003330;Pt5g003340;Pt5g003350
ONT.8857.1	ONT.8856;ONT.8863;ONT.8864;ONT.8866;ONT.9732;Pt5g023250;Pt5g023260;Pt5g023270;Pt5g023280;Pt5g023290;Pt5g023300;Pt5g023310;Pt5g023320;Pt5g023330;Pt5g023340;Pt5g023400;Pt5g023410;Pt5g023420;Pt5g023430;Pt5g023440
ONT.482.1	Pt1g013010;Pt1g013020;Pt1g013030;Pt1g013040;Pt1g013050;Pt1g013060;Pt1g013070;Pt1g013080;Pt1g013460;Pt1g013470;Pt1g013480;Pt1g013490;Pt1g013500;Pt1g013510;Pt1g013520;Pt1g013530;Pt1g013540;Pt1g013550;PtUn013530
ONT.15767.1	ONT.14972;ONT.15768;ONT.15771;PtUn010520;PtUn010530;PtUn010540;PtUn010550;PtUn010560;PtUn010570;PtUn010580;PtUn010590;PtUn010600;PtUn010610;PtUn010620;PtUn010630;PtUn010640;PtUn010650;PtUn010660;PtUn010670
ONT.2730.2	ONT.1704;ONT.2732;Pt2g004110;Pt2g004120;Pt2g004130;Pt2g004140;Pt2g004150;Pt2g004170;Pt2g004180;Pt2g004190;Pt2g004200;Pt2g004210;Pt2g004220;Pt2g004230;Pt2g004240;Pt2g004250;Pt2g004260;Pt2g004270
ONT.15218.3	ONT.15217;ONT.15958;PtUn020160;PtUn020170;PtUn020180;PtUn020190;PtUn020200;PtUn020210;PtUn020220;PtUn020230;PtUn020240
ONT.10008.2	ONT.10006;Pt6g005130;Pt6g005140;Pt6g005150;Pt6g005160;Pt6g005170;Pt6g005180;Pt6g005190;Pt6g005200;Pt6g005210;Pt6g005220;Pt6g005230;Pt6g005240;Pt6g005250;Pt6g005270;Pt6g005280;Pt6g005290;Pt6g005300;Pt6g005310;Pt6g005320;Pt6g005330;Pt6g005340;Pt6g005350;Pt6g005360;Pt6g005370;Pt6g005380;Pt6g005390;Pt6g005400
ONT.1340.1	ONT.1339;Pt1g014720;Pt1g014730;Pt1g014740;Pt1g014750;Pt1g014760;Pt1g014770;Pt1g014780;Pt1g014790;Pt1g014800;Pt1g014810;Pt1g014820;Pt1g014830;Pt1g014840;Pt1g014850;Pt1g014860;Pt1g014870;Pt1g014880;Pt1g014890;Pt1g014900;Pt1g014910;Pt1g014920;Pt1g014930;Pt1g014940;Pt1g014950
ONT.628.2	ONT.1422;Pt1g016020;Pt1g016030;Pt1g016040;Pt1g016050;Pt1g016060;Pt1g016070;Pt1g016080;Pt1g016090;Pt1g016100;Pt1g016110;Pt1g016120;Pt1g016130;Pt1g016140;Pt1g016150;Pt1g016160;Pt1g016170;Pt1g016180;Pt1g016190;Pt1g016200;Pt1g016210;Pt1g016220;Pt1g016230;Pt1g016240;Pt1g018020;Pt1g018030;Pt1g018040;Pt1g018050;Pt1g018060;Pt1g020270;Pt9g011130;Pt9g014330;PtUn005020
ONT.5731.1	ONT.11293;ONT.15383;ONT.3051;ONT.4296;ONT.4297;ONT.5137;Pt1g009030;Pt1g011170;Pt3g016820;Pt3g017540;Pt3g017550;Pt3g017560;Pt3g017570;Pt3g017580;Pt6g016670;Pt8g006660;Pt8g007360;Pt9g010950;Pt9g019350;PtUn008080;PtUn014250;PtUn019620;PtUn020060;PtUn021450
ONT.10339.1	ONT.10335;ONT.11033;ONT.11036;Pt6g014220;Pt6g014230;Pt6g014240;Pt6g014250;Pt6g014260;Pt6g014270;Pt6g014280;Pt6g014290;Pt6g014300;Pt6g014310;Pt6g014320;Pt6g014330;Pt6g014340;Pt6g014350;Pt6g014360;Pt6g014370;Pt6g014380;Pt6g014390;Pt6g014400;Pt7g004250
ONT.2677.1	ONT.1658;ONT.2676;Pt2g000040;Pt2g000050;Pt2g000060;Pt2g000070;Pt2g000080;Pt2g000090;Pt2g000100;Pt2g000110;Pt2g000120;Pt2g000130;Pt2g000140;Pt2g000150;Pt2g000160;Pt2g000170;Pt2g000180;Pt2g000190;Pt2g000200;Pt2g000210;Pt2g000220;Pt2g000230;Pt2g000240;Pt2g000250;Pt2g000260;Pt2g000270;Pt2g000280;Pt2g000290;Pt2g000300
ONT.5551.2	ONT.5546;ONT.5547;ONT.5553;Pt3g011720;Pt3g011730;Pt3g011740;Pt3g011750;Pt3g011760;Pt3g011770;Pt3g011780;Pt3g011790;Pt3g011800;Pt3g011810;Pt3g011820;Pt3g011830;Pt3g011840;Pt3g011850;Pt3g011860;Pt3g011870;Pt3g011880
ONT.9722.2	ONT.8850;ONT.8851;ONT.9721;Pt5g022700;Pt5g022710;Pt5g022720;Pt5g022730;Pt5g022740;Pt5g022750;Pt5g022760;Pt5g022770
ONT.13765.3	ONT.14422;Pt9g012950;Pt9g012960;Pt9g012970;Pt9g012990;Pt9g013000
ONT.86.1	ONT.916;Pt1g003470;Pt1g006350;Pt1g006360;Pt1g006370;Pt1g006380;Pt1g006390;Pt1g006400;Pt1g006410;Pt1g006420;Pt1g006430;Pt1g006440;Pt1g006450;Pt1g006460;Pt1g006470;Pt1g006480;Pt1g006490;Pt1g006500;Pt1g006510;Pt1g006520;Pt1g006530;Pt1g006540;Pt1g006550;Pt1g006560;Pt1g006570;Pt1g006580;Pt7g007460
ONT.7052.1	Pt2g015930;Pt4g015650;Pt4g015660;Pt4g015670;Pt4g015680;Pt4g015690;Pt4g015700;Pt4g015710;Pt6g009440
ONT.10008.5	ONT.10006;Pt6g005130;Pt6g005140;Pt6g005150;Pt6g005160;Pt6g005170;Pt6g005180;Pt6g005190;Pt6g005200;Pt6g005210;Pt6g005220;Pt6g005230;Pt6g005240;Pt6g005250;Pt6g005270;Pt6g005280;Pt6g005290;Pt6g005300;Pt6g005310;Pt6g005320;Pt6g005330;Pt6g005340;Pt6g005350;Pt6g005360;Pt6g005370;Pt6g005380;Pt6g005390;Pt6g005400
ONT.10995.20	ONT.10284;Pt6g012990;Pt6g013000;Pt6g013010;Pt6g013020;Pt6g013030;Pt6g013040;Pt6g013050;Pt6g013060;Pt6g013070;Pt6g013080;Pt6g013090;Pt6g013110;Pt6g013120;Pt6g013130;Pt6g013140;Pt6g013150;Pt6g013160;Pt6g013170;Pt6g013180;Pt6g013190;Pt6g013200
ONT.2034.1	Pt2g012240;Pt2g012250;Pt2g012260;Pt2g012270;Pt2g012280;Pt2g012290;Pt2g012300;Pt2g012310;Pt2g012320
ONT.15351.1	Pt3g016360;Pt4g016700;PtUn028430;PtUn028440;PtUn028450;PtUn028460;PtUn028470;PtUn028480;PtUn028490;PtUn028500
ONT.8857.4	ONT.8856;ONT.8858;ONT.8859;ONT.8860;ONT.8863;ONT.8864;ONT.8866;ONT.9734;Pt5g023250;Pt5g023260;Pt5g023270;Pt5g023280;Pt5g023290;Pt5g023300;Pt5g023310;Pt5g023320;Pt5g023330;Pt5g023340;Pt5g023350;Pt5g023370;Pt5g023380;Pt5g023390;Pt5g023400
ONT.15877.1	ONT.15105;PtUn015170;PtUn015180;PtUn015190;PtUn015200;PtUn015210;PtUn015220;PtUn015230;PtUn015240;PtUn015250;PtUn015260;PtUn015270
ONT.3721.3	Pt3g000310;Pt3g000320;Pt3g000330;Pt3g000340;Pt3g000350;Pt3g000360;Pt3g000370;Pt3g000380;Pt3g000390;Pt3g000400;Pt3g000410;Pt3g000420;Pt3g000430;Pt3g000440;Pt3g000450;Pt3g000460;Pt3g000470;Pt3g000480;Pt3g000490;Pt3g000500;Pt3g000510;Pt3g000520;Pt3g000530;Pt3g000540;Pt3g000550;Pt3g000560;Pt3g000570;Pt3g000580;Pt3g000590;Pt5g017860
ONT.4505.2	ONT.5895;ONT.5897;Pt3g025230;Pt3g025240;Pt3g025250;Pt3g025260;Pt3g025270;Pt3g025280;Pt3g025290;Pt3g025300;Pt3g025320;Pt3g025330;Pt3g025340;Pt3g025350;Pt3g025360;Pt3g025370
ONT.7940.1	ONT.7129;ONT.7937;ONT.7938;ONT.7942;Pt4g016570;Pt4g016580;Pt4g016590;Pt4g016600;Pt4g016610;Pt4g016620;Pt4g016630;Pt4g016640;Pt4g016650;Pt4g016660;Pt4g016670;Pt4g016680;Pt4g016690;Pt4g016700;Pt4g016720;Pt4g016730;Pt4g016740;Pt4g016750;Pt4g016760;Pt4g016770;Pt4g016780;Pt4g016790
ONT.15067.8	ONT.15069;ONT.15072;PtUn013690;PtUn013700;PtUn013710;PtUn013730;PtUn013740;PtUn013750;PtUn013760;PtUn013770;PtUn013780;PtUn013790;PtUn013800;PtUn013810
ONT.763.2	ONT.1555;Pt1g021220;Pt1g021230;Pt1g021240;Pt1g021250;Pt1g021260;Pt1g021270;Pt1g021280;Pt1g021290;Pt1g021300;Pt1g021310;Pt1g021320;Pt1g021330;Pt1g021340;Pt1g021350;Pt1g021360;Pt1g021370;Pt1g021380;Pt1g021390;Pt1g021400;Pt1g021410;Pt1g021420;Pt1g021430;Pt1g021440;Pt1g021450;Pt1g021460;Pt1g021470;Pt1g021480;Pt1g021490
ONT.11479.1	ONT.11480;ONT.11481;ONT.12138;Pt7g011800;Pt7g011810;Pt7g011820;Pt7g011830;Pt7g011840;Pt7g011850;Pt7g011860;Pt7g011870;Pt7g011880;Pt7g011890;Pt7g011900;Pt7g011910;Pt7g011920;Pt7g011930;Pt7g011940;Pt7g011950;Pt7g011960;Pt7g011970;Pt7g011980;Pt7g011990;Pt7g012000;Pt7g012010;Pt7g012020
ONT.11372.3	Pt7g007170;Pt7g007180;Pt7g007190;Pt7g007200;Pt7g007210;Pt7g007220;Pt7g007230;Pt7g007240;Pt7g007250;Pt7g007260;Pt7g007270;Pt7g007280;Pt7g007290;Pt7g007300;Pt7g007310;Pt7g007320;Pt7g007330
ONT.8776.7	ONT.9661;ONT.9662;Pt5g019730;Pt5g019740;Pt5g019750;Pt5g019780;Pt5g019790;Pt5g019800
ONT.15395.1	Pt9g000110;PtUn032520;PtUn032530;PtUn032540;PtUn032550;PtUn032560;PtUn032570;PtUn032590;PtUn032600;PtUn032610;PtUn032620;PtUn032630;PtUn032640;PtUn032650;PtUn032660;PtUn032670;PtUn032680;PtUn032690
ONT.15651.2	ONT.14866;PtUn006160;PtUn006190
ONT.15403.4	ONT.15400;ONT.15404;PtUn032740;PtUn032750;PtUn032760;PtUn032770;PtUn032780;PtUn032790;PtUn032820;PtUn032830;PtUn032840;PtUn032850;PtUn032860;PtUn032870;PtUn032880;PtUn032890;PtUn032900
ONT.13659.4	Pt7g004750;Pt9g008650;Pt9g008660;Pt9g008670;Pt9g008680;Pt9g008690;Pt9g008700;Pt9g008710;Pt9g008720;Pt9g008730;Pt9g008740;Pt9g008750;Pt9g008760;Pt9g008770;Pt9g008780;Pt9g008790;Pt9g008800;Pt9g008810;Pt9g008820
ONT.2770.1	ONT.2766;ONT.2768;Pt2g002270;Pt2g002280;Pt2g002290;Pt2g002300;Pt2g002310;Pt2g002320;Pt2g002330;Pt2g002340;Pt2g002350;Pt2g002360;Pt2g002370;Pt2g002380;Pt2g002390;Pt2g002400;Pt2g002410;Pt2g002420;Pt2g002430;Pt2g002440;Pt2g002450;Pt2g002460
ONT.96.4	ONT.95;Pt1g006000;Pt1g006010;Pt1g006020;Pt1g006030;Pt1g006040;Pt1g006050;Pt1g006060;Pt1g006070;Pt1g006080;Pt1g006090;Pt1g006100;Pt1g006110;Pt1g006120;Pt1g006130;Pt1g006150;Pt1g006160;Pt1g006170;Pt1g006180;Pt1g006190;Pt1g006200;Pt1g006210;Pt1g006220;Pt1g006230;Pt1g006240;Pt1g006250;Pt1g006260;Pt1g006270;Pt1g006280;Pt1g006290
ONT.9871.6	ONT.10576;ONT.9870;Pt4g004860;Pt6g002260;Pt6g002270;Pt6g002280;Pt6g002290;Pt6g002300;Pt6g002310;Pt6g002320;Pt6g002330;Pt6g002340;Pt6g002350;Pt6g002360;Pt6g002370;Pt6g002380;Pt6g002390;Pt6g002400;Pt6g002410;Pt6g002420;Pt6g002430;Pt6g002440;Pt6g002450;Pt6g002460;Pt6g002470;Pt6g002480;Pt6g002490
ONT.15845.1	ONT.15063;PtUn013510;PtUn013520;PtUn013530;PtUn013540;PtUn013550;PtUn013560;PtUn013570;PtUn013580;PtUn013590;PtUn013600;PtUn013610;PtUn013620;PtUn013630;PtUn013640
ONT.14466.2	Pt9g013420;Pt9g013430;Pt9g013440;Pt9g013450;Pt9g013460;Pt9g013470;Pt9g013480;Pt9g013490;Pt9g013500;Pt9g013510;Pt9g013520
ONT.6925.4	ONT.6919;ONT.6921;ONT.7687;Pt4g010980;Pt4g010990;Pt4g011000;Pt4g011010;Pt4g011020;Pt4g011030;Pt4g011040;Pt4g011050;Pt4g011060;Pt4g011080;Pt4g011090;Pt4g011100;Pt4g011110;Pt4g011120;Pt4g011130;Pt4g011140;Pt4g011150;Pt4g011160;Pt4g011170
ONT.9770.2	ONT.9771;Pt5g024380;Pt5g024390;Pt5g024400;Pt5g024410;Pt5g024420;Pt5g024430;Pt5g024440;Pt5g024450;Pt5g024460;Pt5g024470;Pt7g004250;PtUn005020;PtUn007440
ONT.15964.1	PtUn020670;PtUn020680;PtUn020690;PtUn020700
ONT.11072.1	ONT.10375;Pt6g015420;Pt6g015430;Pt6g015440;Pt6g015450;Pt6g015460;Pt6g015470;Pt6g015480;Pt6g015490;Pt6g015500;Pt6g015510;Pt6g015520;Pt6g015530;Pt6g015540;Pt6g015550;Pt6g015560;Pt6g015570;Pt6g015580;Pt6g015590
ONT.4219.2	ONT.1295;Pt3g015770;Pt3g015780;Pt3g015790;Pt3g015800;Pt3g015810
ONT.9735.5	ONT.8858;ONT.8859;ONT.8860;ONT.8863;ONT.8864;ONT.8866;ONT.9734;Pt4g010570;Pt5g023250;Pt5g023260;Pt5g023270;Pt5g023280;Pt5g023290;Pt5g023300;Pt5g023310;Pt5g023320;Pt5g023330;Pt5g023340;Pt5g023350;Pt5g023370;Pt5g023380;Pt5g023390;Pt5g023400
ONT.13582.1	Pt9g005450;Pt9g005460;Pt9g005470;Pt9g005480;Pt9g005490;Pt9g005500;Pt9g005510;Pt9g005520;Pt9g005530;Pt9g005540;Pt9g005550;Pt9g005560;Pt9g005570;Pt9g005580;Pt9g005590;Pt9g005600;Pt9g005610;Pt9g005620;Pt9g005630;Pt9g005640;Pt9g005650;Pt9g005660;Pt9g005670;Pt9g005680;Pt9g005690;Pt9g005700;Pt9g005710;Pt9g005720;Pt9g005730;Pt9g005740;Pt9g005750;Pt9g005760;Pt9g005770;Pt9g005780;Pt9g005790
ONT.9491.1	ONT.8620;ONT.8621;ONT.8623;ONT.8624;ONT.9487;ONT.9492;Pt1g016100;Pt5g014570;Pt5g014580;Pt5g014590;Pt5g014600;Pt5g014610;Pt5g014620;Pt5g014630;Pt5g014640;Pt5g014650;Pt5g014660;Pt5g014670;Pt5g014680;Pt5g014690;Pt5g014700;Pt5g014710;Pt5g014720;Pt5g014730;Pt5g014740;Pt9g011130;Pt9g014330;PtUn005020
ONT.14469.2	Pt4g004860;Pt9g013230;Pt9g013240;Pt9g013250;Pt9g013260;Pt9g013270;Pt9g013280;Pt9g013290;Pt9g013300;Pt9g013310;Pt9g013320;Pt9g013330;Pt9g013340;Pt9g013350;Pt9g013360;Pt9g013370
ONT.10436.2	Pt6g017890;Pt6g017900;Pt6g017910;Pt6g017920;Pt6g017930;Pt6g017940;Pt6g017950;Pt6g017960;Pt6g017970;Pt6g017980;Pt6g017990;Pt6g018000;Pt6g018010
ONT.9628.1	ONT.8733;ONT.8737;ONT.9627;ONT.9629;Pt5g018470;Pt5g018480;Pt5g018490;Pt5g018500;Pt5g018510;Pt5g018520;Pt5g018530;Pt5g018540;Pt5g018550;Pt5g018560;Pt5g018570;Pt5g018580;Pt5g018590;Pt5g018600;Pt5g018610;Pt5g018620;Pt5g018630;Pt5g018640;Pt5g018650;Pt5g018660;Pt5g018670;Pt5g018680
ONT.5817.1	ONT.5818;Pt3g020970;Pt3g020980;Pt3g020990;Pt3g021000;Pt3g021010;Pt3g021020;Pt3g021030;Pt3g021050;Pt3g021060;Pt3g021070;Pt3g021080;Pt3g021090;Pt3g021100;Pt3g021110
ONT.4422.1	Pt3g022460;Pt3g022470;Pt3g022480;Pt3g022490;Pt3g022500;Pt3g022510;Pt3g022520;Pt3g022530;Pt3g022540;Pt3g022550;Pt3g022560;Pt3g022600;Pt3g022610;Pt3g022620;Pt3g022630;Pt3g022640;Pt3g022650;Pt3g022660;Pt3g022670
ONT.15855.1	ONT.15078;PtUn013860;PtUn013870;PtUn013880;PtUn013890;PtUn013900;PtUn013910;PtUn013920;PtUn013930;PtUn013940;PtUn013950;PtUn013960;PtUn013970;PtUn013980;PtUn013990
ONT.11729.5	ONT.11734;ONT.12378;ONT.12381;Pt7g018620;Pt7g018630;Pt7g018640;Pt7g018650;Pt7g018660;Pt7g018670;Pt7g018680;Pt7g018690;Pt7g018700;Pt7g018710;Pt7g018720;Pt7g018730;Pt7g018740;Pt7g018750;Pt7g018760;Pt7g018770;Pt7g018780;Pt7g018790;Pt7g018800;Pt7g018810;Pt7g018820;Pt7g018830
ONT.8787.1	ONT.8785;Pt5g019490;Pt5g020020;Pt5g020030;Pt5g020040;Pt5g020050;Pt5g020060;Pt5g020070;Pt5g020080;Pt5g020090;Pt5g020100;Pt5g020110;Pt5g020120;Pt5g020130;Pt5g020140;Pt5g020150;Pt5g020160
ONT.11977.9	ONT.11334;Pt7g005920;Pt7g005930;Pt7g005940;Pt7g005950;Pt7g005960;Pt7g005970;Pt7g005980;Pt7g005990;Pt7g006000;Pt7g006010;Pt7g006020;Pt7g006030
ONT.8651.1	ONT.9542;Pt4g018840;Pt5g015890;Pt5g015900;Pt5g015910;Pt5g015920;Pt5g015930;Pt5g015940;Pt5g015950;Pt5g015960;Pt5g015980;Pt5g015990;Pt5g016000;Pt5g016010;Pt5g016020;Pt5g016030;Pt5g016040;Pt5g016050;Pt5g016060;Pt5g016070;Pt5g016080;Pt5g016090;PtUn035550
ONT.9095.13	ONT.9091;ONT.9097;Pt5g003080;Pt5g003090;Pt5g003100;Pt5g003110;Pt5g003120;Pt5g003130;Pt5g003140;Pt5g003150;Pt5g003160;Pt5g003170;Pt5g003180;Pt5g003190;Pt5g003200;Pt5g003210;Pt5g003230;Pt5g003240;Pt5g003250;Pt5g003260;Pt5g003270;Pt5g003280;Pt5g003290;Pt5g003300;Pt5g003310;Pt5g003320;Pt5g003330;Pt5g003340;Pt5g003350
ONT.13130.1	ONT.12673;ONT.13131;Pt8g005350;Pt8g005360;Pt8g005370;Pt8g005380;Pt8g005390;Pt8g005400;Pt8g005410;Pt8g005420;Pt8g005430;Pt8g005440;Pt8g005450;Pt8g005460;Pt8g005470;Pt8g005480
ONT.9564.1	ONT.9561;Pt4g004860;Pt5g015060;Pt5g015070;Pt5g015080;Pt5g015090;Pt5g015100;Pt5g015110;Pt5g015120;Pt5g015130;Pt5g015140;Pt5g015150;Pt5g015160;Pt5g015170;Pt5g015180;Pt5g015190;Pt5g015200;Pt5g015210;Pt5g015220;Pt5g015230;Pt5g015240;Pt9g013300
ONT.15399.2	ONT.15400;ONT.15404;Pt3g035000;PtUn032680;PtUn032690;PtUn032700;PtUn032710;PtUn032720;PtUn032730;PtUn032740;PtUn032750;PtUn032760;PtUn032770;PtUn032780;PtUn032790;PtUn032800
ONT.8728.1	ONT.8727;ONT.8729;Pt4g004860;Pt5g018350;Pt5g018360;Pt5g018370;Pt5g018380;Pt5g018390;Pt5g018400;Pt5g018410;Pt5g018420;Pt5g018430;Pt5g018440;Pt5g018450;Pt9g013300
ONT.1781.2	ONT.1779;Pt2g002000;Pt2g002010;Pt2g002020;Pt2g004290;Pt2g004300;Pt2g004310;Pt2g004320;Pt2g004330;Pt2g004340;Pt2g004350;Pt2g004360;Pt2g004370;Pt2g004380;Pt2g004390;Pt2g004400;Pt2g004410;Pt2g004420;Pt2g004430;Pt2g004440;Pt2g004450;Pt2g004460
ONT.15218.1	ONT.15217;ONT.15958;PtUn020160;PtUn020170;PtUn020180;PtUn020190;PtUn020200;PtUn020210;PtUn020220;PtUn020230;PtUn020240
ONT.9755.1	ONT.9756;Pt5g023580;Pt5g023590;Pt5g023600;Pt5g023610;Pt5g023620;Pt5g023630;Pt5g023640;Pt5g023650;Pt5g023660;Pt5g023680;Pt5g023690;Pt5g023700;Pt5g023710;Pt5g023720
ONT.14987.1	PtUn011060;PtUn011070;PtUn011080;PtUn011090;PtUn011100;PtUn011110;PtUn011120;PtUn011130;PtUn011140;PtUn011150;PtUn011160;PtUn011170;PtUn011180;PtUn011190;PtUn011200;PtUn011210
ONT.1781.6	ONT.1779;Pt2g002000;Pt2g002010;Pt2g002020;Pt2g004290;Pt2g004300;Pt2g004310;Pt2g004320;Pt2g004330;Pt2g004340;Pt2g004350;Pt2g004360;Pt2g004370;Pt2g004380;Pt2g004390;Pt2g004400;Pt2g004410;Pt2g004420;Pt2g004430;Pt2g004440;Pt2g004450;Pt2g004460
ONT.14353.1	Pt9g010840;Pt9g010850;Pt9g010860;Pt9g010870;Pt9g010880;Pt9g010890;Pt9g010900;Pt9g010910;Pt9g010920;Pt9g010930;Pt9g010940;Pt9g010950
ONT.3021.1	ONT.2009;Pt2g010870;Pt2g011350;Pt2g011360;Pt2g011370;Pt2g011380;Pt2g011390
ONT.522.68	ONT.1339;ONT.2941;ONT.9983;Pt1g002410;Pt1g014720;Pt1g014730;Pt1g014740;Pt1g014750;Pt1g014760;Pt1g014770;Pt1g014780;Pt1g014790;Pt1g014800;Pt1g014810;Pt1g014820;Pt1g014830;Pt1g014840;Pt1g014850;Pt1g014860;Pt1g014870;Pt1g014880;Pt1g014890;Pt1g014900;Pt1g014910;Pt1g014920;Pt1g014930;Pt1g014940;Pt1g014950;Pt1g014960;Pt3g007410;Pt5g009480;Pt5g011980;Pt5g017510;Pt6g010150;Pt7g021200;Pt8g001920;Pt8g00484…
ONT.15652.1	ONT.14866;PtUn006190;PtUn006200;PtUn006210
ONT.14806.1	ONT.15575;ONT.5645;ONT.7304;PtUn003700;PtUn003710;PtUn003720;PtUn003730;PtUn003740;PtUn003750;PtUn003760;PtUn003770;PtUn003790;PtUn003800;PtUn003810;PtUn003820;PtUn003830;PtUn003840
ONT.9095.3	ONT.9091;ONT.9097;Pt5g003080;Pt5g003090;Pt5g003100;Pt5g003110;Pt5g003120;Pt5g003130;Pt5g003140;Pt5g003150;Pt5g003160;Pt5g003170;Pt5g003180;Pt5g003190;Pt5g003200;Pt5g003210;Pt5g003230;Pt5g003240;Pt5g003250;Pt5g003260;Pt5g003270;Pt5g003280;Pt5g003290;Pt5g003300;Pt5g003310;Pt5g003320;Pt5g003330;Pt5g003340;Pt5g003350
ONT.6441.6	ONT.5052;ONT.5053;ONT.5054;ONT.6446;Pt3g040050;Pt3g040060;Pt3g040070;Pt3g040080;Pt3g040090;Pt3g040100;Pt3g040110;Pt3g040120;Pt3g040130;Pt3g040140;Pt3g040150;Pt3g040160;Pt3g040170;Pt3g040180;Pt3g040190;Pt3g040200;Pt3g040210;Pt3g040220;Pt3g040230;Pt3g040240;Pt3g040250;Pt3g040260
ONT.6285.1	ONT.4904;Pt3g034380;Pt3g034390;Pt3g034400;Pt3g034410;Pt3g034420;Pt3g034430;Pt3g034440;Pt3g034450;Pt3g034460;Pt3g034470;Pt3g034480;Pt3g034490;Pt3g034500;Pt3g034520;Pt3g034530;Pt3g034540;Pt3g034550;Pt3g034560;Pt3g034570;Pt3g034580;Pt3g034590;Pt3g034600;Pt3g034620
ONT.9722.4	ONT.8850;ONT.8851;ONT.9721;Pt5g022700;Pt5g022710;Pt5g022720;Pt5g022730;Pt5g022740;Pt5g022750;Pt5g022760;Pt5g022770
ONT.7831.1	ONT.7830;ONT.7832;Pt4g015580;Pt4g015890;Pt4g015900;Pt4g015910;Pt4g015920;Pt4g015930;Pt4g015940;Pt4g015950
ONT.9735.3	ONT.8856;ONT.8858;ONT.8859;ONT.8860;ONT.8863;ONT.8864;ONT.8866;ONT.9734;Pt4g010570;Pt5g023250;Pt5g023260;Pt5g023270;Pt5g023280;Pt5g023290;Pt5g023300;Pt5g023310;Pt5g023320;Pt5g023330;Pt5g023350;Pt5g023370;Pt5g023380;Pt5g023390;Pt5g023400
ONT.8852.1	ONT.9727;Pt5g022530;Pt5g022540;Pt5g022550;Pt5g022560;Pt5g022570;Pt5g022580;Pt5g022590;Pt5g022600;Pt5g022610;Pt5g022830;Pt5g022840;Pt5g022850;Pt5g022860;Pt5g022870;Pt5g022880
ONT.9792.1	Pt5g024910;Pt5g024920;Pt5g024930;Pt5g024940;Pt5g024950;Pt5g024960;Pt5g024970;Pt5g024980;Pt5g024990;Pt5g025000
ONT.14670.2	Pt9g021290;Pt9g021300;Pt9g021310;Pt9g021320;Pt9g021330;Pt9g021340;Pt9g021350;Pt9g021360;Pt9g021370;Pt9g021380;Pt9g021390;Pt9g021400;Pt9g021410;Pt9g021420;Pt9g021430;Pt9g021440;Pt9g021450;Pt9g021460;Pt9g021470;Pt9g021480;Pt9g021490;Pt9g021500;Pt9g021510;Pt9g021520;Pt9g021530;Pt9g021540;Pt9g021550;Pt9g021560;Pt9g021570;Pt9g021580;Pt9g021590;Pt9g021600;Pt9g021610;Pt9g021620
ONT.4215.2	ONT.2900;ONT.522;Pt1g002370;Pt2g011360;Pt3g015270;Pt3g015280;Pt3g015290;Pt3g015300;Pt3g015310;Pt3g015320;Pt3g015330;Pt3g015810;Pt3g015820;Pt3g015830;Pt3g015840;Pt3g015850;Pt3g015860;Pt4g018220;Pt9g001190
ONT.15422.1	ONT.16148;PtUn033530;PtUn033540;PtUn033550;PtUn033560;PtUn033570;PtUn033580;PtUn033590;PtUn033600;PtUn033610;PtUn033620;PtUn033630;PtUn033640;PtUn033650;PtUn033660
ONT.1295.1	ONT.3020;ONT.458;ONT.460;Pt1g012800;Pt1g012810;Pt1g012820
ONT.15577.2	ONT.14810;ONT.15575;PtUn003800;PtUn003810;PtUn003820;PtUn003830;PtUn003840;PtUn003850;PtUn003860;PtUn003880;PtUn003890;PtUn003900;PtUn003910;PtUn003930
ONT.4560.2	Pt3g025790;Pt3g025800;Pt3g026800;Pt3g026810;Pt3g026820;Pt3g026830;Pt3g026840;Pt3g026850;Pt3g028090;Pt3g028100;Pt3g028110
ONT.2794.3	ONT.2793;Pt2g004850;Pt2g004860;Pt2g004870;Pt2g004880;Pt2g004890;Pt2g004900;Pt2g004910;Pt2g004920;Pt2g004930;Pt2g008540;Pt2g008550;Pt2g008560;Pt2g008570;Pt2g008580;Pt2g008590;Pt2g017410
ONT.522.59	ONT.1339;Pt1g014720;Pt1g014730;Pt1g014740;Pt1g014750;Pt1g014760;Pt1g014770;Pt1g014780;Pt1g014790;Pt1g014800;Pt1g014810;Pt1g014820;Pt1g014830;Pt1g014840;Pt1g014850;Pt1g014860;Pt1g014870;Pt1g014880;Pt1g014890;Pt1g014900;Pt1g014910;Pt1g014920;Pt1g014930;Pt1g014940;Pt1g014950;Pt1g014960;Pt3g006040;Pt4g009130;Pt8g001920
ONT.4569.1	Pt3g027780;Pt3g027790;Pt3g027800;Pt3g027810;Pt3g027820;Pt3g027830;Pt3g027840;Pt3g027850;Pt3g027860;Pt3g027870;Pt3g027880;Pt3g027890;Pt3g027900;Pt3g027910;Pt3g027920;Pt3g027930;Pt3g027940;Pt3g027950;Pt3g027960;Pt3g027970;Pt3g027980
ONT.12002.2	ONT.11356;ONT.12001;Pt7g006760;Pt7g006770;Pt7g006780;Pt7g006790;Pt7g006800;Pt7g006810;Pt7g006820;Pt7g006830;Pt7g006840;Pt7g006850;Pt7g006860;Pt7g006870;Pt7g006880;Pt7g006890;Pt7g006900;Pt7g006910;Pt7g006920;Pt7g006930
ONT.1090.1	Pt1g006730;Pt1g006740;Pt1g006750;Pt1g006760;Pt1g006770;Pt1g006780;Pt1g006790;Pt1g006800;Pt1g006810
ONT.15417.6	ONT.15420;PtUn033360;PtUn033370;PtUn033380;PtUn033390;PtUn033400;PtUn033410;PtUn033420;PtUn033430;PtUn033440;PtUn033450;PtUn033460;PtUn033470;PtUn033480;PtUn033490;PtUn033500;PtUn033510
ONT.15553.2	ONT.15551;PtUn002960;PtUn002970;PtUn002980;PtUn002990;PtUn003000;PtUn003010;PtUn003020;PtUn003030;PtUn003040;PtUn003050;PtUn003060;PtUn003070;PtUn003080;PtUn003090;PtUn003110;PtUn003120;PtUn003130;PtUn003140;PtUn003150;PtUn003160;PtUn003170;PtUn003180;PtUn003190;PtUn003200
ONT.8764.2	ONT.9653;ONT.9654;Pt4g004860;Pt5g019450;Pt5g019460;Pt5g019470;Pt5g019480;Pt5g019490;Pt5g019500;Pt5g019510;Pt5g019520;Pt5g019530;Pt9g013300
ONT.13693.1	Pt9g010100;Pt9g010110;Pt9g010120;Pt9g010130;Pt9g010150;Pt9g010160;Pt9g010170;Pt9g010180;Pt9g010190;Pt9g010200
ONT.228.3	ONT.234;Pt1g002810;Pt1g002820;Pt1g002830;Pt1g002840;Pt1g002850;Pt1g002860;Pt1g002870;Pt1g002880;Pt1g002890;Pt1g002900;Pt1g002910;Pt1g002920;Pt1g002930;Pt1g002940;Pt1g002950;Pt1g002960;Pt1g002970;Pt1g002980;Pt1g002990;Pt1g003000;Pt1g003010;Pt1g003020;Pt1g003030;Pt1g003040;Pt1g003050;Pt1g003060
ONT.15093.1	PtUn014480;PtUn014490;PtUn014500;PtUn014510;PtUn014520;PtUn014530;PtUn014540;PtUn014550;PtUn014560;PtUn027030
ONT.522.60	ONT.1339;Pt1g000780;Pt1g002410;Pt1g014720;Pt1g014730;Pt1g014740;Pt1g014750;Pt1g014760;Pt1g014770;Pt1g014780;Pt1g014790;Pt1g014800;Pt1g014810;Pt1g014820;Pt1g014830;Pt1g014840;Pt1g014850;Pt1g014860;Pt1g014870;Pt1g014880;Pt1g014890;Pt1g014900;Pt1g014910;Pt1g014920;Pt1g014930;Pt1g014940;Pt1g014950;Pt1g014960;Pt2g000090;Pt2g011670;Pt2g026150;Pt2g027670;Pt3g006040;Pt4g009130;Pt5g011980;Pt6g004070;Pt7g0…
ONT.15065.1	ONT.15063;PtUn013550;PtUn013560;PtUn013570;PtUn013580;PtUn013590;PtUn013600;PtUn013610;PtUn013620;PtUn013630;PtUn013640;PtUn013650;PtUn013660;PtUn013670;PtUn013680
ONT.13063.2	ONT.12599;ONT.12601;Pt8g003260;Pt8g003270;Pt8g003280;Pt8g003290;Pt8g003300;Pt8g003310;Pt8g003320;Pt8g003330;Pt8g003340;Pt8g003350;Pt8g003360;Pt8g003370;Pt8g003380;Pt8g003390;Pt8g003400;Pt8g003410;Pt8g003420;Pt8g003430;Pt8g003440;Pt8g003450;Pt8g003460;Pt8g003470;Pt8g003480;Pt8g003490;Pt8g003500;Pt8g003510;Pt8g003520
ONT.8935.2	Pt5g025330;Pt5g025670;Pt5g025680;Pt5g025690;Pt5g025700;Pt5g025710;Pt5g025720;Pt5g025730
ONT.1781.7	ONT.1779;Pt2g002000;Pt2g002010;Pt2g002020;Pt2g004290;Pt2g004300;Pt2g004310;Pt2g004320;Pt2g004330;Pt2g004340;Pt2g004350;Pt2g004360;Pt2g004370;Pt2g004380;Pt2g004390;Pt2g004400;Pt2g004410;Pt2g004420;Pt2g004430;Pt2g004440;Pt2g004450;Pt2g004460
ONT.5932.1	ONT.4541;ONT.5929;Pt3g026260;Pt3g026270;Pt3g026280;Pt3g026290;Pt3g026300;Pt3g026310;Pt3g026320;Pt3g026330;Pt3g026340;Pt3g026350;Pt3g026360;Pt3g026370;Pt3g026380;Pt3g026390;Pt3g026400;Pt3g026410;Pt3g026420;PtUn007440
ONT.9735.7	ONT.8858;ONT.8859;ONT.8860;ONT.8863;ONT.8864;ONT.8866;ONT.9734;Pt4g010570;Pt5g023250;Pt5g023260;Pt5g023270;Pt5g023280;Pt5g023290;Pt5g023300;Pt5g023310;Pt5g023320;Pt5g023330;Pt5g023340;Pt5g023350;Pt5g023370;Pt5g023380;Pt5g023390;Pt5g023400
ONT.10956.1	ONT.10954;Pt6g011880;Pt6g011890;Pt6g011900;Pt6g011910;Pt6g011920;Pt6g011930;Pt6g011940;Pt6g011950;Pt6g011960;Pt6g011970;Pt6g011990;Pt6g012000;Pt6g012010;Pt6g012020;Pt6g012030;Pt6g012040;Pt6g012050;Pt6g012060;Pt6g012070;Pt6g012080;Pt6g012090
ONT.2898.1	Pt2g005340;Pt2g005350;Pt2g005360;Pt2g005370;Pt2g005380;Pt2g005400;Pt2g005410;Pt2g005420;Pt2g005430;Pt2g005440;Pt2g005450
ONT.9871.4	ONT.10576;ONT.9870;Pt4g004860;Pt6g002260;Pt6g002270;Pt6g002280;Pt6g002290;Pt6g002300;Pt6g002310;Pt6g002320;Pt6g002330;Pt6g002340;Pt6g002350;Pt6g002360;Pt6g002370;Pt6g002380;Pt6g002390;Pt6g002400;Pt6g002410;Pt6g002420;Pt6g002430;Pt6g002440;Pt6g002450;Pt6g002460;Pt6g002470;Pt6g002480;Pt6g002490
ONT.11977.6	ONT.11334;Pt7g005920;Pt7g005930;Pt7g005940;Pt7g005950;Pt7g005960;Pt7g005970;Pt7g005980;Pt7g005990;Pt7g006000;Pt7g006010;Pt7g006020;Pt7g006030
ONT.7917.1	ONT.7914;ONT.7916;ONT.7918;Pt4g017250;Pt4g017260;Pt4g017270;Pt4g017280;Pt4g017300;Pt4g017310;Pt4g017320;Pt4g017330;Pt4g017340;Pt4g017350;Pt4g017360;Pt4g017370;Pt4g017380;Pt4g017390;Pt4g017400;Pt4g017410
ONT.5739.1	ONT.5738;Pt3g017720;Pt3g017730;Pt3g017740;Pt3g017750;Pt3g017760
ONT.5858.3	ONT.4443;ONT.4445;ONT.5859;Pt3g022920;Pt3g022930;Pt3g022940;Pt3g022950;Pt3g022960;Pt3g022970;Pt3g022980;Pt3g022990;Pt3g023000;Pt3g023010;Pt3g023020;Pt3g023030;Pt3g023040;Pt3g023050;Pt3g023060
ONT.3709.3	ONT.2667;Pt2g027260;Pt2g027270;Pt2g027280;Pt2g027290;Pt2g027300;Pt2g027310;Pt2g027320;Pt2g027330;Pt2g027340;Pt2g027350;Pt2g027360;Pt2g027370;Pt2g027380;Pt2g027390;Pt2g027400;Pt2g027410;Pt2g027420;Pt2g027430
ONT.3904.5	ONT.3900;ONT.3902;Pt3g004470;Pt3g004480;Pt3g004490;Pt3g004500;Pt3g004510;Pt3g004520;Pt3g004530;Pt3g004540;Pt3g004550;Pt3g004560;Pt3g004570;Pt3g004580;Pt3g004600;Pt3g004610;Pt3g004620;Pt3g004630;Pt3g004640;Pt3g004650;Pt3g004660;Pt3g004670;Pt3g004680;Pt3g004690;Pt3g004700;Pt3g004710;Pt3g004720;Pt3g004730;Pt3g004740;Pt3g004750
ONT.9491.4	ONT.8620;ONT.8621;ONT.8623;ONT.8624;ONT.9487;ONT.9492;Pt1g016100;Pt1g020270;Pt5g014570;Pt5g014580;Pt5g014590;Pt5g014600;Pt5g014610;Pt5g014620;Pt5g014630;Pt5g014640;Pt5g014650;Pt5g014660;Pt5g014670;Pt5g014680;Pt5g014690;Pt5g014700;Pt5g014710;Pt5g014720;Pt5g014730;Pt5g014740;Pt9g011130;Pt9g014330;PtUn005020;PtUn033080
ONT.7825.1	ONT.5813;ONT.7037;ONT.7038;Pt4g015380;Pt4g015390;Pt4g015400;Pt4g015410;Pt4g015420;Pt4g015430
ONT.12762.11	ONT.13210;Pt8g007890;Pt8g007900;Pt8g007910;Pt8g007920;Pt8g007930;Pt8g007940;Pt8g007950;Pt8g007970;Pt8g007980;Pt8g007990;Pt8g008000;Pt8g008010;Pt8g008020;Pt8g008030;Pt8g008040;Pt8g008050;Pt8g008060
ONT.2794.1	ONT.2793;Pt2g004850;Pt2g004860;Pt2g004870;Pt2g004880;Pt2g004890;Pt2g004900;Pt2g004910;Pt2g004920;Pt2g004930;Pt2g008540;Pt2g008550;Pt2g008560;Pt2g008570;Pt2g008580;Pt2g008590;Pt2g017410
ONT.15034.2	ONT.14873;ONT.15822;PtUn012380;PtUn012390;PtUn012400;PtUn012410;PtUn012430;PtUn012440;PtUn012450;PtUn012460;PtUn012470;PtUn012480;PtUn012490;PtUn012500
ONT.14944.3	ONT.15740;PtUn009420;PtUn009430;PtUn009440;PtUn009450;PtUn009460
ONT.5621.2	ONT.4184;ONT.5624;Pt3g014230;Pt3g014240;Pt3g014250;Pt3g014260;Pt3g014270;Pt3g014280;Pt3g014290;Pt3g014310;Pt3g014320;Pt3g014330
ONT.2034.2	Pt2g012240;Pt2g012250;Pt2g012260;Pt2g012270;Pt2g012280;Pt2g012290;Pt2g012300;Pt2g012310;Pt2g012320
ONT.11612.2	ONT.11614;ONT.12272;Pt7g015490;Pt7g015500;Pt7g015510;Pt7g015520;Pt7g015530;Pt7g015540;Pt7g015550;Pt7g015560;Pt7g015570;Pt7g015580;Pt7g015590;Pt7g015600;Pt7g015610;Pt7g015620;Pt7g015630;Pt7g015640;Pt7g015650;Pt7g015660;Pt7g015670;Pt7g015680;Pt7g015690;Pt7g015700
ONT.15417.4	ONT.15420;PtUn033360;PtUn033370;PtUn033380;PtUn033390;PtUn033400;PtUn033410;PtUn033420;PtUn033430;PtUn033440;PtUn033450;PtUn033460;PtUn033470;PtUn033480;PtUn033490;PtUn033500;PtUn033510
ONT.14824.1	ONT.14873;ONT.15601;PtUn004510;PtUn004520;PtUn004530;PtUn004540;PtUn004550;PtUn004560;PtUn004570;PtUn004580;PtUn004590;PtUn004600
ONT.7301.5	ONT.6491;ONT.7304;Pt4g002300;Pt4g002310;Pt4g002320;Pt4g002330;Pt4g002340;Pt4g002350;Pt4g002360;Pt4g002370;Pt4g002380;Pt4g002390;Pt4g002400;Pt4g002410;Pt4g002420;Pt4g002430;Pt4g002440;Pt4g002450;Pt4g002460;Pt4g002470;Pt4g002480;Pt4g002490;Pt4g002500;Pt4g002510;Pt4g002520;Pt4g002530;Pt4g002540;Pt4g002550
ONT.15065.4	ONT.15063;PtUn013550;PtUn013560;PtUn013570;PtUn013580;PtUn013590;PtUn013600;PtUn013610;PtUn013620;PtUn013630;PtUn013640;PtUn013650;PtUn013660;PtUn013670;PtUn013680
ONT.790.1	ONT.789;Pt1g020320;Pt1g020330;Pt1g020340;Pt1g020350;Pt1g020360;Pt1g020370;Pt1g020380;Pt1g020390;Pt1g020400;Pt1g020410;Pt1g020420;Pt1g020430;Pt1g020440;Pt1g020450;Pt1g020460;Pt1g020470;Pt1g020480;Pt1g020490;Pt1g020500;Pt1g020510;Pt1g020520;Pt1g020530;Pt1g020540;Pt1g020550;Pt1g020560;Pt1g020570;Pt1g020580;Pt1g020590;Pt1g020600;Pt1g020610;Pt1g020620
ONT.12052.4	Pt7g008990;Pt7g009000;Pt7g009010;Pt7g009020;Pt7g009030;Pt7g009040;Pt7g009050;Pt7g009060;Pt7g009070;Pt7g009080;Pt7g009090;Pt7g009100;Pt7g009110;Pt7g009120;Pt7g009130;Pt7g009140
ONT.15417.2	ONT.15420;PtUn033360;PtUn033370;PtUn033380;PtUn033390;PtUn033400;PtUn033410;PtUn033420;PtUn033430;PtUn033440;PtUn033450;PtUn033460;PtUn033470;PtUn033480;PtUn033490;PtUn033500;PtUn033510
ONT.4689.2	ONT.4688;ONT.4694;Pt3g030580;Pt3g030590;Pt3g030600;Pt3g030610;Pt3g030620;Pt3g030630;Pt3g030640;Pt3g030650;Pt3g030660;Pt3g030670;Pt3g030690;Pt3g030700;Pt3g030710;Pt3g030720;Pt3g030730;Pt3g030740;Pt3g030750;Pt3g030760;Pt3g030770;Pt3g030780;Pt3g030790;Pt3g030800
ONT.11136.2	ONT.10432;ONT.11137;ONT.11138;Pt6g018060;Pt6g018070;Pt6g018080;Pt6g018090;Pt6g018100;Pt6g018110;Pt6g018120;Pt6g018130;Pt6g018150;Pt6g018160;Pt6g018170;Pt6g018180;Pt6g018190;Pt6g018200;Pt6g018210;Pt6g018220
ONT.9003.1	ONT.9005;Pt5g000960;Pt5g000970;Pt5g000980;Pt5g000990;Pt5g001000;Pt5g001010;Pt5g001020;Pt5g001030;Pt5g001040;Pt5g001050;Pt5g001060;Pt5g001070;Pt5g001080;Pt5g001090;Pt5g001100;Pt5g001110;Pt5g001120;Pt5g001130;Pt5g001140;Pt5g001150;Pt5g001160;Pt5g001170;Pt5g001180;Pt5g001190;Pt5g001200;Pt5g001210;Pt5g001220
ONT.11295.1	Pt7g004560;Pt7g004570;Pt7g004580;Pt7g004590;Pt7g004600;Pt7g004610;Pt7g004620;Pt7g004630;Pt7g004640;Pt7g004650;Pt7g004660;Pt7g004670
ONT.8650.3	Pt5g015910;Pt5g015920;Pt5g015930;Pt5g015940;Pt5g015950;Pt5g015960;Pt5g015970;Pt5g015980;Pt5g015990;Pt5g016000;Pt5g016010;Pt5g016020;Pt5g016030;Pt5g016040;Pt5g016050;Pt5g016060;Pt5g016070;Pt5g016080;Pt5g016090
ONT.15093.3	PtUn014480;PtUn014490;PtUn014500;PtUn014510;PtUn014520;PtUn014530;PtUn014540;PtUn014550;PtUn014560;PtUn027030
ONT.9616.2	Pt1g002360;Pt5g018070;Pt5g018080;Pt5g018090;Pt5g018100;Pt5g018110;Pt5g018120;Pt5g018130;Pt5g018140;Pt5g018150;Pt5g018160;Pt5g018170;Pt5g018180;Pt5g018190;Pt5g018200;Pt5g018210;Pt5g018220;Pt5g018230;Pt5g018240;Pt5g018250;Pt5g018260;Pt5g018270;Pt5g018280;Pt5g018290
ONT.10436.1	Pt6g017890;Pt6g017900;Pt6g017910;Pt6g017920;Pt6g017930;Pt6g017940;Pt6g017950;Pt6g017960;Pt6g017970;Pt6g017980;Pt6g017990;Pt6g018000;Pt6g018010
ONT.15667.3	ONT.15668;PtUn006470;PtUn006480;PtUn006490;PtUn006500;PtUn006510;PtUn006520;PtUn006530;PtUn006540;PtUn006550;PtUn006560;PtUn006570;PtUn006580;PtUn006590;PtUn006600;PtUn006610;PtUn006620;PtUn006630;PtUn006640;PtUn006650
ONT.9564.4	ONT.9561;Pt4g004860;Pt5g015060;Pt5g015070;Pt5g015080;Pt5g015090;Pt5g015100;Pt5g015110;Pt5g015120;Pt5g015130;Pt5g015140;Pt5g015150;Pt5g015160;Pt5g015170;Pt5g015180;Pt5g015190;Pt5g015200;Pt5g015210;Pt5g015220;Pt5g015230;Pt5g015240;Pt5g019490;Pt9g013300
ONT.9564.6	ONT.9561;Pt4g004860;Pt5g015060;Pt5g015070;Pt5g015080;Pt5g015090;Pt5g015100;Pt5g015110;Pt5g015120;Pt5g015130;Pt5g015140;Pt5g015150;Pt5g015160;Pt5g015170;Pt5g015180;Pt5g015190;Pt5g015200;Pt5g015210;Pt5g015220;Pt5g015230;Pt5g015240;Pt5g019490;Pt9g013300
ONT.7301.3	ONT.6491;ONT.7304;Pt4g002300;Pt4g002310;Pt4g002320;Pt4g002330;Pt4g002340;Pt4g002350;Pt4g002360;Pt4g002370;Pt4g002380;Pt4g002390;Pt4g002400;Pt4g002410;Pt4g002420;Pt4g002430;Pt4g002440;Pt4g002450;Pt4g002460;Pt4g002470;Pt4g002480;Pt4g002490;Pt4g002500;Pt4g002510;Pt4g002520;Pt4g002530;Pt4g002540;Pt4g002550
ONT.11944.1	ONT.11309;Pt2g017410;Pt7g004140;Pt7g004150;Pt7g004160;Pt7g004170;Pt7g004180;Pt7g004190;Pt7g004200
ONT.13401.8	Pt9g000310;Pt9g000320;Pt9g000330;Pt9g000340;Pt9g000350;Pt9g000360;Pt9g000370;Pt9g000380;Pt9g000390;Pt9g000400;Pt9g000410;Pt9g000420;Pt9g000430;Pt9g000440;Pt9g000450;Pt9g000460;Pt9g000470;Pt9g000480;Pt9g000490;Pt9g000500;Pt9g000510;Pt9g000520;Pt9g000530;Pt9g000540;Pt9g000550;Pt9g000560;Pt9g000570;Pt9g000580
ONT.9384.2	Pt5g010610;Pt5g010620;Pt5g010630;Pt5g010640;Pt5g010650;Pt5g010660;Pt5g010670;Pt5g010680;Pt5g010690;Pt5g010700;Pt5g010710;Pt5g010720;Pt5g010730;Pt5g010740;Pt5g010760;Pt5g010770;Pt5g010780;Pt5g010790;Pt5g010800;Pt5g010810;Pt5g010820;Pt5g010830
ONT.223.1	Pt1g002940;Pt1g002950;Pt1g002960;Pt1g002970;Pt1g002980;Pt1g002990;Pt1g003000;Pt1g003010;Pt1g003020;Pt1g003030;Pt1g003040;Pt1g003050;Pt1g003060;Pt1g003070;Pt1g003080;Pt1g003090;Pt1g003100;Pt1g003110;Pt1g003120;Pt1g003130;Pt1g003140;Pt1g003150;Pt1g003160;Pt1g003170
ONT.1191.2	Pt1g009560;Pt1g009570;Pt1g009580;Pt1g009590;Pt1g009600;Pt1g009610
ONT.14867.1	ONT.14866;PtUn006160;PtUn006190;PtUn006200;PtUn006210
ONT.9007.1	ONT.9005;ONT.9014;Pt5g001090;Pt5g001100;Pt5g001110;Pt5g001120;Pt5g001130;Pt5g001140;Pt5g001150;Pt5g001160;Pt5g001170;Pt5g001180;Pt5g001190;Pt5g001200;Pt5g001210;Pt5g001220;Pt5g001230;Pt5g001240;Pt5g001250;Pt5g001260;Pt5g001270;Pt5g001280;Pt5g001290;Pt5g001300;Pt5g001310;Pt5g001320;Pt5g001330;Pt5g001340;Pt5g001350;Pt5g001360;Pt5g001370;Pt5g001380
ONT.4215.8	Pt2g003110;Pt2g016430;Pt2g028680;Pt3g015270;Pt3g015280;Pt3g015290;Pt3g015300;Pt3g015310;Pt3g015320;Pt3g015330;Pt3g015810;Pt3g015820;Pt3g015830;Pt3g015840;Pt3g015850;Pt3g015860;Pt3g035730
ONT.1129.1	ONT.300;Pt1g007890;Pt1g007900;Pt1g007910;Pt1g007920;Pt1g007930;Pt1g007940;Pt1g007950;Pt1g007960;Pt1g007970;Pt1g007980;Pt1g007990;Pt1g008000;Pt1g008010;Pt1g008020;Pt1g008030;Pt1g008040
ONT.14911.1	PtUn007640;PtUn007650;PtUn007660;PtUn007670;PtUn007680;PtUn007690;PtUn007700
ONT.2794.4	ONT.2793;Pt2g004850;Pt2g004860;Pt2g004870;Pt2g004880;Pt2g004890;Pt2g004900;Pt2g004910;Pt2g004920;Pt2g004930;Pt2g008540;Pt2g008550;Pt2g008560;Pt2g008570;Pt2g008580;Pt2g008590;Pt2g017410
ONT.3640.2	ONT.2597;ONT.2603;ONT.2604;Pt2g028610;Pt2g028620;Pt2g028630;Pt2g028640;Pt2g028650;Pt2g028660;Pt2g028670;Pt2g028680;Pt2g028690;Pt2g028710;Pt2g028720;Pt2g028730;Pt2g028740;Pt2g028760;Pt2g028770;Pt2g028780;Pt2g028790;Pt2g028800;Pt2g028810;Pt2g028820;Pt2g028830;Pt2g028840;Pt2g028850;Pt2g028860;Pt2g028870;Pt2g028880;Pt2g028890;Pt2g028900;Pt2g028910;Pt2g028920;Pt2g028930;Pt2g028940;Pt2g028950
ONT.14404.1	ONT.13748;Pt9g012370;Pt9g012380;Pt9g012390;Pt9g012400;Pt9g012410;Pt9g012420
ONT.96.2	ONT.95;Pt1g006000;Pt1g006010;Pt1g006020;Pt1g006030;Pt1g006040;Pt1g006050;Pt1g006060;Pt1g006070;Pt1g006080;Pt1g006090;Pt1g006100;Pt1g006110;Pt1g006120;Pt1g006130;Pt1g006150;Pt1g006160;Pt1g006170;Pt1g006180;Pt1g006190;Pt1g006200;Pt1g006210;Pt1g006220;Pt1g006230;Pt1g006240;Pt1g006250;Pt1g006260;Pt1g006270;Pt1g006280;Pt1g006290
ONT.9095.10	ONT.9091;ONT.9097;Pt5g003080;Pt5g003090;Pt5g003100;Pt5g003110;Pt5g003120;Pt5g003130;Pt5g003140;Pt5g003150;Pt5g003160;Pt5g003170;Pt5g003180;Pt5g003190;Pt5g003200;Pt5g003210;Pt5g003230;Pt5g003240;Pt5g003250;Pt5g003260;Pt5g003270;Pt5g003280;Pt5g003290;Pt5g003300;Pt5g003310;Pt5g003320;Pt5g003330;Pt5g003340;Pt5g003350
ONT.1781.5	ONT.1779;Pt2g002000;Pt2g002010;Pt2g002020;Pt2g004290;Pt2g004300;Pt2g004310;Pt2g004320;Pt2g004330;Pt2g004340;Pt2g004350;Pt2g004360;Pt2g004370;Pt2g004380;Pt2g004390;Pt2g004400;Pt2g004410;Pt2g004420;Pt2g004430;Pt2g004440;Pt2g004450;Pt2g004460
ONT.10436.4	Pt6g017890;Pt6g017900;Pt6g017910;Pt6g017920;Pt6g017930;Pt6g017940;Pt6g017950;Pt6g017960;Pt6g017970;Pt6g017980;Pt6g017990;Pt6g018000;Pt6g018010
ONT.9575.1	ONT.8681;ONT.8682;ONT.8683;ONT.9576;Pt5g016450;Pt5g016460;Pt5g016490;Pt5g016500;Pt5g016510;Pt5g016520;Pt5g016530;Pt5g016540;Pt5g016550;Pt5g016560;Pt5g016580;Pt5g016590;Pt5g016600;Pt5g016610;Pt5g016620;Pt5g016630;Pt5g016640;Pt5g016650;Pt5g016660;Pt5g016670;Pt5g016680
ONT.14953.1	PtUn009650;PtUn009660;PtUn009670;PtUn009680;PtUn009690;PtUn009700;PtUn009710
ONT.8857.3	ONT.8856;ONT.8858;ONT.8859;ONT.8860;ONT.8863;ONT.8864;ONT.8866;ONT.9732;ONT.9734;Pt5g023250;Pt5g023260;Pt5g023270;Pt5g023280;Pt5g023290;Pt5g023300;Pt5g023310;Pt5g023320;Pt5g023330;Pt5g023340;Pt5g023370;Pt5g023380;Pt5g023390;Pt5g023400;Pt5g023420
ONT.14446.3	Pt9g014260;Pt9g014270;Pt9g014280;Pt9g014290;Pt9g014300;Pt9g014310;Pt9g014320;Pt9g014330;Pt9g014340;Pt9g014350;Pt9g014360;Pt9g014370;Pt9g014380;Pt9g014390;Pt9g014400
ONT.303.1	ONT.300;Pt1g007960;Pt1g007970;Pt1g007980;Pt1g007990;Pt1g008000;Pt1g008010;Pt1g008020;Pt1g008030;Pt1g008040;Pt1g008050;Pt1g008060;Pt1g008070;Pt1g008080;Pt1g008090;Pt1g008100;Pt1g008110;Pt1g008120;Pt1g008130;Pt1g008140
ONT.3278.1	ONT.3277;ONT.3281;Pt2g019650;Pt2g019660;Pt2g019670;Pt2g019680;Pt2g019690;Pt2g019700;Pt2g019710;Pt2g019720;Pt2g019730;Pt2g019740;Pt2g019750;Pt2g019760;Pt2g019770;Pt2g019780;Pt2g019790;Pt2g019800;Pt2g019810;Pt2g019820;Pt2g019830;Pt2g019840;Pt2g019850;Pt2g019860
ONT.8942.5	Pt5g025750;Pt5g025760;Pt5g025770;Pt5g025780;Pt5g025790;Pt5g025800;Pt5g025810;Pt5g025820;Pt5g025830;Pt5g025840;Pt5g025850;Pt5g025860;Pt5g025870;Pt5g025880;Pt5g025890;Pt5g025900;Pt5g025910;Pt5g025920
ONT.11072.2	ONT.10375;Pt6g015420;Pt6g015430;Pt6g015440;Pt6g015450;Pt6g015460;Pt6g015470;Pt6g015480;Pt6g015490;Pt6g015500;Pt6g015510;Pt6g015520;Pt6g015530;Pt6g015540;Pt6g015550;Pt6g015560;Pt6g015570;Pt6g015580;Pt6g015590
ONT.15185.4	ONT.15184;ONT.15187;ONT.15944;PtUn018650;PtUn018660;PtUn018670;PtUn018680;PtUn018690;PtUn018700;PtUn018710;PtUn018720;PtUn018730;PtUn018740;PtUn018750
ONT.8832.2	Pt5g021610;Pt5g021620;Pt5g021630;Pt5g021640;Pt5g021650;Pt5g021660;Pt5g021670;Pt5g021680;Pt5g021690;Pt5g021700;Pt5g021710;Pt5g021740;Pt5g021750
ONT.10241.1	ONT.10235;Pt6g011300;Pt6g011310;Pt6g011320;Pt6g011330;Pt6g011340;Pt6g011350;Pt6g011360;Pt6g011370;Pt6g011380;Pt6g011390;Pt6g011400;Pt6g011410;Pt6g011420;Pt6g011430;Pt6g011440;Pt6g011450;Pt6g011460;Pt6g011470;Pt6g011480;Pt6g011490;Pt6g011500;Pt6g011510;Pt6g011520;Pt6g011530;Pt6g011540;Pt6g011550;Pt6g011560;Pt6g011570;Pt6g011580;Pt6g011590;Pt6g011600;Pt6g011610;Pt6g011620;Pt6g011630
ONT.3019.4	ONT.2006;ONT.3018;ONT.3020;Pt2g010880;Pt2g010890
ONT.11372.1	Pt7g007170;Pt7g007180;Pt7g007190;Pt7g007200;Pt7g007210;Pt7g007220;Pt7g007230;Pt7g007240;Pt7g007250;Pt7g007260;Pt7g007270;Pt7g007280;Pt7g007290;Pt7g007300;Pt7g007310;Pt7g007320;Pt7g007330
ONT.2958.1	ONT.2957;Pt2g009670;Pt2g009680;Pt2g009690;Pt2g009700;Pt2g009710;Pt2g009720;Pt2g009730;Pt2g009750;Pt2g010280;Pt2g010290;Pt2g010300;Pt2g010310;Pt2g010320
ONT.8960.3	ONT.8962;ONT.8963;Pt5g000010;Pt5g000020;Pt5g000030;Pt5g000040;Pt5g000050;Pt5g000070;Pt5g000080;Pt5g000090;Pt5g000100;Pt5g000110;Pt5g000120;Pt5g000130;Pt5g000140;Pt5g000150;Pt5g000160
ONT.3760.16	Pt3g001710;Pt3g001720;Pt3g001730;Pt3g001740;Pt3g001750;Pt3g001760;Pt3g001770;Pt3g001780;Pt3g001790;Pt3g001800;Pt3g001810;Pt3g001820;Pt3g001830;Pt3g001840;Pt3g001850;Pt3g001870;Pt3g001880;Pt3g001890;Pt3g001900;Pt3g001910;Pt3g001920;Pt3g001930;Pt3g001940;Pt3g001950;Pt3g001960;Pt3g001970;Pt3g001980;Pt3g001990;Pt3g002000;Pt3g002010;Pt3g002020
ONT.890.1	ONT.58;Pt1g000640;Pt1g000650;Pt1g000660;Pt1g000670;Pt1g000680;Pt1g000690;Pt1g000700;Pt1g000710;Pt1g000720;Pt1g000730;Pt1g000740;Pt1g000750;Pt1g000760;Pt1g000770;Pt1g000780;Pt1g000790;Pt1g000800;Pt1g000810;Pt1g000820;Pt1g000830
ONT.4905.1	ONT.4904;Pt3g034370;Pt3g034380;Pt3g034390;Pt3g034400;Pt3g034410;Pt3g034420;Pt3g034430;Pt3g034440;Pt3g034450;Pt3g034460;Pt3g034470;Pt3g034480;Pt3g034490;Pt3g034510;Pt3g034520;Pt3g034530;Pt3g034540;Pt3g034550;Pt3g034560;Pt3g034570;Pt3g034580
ONT.3278.4	ONT.3277;ONT.3281;Pt2g019650;Pt2g019660;Pt2g019670;Pt2g019680;Pt2g019690;Pt2g019700;Pt2g019710;Pt2g019720;Pt2g019730;Pt2g019740;Pt2g019750;Pt2g019760;Pt2g019770;Pt2g019780;Pt2g019790;Pt2g019800;Pt2g019810;Pt2g019820;Pt2g019830;Pt2g019840;Pt2g019850;Pt2g019860
ONT.4215.6	Pt2g003110;Pt2g028680;Pt3g015270;Pt3g015280;Pt3g015290;Pt3g015300;Pt3g015310;Pt3g015320;Pt3g015330;Pt3g015780;Pt3g015790;Pt3g015800;Pt3g015810;Pt3g015820;Pt3g015830;Pt3g015840;Pt3g015850;Pt3g015860;Pt3g035730
ONT.9723.3	ONT.8851;Pt5g022670;Pt5g022680;Pt5g022690;Pt5g022700;Pt5g022710;Pt5g022720;Pt5g022730;Pt5g022740
ONT.13061.1	ONT.12594;ONT.12598;ONT.12599;ONT.12601;Pt8g003170;Pt8g003180;Pt8g003190;Pt8g003200;Pt8g003210;Pt8g003220;Pt8g003230;Pt8g003240;Pt8g003250;Pt8g003260;Pt8g003270;Pt8g003280;Pt8g003290;Pt8g003300;Pt8g003320;Pt8g003330;Pt8g003340;Pt8g003350;Pt8g003360;Pt8g003370;Pt8g003380;Pt8g003390;Pt8g003400;Pt8g003410;Pt8g003420;Pt8g003430;Pt8g003440
ONT.13659.2	Pt7g004750;Pt9g008650;Pt9g008660;Pt9g008670;Pt9g008680;Pt9g008690;Pt9g008700;Pt9g008710;Pt9g008720;Pt9g008730;Pt9g008740;Pt9g008750;Pt9g008760;Pt9g008770;Pt9g008780;Pt9g008790;Pt9g008800;Pt9g008810;Pt9g008820
ONT.96.3	ONT.95;Pt1g006000;Pt1g006010;Pt1g006020;Pt1g006030;Pt1g006040;Pt1g006050;Pt1g006060;Pt1g006070;Pt1g006080;Pt1g006090;Pt1g006100;Pt1g006110;Pt1g006120;Pt1g006130;Pt1g006150;Pt1g006160;Pt1g006170;Pt1g006180;Pt1g006190;Pt1g006200;Pt1g006210;Pt1g006220;Pt1g006230;Pt1g006240;Pt1g006250;Pt1g006260;Pt1g006270;Pt1g006280;Pt1g006290
ONT.11096.1	ONT.10396;ONT.10400;ONT.11094;ONT.11095;Pt6g016310;Pt6g016330;Pt6g016340;Pt6g016350;Pt6g016360;Pt6g016370;Pt6g016380;Pt6g016390;Pt6g016400;Pt6g016410
ONT.9224.2	ONT.8361;Pt5g006360;Pt5g006370;Pt5g006380;Pt5g006390;Pt5g006400;Pt5g006410;Pt5g006420;Pt5g006430;Pt5g006440;Pt5g006450;Pt5g006460;Pt5g006470;Pt5g006480;Pt5g006490;Pt5g006500;Pt5g006510;Pt5g006520;Pt5g006530;Pt5g006540;Pt5g006550;Pt5g006560;Pt5g006570;Pt5g006580;Pt5g006590;Pt5g006600;Pt5g006610
ONT.5992.30	ONT.5995;Pt3g026860;Pt3g026870;Pt3g026880;Pt3g026890;Pt3g026900;Pt3g026910;Pt3g028760;Pt3g028770;Pt3g028780;Pt3g028790;Pt3g028800;Pt3g028810;Pt3g028820;Pt3g028830;Pt3g028840;Pt3g028850;Pt3g028860;Pt3g028870;Pt3g028880;Pt3g028890;Pt3g028920;Pt3g028930;Pt3g028940;Pt7g003430;Pt9g021070
ONT.9688.2	ONT.8824;Pt5g021190;Pt5g021200;Pt5g021210;Pt5g021220;Pt5g021230;Pt5g021240;Pt5g021250;Pt5g021260;Pt5g021270;Pt5g021280;Pt5g021290;Pt5g021300;Pt5g021310;Pt5g021320;Pt5g021330;Pt5g021340
ONT.11502.1	ONT.11496;ONT.11497;ONT.11499;ONT.11505;ONT.12158;Pt7g012310;Pt7g012320;Pt7g012330;Pt7g012340;Pt7g012350;Pt7g012360;Pt7g012370;Pt7g012380;Pt7g012390;Pt7g012400;Pt7g012410;Pt7g012420;Pt7g012430;Pt7g012440;Pt7g012450;Pt7g012460;Pt7g012470;Pt7g012480;Pt7g012490;Pt7g012500;Pt7g012510;Pt7g012520;Pt7g012800;Pt7g012810
ONT.86.4	ONT.916;Pt1g003470;Pt1g006350;Pt1g006360;Pt1g006370;Pt1g006380;Pt1g006390;Pt1g006400;Pt1g006410;Pt1g006420;Pt1g006430;Pt1g006440;Pt1g006450;Pt1g006460;Pt1g006470;Pt1g006480;Pt1g006490;Pt1g006500;Pt1g006510;Pt1g006520;Pt1g006530;Pt1g006540;Pt1g006550;Pt1g006560;Pt1g006570;Pt7g007460
ONT.5612.2	Pt3g012800;Pt3g012810;Pt3g012820;Pt3g012830;Pt3g012840;Pt3g012850;Pt3g012860;Pt3g012880;Pt3g012890;Pt3g012900;Pt3g012910;Pt3g012920;Pt3g012930;Pt3g012940;Pt3g012950;Pt3g012960;Pt3g012970;Pt3g012980
ONT.15607.2	PtUn004730;PtUn004740;PtUn004750;PtUn004760;PtUn004770;PtUn004780;PtUn004790;PtUn004800;PtUn004810;PtUn004820;PtUn004830;PtUn004840;PtUn004850;PtUn004870;PtUn004880;PtUn004890;PtUn004900;PtUn004910;PtUn004920
ONT.14719.2	ONT.14718;ONT.15483;PtUn000850;PtUn000860;PtUn000870;PtUn000880;PtUn000890;PtUn000900;PtUn000920;PtUn000930;PtUn000940;PtUn000950;PtUn000960;PtUn000970;PtUn000980;PtUn000990;PtUn001000;PtUn001010;PtUn001020
ONT.6894.2	ONT.6892;ONT.6893;ONT.7668;Pt4g009750;Pt4g009760;Pt4g009770;Pt4g009780;Pt4g009790;Pt4g009800;Pt4g009810;Pt4g009820;Pt4g009830;Pt4g009850;Pt4g009860;Pt4g009870;Pt4g009880;Pt4g009890;Pt4g009900
ONT.15700.1	PtUn007780;PtUn007790;PtUn007800;PtUn007810;PtUn007820;PtUn007840;PtUn007850;PtUn007860
ONT.6894.3	ONT.6892;ONT.6893;ONT.7668;Pt4g009750;Pt4g009760;Pt4g009770;Pt4g009780;Pt4g009790;Pt4g009800;Pt4g009810;Pt4g009820;Pt4g009830;Pt4g009850;Pt4g009860;Pt4g009870;Pt4g009880;Pt4g009890;Pt4g009900
ONT.14405.2	ONT.13752;Pt3g024370;Pt4g003730;Pt9g012430;Pt9g012440;Pt9g012450;Pt9g012460;Pt9g012470
ONT.7084.1	Pt4g018080;Pt4g018090;Pt4g018100;Pt4g018110;Pt4g018120;Pt4g018130;Pt4g018140;Pt4g018150;Pt4g018160;Pt4g018170;Pt4g018180;Pt4g018190
ONT.12675.1	ONT.12676;ONT.12677;ONT.13132;Pt8g005500;Pt8g005510;Pt8g005520;Pt8g005530;Pt8g005540;Pt8g005550;Pt8g005560;Pt8g005570;Pt8g005580;Pt8g005590;Pt8g005600;Pt8g005610;Pt8g005620;Pt8g005630;Pt8g005640;Pt8g005650;Pt8g005660;Pt8g005670;Pt8g005680;Pt8g005690;Pt8g005700;Pt8g005710;Pt8g005720;Pt8g005730;Pt8g005740;Pt8g005750;Pt8g005760;Pt8g005770;Pt8g005780;Pt8g005790;Pt8g005800
ONT.10284.1	ONT.10995;Pt6g012990;Pt6g013000;Pt6g013010;Pt6g013020;Pt6g013030;Pt6g013040;Pt6g013050;Pt6g013060;Pt6g013070;Pt6g013080;Pt6g013090;Pt6g013110;Pt6g013120;Pt6g013130;Pt6g013140;Pt6g013150;Pt6g013160;Pt6g013170;Pt6g013180;Pt6g013190;Pt6g013200
ONT.4560.1	Pt3g025790;Pt3g025800;Pt3g026800;Pt3g026810;Pt3g026820;Pt3g026830;Pt3g026840;Pt3g026850;Pt3g028090;Pt3g028100;Pt3g028110
ONT.5858.5	ONT.4443;ONT.4445;ONT.5859;Pt3g022920;Pt3g022930;Pt3g022940;Pt3g022950;Pt3g022960;Pt3g022970;Pt3g022980;Pt3g022990;Pt3g023000;Pt3g023010;Pt3g023020;Pt3g023030;Pt3g023040;Pt3g023050;Pt3g023060
ONT.2087.1	ONT.3106;ONT.3111;Pt2g013750;Pt2g013760;Pt2g013770;Pt2g013780;Pt2g013790;Pt2g013800;Pt2g013810;Pt2g013820;Pt2g013830;Pt2g013840;Pt2g013850;Pt2g013860;Pt2g013870;Pt2g013880;Pt2g013890
ONT.10944.2	ONT.10248;ONT.10947;Pt6g011570;Pt6g011580;Pt6g011590;Pt6g011600;Pt6g011610;Pt6g011620;Pt6g011630;Pt6g011640;Pt6g011650;Pt6g011660;Pt6g011670;Pt6g011680;Pt6g011690;Pt6g011700;Pt6g011710;Pt6g011720;Pt6g011730;Pt6g011740;Pt6g011750;Pt6g011760;Pt6g011770;Pt6g011780;Pt6g011790;Pt6g011800;Pt6g011810;Pt6g011820
ONT.16002.2	ONT.15255;ONT.15256;PtUn022520;PtUn022530;PtUn022540;PtUn022550
ONT.1781.1	ONT.1779;Pt2g002000;Pt2g002010;Pt2g002020;Pt2g004290;Pt2g004300;Pt2g004310;Pt2g004320;Pt2g004330;Pt2g004340;Pt2g004350;Pt2g004360;Pt2g004370;Pt2g004380;Pt2g004390;Pt2g004400;Pt2g004410;Pt2g004420;Pt2g004430;Pt2g004440;Pt2g004450;Pt2g004460
ONT.15708.1	PtUn007960;PtUn007970;PtUn007980;PtUn007990;PtUn008000;PtUn008010;PtUn008020;PtUn008030;PtUn008040;PtUn008050;PtUn008060;PtUn008070;PtUn008080;PtUn008090;PtUn008100;PtUn008110
ONT.96.5	ONT.95;Pt1g006000;Pt1g006010;Pt1g006020;Pt1g006030;Pt1g006040;Pt1g006050;Pt1g006060;Pt1g006070;Pt1g006080;Pt1g006090;Pt1g006100;Pt1g006110;Pt1g006120;Pt1g006130;Pt1g006150;Pt1g006160;Pt1g006170;Pt1g006180;Pt1g006190;Pt1g006200;Pt1g006210;Pt1g006220;Pt1g006230;Pt1g006240;Pt1g006250;Pt1g006260;Pt1g006270;Pt1g006280;Pt1g006290
ONT.9564.3	ONT.9561;Pt4g004860;Pt5g015060;Pt5g015070;Pt5g015080;Pt5g015090;Pt5g015100;Pt5g015110;Pt5g015120;Pt5g015130;Pt5g015140;Pt5g015150;Pt5g015160;Pt5g015170;Pt5g015180;Pt5g015190;Pt5g015200;Pt5g015210;Pt5g015220;Pt5g015230;Pt5g015240;Pt5g019490;Pt9g013300
ONT.14640.2	ONT.14642;Pt9g018470;Pt9g018480;Pt9g018490;Pt9g018500;Pt9g018510;Pt9g018520;Pt9g018530;Pt9g018540;Pt9g018550;Pt9g018570;Pt9g018580;Pt9g018590;Pt9g018600;Pt9g018610;Pt9g018620;Pt9g018630;Pt9g018640;Pt9g018650;Pt9g018660;Pt9g018670;Pt9g018680;Pt9g018690;Pt9g018700
ONT.1676.1	Pt2g000760;Pt2g000770;Pt2g000780;Pt2g000790;Pt2g000800;Pt2g000810;Pt2g000820;Pt2g000830;Pt2g000840;Pt2g000850;Pt2g000860;Pt2g000870;Pt2g000880;Pt2g000890;Pt2g000900;Pt2g000910;Pt2g000920;Pt2g000930;Pt2g000940;Pt2g000950;Pt2g000960;Pt2g000970;Pt2g000980;Pt2g000990;Pt2g001000;Pt2g001010;Pt2g001020;Pt2g001030;Pt2g001040;Pt2g001050;Pt2g001060;Pt2g001070;Pt2g001080
ONT.5803.1	Pt3g020180;Pt3g020190;Pt3g020210;Pt3g020220;Pt3g020230
ONT.8764.3	ONT.9653;ONT.9654;Pt4g004860;Pt5g019450;Pt5g019460;Pt5g019470;Pt5g019480;Pt5g019490;Pt5g019500;Pt5g019510;Pt5g019520;Pt5g019530;Pt9g013300
ONT.2234.1	ONT.2233;ONT.3240;Pt2g018530;Pt2g018540;Pt2g018550;Pt2g018560;Pt2g018570;Pt2g018580;Pt2g018590;Pt2g018600;Pt2g018610;Pt2g018620;Pt2g018640;Pt2g018650;Pt2g018660;Pt2g018670;Pt2g018680;Pt2g018690;Pt2g018700;Pt2g018710
ONT.7530.1	Pt4g005360;Pt4g005370;Pt4g005380;Pt4g005390;Pt4g005400;Pt4g005410;Pt4g005420;Pt4g005430;Pt4g005440;Pt4g005450;Pt4g005460;Pt4g005480;Pt4g005490;Pt4g005500;Pt4g005510;Pt4g005520;Pt4g005530;Pt4g005540;Pt4g005550;Pt4g005560;Pt4g005570;Pt4g005580;Pt4g005590;Pt4g005600;Pt4g005610;Pt4g005620;Pt4g005630;Pt4g005640;Pt4g005650
ONT.4252.1	Pt3g016430;Pt3g016440;Pt3g016450;Pt3g016460;Pt3g016470;Pt3g016480;Pt3g016490;Pt3g016500;Pt3g016510;Pt3g016520;Pt3g016530;Pt3g016540
ONT.14405.4	ONT.13752;Pt2g021140;Pt3g024370;Pt9g012430;Pt9g012440;Pt9g012450;Pt9g012460;Pt9g012470
ONT.13018.7	Pt8g001810;Pt8g001820;Pt8g001830;Pt8g001840;Pt8g001850;Pt8g001860;Pt8g001870;Pt8g001880;Pt8g001890;Pt8g001900;Pt8g001920;Pt8g001930;Pt8g001940;Pt8g001950;Pt8g001960;Pt8g001970;Pt8g001980;Pt8g001990;Pt8g002000;Pt8g002010;Pt8g002020;Pt8g002030;Pt8g002040;Pt8g002050;Pt8g002060;Pt8g002070;Pt8g002080;Pt8g002090
ONT.11296.1	Pt1g019720;Pt5g023960;Pt6g003840;Pt7g004420;Pt7g004430;Pt7g004440;Pt7g004450;Pt7g004460;Pt7g004470;Pt7g004480;Pt7g004500;Pt7g004510;Pt7g004520;Pt8g012750
ONT.11945.3	ONT.11309;Pt7g004140;Pt7g004150;Pt7g004160;Pt7g004170;Pt7g004180;Pt7g004930
ONT.6303.2	Pt3g034020;Pt3g034030;Pt3g034040;Pt3g034050;Pt3g034060;Pt3g034070;Pt3g034080;Pt3g034090;Pt3g034100;Pt3g034110;Pt3g034120;Pt3g034130;Pt3g034140;Pt3g034150;Pt3g034160;Pt3g034170;Pt3g034180;Pt3g034190;Pt3g034200;Pt3g034210;Pt3g034220;Pt3g034230;Pt3g034240;Pt3g034250;Pt3g034260
ONT.10712.2	Pt6g005510;Pt6g005520;Pt6g005530;Pt6g005540;Pt6g005550;Pt6g005560;Pt6g005570;Pt6g005580;Pt6g005590;Pt6g005600;Pt6g005610;Pt6g005620;Pt6g005630;Pt6g005640;Pt6g005650;Pt6g005660;Pt6g005670;Pt6g005680;Pt6g005690;Pt6g005700;Pt6g005710;Pt6g005720;Pt6g005730;Pt6g005740;Pt6g005750;Pt6g005760;Pt6g005770;Pt6g005780;Pt6g005790;Pt6g005800;Pt6g005810;Pt6g005820;Pt6g005830;Pt6g005840;Pt6g005850;Pt6g005860
ONT.763.1	ONT.1555;Pt1g021220;Pt1g021230;Pt1g021240;Pt1g021250;Pt1g021260;Pt1g021270;Pt1g021280;Pt1g021290;Pt1g021300;Pt1g021310;Pt1g021320;Pt1g021330;Pt1g021340;Pt1g021350;Pt1g021360;Pt1g021370;Pt1g021380;Pt1g021390;Pt1g021400;Pt1g021410;Pt1g021420;Pt1g021430;Pt1g021440;Pt1g021450;Pt1g021460;Pt1g021470;Pt1g021480;Pt1g021490
ONT.13961.1	ONT.13955;ONT.13964;ONT.14615;Pt9g019200;Pt9g019210;Pt9g019220;Pt9g019230;Pt9g019240;Pt9g019250;Pt9g019260;Pt9g019280;Pt9g019290;Pt9g019300;Pt9g019310;Pt9g019320;Pt9g019330;Pt9g019340;Pt9g019350;Pt9g019360;Pt9g019370;Pt9g019380;Pt9g019390;Pt9g019400;Pt9g019410;Pt9g019420;Pt9g019430;Pt9g019440;Pt9g019450;Pt9g019460;Pt9g019470;Pt9g019480
ONT.8661.1	ONT.8656;Pt5g015330;Pt5g015340;Pt5g015350;Pt5g015360;Pt5g015370;Pt5g015380;Pt5g015390;Pt5g015400;Pt5g015410;Pt5g015420;Pt5g015430;Pt5g015440;Pt5g015450;Pt5g015460;Pt5g015470;Pt5g015480;Pt5g015490;Pt5g015500;Pt5g015510;Pt5g015520;Pt5g015530;Pt5g015540;Pt5g015550;Pt5g015560;Pt5g015570
ONT.14953.2	PtUn009650;PtUn009660;PtUn009670;PtUn009680;PtUn009690;PtUn009700;PtUn009710
ONT.1423.1	ONT.1422;ONT.1429;Pt1g016020;Pt1g016030;Pt1g016040;Pt1g016050;Pt1g016060;Pt1g016070;Pt1g016080;Pt1g016100;Pt1g016110;Pt1g016120;Pt1g016130;Pt1g016140;Pt1g016150;Pt1g016160;Pt1g016170;Pt1g016180;Pt1g016190;Pt1g016200;Pt1g016210;Pt1g016220;Pt1g018010;Pt1g018020;Pt1g018030;Pt1g018040;Pt1g018050;Pt1g018060
ONT.5857.1	ONT.4443;ONT.4445;ONT.5859;Pt3g022940;Pt3g022950;Pt3g022960;Pt3g022970;Pt3g022980;Pt3g022990;Pt3g023000;Pt3g023010;Pt3g023020;Pt3g023030;Pt3g023040;Pt3g023050;Pt3g023060;Pt3g023070;Pt3g023080
ONT.6611.2	ONT.6605;ONT.6610;ONT.6612;Pt4g002750;Pt4g002760;Pt4g002770;Pt4g002780;Pt4g002790;Pt4g002800;Pt4g002810;Pt4g002820;Pt4g002830;Pt4g002840;Pt4g002850;Pt4g002860;Pt4g002870;Pt4g002890;Pt4g002900;Pt4g002910;Pt4g002920;Pt4g002930;Pt4g002940;Pt4g002950;Pt4g002960
ONT.11384.1	Pt7g008000;Pt7g008010;Pt7g008020;Pt7g008030;Pt7g008040;Pt7g008050;Pt7g008060;Pt7g008070;Pt7g008080;Pt7g008090;Pt7g008100;Pt7g008110;Pt7g008120;Pt7g008130;Pt7g008140;Pt7g008150;Pt7g008160;Pt7g008170;Pt7g008180;Pt7g008190
ONT.5649.3	ONT.4210;ONT.5645;ONT.5648;Pt3g015120;Pt3g015140;Pt3g015150;Pt3g015160;Pt3g015170;Pt3g015180
ONT.5649.1	ONT.4210;ONT.5645;ONT.5648;Pt3g015120;Pt3g015140;Pt3g015150;Pt3g015160;Pt3g015170;Pt3g015180
ONT.9095.1	ONT.9091;ONT.9097;Pt5g003080;Pt5g003090;Pt5g003100;Pt5g003110;Pt5g003120;Pt5g003130;Pt5g003140;Pt5g003150;Pt5g003160;Pt5g003170;Pt5g003180;Pt5g003190;Pt5g003200;Pt5g003210;Pt5g003230;Pt5g003240;Pt5g003250;Pt5g003260;Pt5g003270;Pt5g003280;Pt5g003290;Pt5g003300;Pt5g003310;Pt5g003320;Pt5g003330;Pt5g003340;Pt5g003350
ONT.8258.2	ONT.8259;ONT.8263;ONT.9107;ONT.9113;Pt5g003510;Pt5g003520;Pt5g003530;Pt5g003540;Pt5g003550;Pt5g003560;Pt5g003570;Pt5g003580;Pt5g003590;Pt5g003600;Pt5g003610;Pt5g003620;Pt5g003630;Pt5g003640;Pt5g003650;Pt5g003660;Pt5g003670;Pt5g003680;Pt5g003690;Pt5g003700;Pt5g003710;Pt5g003720;Pt5g003730;Pt5g003740;Pt5g003750;Pt5g003760
ONT.2460.2	ONT.2456;ONT.2461;ONT.3479;Pt2g026570;Pt2g026580;Pt2g026590;Pt2g026600;Pt2g026610;Pt2g026620;Pt2g026630;Pt2g026640;Pt2g026650;Pt2g026660;Pt2g026670;Pt2g026680;Pt2g026690;Pt2g026700;Pt2g026710;Pt2g026720;Pt2g026730;Pt2g026740;Pt2g026750;Pt2g026760;Pt2g026770;Pt2g026780;Pt2g026790;Pt2g026800;Pt2g026810;Pt2g026820
ONT.16133.1	Pt2g002000;PtUn032310;PtUn032320;PtUn032330;PtUn032340;PtUn032350;PtUn032360;PtUn032370;PtUn032380;PtUn032390;PtUn032400;PtUn032410;PtUn032420;PtUn032430;PtUn032440;PtUn032450;PtUn032460;PtUn032470;PtUn032480;PtUn032490;PtUn032500;PtUn032510;PtUn032520
ONT.1213.3	ONT.1214;Pt1g009680;Pt1g009690;Pt1g009700;Pt1g009710;Pt1g010160;Pt1g010170;Pt1g010180;PtUn013530
ONT.14321.1	ONT.13678;ONT.13682;ONT.14318;ONT.459;Pt4g016690;Pt9g009400;Pt9g009410;Pt9g009420;Pt9g009430;Pt9g009440;Pt9g009450;Pt9g009460;Pt9g009470;Pt9g009480;Pt9g009490;Pt9g009500;Pt9g009510;Pt9g009520;Pt9g009530
ONT.5568.1	Pt1g016100;Pt3g012220;Pt3g012230;Pt3g012240;Pt3g012250;Pt3g012260;Pt3g012270;Pt3g012280;Pt3g012290;Pt3g012300;Pt3g012310;Pt3g012320;Pt3g012330;Pt9g011130;Pt9g014330;PtUn033080
ONT.8927.1	Pt5g024700;Pt5g024710;Pt5g024720
ONT.14229.5	Pt9g005460;Pt9g005470;Pt9g005480;Pt9g005490;Pt9g005500;Pt9g005510;Pt9g005520;Pt9g005530;Pt9g005540;Pt9g005550;Pt9g005560;Pt9g005570;Pt9g005580;Pt9g005590;Pt9g005600;Pt9g005610;Pt9g005620;Pt9g005630;Pt9g005640;Pt9g005650;Pt9g005660;Pt9g005670;Pt9g005680;Pt9g005690;Pt9g005700;Pt9g005710;Pt9g005720;Pt9g005730;Pt9g005740;Pt9g005750;Pt9g005760;Pt9g005770;Pt9g005780;Pt9g005790
ONT.14446.1	Pt9g014260;Pt9g014270;Pt9g014280;Pt9g014290;Pt9g014300;Pt9g014310;Pt9g014320;Pt9g014330;Pt9g014340;Pt9g014350;Pt9g014360;Pt9g014370;Pt9g014380;Pt9g014390;Pt9g014400
ONT.13506.2	ONT.13502;ONT.13513;ONT.14150;Pt9g003170;Pt9g003180;Pt9g003190;Pt9g003200;Pt9g003210;Pt9g003220;Pt9g003230;Pt9g003240;Pt9g003250;Pt9g003260;Pt9g003270;Pt9g003280;Pt9g003290;Pt9g003300;Pt9g003310;Pt9g003330;Pt9g003340;Pt9g003350;Pt9g003360;Pt9g003370;Pt9g003380;Pt9g003390;Pt9g003400;Pt9g003410;Pt9g003420;Pt9g003430;Pt9g003440;Pt9g003450
ONT.4565.3	ONT.5952;Pt3g028010;Pt3g028030;Pt3g028040;Pt3g028050;Pt3g028060
ONT.15904.1	Pt6g015250;Pt9g006810;PtUn007440;PtUn016640;PtUn016650;PtUn016660;PtUn016670;PtUn016680;PtUn016690;PtUn016700;PtUn016710;PtUn016720;PtUn016730;PtUn016740;PtUn016760;PtUn016770;PtUn016780
ONT.9819.1	Pt5g026200;Pt5g026210;Pt5g026220;Pt5g026230;Pt5g026240;Pt5g026250;Pt5g026260;Pt5g026270;Pt5g026280;Pt5g026290;Pt5g026310;Pt5g026320;Pt5g026330;Pt5g026340;Pt5g026350;Pt5g026360;Pt5g026370;Pt5g026380;Pt5g026390;Pt5g026400
ONT.11260.1	ONT.11261;Pt7g002640;Pt7g002650;Pt7g002660;Pt7g002670;Pt7g002680;Pt7g002690;Pt7g002710;Pt7g002720;Pt7g002730;Pt7g002740;Pt7g002750;Pt7g002760;Pt7g002770;Pt7g002780;Pt7g002790;Pt7g002800;Pt7g002810
ONT.5726.1	ONT.5724;Pt1g009260;Pt2g009100;Pt2g014930;Pt2g016520;Pt2g026230;Pt3g010740;Pt3g011400;Pt3g017410;Pt3g017420;Pt3g017430;Pt3g017440;Pt3g017450;Pt3g017460;Pt3g017470;Pt3g017480;Pt3g017490;Pt3g026500;Pt3g039980;Pt4g008360;Pt4g009290;Pt4g019520;Pt5g008640;Pt6g011830;Pt6g018830;Pt7g019580;Pt8g006600;Pt9g000530;Pt9g003690;Pt9g012790;Pt9g015350;PtUn002610;PtUn032200
ONT.11224.6	ONT.11223;Pt7g000970;Pt7g000980;Pt7g000990;Pt7g001000;Pt7g001010;Pt7g001020;Pt7g001030;Pt7g001040;Pt7g001050;Pt7g001070;Pt7g001080;Pt7g001090;Pt7g001100
ONT.11944.2	ONT.11309;Pt2g017410;Pt7g004140;Pt7g004150;Pt7g004160;Pt7g004170;Pt7g004180;Pt7g004190;Pt7g004200
ONT.10465.1	ONT.10461;Pt6g018430;Pt6g018440;Pt6g018450;Pt6g018460;Pt6g018470;Pt6g018480;Pt6g018490;Pt6g018500;Pt6g018510;Pt6g018520;Pt6g018530
ONT.1781.4	ONT.1779;Pt2g002000;Pt2g002010;Pt2g002020;Pt2g004290;Pt2g004300;Pt2g004310;Pt2g004320;Pt2g004330;Pt2g004340;Pt2g004350;Pt2g004360;Pt2g004370;Pt2g004380;Pt2g004390;Pt2g004400;Pt2g004410;Pt2g004420;Pt2g004430;Pt2g004440;Pt2g004450;Pt2g004460
ONT.11977.11	ONT.11334;Pt7g005920;Pt7g005930;Pt7g005940;Pt7g005950;Pt7g005960;Pt7g005970;Pt7g005980;Pt7g005990;Pt7g006000;Pt7g006010;Pt7g006020;Pt7g006030
ONT.11977.4	ONT.11334;Pt7g005920;Pt7g005930;Pt7g005940;Pt7g005950;Pt7g005960;Pt7g005970;Pt7g005980;Pt7g005990;Pt7g006000;Pt7g006010;Pt7g006020;Pt7g006030
ONT.11729.10	ONT.11734;ONT.12378;ONT.12381;Pt7g018620;Pt7g018630;Pt7g018640;Pt7g018650;Pt7g018660;Pt7g018670;Pt7g018680;Pt7g018690;Pt7g018700;Pt7g018710;Pt7g018720;Pt7g018730;Pt7g018740;Pt7g018750;Pt7g018760;Pt7g018770;Pt7g018780;Pt7g018790;Pt7g018800;Pt7g018810;Pt7g018820;Pt7g018830
ONT.15955.1	PtUn019590;PtUn019600;PtUn019610;PtUn019620;PtUn019630;PtUn019640;PtUn019650;PtUn019660
ONT.1153.3	ONT.316;ONT.321;Pt1g008430;Pt1g008440;Pt1g008450;Pt1g008460;Pt1g008470;Pt1g008480;Pt1g008490;Pt1g008500;Pt1g008510;Pt1g008520;Pt1g008530;Pt1g008540;Pt1g008550;Pt1g015030;Pt3g017310
ONT.11297.3	ONT.11302;ONT.11937;Pt7g004280;Pt7g004290;Pt7g004300;Pt7g004310;Pt7g004320;Pt7g004330;Pt7g004340;Pt7g004350;Pt7g004360;Pt7g004370;Pt7g004380;Pt7g004400;Pt7g004410;Pt7g004420;Pt7g004430;Pt7g004440;Pt7g004450;Pt7g004460;Pt7g004470
ONT.13016.3	Pt8g001750;Pt8g001760;Pt8g001770;Pt8g001780;Pt8g001790;Pt8g001800;Pt8g001810;Pt8g001820;Pt8g001830;Pt8g001840;Pt8g001860;Pt8g001870;Pt8g001880;Pt8g001890;Pt8g001900;Pt8g001910;Pt8g001920;Pt8g001930;Pt8g001940;Pt8g001950;Pt8g001960;Pt8g001970;Pt8g001980;Pt8g001990;Pt8g002000;Pt8g002010
ONT.7334.1	ONT.6523;Pt4g001540;Pt4g001550;Pt4g001560;Pt4g001570;Pt4g001580;Pt4g001590;Pt4g001600;Pt4g001610;Pt4g001620;Pt4g001630;Pt4g001640;Pt4g001660;Pt4g001670;Pt4g001680;Pt4g001690;Pt4g001700;Pt4g001710;Pt4g001720;Pt4g001730;Pt4g001740;Pt4g001750;Pt4g001760;Pt4g001770;Pt4g001780;Pt4g001790;Pt4g001800;Pt4g001810;Pt4g001820;Pt4g001830;Pt4g001840;Pt4g001850;Pt4g001860
ONT.522.16	ONT.1339;Pt1g014720;Pt1g014730;Pt1g014740;Pt1g014750;Pt1g014760;Pt1g014770;Pt1g014780;Pt1g014790;Pt1g014800;Pt1g014810;Pt1g014820;Pt1g014830;Pt1g014840;Pt1g014850;Pt1g014860;Pt1g014870;Pt1g014880;Pt1g014890;Pt1g014900;Pt1g014910;Pt1g014920;Pt1g014930;Pt1g014940;Pt1g014950;Pt1g014960;Pt8g001920
ONT.5953.4	Pt3g027910;Pt3g027920;Pt3g027930;Pt3g027940;Pt3g027950;Pt3g027960;Pt3g027970;Pt3g027980;Pt3g027990;Pt3g028010
ONT.5704.1	ONT.5707;Pt3g016690;Pt3g016700;Pt3g016710;Pt3g016720;Pt3g016730;Pt3g016740;Pt3g016750;Pt3g016760;Pt3g016780;Pt3g016790
ONT.15065.3	ONT.15063;PtUn013550;PtUn013560;PtUn013570;PtUn013580;PtUn013590;PtUn013600;PtUn013610;PtUn013620;PtUn013630;PtUn013640;PtUn013650;PtUn013660;PtUn013670;PtUn013680
ONT.9430.5	ONT.8573;ONT.9423;ONT.9429;ONT.9432;Pt5g011810;Pt5g011820;Pt5g011830;Pt5g011840;Pt5g011850;Pt5g011860;Pt5g011870;Pt5g011880;Pt5g011890;Pt5g011900;Pt5g011910;Pt5g011920;Pt5g011930;Pt5g011950;Pt5g011960;Pt5g011970;Pt5g011980;Pt5g011990;Pt5g012000;Pt5g012010;Pt5g012020;Pt5g012030;Pt5g012040;Pt5g012050;Pt5g012060;Pt5g012070;Pt5g012080;Pt5g012090;Pt5g012100
ONT.6234.1	Pt3g035780;Pt3g035790;Pt3g035800;Pt3g035810;Pt3g035820;Pt3g035830;Pt3g035840;Pt3g035850;Pt3g035860;Pt3g035870;Pt3g035880;Pt3g035890;Pt3g035900;Pt3g035910;Pt3g035920;Pt3g035930;Pt3g035940;Pt3g035950;Pt3g035960;Pt3g035970;Pt3g035980;Pt3g035990;Pt3g036000;Pt3g036010;Pt3g036020;Pt3g036030;Pt3g036040;Pt3g036050;Pt3g036060
ONT.9095.16	ONT.9091;ONT.9097;Pt5g003080;Pt5g003090;Pt5g003100;Pt5g003110;Pt5g003120;Pt5g003130;Pt5g003140;Pt5g003150;Pt5g003160;Pt5g003170;Pt5g003180;Pt5g003190;Pt5g003200;Pt5g003210;Pt5g003230;Pt5g003240;Pt5g003250;Pt5g003260;Pt5g003270;Pt5g003280;Pt5g003290;Pt5g003300;Pt5g003310;Pt5g003320;Pt5g003330;Pt5g003340;Pt5g003350
ONT.938.1	ONT.937;ONT.939;Pt1g005660;Pt1g005670;Pt1g005680;Pt1g005690;Pt1g005700;Pt1g005710;Pt1g005720;Pt1g005730;Pt1g005740;Pt1g005750;Pt1g005760;Pt1g005770;Pt1g005780;Pt1g005790;Pt1g005800;Pt1g005810;Pt1g005820;Pt1g005830;Pt1g005840;Pt1g005850;Pt1g005860;Pt1g005870;Pt1g005880;Pt1g005890;Pt1g005900;Pt1g005910;Pt1g005920
ONT.9871.8	ONT.10576;ONT.9870;Pt4g004860;Pt6g002260;Pt6g002270;Pt6g002280;Pt6g002290;Pt6g002300;Pt6g002310;Pt6g002320;Pt6g002330;Pt6g002340;Pt6g002350;Pt6g002360;Pt6g002370;Pt6g002380;Pt6g002390;Pt6g002400;Pt6g002410;Pt6g002420;Pt6g002430;Pt6g002440;Pt6g002450;Pt6g002460;Pt6g002470;Pt6g002480;Pt6g002490
ONT.522.69	ONT.1339;ONT.2941;ONT.9983;Pt1g002410;Pt1g014720;Pt1g014730;Pt1g014740;Pt1g014750;Pt1g014760;Pt1g014770;Pt1g014780;Pt1g014790;Pt1g014800;Pt1g014810;Pt1g014820;Pt1g014830;Pt1g014840;Pt1g014850;Pt1g014860;Pt1g014870;Pt1g014880;Pt1g014890;Pt1g014900;Pt1g014910;Pt1g014920;Pt1g014930;Pt1g014940;Pt1g014950;Pt1g014960;Pt2g011670;Pt3g007410;Pt3g033080;Pt5g011980;Pt5g017510;Pt6g010150;Pt7g015500;Pt7g02120…
ONT.4346.4	ONT.5774;Pt3g018930;Pt3g018940;Pt3g018950;Pt3g018960;Pt3g018970;Pt3g018980;Pt3g018990;Pt3g019000;Pt3g019010
ONT.5351.4	ONT.3929;ONT.3931;Pt3g009720;Pt3g009730;Pt3g009740;Pt3g009750;Pt3g009760;Pt3g009770;Pt3g009780;Pt3g009790;Pt3g009800;Pt3g009810;Pt3g009820;Pt3g009830;Pt3g009840;Pt3g009850;Pt3g009860;Pt3g009870;Pt3g009890;Pt3g009900;Pt3g009910;Pt3g009920;Pt3g009930;Pt3g009940;Pt3g009950;Pt3g009960;Pt3g009970;Pt3g009980;Pt3g009990;Pt3g010000;Pt3g010010
ONT.4423.3	Pt3g022480;Pt3g022490;Pt3g022500;Pt3g022510;Pt3g022520;Pt3g022530;Pt3g022540;Pt3g022550;Pt3g022560;Pt3g022590;Pt3g022600;Pt3g022610;Pt3g022620;Pt3g022630;Pt3g022640;Pt3g022650;Pt3g022660;Pt3g022670
ONT.7410.1	ONT.6612;ONT.7413;Pt4g002880;Pt4g002890;Pt4g002900;Pt4g002910;Pt4g002920;Pt4g002930;Pt4g002940;Pt4g002950;Pt4g002960;Pt4g002970;Pt4g002980;Pt4g002990;Pt4g003000;Pt4g003010;Pt4g003020;Pt4g003030;Pt4g003040;Pt4g003050;Pt4g003060;Pt4g003070;Pt4g003080;Pt4g003090;Pt4g003100;Pt4g003110;Pt4g003120;Pt4g003130;Pt4g003140;Pt4g003150
ONT.2384.1	ONT.2380;ONT.2381;ONT.3386;ONT.3391;Pt2g023660;Pt2g023670;Pt2g023680;Pt2g023690;Pt2g023700;Pt2g023710;Pt2g023720;Pt2g023730;Pt2g023740;Pt2g023750;Pt2g023760;Pt2g023770;Pt2g023780;Pt2g023790;Pt2g023800;Pt2g023810;Pt2g023820;Pt2g023830;Pt2g023840;Pt2g023850;Pt2g023860;Pt2g023870;Pt2g023880
ONT.2016.1	Pt2g011680;Pt2g011690;Pt2g011700;Pt2g011710;Pt2g011720;Pt2g011730;Pt2g011740
ONT.14979.3	PtUn010670;PtUn010680;PtUn010690;PtUn010700;PtUn010710;PtUn010720;PtUn010730
ONT.15253.1	PtUn022230;PtUn022240;PtUn022250;PtUn022260;PtUn022270;PtUn022280;PtUn022290;PtUn022300;PtUn022310;PtUn022320;PtUn022330;PtUn022340;PtUn022350;PtUn022370;PtUn022380
ONT.6978.1	ONT.6976;Pt4g013250;Pt4g013260;Pt4g013270;Pt4g013280;Pt4g013290;Pt4g013300;Pt4g013310;Pt4g013320;Pt4g013340;Pt4g013350;Pt4g013360;Pt4g013370;Pt4g013380;Pt4g013390;Pt4g013400;Pt4g013410;Pt4g013420;Pt4g013430;Pt4g013440;Pt4g013450
ONT.12061.1	Pt6g016820;Pt7g009670;Pt7g009680;Pt7g009690;Pt7g009700;Pt7g009710;Pt7g009720;Pt7g009730;Pt7g009740;Pt7g009750;Pt7g009760;Pt7g009770;Pt7g009780;Pt7g009790;Pt7g009800;Pt7g009810;Pt7g009820;Pt7g009830;Pt7g009840;Pt7g009850;Pt7g009860;Pt7g009880;Pt7g009890;Pt7g009900;Pt7g009910
ONT.13659.1	Pt7g004750;Pt9g008650;Pt9g008660;Pt9g008670;Pt9g008680;Pt9g008690;Pt9g008700;Pt9g008710;Pt9g008720;Pt9g008730;Pt9g008740;Pt9g008750;Pt9g008760;Pt9g008770;Pt9g008780;Pt9g008790;Pt9g008800;Pt9g008810;Pt9g008820
ONT.5302.4	ONT.5299;Pt3g005230;Pt3g005240;Pt3g005250;Pt3g005260;Pt3g005270;Pt3g005280;Pt3g005290;Pt3g005300;Pt3g005310;Pt3g005320;Pt3g005330;Pt3g005340;Pt3g005360;Pt3g005370;Pt3g005380;Pt3g005390;Pt3g005400;Pt3g005410;Pt3g005420;Pt3g005430;Pt3g005440;Pt3g005450;Pt3g005460;Pt3g005470;Pt3g005480
ONT.2730.4	ONT.1704;ONT.2731;ONT.2732;Pt2g004110;Pt2g004120;Pt2g004130;Pt2g004140;Pt2g004150;Pt2g004160;Pt2g004170;Pt2g004180;Pt2g004190;Pt2g004200;Pt2g004210;Pt2g004220;Pt2g004230;Pt2g004240
ONT.4028.1	ONT.4032;Pt2g023560;Pt3g007400;Pt3g007410;Pt3g007420;Pt3g007430;Pt3g007440;Pt3g007450;Pt3g007460;Pt3g007470;Pt3g007480;Pt3g007490;Pt3g007500;Pt3g007510;Pt3g007520;Pt3g007530;Pt3g007540;Pt3g007550;Pt3g007560;Pt3g007570;Pt3g007580;Pt3g007590;Pt3g007600;Pt3g007610;Pt3g007620;Pt3g007630;Pt3g007640;Pt3g007650
ONT.12664.3	Pt5g017860;Pt8g005170;Pt8g005180;Pt8g005190;Pt8g005200;Pt8g005210;Pt8g005220;Pt8g005240;Pt8g005250;Pt8g005260;Pt8g005270
ONT.14927.1	ONT.15714;ONT.15715;Pt2g009260;Pt4g006390;PtUn008480;PtUn008490;PtUn008500;PtUn008520;PtUn008530;PtUn008540;PtUn008700
ONT.522.51	ONT.1339;Pt1g014720;Pt1g014730;Pt1g014740;Pt1g014750;Pt1g014760;Pt1g014770;Pt1g014780;Pt1g014790;Pt1g014800;Pt1g014810;Pt1g014820;Pt1g014830;Pt1g014840;Pt1g014850;Pt1g014860;Pt1g014870;Pt1g014880;Pt1g014890;Pt1g014900;Pt1g014910;Pt1g014920;Pt1g014930;Pt1g014940;Pt1g014950;Pt1g014960;Pt3g006040;Pt4g009130;Pt8g001920
ONT.15168.3	ONT.15927;Pt4g004860;Pt5g019490;Pt9g013300;PtUn017790;PtUn017800;PtUn017810;PtUn017820
ONT.16133.2	Pt2g002000;PtUn032310;PtUn032320;PtUn032330;PtUn032340;PtUn032350;PtUn032360;PtUn032370;PtUn032380;PtUn032390;PtUn032400;PtUn032410;PtUn032420;PtUn032430;PtUn032440;PtUn032450;PtUn032460;PtUn032470;PtUn032480;PtUn032490;PtUn032500;PtUn032510;PtUn032520
ONT.15653.2	ONT.15654;Pt3g031570;PtUn006190;PtUn006210
ONT.15399.3	ONT.15400;ONT.15404;Pt3g035000;PtUn032680;PtUn032690;PtUn032700;PtUn032710;PtUn032720;PtUn032730;PtUn032740;PtUn032750;PtUn032760;PtUn032770;PtUn032780;PtUn032790;PtUn032800
ONT.9564.5	ONT.9561;Pt4g004860;Pt5g015060;Pt5g015070;Pt5g015080;Pt5g015090;Pt5g015100;Pt5g015110;Pt5g015120;Pt5g015130;Pt5g015140;Pt5g015150;Pt5g015160;Pt5g015170;Pt5g015180;Pt5g015190;Pt5g015200;Pt5g015210;Pt5g015220;Pt5g015230;Pt5g015240;Pt5g019490;Pt9g013300
ONT.2022.1	Pt2g011420;Pt2g011430;Pt2g011450;Pt2g011460;Pt2g011920;Pt2g011930;Pt2g011940;Pt2g011950;Pt2g011960;Pt2g011970;Pt2g011980;Pt2g011990
ONT.15417.1	ONT.15420;PtUn033360;PtUn033370;PtUn033380;PtUn033390;PtUn033400;PtUn033410;PtUn033420;PtUn033430;PtUn033440;PtUn033450;PtUn033460;PtUn033470;PtUn033480;PtUn033490;PtUn033500;PtUn033510
ONT.9054.1	ONT.9048;Pt1g008030;Pt5g002120;Pt5g002130;Pt5g002140;Pt5g002150;Pt5g002160;Pt5g002170;Pt5g002180;Pt5g002190;Pt5g002200;Pt5g002210;Pt5g002230;Pt5g002240;Pt5g002250;Pt5g002260;Pt5g002270;Pt5g002280;Pt5g002290;Pt5g002300;Pt5g002310;Pt5g002320;Pt5g002330;Pt5g002340;Pt5g002350;Pt5g002360
ONT.1156.1	Pt1g008540;Pt1g008550;Pt1g008560;Pt1g008570;Pt1g008580;Pt1g008590;Pt1g008600;Pt1g008610;Pt1g008620;Pt1g008630;Pt1g008640
ONT.6251.2	Pt3g035300;Pt3g035310;Pt3g035320;Pt3g035330;Pt3g035340;Pt3g035350;Pt3g035360;Pt3g035370;Pt3g035380;Pt3g035390;Pt3g035400;Pt3g035410;Pt3g035420;Pt3g035430;Pt3g035440;Pt3g035450;Pt3g035460;Pt3g035470;Pt3g035480;Pt3g035490;Pt3g035500;Pt3g035510;Pt3g035520;Pt3g035530;Pt3g035540;Pt3g035550;Pt3g035560;Pt3g035570;Pt3g035580;Pt3g035590;Pt3g035600;Pt7g015600
ONT.184.2	ONT.1013;ONT.1018;ONT.180;ONT.183;ONT.188;Pt1g003780;Pt1g003790;Pt1g003800;Pt1g003810;Pt1g003820;Pt1g003840;Pt1g003850;Pt1g003860;Pt1g003870;Pt1g003880;Pt1g003890;Pt1g003900;Pt1g003910;Pt1g003920;Pt1g003930;Pt1g003940;Pt1g003950;Pt1g003960;Pt1g003970;Pt1g003980;Pt1g003990;Pt1g004000;Pt1g004010;Pt1g004020;Pt1g004030;Pt1g004040
ONT.8701.2	ONT.9598;Pt1g008520;Pt3g040120;Pt4g014780;Pt5g017370;Pt5g017380;Pt5g017390;Pt5g017400;Pt5g017410;Pt5g017420;Pt5g017430;Pt5g017440;Pt5g017450;Pt5g017460;Pt5g017470;Pt5g017480;Pt5g017490;Pt5g017500;Pt5g017510;Pt5g017520;Pt5g017530;Pt8g009410;PtUn016220
ONT.11729.8	ONT.11734;ONT.12378;ONT.12381;Pt7g018620;Pt7g018630;Pt7g018640;Pt7g018650;Pt7g018660;Pt7g018670;Pt7g018680;Pt7g018690;Pt7g018700;Pt7g018710;Pt7g018720;Pt7g018730;Pt7g018740;Pt7g018750;Pt7g018760;Pt7g018770;Pt7g018780;Pt7g018790;Pt7g018800;Pt7g018810;Pt7g018820;Pt7g018830
ONT.1202.6	Pt1g009850;Pt1g009860;Pt1g009870;Pt1g009890;Pt1g009900
ONT.5115.1	ONT.14873;ONT.5113;ONT.5116;Pt3g000020;Pt3g000030;Pt3g000040;Pt3g000050;Pt3g000060;Pt3g000070;Pt3g000080;Pt3g000090;Pt3g000100;Pt3g000110;Pt3g000120;Pt3g000130;Pt3g000140
ONT.9095.9	ONT.9091;ONT.9097;Pt5g003080;Pt5g003090;Pt5g003100;Pt5g003110;Pt5g003120;Pt5g003130;Pt5g003140;Pt5g003150;Pt5g003160;Pt5g003170;Pt5g003180;Pt5g003190;Pt5g003200;Pt5g003210;Pt5g003230;Pt5g003240;Pt5g003250;Pt5g003260;Pt5g003270;Pt5g003280;Pt5g003290;Pt5g003300;Pt5g003310;Pt5g003320;Pt5g003330;Pt5g003340;Pt5g003350
ONT.15964.2	PtUn020670;PtUn020680;PtUn020690;PtUn020700
ONT.12052.1	Pt7g008990;Pt7g009000;Pt7g009010;Pt7g009020;Pt7g009030;Pt7g009040;Pt7g009050;Pt7g009060;Pt7g009070;Pt7g009080;Pt7g009090;Pt7g009100;Pt7g009110;Pt7g009120;Pt7g009130;Pt7g009140
ONT.7993.1	ONT.7193;ONT.7194;ONT.7995;ONT.7996;Pt4g019880;Pt4g019890;Pt4g019900;Pt4g019910;Pt4g019920;Pt4g019930;Pt4g019940;Pt4g019950;Pt4g019960;Pt4g019970;Pt4g019980;Pt4g019990;Pt4g020000;Pt4g020010;Pt4g020020;Pt4g020030;Pt4g020040;Pt4g020050;Pt4g020060;Pt4g020070;Pt4g020080;Pt4g020090;Pt4g020100;Pt4g020110;Pt4g020120;Pt4g020130;Pt4g020140;Pt4g020150
ONT.11977.1	ONT.11334;Pt7g005920;Pt7g005930;Pt7g005940;Pt7g005950;Pt7g005960;Pt7g005970;Pt7g005980;Pt7g005990;Pt7g006000;Pt7g006010;Pt7g006020;Pt7g006030
ONT.9590.3	Pt5g017040;Pt5g017050;Pt5g017060;Pt5g017070;Pt5g017080;Pt5g017090;Pt5g017100;Pt5g017110;Pt5g017120;Pt5g017130;Pt5g017140;Pt5g017150;Pt5g017160;Pt5g017190;Pt5g017200;Pt5g017210
ONT.7993.2	ONT.7193;ONT.7194;ONT.7995;ONT.7996;Pt4g019880;Pt4g019890;Pt4g019900;Pt4g019910;Pt4g019920;Pt4g019930;Pt4g019940;Pt4g019950;Pt4g019960;Pt4g019970;Pt4g019980;Pt4g019990;Pt4g020000;Pt4g020010;Pt4g020020;Pt4g020030;Pt4g020040;Pt4g020050;Pt4g020060;Pt4g020070;Pt4g020080;Pt4g020090;Pt4g020100;Pt4g020110;Pt4g020120;Pt4g020130;Pt4g020140;Pt4g020150
ONT.4219.1	ONT.1295;Pt3g015770;Pt3g015780;Pt3g015790;Pt3g015800;Pt3g015810
ONT.8916.1	ONT.8917;Pt5g024020;Pt5g024030;Pt5g024040;Pt5g024050;Pt5g024060;Pt5g024070;Pt5g024080
ONT.628.1	ONT.1422;Pt1g016020;Pt1g016030;Pt1g016040;Pt1g016050;Pt1g016060;Pt1g016070;Pt1g016080;Pt1g016090;Pt1g016100;Pt1g016110;Pt1g016120;Pt1g016130;Pt1g016140;Pt1g016150;Pt1g016160;Pt1g016170;Pt1g016180;Pt1g016190;Pt1g016200;Pt1g016210;Pt1g016220;Pt1g016230;Pt1g016240;Pt1g018020;Pt1g018030;Pt1g018040;Pt1g018050;Pt1g018060;Pt9g011130;Pt9g014330;PtUn005020
ONT.2454.1	ONT.2456;ONT.3479;Pt2g026750;Pt2g026760;Pt2g026770;Pt2g026780;Pt2g026790;Pt2g026800;Pt2g026810;Pt2g026820;Pt2g026830;Pt2g026840;Pt2g026850;Pt2g026860;Pt2g026870;Pt2g026880;Pt2g026890;Pt2g026900;Pt2g026910;Pt2g026920;Pt2g026930
ONT.457.5	ONT.1292;ONT.455;Pt1g012840;Pt1g012850;Pt1g012860;Pt1g012870;Pt1g012880;Pt1g012890;Pt1g012900;Pt7g006410
ONT.6303.5	Pt3g034020;Pt3g034030;Pt3g034040;Pt3g034050;Pt3g034060;Pt3g034070;Pt3g034080;Pt3g034090;Pt3g034100;Pt3g034110;Pt3g034120;Pt3g034130;Pt3g034140;Pt3g034150;Pt3g034160;Pt3g034170;Pt3g034180;Pt3g034190;Pt3g034200;Pt3g034210;Pt3g034220;Pt3g034230;Pt3g034240;Pt3g034250;Pt3g034260
ONT.692.3	ONT.1485;ONT.1489;Pt1g023150;Pt1g023160;Pt1g023170;Pt1g023180;Pt1g023190;Pt1g023200;Pt1g023210;Pt1g023220;Pt1g023230;Pt1g023240;Pt1g023250;Pt1g023260;Pt1g023270;Pt1g023280;Pt1g023290;Pt1g023300;Pt1g023310;Pt1g023320;Pt1g023330;Pt1g023340;Pt1g023350;Pt1g023360;Pt1g023370
ONT.890.3	ONT.58;Pt1g000640;Pt1g000650;Pt1g000660;Pt1g000670;Pt1g000680;Pt1g000690;Pt1g000700;Pt1g000710;Pt1g000720;Pt1g000730;Pt1g000740;Pt1g000750;Pt1g000760;Pt1g000770;Pt1g000780;Pt1g000790;Pt1g000800;Pt1g000810;Pt1g000820;Pt1g000830
ONT.12840.2	ONT.12838;Pt8g009850;Pt8g009860;Pt8g009870;Pt8g009880;Pt8g009890;Pt8g009900;Pt8g009910;Pt8g009920;Pt8g009930;Pt8g009940;Pt8g009950;Pt8g009960;Pt8g009970;Pt8g009980;Pt8g009990;Pt8g010000;Pt8g010010;Pt8g010020;Pt8g010030;Pt8g010040;Pt8g010050;Pt8g010060;Pt8g010070;Pt8g010080;Pt8g010090;Pt8g010100;Pt8g010110;Pt8g010120
ONT.11945.4	ONT.11309;Pt7g004140;Pt7g004150;Pt7g004160;Pt7g004170;Pt7g004180;Pt7g004930
ONT.14466.3	ONT.10479;Pt9g013420;Pt9g013430;Pt9g013440;Pt9g013450;Pt9g013460;Pt9g013470;Pt9g013480;Pt9g013490;Pt9g013500;Pt9g013510;Pt9g013520
ONT.5351.5	ONT.3929;ONT.3931;Pt3g009720;Pt3g009730;Pt3g009740;Pt3g009750;Pt3g009760;Pt3g009770;Pt3g009780;Pt3g009790;Pt3g009800;Pt3g009810;Pt3g009820;Pt3g009830;Pt3g009840;Pt3g009850;Pt3g009860;Pt3g009870;Pt3g009890;Pt3g009900;Pt3g009910;Pt3g009920;Pt3g009930;Pt3g009940;Pt3g009950;Pt3g009960;Pt3g009970;Pt3g009980;Pt3g009990;Pt3g010000;Pt3g010010
ONT.7443.1	ONT.6643;ONT.7440;Pt1g008970;Pt1g014120;Pt4g003670;Pt4g003680;Pt4g003690;Pt4g003700;Pt4g003710;Pt4g003720;Pt4g003730;Pt4g003740;Pt4g003750;Pt4g003760;Pt4g003770;Pt4g003780;Pt4g003790;Pt4g003810;Pt4g003820;Pt4g003830;Pt4g003840;Pt4g003850;Pt4g003860;Pt4g003870;Pt4g003880;Pt4g003890;Pt4g003900;Pt4g003910;Pt4g003920;Pt4g003930;Pt4g003940;Pt4g003950;Pt4g003960
ONT.10307.2	ONT.11001;Pt6g013440;Pt6g013450;Pt6g013460;Pt6g013470;Pt6g013480;Pt6g013490;Pt6g013500;Pt6g013510;Pt6g013520;Pt6g013530;Pt6g013540;Pt6g013550;Pt6g013560;Pt6g013570;Pt6g013580;Pt6g013590;Pt6g013600;Pt6g013610;Pt6g013620
ONT.6485.3	ONT.5102;ONT.5103;ONT.5109;ONT.6483;ONT.6487;Pt3g041120;Pt3g041130;Pt3g041140;Pt3g041150;Pt3g041160;Pt3g041170;Pt3g041180;Pt3g041190;Pt3g041200;Pt3g041210;Pt3g041220;Pt3g041230;Pt3g041240;Pt3g041250;Pt3g041260;Pt3g041270;Pt3g041280;Pt3g041290;Pt3g041300;Pt3g041310;Pt3g041320;Pt3g041330;Pt3g041340;Pt3g041350;Pt4g012820;Pt5g018620;Pt5g023960;Pt6g003840;Pt8g012750;PtUn005020;PtUn025630
ONT.4565.2	ONT.5952;Pt3g028010;Pt3g028030;Pt3g028040;Pt3g028050;Pt3g028060
ONT.12968.1	ONT.12966;ONT.12975;Pt1g002360;Pt8g000590;Pt8g000600;Pt8g000610;Pt8g000620;Pt8g000630;Pt8g000640;Pt8g000650;Pt8g000660;Pt8g000670;Pt8g000680;Pt8g000690;Pt8g000700;Pt8g000710;Pt8g000720;Pt8g000730;Pt8g000740;Pt8g000750;Pt8g000760;Pt8g000770;Pt8g000780;Pt8g000790;Pt8g000800;Pt8g000810;Pt8g000820;Pt8g000830;Pt8g000840;Pt8g000850;Pt8g000860;Pt8g000870;Pt8g000880;Pt8g000890
ONT.13016.2	Pt8g001750;Pt8g001760;Pt8g001770;Pt8g001780;Pt8g001790;Pt8g001800;Pt8g001810;Pt8g001820;Pt8g001830;Pt8g001840;Pt8g001860;Pt8g001870;Pt8g001880;Pt8g001890;Pt8g001900;Pt8g001910;Pt8g001920;Pt8g001930;Pt8g001940;Pt8g001950;Pt8g001960;Pt8g001970;Pt8g001980;Pt8g001990;Pt8g002000;Pt8g002010
ONT.14229.4	Pt9g005460;Pt9g005470;Pt9g005480;Pt9g005490;Pt9g005500;Pt9g005510;Pt9g005520;Pt9g005530;Pt9g005540;Pt9g005550;Pt9g005560;Pt9g005570;Pt9g005580;Pt9g005590;Pt9g005600;Pt9g005610;Pt9g005620;Pt9g005630;Pt9g005640;Pt9g005650;Pt9g005660;Pt9g005670;Pt9g005680;Pt9g005690;Pt9g005700;Pt9g005710;Pt9g005720;Pt9g005730;Pt9g005740;Pt9g005750;Pt9g005760;Pt9g005770;Pt9g005780;Pt9g005790
ONT.8622.1	ONT.8620;ONT.8621;ONT.8623;ONT.8624;ONT.9487;ONT.9492;Pt5g014570;Pt5g014580;Pt5g014590;Pt5g014600;Pt5g014610;Pt5g014620;Pt5g014630;Pt5g014640;Pt5g014650;Pt5g014660;Pt5g014670;Pt5g014680;Pt5g014690;Pt5g014700;Pt5g014710;Pt5g014720;Pt5g014730;Pt5g014740
ONT.522.67	ONT.1339;ONT.9983;Pt1g002410;Pt1g014720;Pt1g014730;Pt1g014740;Pt1g014750;Pt1g014760;Pt1g014770;Pt1g014780;Pt1g014790;Pt1g014800;Pt1g014810;Pt1g014820;Pt1g014830;Pt1g014840;Pt1g014850;Pt1g014860;Pt1g014870;Pt1g014880;Pt1g014890;Pt1g014900;Pt1g014910;Pt1g014920;Pt1g014930;Pt1g014940;Pt1g014950;Pt1g014960;Pt2g011670;Pt2g026150;Pt4g009130;Pt4g009630;Pt4g010100;Pt4g010260;Pt5g011980;Pt5g017510;Pt6g010…
ONT.2898.2	Pt2g005340;Pt2g005350;Pt2g005360;Pt2g005370;Pt2g005380;Pt2g005400;Pt2g005410;Pt2g005420;Pt2g005430;Pt2g005440;Pt2g005450
ONT.5722.1	ONT.4281;ONT.4284;Pt3g017240;Pt3g017250;Pt3g017260;Pt3g017270;Pt3g017280;Pt3g017290;Pt3g017300;Pt3g017310;Pt4g017960;Pt7g004870
ONT.3278.3	ONT.3277;ONT.3281;Pt2g019650;Pt2g019660;Pt2g019670;Pt2g019680;Pt2g019690;Pt2g019700;Pt2g019710;Pt2g019720;Pt2g019730;Pt2g019740;Pt2g019750;Pt2g019760;Pt2g019770;Pt2g019780;Pt2g019790;Pt2g019800;Pt2g019810;Pt2g019820;Pt2g019830;Pt2g019840;Pt2g019850;Pt2g019860
ONT.15655.2	PtUn006220;PtUn006240;PtUn006250;PtUn006260
ONT.9723.1	ONT.8851;Pt5g022670;Pt5g022680;Pt5g022690;Pt5g022700;Pt5g022710;Pt5g022720;Pt5g022730;Pt5g022740
ONT.2305.1	ONT.2309;ONT.3306;ONT.3307;Pt2g020200;Pt2g020340;Pt2g020350;Pt2g020360;Pt2g020370;Pt2g020380;Pt2g020390;Pt2g020400;Pt2g020410;Pt2g020420;Pt2g020430;Pt2g020440;Pt2g020450;Pt2g020460;Pt2g020470;Pt2g020480;Pt2g020490;Pt2g020500;Pt2g020510;Pt2g020520;Pt2g020530;Pt2g020540;Pt2g020550;Pt2g020560;Pt2g020570;Pt2g020580;Pt2g020590;Pt2g020600;Pt7g004250;PtUn005020;PtUn007440
ONT.1153.2	ONT.316;ONT.321;Pt1g008430;Pt1g008440;Pt1g008450;Pt1g008460;Pt1g008470;Pt1g008480;Pt1g008490;Pt1g008500;Pt1g008510;Pt1g008520;Pt1g008530;Pt1g008540;Pt1g008550;Pt1g015030;Pt3g017310
ONT.13763.1	Pt9g012900;Pt9g012910;Pt9g012920;Pt9g012930;Pt9g012940;Pt9g012950;Pt9g012960
ONT.13659.3	Pt7g004750;Pt9g008650;Pt9g008660;Pt9g008670;Pt9g008680;Pt9g008690;Pt9g008700;Pt9g008710;Pt9g008720;Pt9g008730;Pt9g008740;Pt9g008750;Pt9g008760;Pt9g008770;Pt9g008780;Pt9g008790;Pt9g008800;Pt9g008810;Pt9g008820
ONT.6916.1	ONT.6912;ONT.6919;ONT.6921;ONT.7678;ONT.7685;ONT.7687;Pt4g010810;Pt4g010820;Pt4g010830;Pt4g010840;Pt4g010850;Pt4g010860;Pt4g010870;Pt4g010880;Pt4g010890;Pt4g010900;Pt4g010910;Pt4g010920;Pt4g010930;Pt4g010940;Pt4g010950;Pt4g010960;Pt4g010970;Pt4g010980;Pt4g010990;Pt4g011000;Pt4g011010;Pt4g011020;Pt4g011030;Pt4g011040
ONT.1454.1	ONT.1453;ONT.1455;Pt1g018390;Pt1g018400;Pt1g018410;Pt1g018420;Pt1g018430;Pt1g018440;Pt1g018450;Pt1g018460;Pt1g018470;Pt1g018480;Pt1g018490;Pt1g018500;Pt1g018510;Pt1g018520;Pt1g018530;Pt1g018540;Pt1g018550;Pt1g018560;Pt1g018570;Pt1g018580;Pt1g018590;Pt1g018600;Pt1g018610;Pt1g018620
ONT.15653.3	ONT.15654;PtUn006190;PtUn006210
ONT.14353.2	Pt9g010840;Pt9g010850;Pt9g010860;Pt9g010870;Pt9g010880;Pt9g010890;Pt9g010900;Pt9g010910;Pt9g010920;Pt9g010930;Pt9g010940;Pt9g010950
ONT.12787.4	ONT.12786;Pt8g008360;Pt8g008370;Pt8g008380;Pt8g008390;Pt8g008400;Pt8g008410;Pt8g008420;Pt8g008430;Pt8g008440;Pt8g008450;Pt8g008460;Pt8g008470;Pt8g008480;Pt8g008490;Pt8g008500;Pt8g008510;Pt8g008520;Pt8g008530;Pt8g008540;Pt8g008550;Pt8g008560;Pt8g008570;Pt8g008580;Pt8g008590;Pt8g008600;Pt8g008610;Pt8g008620
ONT.14229.2	Pt9g005460;Pt9g005470;Pt9g005480;Pt9g005490;Pt9g005500;Pt9g005510;Pt9g005520;Pt9g005530;Pt9g005540;Pt9g005550;Pt9g005560;Pt9g005570;Pt9g005580;Pt9g005590;Pt9g005600;Pt9g005610;Pt9g005620;Pt9g005630;Pt9g005640;Pt9g005650;Pt9g005660;Pt9g005670;Pt9g005680;Pt9g005690;Pt9g005700;Pt9g005710;Pt9g005720;Pt9g005730;Pt9g005740;Pt9g005750;Pt9g005760;Pt9g005770;Pt9g005780;Pt9g005790
ONT.14834.2	PtUn004750;PtUn004760;PtUn004770;PtUn004780;PtUn004790;PtUn004800;PtUn004810;PtUn004820;PtUn004830;PtUn004840;PtUn004850;PtUn004860;PtUn004870;PtUn004880;PtUn004900;PtUn004910;PtUn004920
ONT.7301.6	ONT.6491;ONT.7304;Pt4g002300;Pt4g002310;Pt4g002320;Pt4g002330;Pt4g002340;Pt4g002350;Pt4g002360;Pt4g002370;Pt4g002380;Pt4g002390;Pt4g002400;Pt4g002410;Pt4g002420;Pt4g002430;Pt4g002440;Pt4g002450;Pt4g002460;Pt4g002470;Pt4g002480;Pt4g002490;Pt4g002500;Pt4g002510;Pt4g002520;Pt4g002530;Pt4g002540;Pt4g002550
ONT.4422.7	Pt3g022460;Pt3g022470;Pt3g022480;Pt3g022490;Pt3g022500;Pt3g022510;Pt3g022520;Pt3g022530;Pt3g022540;Pt3g022550;Pt3g022560;Pt3g022580;Pt3g022590;Pt3g022600;Pt3g022610;Pt3g022620;Pt3g022630;Pt3g022640;Pt3g022650;Pt3g022660
ONT.8827.1	ONT.9691;Pt5g021440;Pt5g021460
ONT.14944.4	ONT.15740;PtUn009420;PtUn009430;PtUn009440;PtUn009450;PtUn009460
ONT.9722.5	ONT.8850;ONT.8851;ONT.9721;Pt5g022700;Pt5g022710;Pt5g022720;Pt5g022730;Pt5g022740;Pt5g022750;Pt5g022760;Pt5g022770
ONT.5726.3	ONT.5724;Pt3g017410;Pt3g017420;Pt3g017430;Pt3g017440;Pt3g017450;Pt3g017460;Pt3g017470;Pt3g017480;Pt3g017490
ONT.8896.1	ONT.8894;ONT.8899;Pt5g023930;Pt5g023940;Pt5g023950;Pt5g023960;Pt5g023970;Pt5g023980;Pt5g024590;Pt5g024600;Pt5g024610;Pt5g024620;Pt5g024630;Pt7g006210
ONT.1128.2	ONT.295;ONT.300;Pt1g007880;Pt1g007890;Pt1g007900;Pt1g007910;Pt1g007920;Pt1g007930;Pt1g007940;Pt1g007950;Pt1g007960;Pt1g007970;Pt1g007980;Pt1g007990;Pt1g008000;Pt1g008010;Pt1g008020;Pt1g008030
ONT.4593.2	Pt3g027020;Pt3g027030;Pt3g027040;Pt3g027050;Pt3g027060;Pt3g027070;Pt3g027080;Pt3g027090;Pt3g027100;Pt3g027110;Pt3g027120;Pt3g027130;Pt3g027140;Pt3g027150;Pt3g027160;Pt3g027170;Pt3g027180;Pt3g027190;Pt3g027200;Pt3g027210;Pt3g027220;Pt3g027230;Pt3g027240;Pt3g027250;Pt3g027260;Pt3g027270;Pt3g027280;Pt3g027290;Pt3g027300
ONT.12787.2	ONT.12786;Pt8g008360;Pt8g008370;Pt8g008380;Pt8g008390;Pt8g008400;Pt8g008410;Pt8g008420;Pt8g008430;Pt8g008440;Pt8g008450;Pt8g008460;Pt8g008470;Pt8g008480;Pt8g008490;Pt8g008500;Pt8g008510;Pt8g008520;Pt8g008530;Pt8g008540;Pt8g008550;Pt8g008560;Pt8g008570;Pt8g008580;Pt8g008590;Pt8g008600;Pt8g008610;Pt8g008620
ONT.9724.1	ONT.8851;Pt5g022610;Pt5g022620;Pt5g022630;Pt5g022640;Pt5g022650;Pt5g022660;Pt5g022670;Pt5g022680;Pt5g022700;Pt5g022710;Pt5g022720;Pt5g022730
ONT.13196.3	ONT.12751;ONT.13198;Pt8g007450;Pt8g007460;Pt8g007470;Pt8g007480;Pt8g007490;Pt8g007500;Pt8g007510;Pt8g007520;Pt8g007530;Pt8g007540;Pt8g007550;Pt8g007560;Pt8g007570;Pt8g007580;Pt8g007600;Pt8g007610;Pt8g007620;Pt8g007630;Pt8g007640;Pt8g007650;Pt8g007660;Pt8g007670;Pt8g007680;Pt8g007690;Pt8g007700;Pt8g007710;Pt8g007720
ONT.15067.7	ONT.15069;ONT.15072;PtUn013690;PtUn013700;PtUn013710;PtUn013730;PtUn013740;PtUn013750;PtUn013760;PtUn013770;PtUn013780;PtUn013790;PtUn013800;PtUn013810
ONT.14944.2	ONT.15740;PtUn009420;PtUn009430;PtUn009440;PtUn009450;PtUn009460
ONT.15655.1	PtUn006220;PtUn006240;PtUn006250;PtUn006260
ONT.13169.3	ONT.12721;ONT.12726;ONT.12728;ONT.9477;Pt1g016100;Pt8g006800;Pt8g006810;Pt8g006820;Pt8g006830;Pt8g006840;Pt8g006850;Pt8g006860;Pt8g006880;Pt8g006890;Pt8g006900;Pt8g006910;Pt8g006920;Pt8g006930;Pt9g011130;PtUn005020
ONT.14229.1	Pt9g005460;Pt9g005470;Pt9g005480;Pt9g005490;Pt9g005500;Pt9g005510;Pt9g005520;Pt9g005530;Pt9g005540;Pt9g005550;Pt9g005560;Pt9g005570;Pt9g005580;Pt9g005590;Pt9g005600;Pt9g005610;Pt9g005620;Pt9g005630;Pt9g005640;Pt9g005650;Pt9g005660;Pt9g005670;Pt9g005680;Pt9g005690;Pt9g005700;Pt9g005710;Pt9g005720;Pt9g005730;Pt9g005740;Pt9g005750;Pt9g005760;Pt9g005770;Pt9g005780;Pt9g005790
ONT.1947.1	Pt2g008740;Pt2g008750;Pt2g008760;Pt2g008770;Pt2g008780;Pt2g008790;Pt2g008800;Pt2g008810;Pt2g008820;Pt2g008830;Pt2g008840;PtUn013020;PtUn013030;PtUn013040
ONT.14274.1	ONT.13615;ONT.13622;ONT.14272;Pt9g006680;Pt9g006690;Pt9g006700;Pt9g006710;Pt9g006720;Pt9g006730;Pt9g006740;Pt9g006750;Pt9g006760;Pt9g006770;Pt9g006780;Pt9g006790;Pt9g006800;Pt9g006810;Pt9g006820;Pt9g006830;Pt9g006840;Pt9g006850;Pt9g006860;Pt9g006870
ONT.14610.2	ONT.13952;ONT.13954;ONT.14602;ONT.14612;ONT.14615;Pt9g019450;Pt9g019460;Pt9g019470;Pt9g019480;Pt9g019490;Pt9g019500;Pt9g019510;Pt9g019520;Pt9g019530;Pt9g019540;Pt9g019550;Pt9g019560;Pt9g019570;Pt9g019580;Pt9g019590;Pt9g019600;Pt9g019610;Pt9g019620;Pt9g019630;Pt9g019640;Pt9g019650;Pt9g019660;Pt9g019670;Pt9g019680;Pt9g019690
ONT.15717.1	ONT.15714;ONT.15715;PtUn008510;PtUn008520;PtUn008530;PtUn008540;PtUn008550;PtUn008560;PtUn008570
ONT.8583.2	Pt5g012230;Pt5g012240;Pt5g012250;Pt5g012260;Pt5g012270;Pt5g012280;Pt5g012290;Pt5g012300;Pt5g012310;Pt5g012320;Pt5g012330;Pt5g012340;Pt5g012350;Pt5g012360;Pt5g012370;Pt5g012380;Pt5g012390;Pt5g012400;Pt5g012410;Pt5g012420;Pt5g012440;Pt5g012450;Pt5g012460;Pt5g012470;Pt5g012480;Pt5g012490;Pt5g012500;Pt5g012510;Pt5g012520;Pt5g012530;Pt5g012540;Pt5g012550;Pt5g012560;Pt5g012570;Pt5g012580;Pt5g012590;Pt5…
ONT.15368.2	PtUn029860;PtUn029870;PtUn029880;PtUn029890;PtUn029910;PtUn029920;PtUn029930;PtUn029940;PtUn029950
ONT.1526.2	ONT.1525;ONT.732;Pt1g022060;Pt1g022070;Pt1g022080;Pt1g022090;Pt1g022100;Pt1g022110;Pt1g022120;Pt1g022130;Pt1g022140;Pt1g022150;Pt1g022160;Pt1g022170;Pt1g022180;Pt1g022190;Pt1g022200;Pt1g022210;Pt1g022220;Pt1g022230;Pt1g022240;Pt1g022250;Pt1g022260;Pt1g022270;Pt1g022280;Pt1g022290
ONT.1141.2	ONT.309;Pt1g008180;Pt1g008190;Pt1g008200;Pt1g008210;Pt1g008220;Pt1g008230;Pt1g008240;Pt1g008250;Pt1g008260;Pt1g008270
ONT.7301.7	ONT.6491;ONT.7304;Pt4g002300;Pt4g002310;Pt4g002320;Pt4g002330;Pt4g002340;Pt4g002350;Pt4g002360;Pt4g002370;Pt4g002380;Pt4g002390;Pt4g002400;Pt4g002410;Pt4g002420;Pt4g002430;Pt4g002440;Pt4g002450;Pt4g002460;Pt4g002470;Pt4g002480;Pt4g002490;Pt4g002500;Pt4g002510;Pt4g002520;Pt4g002530;Pt4g002540;Pt4g002550
ONT.8651.2	ONT.9542;Pt4g018840;Pt5g015890;Pt5g015900;Pt5g015910;Pt5g015920;Pt5g015930;Pt5g015940;Pt5g015950;Pt5g015960;Pt5g015980;Pt5g015990;Pt5g016000;Pt5g016010;Pt5g016020;Pt5g016030;Pt5g016040;Pt5g016050;Pt5g016060;Pt5g016070;Pt5g016080;Pt5g016090;PtUn035550
ONT.7373.1	ONT.6559;ONT.6561;ONT.6568;Pt4g000580;Pt4g000590;Pt4g000600;Pt4g000610;Pt4g000620;Pt4g000630;Pt4g000640;Pt4g000650;Pt4g000660;Pt4g000670;Pt4g000680;Pt4g000690;Pt4g000700;Pt4g000710;Pt4g000720;Pt4g000730;Pt4g000750;Pt4g000760;Pt4g000770;Pt4g000780;Pt4g000790;Pt4g000800;Pt4g000810;Pt4g000820;Pt4g000830;Pt4g000840;Pt4g000850;Pt4g000860;Pt4g000870;Pt4g000880
ONT.4028.2	ONT.4032;Pt3g007400;Pt3g007410;Pt3g007420;Pt3g007430;Pt3g007440;Pt3g007450;Pt3g007460;Pt3g007470;Pt3g007480;Pt3g007490;Pt3g007500;Pt3g007510;Pt3g007520;Pt3g007530;Pt3g007540;Pt3g007550;Pt3g007560;Pt3g007570;Pt3g007580;Pt3g007590;Pt3g007600;Pt3g007610;Pt3g007620;Pt3g007630;Pt3g007640;Pt3g007650
ONT.13169.1	ONT.12721;ONT.12726;ONT.12728;ONT.9477;Pt1g016100;Pt8g006800;Pt8g006810;Pt8g006820;Pt8g006830;Pt8g006840;Pt8g006850;Pt8g006860;Pt8g006880;Pt8g006890;Pt8g006900;Pt8g006910;Pt8g006920;Pt8g006930;Pt9g011130;PtUn005020
ONT.6981.1	Pt4g013330;Pt4g013340;Pt4g013350;Pt4g013360;Pt4g013370;Pt4g013380;Pt4g013390;Pt4g013400;Pt4g013410;Pt4g013420;Pt4g013430;Pt4g013440;Pt4g013450;Pt4g013460;Pt4g013470;Pt4g013480;Pt4g013490
ONT.15752.1	ONT.14956;PtUn009790;PtUn009800;PtUn009810;PtUn009820;PtUn009830;PtUn009840;PtUn009850;PtUn009860
ONT.4215.5	Pt2g003110;Pt2g028680;Pt3g015270;Pt3g015280;Pt3g015290;Pt3g015300;Pt3g015310;Pt3g015320;Pt3g015330;Pt3g015810;Pt3g015820;Pt3g015830;Pt3g015840;Pt3g015850;Pt3g015860;Pt3g035730
ONT.15182.2	ONT.15941;PtUn018390;PtUn018400;PtUn018410;PtUn018420;PtUn018430;PtUn018440;PtUn018450;PtUn018460;PtUn018470;PtUn018480;PtUn018490;PtUn018500;PtUn018510;PtUn018520;PtUn018530;PtUn018540;PtUn018550
ONT.12122.1	Pt7g011130;Pt7g011140;Pt7g011150;Pt7g011160;Pt7g011170;Pt7g011180;Pt7g011190;Pt7g011200;Pt7g011210;Pt7g011220;Pt7g011230;Pt7g011240;Pt7g011260;Pt7g011270;Pt7g011280;Pt7g011290;Pt7g011300;Pt7g011310;Pt7g011320;Pt7g011330
ONT.12712.2	ONT.12715;ONT.13156;ONT.13157;ONT.13159;Pt8g006420;Pt8g006430;Pt8g006440;Pt8g006450;Pt8g006460;Pt8g006470;Pt8g006480;Pt8g006490;Pt8g006500;Pt8g006510;Pt8g006520;Pt8g006530;Pt8g006540;Pt8g006560;Pt8g006570;Pt8g006580;Pt8g006590;Pt8g006600;Pt8g006610
ONT.15402.1	ONT.15400;ONT.15404;PtUn032740;PtUn032750;PtUn032760;PtUn032770;PtUn032780;PtUn032790;PtUn032820;PtUn032830;PtUn032840;PtUn032850;PtUn032860;PtUn032870;PtUn032880;PtUn032890
ONT.1340.3	ONT.1339;Pt1g014720;Pt1g014730;Pt1g014740;Pt1g014750;Pt1g014760;Pt1g014770;Pt1g014780;Pt1g014790;Pt1g014800;Pt1g014810;Pt1g014820;Pt1g014830;Pt1g014840;Pt1g014850;Pt1g014860;Pt1g014870;Pt1g014880;Pt1g014890;Pt1g014900;Pt1g014910;Pt1g014920;Pt1g014930;Pt1g014940;Pt1g014950
ONT.15417.3	ONT.15420;PtUn033360;PtUn033370;PtUn033380;PtUn033390;PtUn033400;PtUn033410;PtUn033420;PtUn033430;PtUn033440;PtUn033450;PtUn033460;PtUn033470;PtUn033480;PtUn033490;PtUn033500;PtUn033510
ONT.6234.3	Pt3g035780;Pt3g035790;Pt3g035800;Pt3g035810;Pt3g035820;Pt3g035830;Pt3g035840;Pt3g035850;Pt3g035860;Pt3g035870;Pt3g035880;Pt3g035890;Pt3g035900;Pt3g035910;Pt3g035920;Pt3g035930;Pt3g035940;Pt3g035950;Pt3g035960;Pt3g035970;Pt3g035980;Pt3g035990;Pt3g036000;Pt3g036010;Pt3g036020;Pt3g036030;Pt3g036040;Pt3g036050;Pt3g036060
ONT.11627.5	ONT.12287;Pt3g011550;Pt7g015900;Pt7g015910;Pt7g015920;Pt7g015930;Pt7g015940;Pt7g015950;Pt7g015960;Pt7g015970;Pt7g015980;Pt7g015990;Pt7g016000;Pt7g016010;Pt7g016020;Pt7g016030;Pt7g016040;Pt7g016050;Pt7g016060;Pt7g016070;Pt7g016100;Pt7g016110;Pt7g016120;Pt7g016130;Pt7g016140;Pt7g016150;Pt7g016160;Pt7g016170;Pt7g016180;Pt7g016190;Pt7g016200;Pt7g016210;Pt7g016220;Pt7g016230;Pt7g016240;Pt7g016250;Pt7g…
ONT.8857.2	ONT.8856;ONT.8863;ONT.8864;ONT.8866;ONT.9732;Pt5g023250;Pt5g023260;Pt5g023270;Pt5g023280;Pt5g023290;Pt5g023300;Pt5g023310;Pt5g023320;Pt5g023330;Pt5g023340;Pt5g023400;Pt5g023410;Pt5g023420;Pt5g023430;Pt5g023440
ONT.1454.2	ONT.1453;ONT.1455;Pt1g018390;Pt1g018400;Pt1g018410;Pt1g018420;Pt1g018430;Pt1g018440;Pt1g018450;Pt1g018460;Pt1g018470;Pt1g018480;Pt1g018490;Pt1g018500;Pt1g018510;Pt1g018520;Pt1g018530;Pt1g018540;Pt1g018550;Pt1g018560;Pt1g018570;Pt1g018580;Pt1g018590;Pt1g018600;Pt1g018610;Pt1g018620
ONT.11657.3	ONT.11655;ONT.12317;Pt7g016710;Pt7g016720;Pt7g016730;Pt7g016740;Pt7g016750;Pt7g016760;Pt7g016770;Pt7g016780;Pt7g016790;Pt7g016800;Pt7g016810;Pt7g016820;Pt7g016830;Pt7g016840;Pt7g016850;Pt7g016860;Pt7g016880;Pt7g016890;Pt7g016900;Pt7g016910;Pt7g016920;Pt7g016930;Pt7g016940;Pt7g016950;Pt7g016960;Pt7g016970;Pt7g016980;Pt7g016990;Pt7g017000;Pt7g017010;Pt7g017020;Pt7g017030;Pt7g017040
ONT.3019.2	ONT.2006;ONT.3018;ONT.3020;Pt2g010880;Pt2g010890
ONT.5858.4	ONT.4443;ONT.4445;ONT.5859;Pt3g022920;Pt3g022930;Pt3g022940;Pt3g022950;Pt3g022960;Pt3g022970;Pt3g022980;Pt3g022990;Pt3g023000;Pt3g023010;Pt3g023020;Pt3g023030;Pt3g023040;Pt3g023050;Pt3g023060
ONT.1454.3	ONT.1453;ONT.1455;Pt1g018400;Pt1g018410;Pt1g018420;Pt1g018430;Pt1g018440;Pt1g018450;Pt1g018460;Pt1g018470;Pt1g018480;Pt1g018490;Pt1g018500;Pt1g018510;Pt1g018520;Pt1g018530;Pt1g018540;Pt1g018550;Pt1g018560;Pt1g018570;Pt1g018580;Pt1g018590;Pt1g018600;Pt1g018610;Pt1g018620
ONT.14953.3	PtUn009650;PtUn009660;PtUn009670;PtUn009680;PtUn009690;PtUn009700;PtUn009710
ONT.13045.2	ONT.12584;Pt8g002730;Pt8g002740;Pt8g002750;Pt8g002760;Pt8g002770;Pt8g002780;Pt8g002790;Pt8g002800;Pt8g002810;Pt8g002820;Pt8g002830;Pt8g002840;Pt8g002850;Pt8g002860;Pt8g002870;Pt8g002880;Pt8g002890;Pt8g002900;Pt8g002910;Pt8g002920;Pt8g002930;Pt8g002940;Pt8g002950;Pt8g002960;Pt8g002970;Pt8g002980
ONT.11436.9	ONT.11431;ONT.11435;ONT.11440;Pt7g010510;Pt7g010520;Pt7g010530;Pt7g010540;Pt7g010550;Pt7g010560;Pt7g010570;Pt7g010580;Pt7g010590;Pt7g010600;Pt7g010620;Pt7g010630;Pt7g010640;Pt7g010650;Pt7g010660;Pt7g010680;Pt7g010690;Pt7g010700;Pt7g010710;Pt7g010720;Pt7g010730;Pt7g010740;Pt7g010750;Pt7g010760;Pt7g010770;Pt7g010780;Pt7g010790;Pt7g010800;Pt7g010810;Pt7g010820
ONT.8622.2	ONT.8620;ONT.8621;ONT.8623;ONT.8624;ONT.9487;ONT.9492;Pt5g014570;Pt5g014580;Pt5g014590;Pt5g014600;Pt5g014610;Pt5g014620;Pt5g014630;Pt5g014640;Pt5g014650;Pt5g014660;Pt5g014670;Pt5g014680;Pt5g014690;Pt5g014700;Pt5g014710;Pt5g014720;Pt5g014730;Pt5g014740
ONT.7403.2	ONT.6605;Pt4g002580;Pt4g002590;Pt4g002600;Pt4g002610;Pt4g002620;Pt4g002630;Pt4g002640;Pt4g002650;Pt4g002660;Pt4g002670;Pt4g002680;Pt4g002690;Pt4g002700;Pt4g002710;Pt4g002720;Pt4g002730;Pt4g002740;Pt4g002750;Pt4g002760;Pt4g002770;Pt4g002780;Pt4g002790;Pt4g002800;Pt4g002810;Pt4g002820;Pt4g002830;Pt4g002840;Pt4g002850
ONT.7753.4	ONT.7754;ONT.7755;Pt4g012400;Pt4g012410;Pt4g012420;Pt4g012430;Pt4g012450;Pt4g012460;Pt4g012470;Pt4g012480;Pt4g012500;Pt4g012510;Pt4g012520;Pt4g012530
ONT.6118.1	ONT.4734;ONT.4741;Pt3g031790;Pt3g031800;Pt3g031810;Pt3g031820;Pt3g031830;Pt3g031840;Pt3g031850;Pt3g031860;Pt3g031870;Pt3g031880;Pt3g031890;Pt3g031900;Pt3g031910;Pt3g031920;Pt3g031930;Pt3g031940;Pt3g031950;Pt3g031960;Pt3g031970;Pt3g031980;Pt3g031990;Pt3g032000;Pt3g032010;Pt3g032020;Pt3g032030;Pt3g032040;Pt3g032050;Pt3g032060;Pt3g032070;Pt3g032080;Pt3g032090;Pt3g032100;Pt3g032110;Pt3g032120
ONT.9564.2	ONT.9561;Pt4g004860;Pt5g015060;Pt5g015070;Pt5g015080;Pt5g015090;Pt5g015100;Pt5g015110;Pt5g015120;Pt5g015130;Pt5g015140;Pt5g015150;Pt5g015160;Pt5g015170;Pt5g015180;Pt5g015190;Pt5g015200;Pt5g015210;Pt5g015220;Pt5g015230;Pt5g015240;Pt5g019490;Pt9g013300
ONT.15093.4	PtUn014480;PtUn014490;PtUn014500;PtUn014510;PtUn014520;PtUn014530;PtUn014540;PtUn014550;PtUn014560;PtUn027030
ONT.8870.1	ONT.8866;ONT.8868;ONT.8869;ONT.8871;ONT.9743;ONT.9744;Pt5g023200;Pt5g023210;Pt5g023220;Pt5g023230;Pt5g023240;Pt5g023250;Pt5g023260;Pt5g023270
ONT.8738.2	ONT.5102;ONT.8733;ONT.8737;ONT.9627;ONT.9629;Pt4g012820;Pt5g018500;Pt5g018510;Pt5g018520;Pt5g018530;Pt5g018540;Pt5g018550;Pt5g018560;Pt5g018570;Pt5g018580;Pt5g018590;Pt5g018600;Pt5g018610;Pt5g018620;Pt5g018630;Pt5g018640;Pt5g018650;Pt5g018660;Pt5g018670;Pt5g018680;Pt5g018690;Pt5g018700;PtUn025630
ONT.13780.1	ONT.14439;Pt9g014590;Pt9g014600;Pt9g014610;Pt9g014620;Pt9g014630;Pt9g014640;Pt9g014650;Pt9g014660;Pt9g014670;Pt9g014680;Pt9g014690;Pt9g014700;Pt9g014710;Pt9g014720;Pt9g014730;Pt9g014740;Pt9g014750;Pt9g014760;Pt9g014770;Pt9g014780
ONT.2158.1	ONT.3181;Pt2g016340;Pt2g016350;Pt2g016360;Pt2g016370;Pt2g016380;Pt2g016390;Pt2g016400;Pt2g016410;Pt2g016420;Pt2g016430;Pt2g016440;Pt2g016450;Pt2g016460;Pt2g016470;Pt2g016480;Pt2g016490;Pt2g016500;Pt2g016510;Pt2g016520;Pt2g016530;Pt2g016540
ONT.7742.2	ONT.6963;Pt4g012890;Pt4g012900;Pt4g012910;Pt4g012920;Pt4g012930;Pt4g012940;Pt4g012950;Pt4g012960;Pt4g012970
ONT.8763.2	ONT.9653;Pt5g019430;Pt5g019440;Pt5g019450;Pt5g019460;Pt5g019470;Pt5g019480;Pt5g019490;Pt5g019500;Pt5g019510
ONT.96.6	ONT.95;Pt1g006000;Pt1g006010;Pt1g006020;Pt1g006030;Pt1g006040;Pt1g006050;Pt1g006060;Pt1g006070;Pt1g006080;Pt1g006090;Pt1g006100;Pt1g006110;Pt1g006120;Pt1g006130;Pt1g006150;Pt1g006160;Pt1g006170;Pt1g006180;Pt1g006190;Pt1g006200;Pt1g006210;Pt1g006220;Pt1g006230;Pt1g006240;Pt1g006250;Pt1g006260;Pt1g006270;Pt1g006280;Pt1g006290
ONT.3640.1	ONT.2597;ONT.2603;ONT.2604;Pt2g028610;Pt2g028620;Pt2g028630;Pt2g028640;Pt2g028650;Pt2g028660;Pt2g028670;Pt2g028680;Pt2g028690;Pt2g028710;Pt2g028720;Pt2g028730;Pt2g028740;Pt2g028760;Pt2g028770;Pt2g028780;Pt2g028790;Pt2g028800;Pt2g028810;Pt2g028820;Pt2g028830;Pt2g028840;Pt2g028850;Pt2g028860;Pt2g028870;Pt2g028880;Pt2g028890;Pt2g028900;Pt2g028910;Pt2g028920;Pt2g028930;Pt2g028940;Pt2g028950
ONT.13754.1	Pt9g012470;Pt9g012480
ONT.7042.1	ONT.7041;Pt4g015460;Pt4g015470;Pt4g015480;Pt4g015490;Pt4g015500;Pt4g015510;Pt4g015520;Pt4g015530;Pt4g015540;Pt4g015550
ONT.4422.4	Pt3g022460;Pt3g022470;Pt3g022480;Pt3g022490;Pt3g022500;Pt3g022510;Pt3g022520;Pt3g022530;Pt3g022540;Pt3g022550;Pt3g022560;Pt3g022580;Pt3g022590;Pt3g022600;Pt3g022610;Pt3g022620;Pt3g022630;Pt3g022640;Pt3g022650;Pt3g022660
ONT.13037.1	Pt8g002340;Pt8g002350;Pt8g002360;Pt8g002370;Pt8g002380;Pt8g002390;Pt8g002400;Pt8g002410;Pt8g002420;Pt8g002430;Pt8g002440;Pt8g002460;Pt8g002470;Pt8g002480;Pt8g002490;Pt8g002500;Pt8g002510;Pt8g002520;Pt8g002530;Pt8g002540;Pt8g002550;Pt8g002560;Pt8g002570;Pt8g002580;Pt8g002590;Pt8g002600;PtUn018720
ONT.4252.2	Pt3g016430;Pt3g016440;Pt3g016450;Pt3g016460;Pt3g016470;Pt3g016480;Pt3g016490;Pt3g016500;Pt3g016510;Pt3g016520;Pt3g016530;Pt3g016540
ONT.15700.3	PtUn007780;PtUn007790;PtUn007800;PtUn007810;PtUn007820;PtUn007840;PtUn007850;PtUn007860
ONT.4565.4	ONT.5952;Pt3g028010;Pt3g028030;Pt3g028040;Pt3g028050;Pt3g028060
ONT.15399.4	ONT.15400;ONT.15404;Pt3g035000;PtUn032680;PtUn032690;PtUn032700;PtUn032710;PtUn032720;PtUn032730;PtUn032740;PtUn032750;PtUn032760;PtUn032770;PtUn032780;PtUn032790;PtUn032800
ONT.12762.12	ONT.13210;Pt8g007890;Pt8g007900;Pt8g007910;Pt8g007920;Pt8g007930;Pt8g007940;Pt8g007950;Pt8g007970;Pt8g007980;Pt8g007990;Pt8g008000;Pt8g008010;Pt8g008020;Pt8g008030;Pt8g008040;Pt8g008050;Pt8g008060
ONT.7249.1	ONT.8058;ONT.8061;Pt4g018840;Pt4g021880;Pt4g021890;Pt4g021900;Pt4g021910;Pt4g021920;Pt4g021930;Pt4g021940;Pt4g021950;Pt4g021960;Pt4g021970;Pt4g021980;Pt4g021990;Pt4g022000;Pt4g022010;Pt4g022020;Pt4g022030;Pt4g022040;Pt4g022050;Pt4g022060;Pt4g022070;Pt4g022080;Pt4g022090;Pt4g022100;Pt4g022110;Pt9g011230;PtUn035550
ONT.13986.1	Pt9g018650;Pt9g018660;Pt9g018670;Pt9g018680;Pt9g018690;Pt9g018700;Pt9g018710;Pt9g018720;Pt9g018730;Pt9g018740;Pt9g018750;Pt9g018760;Pt9g018770;Pt9g018780;Pt9g018790;Pt9g018800;Pt9g018810;Pt9g018820;Pt9g018830;Pt9g018840
ONT.8935.1	Pt5g025330;Pt5g025670;Pt5g025680;Pt5g025690;Pt5g025700;Pt5g025710;Pt5g025720;Pt5g025730
ONT.5953.3	Pt3g027910;Pt3g027920;Pt3g027930;Pt3g027940;Pt3g027950;Pt3g027960;Pt3g027970;Pt3g027980;Pt3g027990;Pt3g028010
ONT.7301.2	ONT.6491;ONT.7304;Pt4g002300;Pt4g002310;Pt4g002320;Pt4g002330;Pt4g002340;Pt4g002350;Pt4g002360;Pt4g002370;Pt4g002380;Pt4g002390;Pt4g002400;Pt4g002410;Pt4g002420;Pt4g002430;Pt4g002440;Pt4g002450;Pt4g002460;Pt4g002470;Pt4g002480;Pt4g002490;Pt4g002500;Pt4g002510;Pt4g002520;Pt4g002530;Pt4g002540;Pt4g002550
ONT.16133.3	Pt2g002000;PtUn032320;PtUn032330;PtUn032340;PtUn032350;PtUn032360;PtUn032370;PtUn032380;PtUn032390;PtUn032400;PtUn032410;PtUn032420;PtUn032430;PtUn032440;PtUn032450;PtUn032460;PtUn032470;PtUn032480;PtUn032490;PtUn032500;PtUn032510;PtUn032520
ONT.12943.3	Pt8g012470;Pt8g012480;Pt8g012490;Pt8g012500;Pt8g012510;Pt8g012520;Pt8g012530;Pt8g012540;Pt8g012550;Pt8g012560;Pt8g012570;Pt8g012580;Pt8g012590;Pt8g012600;Pt8g012610;Pt8g012620;Pt8g012630;Pt8g012640;Pt8g012660;Pt8g012670;Pt8g012680;Pt8g012690;Pt8g012700;Pt8g012710;Pt8g012720;Pt8g012730;Pt8g012740;Pt8g012750
ONT.8893.1	ONT.8892;ONT.8894;Pt3g019090;Pt5g023840;Pt5g023850;Pt5g023860;Pt5g023870;Pt5g023880;Pt5g023890;Pt5g023900;Pt5g023910;Pt5g023920;Pt5g023930;Pt5g023940;Pt5g023950;Pt5g023960;Pt5g023970;Pt5g023980
ONT.4209.1	ONT.4210;ONT.5645;ONT.5648;ONT.7304;Pt3g015060;Pt3g015070;Pt3g015080;Pt3g015090;Pt3g015100;Pt3g015110;Pt3g015120;PtUn010530
ONT.4565.5	ONT.5952;Pt3g028010;Pt3g028030;Pt3g028040;Pt3g028050;Pt3g028060
ONT.8701.3	ONT.9598;Pt1g008520;Pt3g040120;Pt4g014780;Pt5g017370;Pt5g017380;Pt5g017390;Pt5g017400;Pt5g017410;Pt5g017420;Pt5g017430;Pt5g017440;Pt5g017450;Pt5g017460;Pt5g017470;Pt5g017480;Pt5g017490;Pt5g017500;Pt5g017510;Pt5g017520;Pt5g017530;Pt8g009410;PtUn016220
ONT.10475.1	ONT.11168;ONT.11170;Pt6g018680;Pt6g018690;Pt6g018700;Pt6g018710;Pt6g018720;Pt6g018730;Pt6g018740;Pt6g018750;Pt6g018760;Pt6g018770
ONT.10959.5	Pt6g011910;Pt6g011920;Pt6g011930;Pt6g011940;Pt6g011950;Pt6g011960;Pt6g011970;Pt6g011980;Pt6g011990;Pt6g012000;Pt6g012010;Pt6g012020;Pt6g012030;Pt6g012040;Pt6g012050;Pt6g012060;Pt6g012070;Pt6g012080;Pt6g012090;Pt6g012100;Pt6g012110;Pt6g012120
ONT.2948.2	Pt2g008720;Pt2g008730;Pt2g008740;Pt2g008750;Pt2g008760;Pt2g008770;Pt2g008780;Pt2g008790;Pt2g008800;Pt6g016820
ONT.9095.11	ONT.9091;ONT.9097;Pt5g003080;Pt5g003090;Pt5g003100;Pt5g003110;Pt5g003120;Pt5g003130;Pt5g003140;Pt5g003150;Pt5g003160;Pt5g003170;Pt5g003180;Pt5g003190;Pt5g003200;Pt5g003210;Pt5g003230;Pt5g003240;Pt5g003250;Pt5g003260;Pt5g003270;Pt5g003280;Pt5g003290;Pt5g003300;Pt5g003310;Pt5g003320;Pt5g003330;Pt5g003340;Pt5g003350
ONT.2077.1	Pt2g013590;Pt2g013600;Pt2g013610;Pt2g013620;Pt2g013630;Pt2g013640;Pt2g013650;Pt2g013660;Pt2g013670;Pt2g014050;Pt2g014060;Pt2g014070;Pt2g014080;Pt2g014090;Pt2g014100;Pt2g014110;Pt2g014120
ONT.12260.4	ONT.11602;ONT.12264;ONT.12265;Pt7g015130;Pt7g015140;Pt7g015150;Pt7g015160;Pt7g015170;Pt7g015180;Pt7g015190;Pt7g015200;Pt7g015210;Pt7g015220;Pt7g015230;Pt7g015240;Pt7g015250;Pt7g015260;Pt7g015270;Pt7g015280;Pt7g015290;Pt7g015300;Pt7g015310;Pt7g015320;Pt7g015330;Pt7g015340;Pt7g015350;Pt7g015360;Pt7g015370
ONT.5115.5	ONT.14873;ONT.5113;ONT.5116;Pt3g000020;Pt3g000030;Pt3g000040;Pt3g000050;Pt3g000060;Pt3g000070;Pt3g000080;Pt3g000090;Pt3g000100;Pt3g000110;Pt3g000120;Pt3g000130;Pt3g000140
ONT.4120.1	Pt3g011410;Pt3g011420;Pt3g011440;Pt3g011450;Pt3g011460;Pt3g011470;Pt3g011480;Pt3g011490;Pt3g011500;Pt3g011510;Pt3g011520;Pt3g011530;Pt3g011540;Pt3g011550;Pt3g011560;Pt3g011570;Pt3g011580;Pt3g011590;Pt3g011600;Pt3g011610;PtUn017550
ONT.12052.3	Pt7g008990;Pt7g009000;Pt7g009010;Pt7g009020;Pt7g009030;Pt7g009040;Pt7g009050;Pt7g009060;Pt7g009070;Pt7g009080;Pt7g009090;Pt7g009100;Pt7g009110;Pt7g009120;Pt7g009130;Pt7g009140
ONT.15045.1	ONT.15838;PtUn013050;PtUn013060;PtUn013070;PtUn013080;PtUn013110;PtUn013120;PtUn013130;PtUn013140
ONT.11977.10	ONT.11334;Pt7g005920;Pt7g005930;Pt7g005940;Pt7g005950;Pt7g005960;Pt7g005970;Pt7g005980;Pt7g005990;Pt7g006000;Pt7g006010;Pt7g006020;Pt7g006030
ONT.9735.2	ONT.8856;ONT.8858;ONT.8859;ONT.8860;ONT.8863;ONT.8864;ONT.8866;ONT.9734;Pt4g010570;Pt5g023250;Pt5g023260;Pt5g023270;Pt5g023280;Pt5g023290;Pt5g023300;Pt5g023310;Pt5g023320;Pt5g023330;Pt5g023350;Pt5g023370;Pt5g023380;Pt5g023390;Pt5g023400
ONT.5858.1	ONT.4443;ONT.4445;ONT.5859;Pt3g022920;Pt3g022930;Pt3g022940;Pt3g022950;Pt3g022960;Pt3g022970;Pt3g022980;Pt3g022990;Pt3g023000;Pt3g023010;Pt3g023020;Pt3g023030;Pt3g023040;Pt3g023050;Pt3g023060
ONT.14610.1	ONT.13952;ONT.13954;ONT.14602;ONT.14612;ONT.14615;Pt9g019450;Pt9g019460;Pt9g019470;Pt9g019480;Pt9g019490;Pt9g019500;Pt9g019510;Pt9g019520;Pt9g019530;Pt9g019540;Pt9g019550;Pt9g019560;Pt9g019570;Pt9g019580;Pt9g019590;Pt9g019600;Pt9g019610;Pt9g019620;Pt9g019630;Pt9g019640;Pt9g019650;Pt9g019660;Pt9g019670;Pt9g019680;Pt9g019690
ONT.8501.1	ONT.9353;ONT.9354;Pt5g009990;Pt5g010000;Pt5g010010;Pt5g010020;Pt5g010030;Pt5g010040;Pt5g010050;Pt5g010060;Pt5g010070;Pt5g010080;Pt5g010090;Pt5g010100;Pt5g010110;Pt5g010140;Pt5g010150;Pt5g010160;Pt5g010170;Pt5g010180;Pt5g010190;Pt5g010200;Pt5g010210;Pt5g010220;Pt5g010230;Pt5g010240;Pt5g010250;Pt5g010260;Pt5g010270;Pt5g010280;Pt5g010290;Pt5g010300
ONT.9776.1	ONT.8910;Pt5g024230;Pt5g024240;Pt5g024250;Pt5g024260;Pt5g024270;Pt5g024280;Pt5g024290;Pt5g024300;Pt5g024320;Pt6g003700
ONT.11432.1	ONT.11431;ONT.11435;ONT.12088;Pt7g010480;Pt7g010490;Pt7g010500;Pt7g010510;Pt7g010520;Pt7g010530;Pt7g010540;Pt7g010550;Pt7g010560;Pt7g010570;Pt7g010580;Pt7g010590;Pt7g010600;Pt7g010610;Pt7g010620;Pt7g010630;Pt7g010640;Pt7g010650;Pt7g010660;Pt7g010670;Pt7g010680;Pt7g010690;Pt7g010700;Pt7g010710;Pt7g010720;Pt7g010730;Pt7g010740
ONT.2460.3	ONT.2456;ONT.2461;ONT.3479;Pt2g026570;Pt2g026580;Pt2g026590;Pt2g026600;Pt2g026610;Pt2g026620;Pt2g026630;Pt2g026640;Pt2g026650;Pt2g026660;Pt2g026670;Pt2g026680;Pt2g026690;Pt2g026700;Pt2g026710;Pt2g026720;Pt2g026730;Pt2g026740;Pt2g026750;Pt2g026760;Pt2g026770;Pt2g026780;Pt2g026790;Pt2g026800;Pt2g026810;Pt2g026820
ONT.4325.2	ONT.4326;Pt3g018190;Pt3g018200;Pt3g018210;Pt3g018220;Pt3g018230;Pt3g018240;Pt3g018250;Pt3g018260;Pt3g018270
ONT.1192.1	Pt1g009560;Pt1g009570;Pt1g009580;Pt1g009590;Pt1g009600;Pt1g009610
ONT.13694.2	ONT.14340;Pt9g010140;Pt9g010150;Pt9g010160;Pt9g010170;Pt9g010180;Pt9g010190;Pt9g010200;Pt9g010210;Pt9g010220
ONT.2794.2	ONT.2793;Pt2g004850;Pt2g004860;Pt2g004870;Pt2g004880;Pt2g004890;Pt2g004900;Pt2g004910;Pt2g004920;Pt2g004930;Pt2g008540;Pt2g008550;Pt2g008560;Pt2g008570;Pt2g008580;Pt2g008590;Pt2g017410
ONT.15902.1	PtUn016600;PtUn016610;PtUn016620;PtUn016630;PtUn016640;PtUn016650;PtUn016660;PtUn016690;PtUn016700;PtUn016710;PtUn016720;PtUn016730;PtUn016740;PtUn016750;PtUn016760;PtUn016770;PtUn016780
ONT.10243.3	ONT.10235;Pt6g011330;Pt6g011340;Pt6g011350;Pt6g011360;Pt6g011370;Pt6g011380;Pt6g011390;Pt6g011400;Pt6g011410;Pt6g011420;Pt6g011430;Pt6g011440;Pt6g011450;Pt6g011460;Pt6g011470;Pt6g011480;Pt6g011490;Pt6g011500;Pt6g011510;Pt6g011520;Pt6g011530;Pt6g011540;Pt6g011550;Pt6g011560;Pt6g011570;Pt6g011580;Pt6g011590;Pt6g011600;Pt6g011610;Pt6g011620;Pt6g011630;Pt6g011640
ONT.5731.2	ONT.11293;ONT.15383;ONT.3051;ONT.4296;ONT.4297;ONT.5137;Pt1g009030;Pt1g011170;Pt3g016820;Pt3g017540;Pt3g017550;Pt3g017560;Pt3g017570;Pt3g017580;Pt6g016670;Pt8g006660;Pt8g007360;Pt9g010950;Pt9g019350;PtUn008080;PtUn014250;PtUn019620;PtUn020060;PtUn021450
ONT.15034.3	ONT.14873;ONT.15822;PtUn012380;PtUn012390;PtUn012400;PtUn012410;PtUn012430;PtUn012440;PtUn012450;PtUn012460;PtUn012470;PtUn012480;PtUn012490;PtUn012500
ONT.1298.1	Pt1g013270;Pt1g013280;Pt1g013290;Pt1g013300;Pt1g013310;Pt1g013320;Pt1g013330;Pt1g013340;Pt1g013350;Pt1g013360;Pt1g013370;Pt1g013380;Pt1g013390;Pt1g013400;Pt1g013410;Pt1g013420
ONT.3278.5	ONT.3277;ONT.3281;Pt2g019650;Pt2g019660;Pt2g019670;Pt2g019680;Pt2g019690;Pt2g019700;Pt2g019710;Pt2g019720;Pt2g019730;Pt2g019740;Pt2g019750;Pt2g019760;Pt2g019770;Pt2g019780;Pt2g019790;Pt2g019800;Pt2g019810;Pt2g019820;Pt2g019830;Pt2g019840;Pt2g019850;Pt2g019860
ONT.8827.2	ONT.9691;Pt5g021440;Pt5g021460
ONT.9095.17	ONT.9091;ONT.9097;Pt5g003080;Pt5g003090;Pt5g003100;Pt5g003110;Pt5g003120;Pt5g003130;Pt5g003140;Pt5g003150;Pt5g003160;Pt5g003170;Pt5g003180;Pt5g003190;Pt5g003200;Pt5g003210;Pt5g003230;Pt5g003240;Pt5g003250;Pt5g003260;Pt5g003270;Pt5g003280;Pt5g003290;Pt5g003300;Pt5g003310;Pt5g003320;Pt5g003330;Pt5g003340;Pt5g003350
ONT.8867.2	ONT.8863;ONT.8864;ONT.8866;ONT.8868;ONT.8869;ONT.8871;ONT.9743;Pt5g023240;Pt5g023250;Pt5g023260;Pt5g023270;Pt5g023280;Pt5g023290;Pt5g023300;Pt5g023310;Pt5g023320;Pt5g023330;Pt5g023340
ONT.13506.3	ONT.13502;ONT.13513;ONT.14150;Pt9g003170;Pt9g003180;Pt9g003190;Pt9g003200;Pt9g003210;Pt9g003220;Pt9g003230;Pt9g003240;Pt9g003250;Pt9g003260;Pt9g003270;Pt9g003280;Pt9g003290;Pt9g003300;Pt9g003310;Pt9g003330;Pt9g003340;Pt9g003350;Pt9g003360;Pt9g003370;Pt9g003380;Pt9g003390;Pt9g003400;Pt9g003410;Pt9g003420;Pt9g003430;Pt9g003440;Pt9g003450
ONT.6807.1	ONT.6812;Pt4g007990;Pt4g008000;Pt4g008010;Pt4g009280;Pt4g009290;Pt4g009300;Pt4g009310;Pt4g009320;Pt4g009330;Pt4g009340;Pt4g009350;Pt4g009360;Pt4g009370;Pt4g009380;Pt4g009390;Pt4g009410;Pt4g009420;Pt4g009430;Pt4g009440;Pt4g009450;Pt4g009460;Pt4g009470
ONT.16010.1	ONT.15266;PtUn022960;PtUn022970;PtUn022980;PtUn022990;PtUn023000;PtUn023010;PtUn023020;PtUn023030;PtUn023040;PtUn023050;PtUn023060;PtUn023070;PtUn023080;PtUn023090;PtUn023100;PtUn023110;PtUn023120;PtUn023130;PtUn023140;PtUn023150;PtUn023160
ONT.7838.2	ONT.7056;Pt4g015590;Pt4g015600;Pt4g015610;Pt4g015620;Pt4g015630;Pt4g015640;Pt4g015650;Pt4g015660;Pt4g015670;Pt4g015680;Pt4g019120;Pt4g019130;Pt4g019140;Pt4g019150
ONT.4429.6	Pt3g022390;Pt3g022410;Pt3g022420;Pt3g022430;Pt3g022440;Pt3g022450;Pt3g022460;Pt3g022480;Pt3g022490;Pt3g022500;Pt3g022510;Pt3g022520;Pt3g022530;Pt3g022540;Pt3g022550;Pt3g022560
ONT.1526.3	ONT.1525;ONT.732;Pt1g022060;Pt1g022070;Pt1g022080;Pt1g022090;Pt1g022100;Pt1g022110;Pt1g022120;Pt1g022130;Pt1g022140;Pt1g022150;Pt1g022160;Pt1g022170;Pt1g022180;Pt1g022190;Pt1g022200;Pt1g022210;Pt1g022220;Pt1g022230;Pt1g022240;Pt1g022250;Pt1g022260;Pt1g022270;Pt1g022280;Pt1g022290;Pt3g009310
ONT.8884.3	ONT.9756;Pt5g020110;Pt5g023550;Pt5g023560;Pt5g023570;Pt5g023580;Pt5g023590;Pt5g023600;Pt5g023610;Pt5g023620;Pt5g023630;Pt5g023640;Pt5g023650;Pt5g023660;Pt5g023670;Pt5g023680
ONT.9735.6	ONT.8858;ONT.8859;ONT.8860;ONT.8863;ONT.8864;ONT.8866;ONT.9734;Pt4g010570;Pt5g023250;Pt5g023260;Pt5g023270;Pt5g023280;Pt5g023290;Pt5g023300;Pt5g023310;Pt5g023320;Pt5g023330;Pt5g023340;Pt5g023350;Pt5g023370;Pt5g023380;Pt5g023390;Pt5g023400
ONT.9871.1	ONT.10576;ONT.9870;Pt4g004860;Pt6g002260;Pt6g002270;Pt6g002280;Pt6g002290;Pt6g002300;Pt6g002310;Pt6g002320;Pt6g002330;Pt6g002340;Pt6g002350;Pt6g002360;Pt6g002370;Pt6g002380;Pt6g002390;Pt6g002400;Pt6g002410;Pt6g002420;Pt6g002430;Pt6g002440;Pt6g002450;Pt6g002460;Pt6g002470;Pt6g002480;Pt6g002490
ONT.228.2	ONT.234;Pt1g002810;Pt1g002820;Pt1g002830;Pt1g002840;Pt1g002850;Pt1g002860;Pt1g002870;Pt1g002880;Pt1g002890;Pt1g002900;Pt1g002910;Pt1g002920;Pt1g002930;Pt1g002940;Pt1g002950;Pt1g002960;Pt1g002970;Pt1g002980;Pt1g002990;Pt1g003000;Pt1g003010;Pt1g003020;Pt1g003030;Pt1g003040;Pt1g003050;Pt1g003060
ONT.14924.1	PtUn008380;PtUn008390;PtUn008400;PtUn008410;PtUn008420;PtUn008430;PtUn008440;PtUn008450;PtUn008460;PtUn008470
ONT.11945.2	ONT.11309;Pt7g004140;Pt7g004150;Pt7g004160;Pt7g004170;Pt7g004180;Pt7g004930
ONT.10212.1	Pt2g020200;Pt6g010870;Pt6g010880;Pt6g010890;Pt6g010900;Pt6g010910;Pt6g010920;Pt6g010930;Pt6g010940;Pt6g010950;Pt6g010960;Pt6g010970;Pt6g010980;Pt6g010990;Pt6g011000;Pt6g011010;Pt6g011020;Pt6g011030;Pt6g011040;Pt6g011050;Pt6g011060;Pt6g011070;Pt6g011080;Pt6g011090;Pt6g011100;Pt6g011110;Pt6g011120;PtUn005020;PtUn007440
ONT.326.4	Pt1g008540;Pt1g008550;Pt1g008560;Pt1g008570;Pt1g008580;Pt1g008590;Pt1g008600;Pt1g008610;Pt1g008620;Pt1g008630
ONT.4332.1	ONT.4333;Pt3g018620;Pt3g018630;Pt3g018640;Pt3g018650;Pt3g018660;Pt3g018680;Pt3g018690;Pt3g018700;Pt3g018710
ONT.5798.2	ONT.4370;Pt3g019890;Pt3g019900;Pt3g019910;Pt3g019920;Pt3g019930;Pt3g019940;Pt3g019950;Pt3g019960;Pt3g019970
ONT.13045.1	ONT.12584;Pt8g002730;Pt8g002740;Pt8g002750;Pt8g002760;Pt8g002770;Pt8g002780;Pt8g002790;Pt8g002800;Pt8g002810;Pt8g002820;Pt8g002830;Pt8g002840;Pt8g002850;Pt8g002860;Pt8g002870;Pt8g002880;Pt8g002890;Pt8g002900;Pt8g002910;Pt8g002920;Pt8g002930;Pt8g002940;Pt8g002950;Pt8g002960;Pt8g002970;Pt8g002980
ONT.15135.1	ONT.15136;PtUn016810;PtUn016820;PtUn016830;PtUn016840;PtUn016850
ONT.11977.7	ONT.11334;Pt7g005920;Pt7g005930;Pt7g005940;Pt7g005950;Pt7g005960;Pt7g005970;Pt7g005980;Pt7g005990;Pt7g006000;Pt7g006010;Pt7g006020;Pt7g006030
ONT.7613.1	ONT.7614;Pt4g008900;Pt4g008910;Pt4g008920;Pt4g008930;Pt4g008940;Pt4g008950;Pt4g008960;Pt4g008970;Pt4g008980;Pt4g008990;Pt4g009000;Pt4g009010;Pt4g009020;Pt4g009030;Pt4g009040;Pt4g009050;Pt4g009060
ONT.3899.7	ONT.3892;ONT.3898;ONT.3900;ONT.3902;ONT.5324;Pt3g004620;Pt3g004630;Pt3g004640;Pt3g004650;Pt3g004660;Pt3g004670;Pt3g004680;Pt3g004690;Pt3g004700;Pt3g004710;Pt3g004720;Pt3g004730;Pt3g004740;Pt3g004750;Pt3g004760;Pt3g004770;Pt3g004780;Pt3g004790;Pt3g004800;Pt3g004820;Pt3g004830;Pt3g004840;Pt3g004850;Pt3g004860;Pt3g004870;Pt3g004880;Pt3g004890;Pt3g004900;Pt3g004910;Pt3g004920;Pt3g004930;Pt3g004940;Pt…
ONT.15051.13	ONT.15052;ONT.15841;Pt1g002370;PtUn013240;PtUn013250;PtUn013270;PtUn013280;PtUn013290;PtUn013300;PtUn013310
ONT.2026.1	ONT.3046;Pt2g012000;Pt2g012010;Pt2g012020;Pt2g012030;Pt2g012040;Pt2g012050;Pt2g012060;Pt2g012070;Pt2g012080;Pt2g013240;Pt2g013250;Pt3g018490;PtUn000600;PtUn018730;PtUn021700
ONT.13563.1	ONT.13577;ONT.14211;ONT.14213;Pt9g005010;Pt9g005020;Pt9g005030;Pt9g005040;Pt9g005050;Pt9g005060;Pt9g005070;Pt9g005080;Pt9g005090;Pt9g005100;Pt9g005110;Pt9g005120;Pt9g005130;Pt9g005140;Pt9g005150;Pt9g005160;Pt9g005170;Pt9g005180;Pt9g005190;Pt9g005200;Pt9g005210;Pt9g005220;Pt9g005230;Pt9g005240;Pt9g005250;Pt9g005260;Pt9g005270;Pt9g005280;Pt9g005290;Pt9g005300;Pt9g005310;Pt9g005320
ONT.14111.2	ONT.13464;ONT.13465;ONT.14110;Pt9g001990;Pt9g002000;Pt9g002010;Pt9g002020;Pt9g002030;Pt9g002040;Pt9g002050;Pt9g002060;Pt9g002070;Pt9g002080;Pt9g002090;Pt9g002100;Pt9g002110;Pt9g002120;Pt9g002130;Pt9g002140;Pt9g002150;Pt9g002160;Pt9g002170;Pt9g002180;Pt9g002190;Pt9g002210;Pt9g002220;Pt9g002230;Pt9g002240;Pt9g002250;Pt9g002260;Pt9g002270;Pt9g002290;Pt9g002300;Pt9g002310;Pt9g002320
ONT.14795.1	ONT.14794;PtUn003430;PtUn003440;PtUn003450;PtUn003460;PtUn003470;PtUn003480;PtUn003490;PtUn003500;PtUn003520;PtUn003530;PtUn003540;PtUn003550;PtUn003560;PtUn003570;PtUn003580;PtUn003590;PtUn003600;PtUn003610
ONT.13754.2	Pt9g012470;Pt9g012480
ONT.12052.5	Pt7g008990;Pt7g009000;Pt7g009010;Pt7g009020;Pt7g009030;Pt7g009040;Pt7g009050;Pt7g009060;Pt7g009070;Pt7g009080;Pt7g009090;Pt7g009100;Pt7g009110;Pt7g009120;Pt7g009130;Pt7g009140
ONT.12755.3	ONT.13198;ONT.13207;Pt8g007610;Pt8g007620;Pt8g007630;Pt8g007640;Pt8g007650;Pt8g007660;Pt8g007670;Pt8g007680;Pt8g007690;Pt8g007700;Pt8g007710;Pt8g007720;Pt8g007730;Pt8g007740;Pt8g007750;Pt8g007760;Pt8g007770;Pt8g007780;Pt8g007790;Pt8g007800;Pt8g007810;Pt8g007820;Pt8g007830;Pt8g007840
ONT.8919.2	ONT.8917;Pt5g023990;Pt5g024000;Pt5g024010;Pt5g024020;Pt5g024030;Pt5g024040
ONT.14073.2	ONT.14068;Pt9g000810;Pt9g000820;Pt9g000830;Pt9g000840;Pt9g000850;Pt9g000860;Pt9g000870;Pt9g000880;Pt9g000890;Pt9g000900;Pt9g000910;Pt9g000920;Pt9g000930;Pt9g000940;Pt9g000950;Pt9g000960;Pt9g000970;Pt9g000980;Pt9g000990;Pt9g001000;Pt9g001010;Pt9g001020;Pt9g001040;Pt9g001050;Pt9g001060;Pt9g001070;Pt9g001080;Pt9g001090;Pt9g001100;Pt9g001110;Pt9g001120;Pt9g001130;Pt9g001140;Pt9g001150;Pt9g001160;Pt9g…
ONT.10447.4	Pt6g017590;Pt6g017600;Pt6g017620;Pt6g017630;Pt6g017640
ONT.16133.5	Pt2g002000;PtUn032320;PtUn032330;PtUn032340;PtUn032350;PtUn032360;PtUn032370;PtUn032380;PtUn032390;PtUn032400;PtUn032410;PtUn032420;PtUn032430;PtUn032440;PtUn032450;PtUn032460;PtUn032470;PtUn032480;PtUn032490;PtUn032500;PtUn032510;PtUn032520
ONT.7742.1	ONT.6963;Pt4g012890;Pt4g012900;Pt4g012910;Pt4g012920;Pt4g012930;Pt4g012940;Pt4g012950;Pt4g012960;Pt4g012970
ONT.8870.2	ONT.8866;ONT.8868;ONT.8869;ONT.8871;ONT.9743;ONT.9744;Pt5g023200;Pt5g023210;Pt5g023220;Pt5g023230;Pt5g023240;Pt5g023250;Pt5g023260;Pt5g023270
ONT.522.65	ONT.1339;ONT.9983;Pt1g002410;Pt1g014720;Pt1g014730;Pt1g014740;Pt1g014750;Pt1g014760;Pt1g014770;Pt1g014780;Pt1g014790;Pt1g014800;Pt1g014810;Pt1g014820;Pt1g014830;Pt1g014840;Pt1g014850;Pt1g014860;Pt1g014870;Pt1g014880;Pt1g014890;Pt1g014900;Pt1g014910;Pt1g014920;Pt1g014930;Pt1g014940;Pt1g014950;Pt1g014960;Pt2g011670;Pt2g027670;Pt3g002100;Pt3g007410;Pt3g016140;Pt3g033080;Pt4g009130;Pt4g009630;Pt5g011…
ONT.5637.1	ONT.4188;Pt3g014550;Pt3g014560;Pt3g014570;Pt3g014580;Pt3g014590;Pt3g014600;Pt3g014610;Pt3g014630;Pt3g014640;Pt3g014670;Pt3g014680;Pt3g014690;Pt3g014700;Pt3g014710;Pt3g014720;Pt3g014730
ONT.16135.1	ONT.15400;ONT.15404;PtUn032710;PtUn032720;PtUn032730;PtUn032740;PtUn032750;PtUn032760;PtUn032770;PtUn032780;PtUn032800;PtUn032820;PtUn032830
ONT.6356.1	ONT.4955;ONT.4956;ONT.6349;ONT.6358;Pt3g037880;Pt3g037890;Pt3g037900;Pt3g037910;Pt3g037920;Pt3g037930;Pt3g037940;Pt3g037950;Pt3g037960;Pt3g037970;Pt3g037980;Pt3g037990;Pt3g038000;Pt3g038010;Pt3g038020;Pt3g038030;Pt3g038140;Pt3g038150;Pt3g038160;Pt3g038170;Pt3g038180;Pt3g038190;Pt3g038200;Pt3g038210;Pt3g038220;Pt3g038230;Pt3g038240;Pt3g038250;Pt3g038260;Pt5g002910
ONT.5227.3	Pt3g002790;Pt3g002800;Pt3g002810;Pt3g002820;Pt3g002830;Pt3g002840;Pt3g002850;Pt3g002860;Pt3g002870;Pt3g002880;Pt3g002890;Pt3g002900;Pt3g002910;Pt3g002920;Pt3g002940;Pt3g002950;Pt3g002960;Pt3g002970;Pt3g002980;Pt3g002990;Pt3g003000;Pt3g003010;Pt3g003020;Pt3g003030;Pt3g003040;Pt3g003050;Pt3g003060;Pt3g003070;Pt3g003080;Pt3g003090
ONT.6263.2	ONT.6258;ONT.6261;ONT.6269;Pt3g035010;Pt3g035020;Pt3g035030;Pt3g035040;Pt3g035050;Pt3g035060;Pt3g035070;Pt3g035080;Pt3g035090;Pt3g035100;Pt3g035110;Pt3g035120;Pt3g035130;Pt3g035140;Pt3g035150;Pt3g035160;Pt3g035170;Pt3g035180;Pt3g035190;Pt3g035200;Pt3g035210;Pt3g035220;Pt3g035230;Pt3g035240;Pt3g035250;Pt3g035260;Pt3g035270;Pt3g035280;Pt3g035290;Pt3g035300
ONT.4346.1	ONT.5774;Pt3g018930;Pt3g018940;Pt3g018950;Pt3g018960;Pt3g018970;Pt3g018980;Pt3g018990;Pt3g019000;Pt3g019010
ONT.957.1	Pt1g005060;Pt1g005070;Pt1g005080;Pt1g005090;Pt1g005100;Pt1g005110;Pt1g005120;Pt1g005130;Pt1g005140;Pt1g005150;Pt1g005160;Pt1g005170;Pt1g005180;Pt1g005190;Pt1g005200;Pt1g005210;Pt1g005220;Pt1g005230;Pt1g005240;Pt1g005250;Pt1g005260;Pt1g005270;Pt1g005280;Pt1g005290;Pt1g005300;Pt1g005310;Pt1g005320;Pt1g005330;Pt1g005340
ONT.4882.3	ONT.4883;ONT.4886;ONT.6269;ONT.6274;Pt3g034850;Pt3g034860;Pt3g034870;Pt3g034880;Pt3g034890;Pt3g034900;Pt3g034910;Pt3g034920;Pt3g034930;Pt3g034940;Pt3g034950;Pt3g034960;Pt3g034970;Pt3g034980;Pt3g035000;Pt3g035010;Pt3g035020;Pt3g035030;Pt3g035040;Pt3g035050;Pt3g035060;Pt3g035070;Pt3g035080;Pt3g035090;Pt3g035100;Pt3g035110;Pt3g035120
ONT.9590.4	Pt5g017040;Pt5g017050;Pt5g017060;Pt5g017070;Pt5g017080;Pt5g017090;Pt5g017100;Pt5g017110;Pt5g017120;Pt5g017130;Pt5g017140;Pt5g017150;Pt5g017160;Pt5g017190;Pt5g017200;Pt5g017210

## Sheet: Trans target gene
LncRNA ID	Trans target gene ID
ONT.457.5	Pt7g006410
ONT.9735.8	Pt5g023330;Pt4g010570
ONT.522.70	ONT.9983;Pt1g020250;PtUn030570;PtUn020310;PtUn017150;Pt6g010150;Pt2g011670;Pt1g002410;Pt5g009480;Pt3g007410;Pt8g004840;Pt6g004070;Pt5g017510;Pt5g011980;Pt1g000780;PtUn023450;Pt9g016970;Pt8g005150;Pt8g003980
ONT.7641.2	Pt4g008120
ONT.15034.2	ONT.14873
ONT.9735.4	Pt5g023330;Pt4g010570
ONT.15653.2	Pt3g031570
ONT.14469.2	Pt9g013300;Pt4g004860
ONT.13169.1	ONT.12721;ONT.9477;Pt9g011130;PtUn005020;Pt1g016100
ONT.9776.1	Pt6g003700
ONT.1153.2	Pt3g017310;Pt1g008510;Pt1g015030
ONT.9564.2	Pt9g013300;Pt5g019490;Pt4g004860
ONT.15065.4	PtUn013620
ONT.11556.1	Pt7g014070
ONT.10284.1	ONT.10995
ONT.522.59	Pt8g001920;Pt4g009130;Pt3g006040
ONT.12061.1	Pt6g016820
ONT.8764.2	Pt5g019490;Pt9g013300;Pt4g004860
ONT.14927.1	PtUn008700;Pt4g006390;Pt2g009260
ONT.11233.2	Pt1g016100;Pt1g020270;Pt5g014570;PtUn005020;Pt9g014330;Pt9g011130;PtUn033080
ONT.5115.1	ONT.14873
ONT.9735.6	Pt5g023330;Pt4g010570
ONT.8764.1	Pt5g019490;Pt9g013300;Pt4g004860
ONT.6682.1	Pt4g006870
ONT.2794.2	Pt2g017410
ONT.389.1	Pt9g011010;Pt3g019990
ONT.9631.1	Pt5g017860
ONT.9564.1	Pt9g013300;Pt4g004860
ONT.15168.2	Pt5g019490;Pt9g013300;Pt4g004860
ONT.8884.3	Pt5g020110
ONT.5726.2	Pt6g011830;Pt2g026230;Pt9g000530;Pt8g006600;Pt7g019580;Pt2g016520;Pt3g026500;PtUn002610;Pt6g018830;Pt9g015350;Pt4g019520;Pt4g009290;Pt4g008360;Pt3g011400;Pt2g014930;Pt2g009100;Pt9g009480;PtUn032200;Pt5g008640;Pt9g003690;Pt9g012790;Pt1g003290;Pt3g010740;Pt3g039980;Pt1g009260;Pt4g014390
ONT.522.8	Pt8g001920;Pt4g022000;Pt3g006040
ONT.4215.2	Pt3g015860;Pt1g002370;Pt2g011360;Pt4g018220;ONT.522;ONT.2900;Pt9g001190
ONT.16133.1	Pt2g002000
ONT.7443.1	Pt4g003790;Pt1g014120;Pt1g008970
ONT.7410.1	Pt4g002960
ONT.8896.1	Pt7g006210
ONT.13659.2	Pt7g004750
ONT.14321.1	ONT.13682;ONT.459;Pt4g016690
ONT.2026.1	Pt2g012050;PtUn018730;PtUn021700;Pt3g018490;PtUn000600;Pt2g013250;Pt2g013240
ONT.4120.1	PtUn017550
ONT.1781.4	Pt2g002000
ONT.8927.3	ONT.1295
ONT.6485.2	ONT.5102;PtUn025630;Pt4g012820;Pt5g018620;Pt6g003840;Pt5g023960;Pt8g012750;PtUn005020
ONT.5115.4	ONT.14873
ONT.457.1	Pt7g006410
ONT.2794.3	Pt2g017410
ONT.2794.1	Pt2g017410
ONT.15399.5	Pt3g035000
ONT.1340.1	Pt1g014810
ONT.375.1	Pt1g002360
ONT.7403.1	Pt4g002740
ONT.12664.6	Pt5g017860
ONT.11436.11	Pt7g010680
ONT.9491.3	Pt1g016100;Pt5g014570;PtUn005020;Pt9g014330;Pt9g011130;PtUn033080
ONT.8651.1	PtUn035550;Pt4g018840
ONT.6251.1	Pt7g015600
ONT.1295.1	ONT.458;ONT.3020
ONT.11556.2	Pt7g014070
ONT.11866.2	Pt7g021580;Pt5g020110;Pt2g021140
ONT.14806.1	ONT.7304;ONT.5645
ONT.3721.1	Pt5g017860
ONT.522.69	ONT.9983;Pt9g016970;Pt9g014590;PtUn017150;Pt6g010150;Pt1g002410;ONT.2941;Pt8g011500;Pt3g007410;Pt2g011670;PtUn027180;Pt9g011700;Pt8g004840;Pt7g015500;Pt5g017510;Pt5g011980;Pt3g033080;PtUn030570;PtUn020310;Pt8g001920;Pt7g021200
ONT.1781.6	Pt2g002000
ONT.1947.1	Pt2g008770;PtUn013030;PtUn013040;PtUn013020
ONT.5004.4	Pt3g038980
ONT.12943.3	Pt8g012620
ONT.1526.3	Pt3g009310
ONT.4215.6	Pt3g015860;Pt2g003110;Pt3g035730;Pt2g028680
ONT.9871.1	Pt4g004860
ONT.7530.1	Pt4g005480
ONT.4219.1	ONT.1295
ONT.628.2	Pt1g016100;Pt1g020270;Pt9g014330;PtUn005020;Pt9g011130
ONT.13018.6	Pt8g001900
ONT.15399.1	Pt3g035000
ONT.5647.1	Pt9g015070;Pt9g019480;PtUn034270;Pt9g011050;PtUn004620;PtUn022410;PtUn030230;Pt6g016390;Pt9g010810;Pt6g018870;PtUn012200
ONT.9735.9	Pt5g023330;Pt4g010570
ONT.16133.5	Pt2g002000
ONT.522.5	PtUn030570;PtUn020310;Pt2g011670;Pt6g004070;Pt5g011980;Pt8g003980;Pt8g001920;Pt4g009130;Pt2g027670;Pt2g026150;Pt1g002410
ONT.15051.13	Pt1g002370
ONT.16096.1	Pt5g017860
ONT.522.61	PtUn030570;PtUn020310;Pt2g011670;Pt3g006040;Pt1g000780;Pt6g004070;Pt5g011980;Pt2g026150;Pt1g002410;Pt8g003980;Pt8g001920;Pt7g021200;Pt4g009130;Pt2g000090;PtUn032610;PtUn001770;Pt8g009010
ONT.6118.1	Pt3g031950
ONT.13169.3	ONT.12721;ONT.9477;Pt9g011130;PtUn005020;Pt1g016100
ONT.9871.5	Pt4g004860
ONT.15168.5	Pt5g019490;Pt9g013300;Pt4g004860
ONT.6925.4	Pt4g011080
ONT.6251.2	Pt7g015600
ONT.7403.3	Pt4g002740
ONT.9616.2	Pt1g002360
ONT.3640.1	ONT.2603
ONT.15093.4	PtUn014500;PtUn027030
ONT.7037.1	ONT.7825;ONT.10583
ONT.8650.2	Pt5g015980
ONT.10995.20	ONT.10284
ONT.11944.2	Pt2g017410
ONT.522.66	ONT.9983;PtUn017150;Pt6g010150;Pt1g002410;Pt3g007410;Pt8g004840;Pt5g017510;Pt5g011980;Pt3g033080;ONT.3257;Pt9g016970;Pt4g009630;Pt4g009130;Pt3g016140;Pt3g002100;Pt2g018850;Pt2g011670;ONT.15202
ONT.938.1	Pt1g005790
ONT.6441.4	PtUn000280
ONT.8764.3	Pt5g019490;Pt9g013300;Pt4g004860
ONT.15185.3	PtUn018720
ONT.8321.1	Pt5g005400
ONT.15093.3	PtUn014500;PtUn027030
ONT.1340.2	Pt1g014810
ONT.7917.1	Pt4g017310
ONT.5115.5	ONT.14873
ONT.2019.1	Pt2g011530
ONT.8787.1	Pt5g019490;Pt5g020110
ONT.15093.1	PtUn014500;PtUn027030
ONT.522.16	Pt8g001920
ONT.9564.3	Pt9g013300;Pt5g019490;Pt4g004860
ONT.522.64	Pt1g002410;ONT.9983;Pt6g010150;Pt3g007410;Pt3g002100;Pt9g011700;Pt8g004840;Pt5g017510;Pt5g011980;Pt5g004430;Pt3g016140;Pt8g001920;Pt7g021200;Pt6g000800;Pt4g009630;Pt4g009130;Pt2g027670
ONT.15065.6	PtUn013620
ONT.628.1	Pt1g016100;Pt9g014330;PtUn005020;Pt9g011130
ONT.3355.1	Pt2g021600;Pt9g018620
ONT.9871.4	Pt4g004860
ONT.5722.1	Pt4g017960;Pt7g004870
ONT.6807.2	Pt4g009400
ONT.15399.3	Pt3g035000
ONT.5731.2	ONT.4296;ONT.11293;ONT.15383;Pt1g009030;PtUn020060;Pt6g016670;Pt3g016820;PtUn019620;Pt9g019350;Pt9g010950;Pt8g007360;PtUn014250;Pt8g006660;ONT.5137;ONT.3051;PtUn008080;Pt1g011170;PtUn021450
ONT.12968.2	Pt1g002360
ONT.6356.1	Pt5g002910
ONT.522.68	ONT.9983;Pt5g009480;PtUn017150;Pt6g010150;Pt1g002410;Pt3g007410;Pt8g004840;Pt5g017510;Pt5g011980;ONT.2941;PtUn023450;PtUn023430;Pt9g016970;Pt8g009110;Pt8g005150;Pt8g001920;Pt7g021200
ONT.8924.6	Pt5g019490;Pt9g013300;Pt4g004860
ONT.2677.1	Pt2g000160
ONT.1213.3	PtUn013530
ONT.2948.2	Pt6g016820
ONT.12943.1	Pt8g012620
ONT.9735.3	Pt5g023330;Pt4g010570
ONT.15272.1	PtUn005020;PtUn007440
ONT.15065.2	PtUn013620;Pt5g008880
ONT.8701.3	PtUn016220;Pt8g009410;Pt4g014780;Pt3g040120;Pt1g008520
ONT.522.62	ONT.9983;PtUn017150;Pt6g010150;Pt1g002410;Pt3g007410;Pt9g011700;Pt8g004840;Pt5g017510;Pt5g011980;ONT.2941;Pt9g016970;Pt8g001920;Pt7g021200;Pt6g001940;Pt4g009630;Pt4g009130;Pt3g016140;Pt3g002100
ONT.4905.1	Pt3g034490
ONT.4215.5	Pt3g015860;Pt2g003110;Pt3g035730;Pt2g028680
ONT.14924.1	PtUn008420
ONT.4209.1	ONT.5645;ONT.7304;PtUn010530
ONT.9871.6	Pt4g004860
ONT.1213.2	Pt1g008950
ONT.1781.1	Pt2g002000
ONT.9735.7	Pt5g023330;Pt4g010570
ONT.14600.1	Pt9g019730
ONT.5992.30	Pt9g021070;Pt7g003430
ONT.15185.4	PtUn018720
ONT.1340.3	Pt1g014810
ONT.15065.3	PtUn013620
ONT.8884.2	Pt5g020110
ONT.8882.1	Pt5g026200
ONT.14466.3	ONT.10479
ONT.10212.1	Pt2g020200;PtUn005020;PtUn007440
ONT.522.63	ONT.9983;Pt1g020250;PtUn017150;Pt6g010150;Pt1g002410;Pt3g007410;Pt9g011700;Pt8g004840;Pt5g017510;Pt5g011980;Pt9g016970;Pt4g009630;Pt4g009130;Pt3g016140;Pt3g002100;Pt2g018850;Pt2g011670;ONT.15202
ONT.9735.2	Pt5g023330;Pt4g010570
ONT.9491.1	Pt1g016100;PtUn005020;Pt9g014330;Pt9g011130
ONT.9491.4	Pt1g016100;Pt5g014570;Pt1g020270;PtUn005020;Pt9g014330;Pt9g011130;PtUn033080
ONT.86.2	ONT.916;Pt1g003470;Pt7g007460
ONT.9144.1	Pt5g004440;Pt1g015030
ONT.9616.1	Pt1g002360
ONT.5677.2	Pt2g017410
ONT.5718.1	Pt3g017310;Pt1g008510;Pt1g015030
ONT.4505.2	ONT.5897
ONT.1781.5	Pt2g002000
ONT.13659.4	Pt7g004750
ONT.8650.3	Pt5g015980
ONT.11627.5	Pt3g011550
ONT.7249.1	Pt9g011230;PtUn035550;Pt4g018840
ONT.11339.2	ONT.5102;PtUn025630;Pt4g012820;Pt5g018620;Pt5g023960;Pt8g012750;Pt6g003840;PtUn005020
ONT.11296.1	Pt8g012750;Pt1g019720;Pt6g003840;Pt5g023960
ONT.9770.2	PtUn005020;PtUn007440;Pt7g004250
ONT.15399.2	Pt3g035000
ONT.14405.2	Pt4g003730;Pt3g024370
ONT.4882.3	Pt3g034980
ONT.12968.1	Pt1g002360
ONT.12675.1	Pt8g005650
ONT.3729.1	ONT.5137;Pt1g009030;PtUn019620;Pt9g019350;Pt8g006660;PtUn014250;Pt3g000690;ONT.15383;ONT.11293;PtUn008080;Pt6g016670;ONT.4296;PtUn020060;Pt9g010950;Pt8g007360;Pt3g016820;ONT.3051;PtUn021450;Pt1g011170
ONT.522.71	ONT.9983;PtUn017150;Pt6g010150;Pt1g002410;Pt3g007410;Pt2g027670;Pt9g011700;Pt8g004840;Pt5g017510;Pt5g011980;Pt3g033080;Pt3g006040;ONT.2941;Pt9g016970;Pt8g001920;Pt4g009630;Pt4g009130;Pt3g016140
ONT.13018.7	Pt8g001900
ONT.15168.4	Pt5g019490;Pt9g013300;Pt4g004860
ONT.1153.3	Pt3g017310;Pt1g008510;Pt1g015030
ONT.9564.5	Pt9g013300;Pt5g019490;Pt4g004860
ONT.6485.3	ONT.5102;PtUn025630;Pt4g012820;Pt5g018620;Pt6g003840;Pt5g023960;Pt8g012750;PtUn005020
ONT.9770.1	PtUn005020;PtUn007440;Pt7g004250
ONT.7052.1	Pt6g009440;Pt2g015930
ONT.7837.1	PtUn005020;Pt9g011130;Pt1g016100;PtUn021470;ONT.12721
ONT.9735.5	Pt5g023330;Pt4g010570
ONT.3640.2	ONT.2603
ONT.7825.1	ONT.7037;ONT.5813
ONT.9688.2	Pt5g021250
ONT.8701.2	PtUn016220;Pt8g009410;Pt3g040120;Pt4g014780;Pt1g008520
ONT.13744.1	PtUn005020;PtUn007440;Pt7g004250;Pt2g020200
ONT.7373.1	ONT.6559
ONT.86.1	ONT.916;Pt1g003470;Pt7g007460
ONT.13037.1	PtUn018720
ONT.457.4	Pt7g006410
ONT.2794.4	Pt2g017410
ONT.15399.4	Pt3g035000
ONT.9054.1	Pt1g008030
ONT.14717.6	PtUn000850
ONT.15168.1	Pt5g019490;Pt9g013300;Pt4g004860
ONT.522.51	Pt8g001920;Pt4g009130;Pt3g006040
ONT.3721.2	Pt5g017860
ONT.14824.1	ONT.14873
ONT.14469.1	Pt9g013300;Pt5g019490;Pt4g004860
ONT.1781.2	Pt2g002000
ONT.5227.3	Pt3g002940
ONT.9871.7	Pt4g004860
ONT.4215.8	Pt3g015860;Pt2g003110;Pt2g016430;Pt3g035730;Pt2g028680
ONT.11436.10	Pt7g010680
ONT.11436.9	Pt7g010680
ONT.14405.4	Pt2g021140;Pt3g024370
ONT.5568.1	Pt9g014330;PtUn033080;Pt1g016100;Pt9g011130
ONT.9871.3	Pt4g004860
ONT.9871.2	Pt4g004860
ONT.11944.1	Pt2g017410
ONT.3721.3	Pt5g017860
ONT.9735.1	Pt5g023330;Pt4g010570
ONT.9564.4	Pt9g013300;Pt5g019490;Pt4g004860
ONT.522.65	ONT.9983;Pt6g010150;Pt3g007410;Pt9g011700;Pt8g004840;Pt5g017510;Pt5g011980;Pt3g033080;Pt8g007580;Pt8g001920;Pt7g021200;Pt4g009630;Pt4g009130;Pt3g016140;Pt3g002100;Pt2g027670;Pt2g011670;Pt1g002410
ONT.8728.1	Pt9g013300;Pt4g004860
ONT.9564.6	Pt9g013300;Pt5g019490;Pt4g004860
ONT.10339.1	Pt7g004250
ONT.13169.2	ONT.12721;ONT.9477;Pt9g011130;PtUn005020;Pt1g016100
ONT.16133.3	Pt2g002000
ONT.5731.1	ONT.4296;ONT.11293;ONT.15383;Pt1g009030;PtUn020060;Pt6g016670;Pt3g016820;PtUn019620;Pt9g019350;Pt9g010950;Pt8g007360;PtUn014250;Pt8g006660;ONT.5137;ONT.3051;PtUn008080;Pt1g011170;PtUn021450
ONT.8651.2	PtUn035550;Pt4g018840
ONT.15093.2	PtUn014500;PtUn027030
ONT.13659.1	Pt7g004750
ONT.2200.1	PtUn007230;PtUn014150
ONT.11612.2	Pt7g015600
ONT.8893.1	Pt3g019090
ONT.14274.1	Pt9g006800
ONT.522.67	ONT.9983;Pt8g004840;Pt6g010150;PtUn017150;Pt4g010260;PtUn005100;Pt5g017510;Pt5g011980;Pt2g026150;Pt2g011670;Pt1g002410;Pt8g001920;Pt7g021200;Pt4g010100;Pt4g009630;Pt4g009130
ONT.522.60	Pt4g009130;Pt3g006040;Pt2g027670;Pt2g026150;Pt2g000090;PtUn013670;Pt8g009010;Pt8g008180;PtUn030570;PtUn020310;Pt2g011670;Pt1g000780;Pt6g004070;Pt5g011980;Pt1g002410;Pt8g003980;Pt8g001920;Pt7g021200
ONT.86.4	ONT.916;Pt1g003470;Pt7g007460
ONT.2077.1	Pt2g013650
ONT.2305.1	Pt2g020200;PtUn005020;Pt7g004250;PtUn007440
ONT.5726.1	Pt6g011830;Pt2g026230;Pt9g000530;Pt8g006600;Pt7g019580;Pt2g016520;Pt3g026500;PtUn002610;Pt6g018830;Pt9g015350;Pt4g019520;Pt4g009290;Pt4g008360;Pt3g011400;Pt2g014930;Pt2g009100;PtUn032200;Pt5g008640;Pt9g003690;Pt9g012790;Pt3g010740;Pt3g039980;Pt1g009260
ONT.5932.1	PtUn007440
ONT.4028.1	Pt2g023560
ONT.9718.1	Pt4g016960
ONT.15168.3	Pt5g019490;Pt9g013300;Pt4g004860
ONT.4219.2	ONT.1295
ONT.15395.1	Pt9g000110
ONT.15065.1	PtUn013620
ONT.2935.1	Pt2g009050
ONT.8853.1	Pt2g023530;Pt2g015930
ONT.13961.1	Pt9g019350
ONT.86.3	ONT.916;Pt1g003470;Pt7g007460
ONT.8738.2	Pt5g018620;Pt4g012820;PtUn025630;ONT.5102
ONT.4215.9	Pt3g015860;Pt2g003110;Pt2g016430;Pt3g035730;Pt2g028680
ONT.7403.2	Pt4g002740
ONT.482.1	PtUn013530
ONT.9871.8	Pt4g004860
ONT.15351.1	Pt3g016360;Pt4g016700
ONT.8364.1	Pt5g006590
ONT.1153.1	Pt3g017310;Pt1g008510;Pt1g015030
ONT.2158.1	Pt2g016360
ONT.10241.1	Pt6g011480
ONT.12664.3	Pt5g017860
ONT.13659.3	Pt7g004750
ONT.16133.2	Pt2g002000
ONT.15904.1	PtUn016720;Pt6g015250;Pt9g006810;PtUn007440
ONT.1192.1	Pt1g009590
ONT.15744.1	ONT.14948;PtUn013000;Pt7g010770;Pt3g038110
ONT.1781.7	Pt2g002000
ONT.15034.3	ONT.14873
ONT.905.1	Pt1g000280
ONT.15034.1	ONT.14873
ONT.7555.1	Pt4g004860;Pt9g013300
ONT.13018.4	Pt8g001900
ONT.13829.3	ONT.14487
ONT.14834.2	PtUn004880
ONT.4064.2	Pt9g011230;PtUn028540;Pt8g006060;PtUn012190;Pt4g020800;PtUn035550;Pt4g018840
ONT.6978.1	Pt4g013340

## Sheet: Cis target gene
LncRNA ID	Cis target gene ID
ONT.2066.1	Pt2g013340;Pt2g013360;Pt2g013410;Pt2g013370;ONT.2064;Pt2g013330;Pt2g013280;Pt2g013380;Pt2g013350;Pt2g013400;Pt2g013260;Pt2g013300;Pt2g013390;Pt2g013270;Pt2g013420;Pt2g013290;Pt2g013310
ONT.3278.3	Pt2g019790;Pt2g019700;Pt2g019710;Pt2g019840;ONT.3277;Pt2g019810;Pt2g019650;Pt2g019850;Pt2g019690;Pt2g019820;Pt2g019760;Pt2g019740;Pt2g019680;Pt2g019720;Pt2g019780;ONT.3281;Pt2g019750;Pt2g019670;Pt2g019800;Pt2g019830;Pt2g019860;Pt2g019770;Pt2g019730;Pt2g019660
ONT.15034.2	PtUn012490;PtUn012450;PtUn012470;PtUn012430;PtUn012380;ONT.15822;PtUn012390;PtUn012400;PtUn012480;PtUn012440;PtUn012410;PtUn012460;PtUn012500
ONT.14600.1	Pt9g019600;Pt9g019590;ONT.14602;Pt9g019570;Pt9g019620;Pt9g019680;Pt9g019830;Pt9g019810;Pt9g019710;Pt9g019840;Pt9g019640;Pt9g019780;Pt9g019750;Pt9g019760;Pt9g019700;Pt9g019660;Pt9g019860;Pt9g019820;Pt9g019770;Pt9g019630;ONT.13952;Pt9g019720;Pt9g019670;Pt9g019690;Pt9g019580;Pt9g019610;Pt9g019650;Pt9g019790;Pt9g019740
ONT.11296.1	Pt7g004460;Pt7g004470;Pt7g004440;Pt7g004510;Pt7g004480;Pt7g004420;Pt7g004500;Pt7g004450;Pt7g004430;Pt7g004520
ONT.9722.5	ONT.8850;Pt5g022710;Pt5g022750;ONT.8851;Pt5g022700;Pt5g022740;Pt5g022720;Pt5g022760;ONT.9721;Pt5g022770;Pt5g022730
ONT.15417.6	PtUn033480;PtUn033410;PtUn033360;PtUn033400;PtUn033390;PtUn033420;PtUn033440;PtUn033500;PtUn033470;PtUn033460;PtUn033490;PtUn033430;PtUn033370;ONT.15420;PtUn033510;PtUn033450;PtUn033380
ONT.15399.1	PtUn032800;PtUn032680;PtUn032710;PtUn032750;ONT.15400;PtUn032760;PtUn032700;PtUn032790;PtUn032690;PtUn032720;PtUn032780;PtUn032770;PtUn032740;ONT.15404;PtUn032730
ONT.9688.2	ONT.8824;Pt5g021340;Pt5g021220;Pt5g021320;Pt5g021270;Pt5g021280;Pt5g021300;Pt5g021200;Pt5g021310;Pt5g021290;Pt5g021330;Pt5g021240;Pt5g021260;Pt5g021210;Pt5g021190;Pt5g021230
ONT.15045.1	PtUn013080;PtUn013140;PtUn013050;ONT.15838;PtUn013120;PtUn013070;PtUn013060;PtUn013130;PtUn013110
ONT.3899.7	Pt3g004680;Pt3g004740;ONT.3902;Pt3g004820;Pt3g004700;Pt3g004790;Pt3g004750;Pt3g004920;Pt3g004780;Pt3g004880;Pt3g004620;Pt3g004770;Pt3g004710;ONT.3892;Pt3g004910;Pt3g004690;Pt3g004670;Pt3g004640;Pt3g004760;Pt3g004800;Pt3g004940;Pt3g004930;ONT.5324;Pt3g004850;ONT.3900;Pt3g004830;Pt3g004630;ONT.3898;Pt3g004950;Pt3g004960;Pt3g004860;Pt3g004720;Pt3g004970;Pt3g004900;Pt3g004890;Pt3g004730;Pt3g004660;Pt…
ONT.8857.3	Pt5g023290;Pt5g023400;Pt5g023370;Pt5g023310;ONT.8863;Pt5g023380;Pt5g023330;Pt5g023320;Pt5g023390;Pt5g023420;ONT.9732;ONT.9734;Pt5g023340;ONT.8864;ONT.8859;Pt5g023270;Pt5g023260;ONT.8866;Pt5g023250;Pt5g023280;ONT.8858;ONT.8856;ONT.8860;Pt5g023300
ONT.13744.1	Pt9g012300;Pt9g012220;Pt9g012260;Pt9g012270;Pt9g012290;Pt9g012280;Pt9g012250;Pt9g012230;Pt9g012240
ONT.3721.1	Pt3g000350;Pt3g000570;Pt3g000450;Pt3g000550;Pt3g000490;Pt3g000320;Pt3g000410;Pt3g000480;Pt3g000530;Pt3g000370;Pt3g000430;Pt3g000380;Pt3g000590;Pt3g000390;Pt3g000440;Pt3g000510;Pt3g000420;Pt3g000310;Pt3g000330;Pt3g000470;Pt3g000580;Pt3g000540;Pt3g000400;Pt3g000520;Pt3g000360;Pt3g000460;Pt3g000500;Pt3g000340;Pt3g000560
ONT.14924.1	PtUn008440;PtUn008380;PtUn008400;PtUn008460;PtUn008430;PtUn008390;PtUn008470;PtUn008450;PtUn008410
ONT.15653.3	PtUn006210;PtUn006190;ONT.15654
ONT.2770.1	Pt2g002320;Pt2g002300;Pt2g002390;Pt2g002400;Pt2g002280;Pt2g002380;ONT.2766;Pt2g002420;Pt2g002450;Pt2g002410;Pt2g002360;Pt2g002370;Pt2g002460;Pt2g002350;Pt2g002440;Pt2g002290;ONT.2768;Pt2g002310;Pt2g002430;Pt2g002340;Pt2g002270;Pt2g002330
ONT.8867.2	ONT.8868;ONT.8863;Pt5g023310;Pt5g023330;Pt5g023320;Pt5g023290;ONT.9743;ONT.8869;Pt5g023300;Pt5g023260;ONT.8866;Pt5g023280;Pt5g023250;ONT.8864;Pt5g023240;Pt5g023340;Pt5g023270;ONT.8871
ONT.4565.4	ONT.5952;Pt3g028010;Pt3g028040;Pt3g028030;Pt3g028060;Pt3g028050
ONT.3019.1	Pt2g010880;ONT.3020;ONT.3018;Pt2g010890;ONT.2006
ONT.12840.2	Pt8g010060;Pt8g009880;Pt8g010120;Pt8g010100;Pt8g009870;Pt8g009900;Pt8g010040;Pt8g010070;Pt8g010050;ONT.12838;Pt8g010000;Pt8g009990;Pt8g009980;Pt8g009910;Pt8g009950;Pt8g010010;Pt8g009860;Pt8g010020;Pt8g010110;Pt8g009940;Pt8g010030;Pt8g009970;Pt8g009920;Pt8g010080;Pt8g009850;Pt8g009890;Pt8g009960;Pt8g010090;Pt8g009930
ONT.15218.3	PtUn020160;PtUn020190;PtUn020240;PtUn020220;PtUn020200;PtUn020180;PtUn020230;ONT.15217;PtUn020170;ONT.15958;PtUn020210
ONT.763.1	Pt1g021480;Pt1g021410;Pt1g021430;Pt1g021280;Pt1g021400;Pt1g021310;Pt1g021360;Pt1g021420;Pt1g021440;Pt1g021340;Pt1g021390;Pt1g021380;Pt1g021230;Pt1g021490;Pt1g021450;Pt1g021330;Pt1g021260;Pt1g021470;Pt1g021350;Pt1g021270;ONT.1555;Pt1g021240;Pt1g021320;Pt1g021300;Pt1g021460;Pt1g021220;Pt1g021290;Pt1g021250;Pt1g021370
ONT.10436.4	Pt6g018000;Pt6g017960;Pt6g018010;Pt6g017900;Pt6g017930;Pt6g017980;Pt6g017970;Pt6g017950;Pt6g017920;Pt6g017890;Pt6g017910;Pt6g017940;Pt6g017990
ONT.9722.2	ONT.8850;Pt5g022710;Pt5g022750;ONT.8851;Pt5g022700;Pt5g022740;Pt5g022720;Pt5g022760;Pt5g022770;Pt5g022730;ONT.9721
ONT.5953.3	Pt3g027950;Pt3g027920;Pt3g027910;Pt3g027990;Pt3g027980;Pt3g027960;Pt3g028010;Pt3g027970;Pt3g027930;Pt3g027940
ONT.4565.6	ONT.5952;Pt3g028010;Pt3g028040;Pt3g028030;Pt3g028060;Pt3g028050
ONT.3278.1	Pt2g019710;Pt2g019790;Pt2g019700;Pt2g019820;Pt2g019690;Pt2g019850;Pt2g019650;Pt2g019760;Pt2g019740;Pt2g019680;ONT.3277;Pt2g019840;Pt2g019810;ONT.3281;Pt2g019720;Pt2g019780;Pt2g019730;Pt2g019770;Pt2g019660;Pt2g019670;Pt2g019750;Pt2g019830;Pt2g019860;Pt2g019800
ONT.12762.12	Pt8g007980;Pt8g007940;ONT.13210;Pt8g008030;Pt8g008060;Pt8g008040;Pt8g007920;Pt8g008050;Pt8g007990;Pt8g007970;Pt8g008020;Pt8g008010;Pt8g007910;Pt8g007950;Pt8g007900;Pt8g007890;Pt8g008000;Pt8g007930
ONT.1454.4	Pt1g018400;Pt1g018580;Pt1g018560;Pt1g018490;Pt1g018620;ONT.1455;Pt1g018590;ONT.1453;Pt1g018430;Pt1g018610;Pt1g018420;Pt1g018530;Pt1g018480;Pt1g018440;Pt1g018500;Pt1g018470;Pt1g018460;Pt1g018570;Pt1g018410;Pt1g018550;Pt1g018450;Pt1g018520;Pt1g018540;Pt1g018600;Pt1g018510
ONT.326.4	Pt1g008540;Pt1g008560;Pt1g008590;Pt1g008550;Pt1g008570;Pt1g008600;Pt1g008610;Pt1g008620;Pt1g008580;Pt1g008630
ONT.2038.1	Pt2g012380;Pt2g012390;Pt2g012370
ONT.11977.4	Pt7g006000;Pt7g005960;Pt7g005950;Pt7g006010;Pt7g005990;Pt7g005920;Pt7g006020;Pt7g005970;Pt7g005980;Pt7g006030;ONT.11334;Pt7g005930;Pt7g005940
ONT.15185.3	PtUn018750;PtUn018730;PtUn018670;ONT.15184;ONT.15187;PtUn018700;PtUn018680;PtUn018710;PtUn018660;PtUn018690;PtUn018740;PtUn018650;ONT.15944
ONT.15762.1	PtUn010360;PtUn010370;PtUn010350;PtUn010340
ONT.8763.1	Pt5g019450;Pt5g019490;Pt5g019440;Pt5g019460;ONT.9653;Pt5g019510;Pt5g019470;Pt5g019500;Pt5g019430;Pt5g019480
ONT.14446.1	Pt9g014390;Pt9g014400;Pt9g014260;Pt9g014380;Pt9g014330;Pt9g014300;Pt9g014320;Pt9g014360;Pt9g014370;Pt9g014290;Pt9g014280;Pt9g014350;Pt9g014270;Pt9g014310;Pt9g014340
ONT.6251.2	Pt3g035440;Pt3g035560;Pt3g035450;Pt3g035410;Pt3g035550;Pt3g035580;Pt3g035480;Pt3g035390;Pt3g035540;Pt3g035510;Pt3g035310;Pt3g035500;Pt3g035460;Pt3g035520;Pt3g035490;Pt3g035470;Pt3g035330;Pt3g035590;Pt3g035320;Pt3g035570;Pt3g035350;Pt3g035360;Pt3g035420;Pt3g035600;Pt3g035370;Pt3g035340;Pt3g035430;Pt3g035300;Pt3g035530;Pt3g035400;Pt3g035380
ONT.16135.1	ONT.15400;PtUn032760;PtUn032800;PtUn032710;PtUn032750;PtUn032820;ONT.15404;PtUn032740;PtUn032730;PtUn032830;PtUn032720;PtUn032780;PtUn032770
ONT.3019.2	Pt2g010880;ONT.3020;ONT.3018;Pt2g010890;ONT.2006
ONT.9755.1	Pt5g023580;Pt5g023710;Pt5g023630;Pt5g023650;ONT.9756;Pt5g023660;Pt5g023610;Pt5g023590;Pt5g023620;Pt5g023720;Pt5g023700;Pt5g023690;Pt5g023640;Pt5g023600;Pt5g023680
ONT.7838.2	Pt4g015620;Pt4g015630;Pt4g015590;Pt4g015670;Pt4g019130;Pt4g019140;Pt4g019120;Pt4g015640;Pt4g019150;Pt4g015610;Pt4g015680;Pt4g015600;ONT.7056;Pt4g015660;Pt4g015650
ONT.3640.2	Pt2g028660;Pt2g028850;Pt2g028910;Pt2g028930;ONT.2597;Pt2g028630;Pt2g028890;Pt2g028710;Pt2g028680;Pt2g028880;Pt2g028780;Pt2g028740;Pt2g028770;Pt2g028900;Pt2g028950;ONT.2604;Pt2g028860;Pt2g028650;Pt2g028790;Pt2g028760;Pt2g028690;Pt2g028620;Pt2g028830;Pt2g028840;Pt2g028870;Pt2g028820;Pt2g028810;Pt2g028800;Pt2g028720;Pt2g028940;Pt2g028670;Pt2g028640;Pt2g028610;Pt2g028920;Pt2g028730
ONT.13018.4	Pt8g001880;Pt8g001890;Pt8g002070;Pt8g001810;Pt8g001820;Pt8g001920;Pt8g001850;Pt8g002030;Pt8g002080;Pt8g001870;Pt8g002050;Pt8g001960;Pt8g001840;Pt8g002090;Pt8g001950;Pt8g001830;Pt8g001970;Pt8g001860;Pt8g002060;Pt8g002010;Pt8g001990;Pt8g002020;Pt8g001930;Pt8g001940;Pt8g002040;Pt8g001980;Pt8g002000
ONT.14944.4	PtUn009450;PtUn009420;PtUn009460;ONT.15740;PtUn009440;PtUn009430
ONT.15417.1	PtUn033380;PtUn033510;PtUn033450;PtUn033490;PtUn033460;PtUn033470;ONT.15420;PtUn033370;PtUn033430;PtUn033390;PtUn033500;PtUn033440;PtUn033420;PtUn033410;PtUn033480;PtUn033400;PtUn033360
ONT.14953.3	PtUn009690;PtUn009670;PtUn009710;PtUn009650;PtUn009680;PtUn009660;PtUn009700
ONT.14229.2	Pt9g005560;Pt9g005700;Pt9g005710;Pt9g005520;Pt9g005790;Pt9g005510;Pt9g005730;Pt9g005580;Pt9g005660;Pt9g005690;Pt9g005650;Pt9g005680;Pt9g005760;Pt9g005550;Pt9g005640;Pt9g005470;Pt9g005630;Pt9g005610;Pt9g005490;Pt9g005770;Pt9g005670;Pt9g005600;Pt9g005720;Pt9g005500;Pt9g005540;Pt9g005530;Pt9g005740;Pt9g005480;Pt9g005590;Pt9g005750;Pt9g005620;Pt9g005780;Pt9g005460;Pt9g005570
ONT.16133.5	PtUn032390;PtUn032520;PtUn032370;PtUn032510;PtUn032490;PtUn032440;PtUn032320;PtUn032350;PtUn032410;PtUn032420;PtUn032340;PtUn032450;PtUn032460;PtUn032360;PtUn032430;PtUn032400;PtUn032380;PtUn032330;PtUn032470;PtUn032500;PtUn032480
ONT.1378.3	Pt1g017450;Pt1g017340;ONT.571;ONT.1382;Pt1g017410;Pt1g017440;Pt1g017380;Pt1g017360;Pt1g017370;Pt1g017540;Pt1g017490;Pt1g017350;Pt1g017460;Pt1g017300;Pt1g017290;Pt1g017520;Pt1g017500;Pt1g017530;Pt1g017310;Pt1g017280;Pt1g017320;Pt1g017420;Pt1g017480;Pt1g017430;Pt1g017330;Pt1g017560;Pt1g017570;Pt1g017580;Pt1g017470;Pt1g017390;Pt1g017550;Pt1g017400;Pt1g017510
ONT.1128.3	Pt1g007990;ONT.300;Pt1g008010;Pt1g007910;Pt1g007880;ONT.295;Pt1g007920;Pt1g008000;Pt1g007980;Pt1g007890;Pt1g007900;Pt1g007960;Pt1g007940;Pt1g007930;Pt1g007970;Pt1g008030;Pt1g007950;Pt1g008020
ONT.1202.6	Pt1g009870;Pt1g009890;Pt1g009900;Pt1g009850;Pt1g009860
ONT.2034.1	Pt2g012240;Pt2g012320;Pt2g012280;Pt2g012300;Pt2g012250;Pt2g012290;Pt2g012260;Pt2g012270;Pt2g012310
ONT.522.8	Pt1g014960;Pt1g014950;Pt1g014860;Pt1g014940;Pt1g014890;Pt1g014850;Pt1g014830;Pt1g014760;Pt1g014800;Pt1g014790;Pt1g014750;Pt1g014880;Pt1g014820;Pt1g014740;Pt1g014900;Pt1g014840;Pt1g014730;ONT.1339;Pt1g014770;Pt1g014910;Pt1g014720;Pt1g014780;Pt1g014930;Pt1g014870;Pt1g014920;Pt1g014810
ONT.11729.8	Pt7g018700;Pt7g018620;Pt7g018630;Pt7g018760;Pt7g018830;Pt7g018800;Pt7g018790;Pt7g018730;Pt7g018820;ONT.12378;Pt7g018660;ONT.12381;Pt7g018640;Pt7g018770;Pt7g018710;ONT.11734;Pt7g018780;Pt7g018680;Pt7g018720;Pt7g018750;Pt7g018810;Pt7g018650;Pt7g018690;Pt7g018740;Pt7g018670
ONT.11072.3	Pt6g015420;Pt6g015430;Pt6g015520;Pt6g015460;Pt6g015500;Pt6g015440;Pt6g015550;Pt6g015580;Pt6g015530;Pt6g015510;Pt6g015590;Pt6g015540;Pt6g015450;ONT.10375;Pt6g015480;Pt6g015470;Pt6g015490;Pt6g015560;Pt6g015570
ONT.9384.2	Pt5g010700;Pt5g010810;Pt5g010610;Pt5g010660;Pt5g010640;Pt5g010670;Pt5g010740;Pt5g010690;Pt5g010730;Pt5g010680;Pt5g010710;Pt5g010720;Pt5g010780;Pt5g010650;Pt5g010760;Pt5g010790;Pt5g010620;Pt5g010800;Pt5g010830;Pt5g010630;Pt5g010820;Pt5g010770
ONT.8364.1	ONT.8370;Pt5g006620;Pt5g006660;Pt5g006530;Pt5g006500;Pt5g006670;Pt5g006680;Pt5g006550;Pt5g006600;ONT.8361;Pt5g006610;Pt5g006560;Pt5g006650;Pt5g006540;Pt5g006510;Pt5g006520;Pt5g006640;Pt5g006570;Pt5g006630
ONT.15499.4	PtUn001370;PtUn001410;PtUn001250;PtUn001400;PtUn001350;PtUn001310;PtUn001450;PtUn001300;PtUn001320;PtUn001430;PtUn001390;PtUn001420;PtUn001260;PtUn001270;PtUn001290;PtUn001330;PtUn001340;PtUn001440;PtUn001280;PtUn001360
ONT.4064.2	Pt3g006380;Pt3g006450;Pt3g006310;ONT.5475;Pt3g006460;Pt3g006510;Pt3g006340;Pt3g006430;Pt3g006420;Pt3g006410;Pt3g006320;ONT.4063;Pt3g006370;Pt3g006400;Pt3g006330;ONT.4059;Pt3g006390;Pt3g006300;Pt3g006360;Pt3g006350;Pt3g006440;Pt3g006480;Pt3g006490;Pt3g006470;Pt3g006530;Pt3g006520;Pt3g006500
ONT.9724.1	Pt5g022710;Pt5g022640;ONT.8851;Pt5g022660;Pt5g022700;Pt5g022620;Pt5g022680;Pt5g022630;Pt5g022730;Pt5g022670;Pt5g022650;Pt5g022720;Pt5g022610
ONT.15272.1	PtUn023590;ONT.15271;PtUn023510;PtUn023520;PtUn023530;PtUn023540;PtUn023580;PtUn023570;PtUn023600;PtUn023490;PtUn023560;PtUn023500;PtUn023550
ONT.4028.4	Pt3g007490;Pt3g007650;Pt3g007570;Pt3g007410;Pt3g007500;Pt3g007530;Pt3g007450;ONT.4032;Pt3g007610;Pt3g007480;Pt3g007580;Pt3g007590;Pt3g007630;Pt3g007600;Pt3g007440;Pt3g007550;Pt3g007460;Pt3g007640;Pt3g007540;Pt3g007520;Pt3g007560;Pt3g007430;Pt3g007510;Pt3g007620;Pt3g007470;Pt3g007420;Pt3g007400
ONT.2016.1	Pt2g011680;Pt2g011740;Pt2g011700;Pt2g011690;Pt2g011710;Pt2g011720;Pt2g011730
ONT.86.4	Pt1g006570;Pt1g006380;Pt1g006460;Pt1g006350;Pt1g006540;Pt1g006400;Pt1g006360;Pt1g006370;Pt1g006510;Pt1g006530;Pt1g006560;Pt1g006500;Pt1g006390;Pt1g006440;Pt1g006490;Pt1g006450;Pt1g006470;Pt1g006550;Pt1g006520;Pt1g006410;Pt1g006430;Pt1g006420;Pt1g006480
ONT.457.5	Pt1g012850;Pt1g012870;ONT.1292;Pt1g012900;Pt1g012860;Pt1g012880;Pt1g012890;Pt1g012840;ONT.455
ONT.9509.2	Pt5g014180;Pt5g014130;Pt5g014140;Pt5g014200;Pt5g014210;Pt5g014190;Pt5g014150;Pt5g014170;Pt5g014220;Pt5g014240;Pt5g014230;Pt5g014250;Pt5g014160;Pt5g014270;Pt5g014260
ONT.11657.3	Pt7g016750;Pt7g016720;Pt7g017010;Pt7g016880;Pt7g016790;Pt7g016990;Pt7g016910;Pt7g017040;ONT.12317;Pt7g016890;Pt7g016970;Pt7g017020;Pt7g017000;ONT.11655;Pt7g016760;Pt7g017030;Pt7g016710;Pt7g016920;Pt7g016860;Pt7g016840;Pt7g016980;Pt7g016830;Pt7g016730;Pt7g016930;Pt7g016950;Pt7g016770;Pt7g016800;Pt7g016780;Pt7g016810;Pt7g016850;Pt7g016820;Pt7g016900;Pt7g016960;Pt7g016940;Pt7g016740
ONT.9616.1	Pt5g018170;Pt5g018100;Pt5g018270;Pt5g018070;Pt5g018090;Pt5g018240;Pt5g018130;Pt5g018120;Pt5g018060;Pt5g018250;Pt5g018210;Pt5g018230;Pt5g018150;Pt5g018080;Pt5g018050;Pt5g018220;Pt5g018260;Pt5g018140;Pt5g018160;Pt5g018280;Pt5g018290;Pt5g018200;Pt5g018110
ONT.4346.4	Pt3g018950;Pt3g019010;Pt3g018990;Pt3g018960;ONT.5774;Pt3g019000;Pt3g018940;Pt3g018930;Pt3g018970;Pt3g018980
ONT.14229.1	Pt9g005540;Pt9g005530;Pt9g005740;Pt9g005590;Pt9g005480;Pt9g005750;Pt9g005460;Pt9g005780;Pt9g005620;Pt9g005570;Pt9g005610;Pt9g005490;Pt9g005670;Pt9g005770;Pt9g005600;Pt9g005720;Pt9g005500;Pt9g005760;Pt9g005550;Pt9g005640;Pt9g005470;Pt9g005630;Pt9g005700;Pt9g005560;Pt9g005710;Pt9g005790;Pt9g005520;Pt9g005510;Pt9g005660;Pt9g005730;Pt9g005580;Pt9g005690;Pt9g005680;Pt9g005650
ONT.4600.1	Pt3g027090;Pt3g026900;Pt3g027100;Pt3g026950;Pt3g027070;Pt3g026940;Pt3g027040;Pt3g027050;Pt3g027080;Pt3g026910;Pt3g026990;Pt3g026980;Pt3g027060;Pt3g027010;Pt3g026890;Pt3g027110;Pt3g026920;Pt3g027020;Pt3g027030;Pt3g026960;Pt3g027000;Pt3g026930;Pt3g026970
ONT.8857.2	Pt5g023250;Pt5g023280;ONT.8866;Pt5g023260;Pt5g023410;Pt5g023270;Pt5g023340;ONT.8864;Pt5g023300;ONT.8856;Pt5g023330;Pt5g023320;Pt5g023310;ONT.8863;Pt5g023440;Pt5g023290;Pt5g023400;ONT.9732;Pt5g023420;Pt5g023430
ONT.12260.4	Pt7g015190;Pt7g015350;Pt7g015150;Pt7g015130;Pt7g015370;Pt7g015220;ONT.12264;Pt7g015140;Pt7g015330;Pt7g015260;Pt7g015320;Pt7g015310;Pt7g015240;Pt7g015360;Pt7g015340;ONT.12265;Pt7g015210;Pt7g015230;Pt7g015300;Pt7g015290;Pt7g015200;Pt7g015170;Pt7g015280;Pt7g015270;Pt7g015250;Pt7g015160;Pt7g015180;ONT.11602
ONT.8651.1	Pt5g015920;Pt5g015900;Pt5g016070;Pt5g015890;Pt5g015950;Pt5g015980;Pt5g016020;Pt5g016000;Pt5g016050;Pt5g015960;ONT.9542;Pt5g016060;Pt5g016030;Pt5g016010;Pt5g015990;Pt5g015910;Pt5g015930;Pt5g016040;Pt5g016090;Pt5g015940;Pt5g016080
ONT.15065.4	PtUn013550;PtUn013610;PtUn013590;PtUn013630;PtUn013680;PtUn013600;PtUn013650;PtUn013670;PtUn013560;ONT.15063;PtUn013570;PtUn013640;PtUn013580;PtUn013660
ONT.482.1	Pt1g013010;Pt1g013080;Pt1g013510;Pt1g013480;Pt1g013040;Pt1g013470;Pt1g013500;Pt1g013030;Pt1g013060;Pt1g013050;Pt1g013460;Pt1g013070;Pt1g013490;Pt1g013540;Pt1g013530;Pt1g013520;Pt1g013550;Pt1g013020
ONT.7042.1	Pt4g015460;Pt4g015530;Pt4g015550;ONT.7041;Pt4g015470;Pt4g015510;Pt4g015520;Pt4g015500;Pt4g015490;Pt4g015540;Pt4g015480
ONT.12712.2	ONT.13156;Pt8g006500;Pt8g006480;Pt8g006420;Pt8g006580;Pt8g006440;Pt8g006450;Pt8g006570;Pt8g006430;Pt8g006610;Pt8g006540;Pt8g006530;ONT.13157;Pt8g006470;Pt8g006510;ONT.13159;Pt8g006590;Pt8g006490;Pt8g006460;Pt8g006560;Pt8g006520;Pt8g006600;ONT.12715
ONT.8935.2	Pt5g025330;Pt5g025680;Pt5g025700;Pt5g025710;Pt5g025690;Pt5g025730;Pt5g025670;Pt5g025720
ONT.5953.4	Pt3g027940;Pt3g027960;Pt3g028010;Pt3g027970;Pt3g027930;Pt3g027980;Pt3g027990;Pt3g027950;Pt3g027920;Pt3g027910
ONT.14446.3	Pt9g014280;Pt9g014290;Pt9g014320;Pt9g014360;Pt9g014370;Pt9g014310;Pt9g014350;Pt9g014270;Pt9g014340;Pt9g014390;Pt9g014330;Pt9g014260;Pt9g014380;Pt9g014400;Pt9g014300
ONT.9735.8	ONT.8860;ONT.8858;Pt5g023350;Pt5g023300;ONT.8859;Pt5g023270;Pt5g023340;ONT.8864;Pt5g023250;Pt5g023280;ONT.8866;Pt5g023260;Pt5g023390;ONT.9734;Pt5g023370;Pt5g023290;Pt5g023400;Pt5g023320;ONT.8863;Pt5g023380;Pt5g023310
ONT.1302.1	Pt1g013270;Pt1g013290;Pt1g013180;ONT.1301;Pt1g013190;Pt1g013200;Pt1g013160;Pt1g013210;Pt1g013240;Pt1g013300;Pt1g013310;Pt1g013250;Pt1g013230;Pt1g013220;Pt1g013170;Pt1g013280;Pt1g013260
ONT.9496.4	Pt5g014360;Pt5g014550;Pt5g014590;Pt5g014420;Pt5g014460;ONT.8625;ONT.8624;Pt5g014330;Pt5g014620;Pt5g014410;Pt5g014520;Pt5g014350;Pt5g014600;Pt5g014480;Pt5g014340;Pt5g014610;Pt5g014380;Pt5g014390;Pt5g014440;Pt5g014430;Pt5g014580;Pt5g014510;Pt5g014540;Pt5g014560;Pt5g014530;Pt5g014450;Pt5g014570;Pt5g014470;Pt5g014400;Pt5g014370;ONT.8623;ONT.9500;Pt5g014500
ONT.10284.1	Pt6g013170;Pt6g013050;Pt6g013140;Pt6g013110;Pt6g013200;Pt6g013030;Pt6g013040;Pt6g013000;Pt6g013190;Pt6g013130;Pt6g013060;Pt6g013120;Pt6g013180;Pt6g012990;Pt6g013010;Pt6g013020;Pt6g013080;Pt6g013070;Pt6g013160;Pt6g013090;Pt6g013150
ONT.326.5	Pt1g008630;Pt1g008570;Pt1g008600;Pt1g008610;Pt1g008620;Pt1g008580;Pt1g008560;Pt1g008550;Pt1g008590;Pt1g008540
ONT.11072.2	Pt6g015570;Pt6g015560;Pt6g015470;Pt6g015490;Pt6g015480;ONT.10375;Pt6g015450;Pt6g015540;Pt6g015590;Pt6g015510;Pt6g015530;Pt6g015580;Pt6g015550;Pt6g015440;Pt6g015500;Pt6g015460;Pt6g015520;Pt6g015430;Pt6g015420
ONT.15402.2	PtUn032850;PtUn032800;PtUn032860;PtUn032840;PtUn032880;PtUn032820;PtUn032780;ONT.15400;PtUn032760;PtUn032790;PtUn032750;PtUn032740;ONT.15404;PtUn032870;PtUn032830;PtUn032770;PtUn032890
ONT.11977.3	Pt7g006030;ONT.11334;Pt7g005930;Pt7g005940;Pt7g006000;Pt7g005960;Pt7g005950;Pt7g006010;Pt7g005920;Pt7g005990;Pt7g006020;Pt7g005970;Pt7g005980
ONT.5803.1	Pt3g020190;Pt3g020180;Pt3g020230;Pt3g020220;Pt3g020210
ONT.14111.2	Pt9g002110;Pt9g002100;Pt9g002040;Pt9g002210;Pt9g002310;Pt9g002190;Pt9g002260;Pt9g002030;Pt9g002080;ONT.13465;ONT.14110;Pt9g002320;Pt9g002130;Pt9g002140;Pt9g002300;Pt9g002000;Pt9g002020;Pt9g002070;Pt9g002230;Pt9g002170;Pt9g002240;Pt9g002270;Pt9g002050;Pt9g002180;Pt9g002120;Pt9g002090;Pt9g002250;Pt9g002060;ONT.13464;Pt9g002220;Pt9g002290;Pt9g002010;Pt9g002150;Pt9g002160;Pt9g001990
ONT.5227.3	Pt3g002790;Pt3g003020;Pt3g002910;Pt3g002960;Pt3g003070;Pt3g002830;Pt3g002810;Pt3g002920;Pt3g002800;Pt3g002900;Pt3g003040;Pt3g002870;Pt3g002840;Pt3g002880;Pt3g003000;Pt3g003050;Pt3g003090;Pt3g002990;Pt3g003010;Pt3g003080;Pt3g002850;Pt3g003030;Pt3g002970;Pt3g003060;Pt3g002980;Pt3g002860;Pt3g002820;Pt3g002950;Pt3g002890
ONT.4422.7	Pt3g022480;Pt3g022590;Pt3g022460;Pt3g022550;Pt3g022560;Pt3g022610;Pt3g022640;Pt3g022500;Pt3g022600;Pt3g022520;Pt3g022510;Pt3g022650;Pt3g022630;Pt3g022490;Pt3g022580;Pt3g022620;Pt3g022540;Pt3g022660;Pt3g022530;Pt3g022470
ONT.96.6	Pt1g006050;Pt1g006200;Pt1g006280;ONT.95;Pt1g006080;Pt1g006250;Pt1g006040;Pt1g006030;Pt1g006070;Pt1g006060;Pt1g006100;Pt1g006290;Pt1g006120;Pt1g006260;Pt1g006090;Pt1g006130;Pt1g006170;Pt1g006210;Pt1g006270;Pt1g006240;Pt1g006180;Pt1g006010;Pt1g006160;Pt1g006000;Pt1g006020;Pt1g006220;Pt1g006230;Pt1g006190;Pt1g006150;Pt1g006110
ONT.12582.1	Pt8g002970;Pt8g002990;Pt8g002940;Pt8g002930;Pt8g002880;Pt8g002900;Pt8g002870;Pt8g002950;Pt8g002820;Pt8g002830;Pt8g002920;Pt8g002910;Pt8g002860;Pt8g002890;Pt8g002770;Pt8g002960;Pt8g002780;Pt8g002980;Pt8g002810;Pt8g002760;Pt8g002790;Pt8g002800;Pt8g002850;Pt8g002840;Pt8g003000;ONT.12584
ONT.15964.2	PtUn020690;PtUn020700;PtUn020680;PtUn020670
ONT.13986.1	Pt9g018740;Pt9g018750;Pt9g018760;Pt9g018700;Pt9g018800;Pt9g018660;Pt9g018720;Pt9g018710;Pt9g018810;Pt9g018730;Pt9g018770;Pt9g018780;Pt9g018670;Pt9g018690;Pt9g018840;Pt9g018650;Pt9g018820;Pt9g018790;Pt9g018680;Pt9g018830
ONT.5568.1	Pt3g012270;Pt3g012290;Pt3g012230;Pt3g012250;Pt3g012220;Pt3g012260;Pt3g012330;Pt3g012240;Pt3g012280;Pt3g012300;Pt3g012320;Pt3g012310
ONT.5932.1	Pt3g026330;Pt3g026260;Pt3g026350;Pt3g026400;Pt3g026320;Pt3g026390;Pt3g026340;Pt3g026360;Pt3g026280;ONT.4541;Pt3g026310;Pt3g026370;Pt3g026420;Pt3g026380;Pt3g026300;Pt3g026410;Pt3g026290;ONT.5929;Pt3g026270
ONT.7249.1	Pt4g021940;Pt4g021890;Pt4g021930;Pt4g022110;Pt4g022080;Pt4g022000;Pt4g022020;Pt4g022030;Pt4g021990;Pt4g021980;Pt4g022060;Pt4g021910;Pt4g022070;Pt4g022050;Pt4g022040;Pt4g021920;Pt4g022090;Pt4g021960;Pt4g022010;Pt4g022100;Pt4g021880;ONT.8061;Pt4g021900;Pt4g021970;ONT.8058;Pt4g021950
ONT.13754.2	Pt9g012470;Pt9g012480
ONT.4325.1	ONT.4326;Pt3g018240;Pt3g018200;Pt3g018260;Pt3g018210;Pt3g018270;Pt3g018250;Pt3g018190;Pt3g018230;Pt3g018220
ONT.5637.1	ONT.4188;Pt3g014580;Pt3g014550;Pt3g014710;Pt3g014720;Pt3g014600;Pt3g014570;Pt3g014670;Pt3g014730;Pt3g014590;Pt3g014560;Pt3g014700;Pt3g014680;Pt3g014610;Pt3g014690;Pt3g014630;Pt3g014640
ONT.14834.2	PtUn004900;PtUn004830;PtUn004840;PtUn004920;PtUn004820;PtUn004780;PtUn004800;PtUn004910;PtUn004770;PtUn004870;PtUn004850;PtUn004790;PtUn004760;PtUn004750;PtUn004810;PtUn004860
ONT.14477.1	Pt9g015540;Pt9g015460;Pt9g015470;Pt9g015530;Pt9g015550;Pt9g015430;Pt9g015450;Pt9g015480;Pt9g015490;Pt9g015520;Pt9g015420;Pt9g015510;Pt9g015440;ONT.14476;Pt9g015500;Pt9g015560
ONT.10447.3	Pt6g017630;Pt6g017590;Pt6g017640;Pt6g017620;Pt6g017600
ONT.15051.13	PtUn013310;PtUn013240;PtUn013270;PtUn013290;PtUn013300;PtUn013250;ONT.15841;ONT.15052;PtUn013280
ONT.522.5	Pt1g014960;Pt1g014860;Pt1g014950;Pt1g014940;Pt1g014890;Pt1g014850;Pt1g014760;Pt1g014830;Pt1g014790;Pt1g014800;Pt1g014750;Pt1g014880;Pt1g014820;Pt1g014740;Pt1g014900;Pt1g014730;Pt1g014840;ONT.1339;Pt1g014770;Pt1g014910;Pt1g014720;Pt1g014780;Pt1g014930;Pt1g014870;Pt1g014920;Pt1g014810
ONT.4565.3	ONT.5952;Pt3g028010;Pt3g028040;Pt3g028030;Pt3g028060;Pt3g028050
ONT.12787.1	ONT.12786;Pt8g008420;Pt8g008570;Pt8g008470;Pt8g008390;Pt8g008530;Pt8g008440;Pt8g008510;Pt8g008490;Pt8g008520;Pt8g008360;Pt8g008610;Pt8g008430;Pt8g008410;Pt8g008460;Pt8g008600;Pt8g008620;Pt8g008450;Pt8g008550;Pt8g008380;Pt8g008580;Pt8g008500;Pt8g008560;Pt8g008370;Pt8g008590;Pt8g008540;Pt8g008400;Pt8g008480
ONT.15422.1	PtUn033560;PtUn033530;PtUn033650;PtUn033570;ONT.16148;PtUn033630;PtUn033540;PtUn033600;PtUn033640;PtUn033550;PtUn033620;PtUn033660;PtUn033580;PtUn033610;PtUn033590
ONT.13765.3	Pt9g012950;ONT.14422;Pt9g012990;Pt9g012970;Pt9g013000;Pt9g012960
ONT.3904.5	Pt3g004550;Pt3g004620;Pt3g004720;Pt3g004490;Pt3g004560;Pt3g004710;Pt3g004510;Pt3g004480;Pt3g004670;Pt3g004470;Pt3g004730;Pt3g004690;Pt3g004500;Pt3g004660;Pt3g004640;Pt3g004650;Pt3g004680;Pt3g004520;Pt3g004570;Pt3g004600;Pt3g004740;Pt3g004530;ONT.3902;Pt3g004580;Pt3g004700;ONT.3900;Pt3g004540;Pt3g004610;Pt3g004750;Pt3g004630
ONT.2087.1	Pt2g013780;Pt2g013850;Pt2g013840;Pt2g013880;Pt2g013770;Pt2g013860;Pt2g013830;ONT.3106;Pt2g013870;ONT.3111;Pt2g013760;Pt2g013790;Pt2g013890;Pt2g013810;Pt2g013800;Pt2g013820;Pt2g013750
ONT.4507.3	Pt3g025390;Pt3g025380;Pt3g025420;Pt3g025310;Pt3g025410;Pt3g025290;Pt3g025330;ONT.5895;Pt3g025400;Pt3g025370;Pt3g025270;Pt3g025300;Pt3g025280;Pt3g025320;ONT.5897;Pt3g025340
ONT.11866.2	Pt7g001240;Pt7g001250;Pt7g001180;Pt7g001330;Pt7g001170;Pt7g001200;Pt7g001220;Pt7g001300;Pt7g001350;Pt7g001210;Pt7g001320;Pt7g001260;Pt7g001340;Pt7g001230;Pt7g001290;Pt7g001190;Pt7g001360;Pt7g001280;Pt7g001310;Pt7g001160;Pt7g001270
ONT.15975.1	PtUn021150;ONT.15976;PtUn021180;PtUn021190;PtUn021220;PtUn021170;PtUn021140;PtUn021120;PtUn021200;ONT.15237;PtUn021130;PtUn021230;ONT.15236;PtUn021210;PtUn021160
ONT.890.1	Pt1g000740;Pt1g000640;Pt1g000720;Pt1g000750;Pt1g000710;Pt1g000820;Pt1g000790;Pt1g000730;Pt1g000680;Pt1g000760;Pt1g000670;Pt1g000770;Pt1g000700;Pt1g000800;ONT.58;Pt1g000690;Pt1g000780;Pt1g000830;Pt1g000810;Pt1g000660;Pt1g000650
ONT.11729.9	Pt7g018640;Pt7g018770;ONT.12381;Pt7g018820;ONT.12378;Pt7g018660;Pt7g018730;Pt7g018790;Pt7g018800;Pt7g018830;Pt7g018760;Pt7g018630;Pt7g018620;Pt7g018700;Pt7g018670;Pt7g018740;Pt7g018690;Pt7g018650;Pt7g018810;Pt7g018720;Pt7g018750;Pt7g018780;Pt7g018680;ONT.11734;Pt7g018710
ONT.13740.2	Pt9g012150;Pt9g012170;Pt9g012130;Pt9g012160;Pt9g012180;Pt9g012140
ONT.11725.1	Pt7g018640;ONT.11721;Pt7g018730;Pt7g018660;ONT.12378;ONT.12381;Pt7g018540;Pt7g018570;Pt7g018600;Pt7g018550;Pt7g018700;Pt7g018630;Pt7g018620;Pt7g018590;Pt7g018610;Pt7g018760;Pt7g018560;Pt7g018650;Pt7g018690;Pt7g018670;Pt7g018740;Pt7g018680;Pt7g018750;Pt7g018720;Pt7g018580;Pt7g018710
ONT.7919.2	Pt4g017300;Pt4g017280;Pt4g017200;Pt4g017310;Pt4g017260;Pt4g017180;Pt4g017250;Pt4g017220;Pt4g017270;ONT.7920;Pt4g017240;Pt4g017230;Pt4g017210;ONT.7114;Pt4g017190;ONT.7918;Pt4g017320
ONT.12787.4	Pt8g008580;Pt8g008500;Pt8g008590;Pt8g008370;Pt8g008560;Pt8g008400;Pt8g008540;Pt8g008480;Pt8g008410;Pt8g008430;Pt8g008600;Pt8g008460;Pt8g008550;Pt8g008450;Pt8g008620;Pt8g008380;Pt8g008520;Pt8g008490;Pt8g008360;Pt8g008610;Pt8g008570;ONT.12786;Pt8g008420;Pt8g008390;Pt8g008470;Pt8g008510;Pt8g008530;Pt8g008440
ONT.13169.3	ONT.12726;Pt8g006840;Pt8g006800;Pt8g006810;Pt8g006890;Pt8g006860;Pt8g006910;Pt8g006850;Pt8g006900;Pt8g006930;ONT.12728;Pt8g006830;Pt8g006920;Pt8g006820;Pt8g006880
ONT.11432.1	Pt7g010490;Pt7g010710;Pt7g010670;Pt7g010520;Pt7g010650;Pt7g010620;Pt7g010740;Pt7g010720;Pt7g010730;Pt7g010630;Pt7g010640;ONT.11435;Pt7g010550;Pt7g010680;Pt7g010480;Pt7g010560;Pt7g010660;Pt7g010530;Pt7g010690;Pt7g010510;Pt7g010500;Pt7g010570;ONT.11431;Pt7g010540;Pt7g010600;Pt7g010700;ONT.12088;Pt7g010590;Pt7g010610;Pt7g010580
ONT.9770.1	Pt5g024390;Pt5g024400;Pt5g024430;Pt5g024470;Pt5g024420;Pt5g024460;Pt5g024410;ONT.9771;Pt5g024450;Pt5g024440;Pt5g024380
ONT.7993.3	Pt4g020030;ONT.7996;Pt4g020150;ONT.7194;Pt4g019940;Pt4g020000;Pt4g020100;Pt4g020110;Pt4g019910;Pt4g019970;Pt4g020090;ONT.7995;Pt4g019980;Pt4g019920;Pt4g020010;Pt4g020120;Pt4g019930;Pt4g020060;Pt4g019890;Pt4g020020;Pt4g019990;Pt4g020040;Pt4g019900;Pt4g020070;Pt4g020050;Pt4g020130;Pt4g019960;Pt4g019950;Pt4g019880;Pt4g020140;Pt4g020080;ONT.7193
ONT.13016.1	Pt8g001750;Pt8g001970;Pt8g001900;Pt8g001860;Pt8g002010;Pt8g001990;Pt8g001930;Pt8g001940;Pt8g001790;Pt8g001910;Pt8g001980;Pt8g002000;Pt8g001880;Pt8g001890;Pt8g001820;Pt8g001810;Pt8g001760;Pt8g001920;Pt8g001800;Pt8g001780;Pt8g001870;Pt8g001770;Pt8g001960;Pt8g001840;Pt8g001950;Pt8g001830
ONT.5722.1	Pt3g017310;Pt3g017260;Pt3g017280;Pt3g017250;Pt3g017270;ONT.4284;ONT.4281;Pt3g017300;Pt3g017290;Pt3g017240
ONT.522.63	Pt1g014850;Pt1g014760;Pt1g014830;Pt1g014800;Pt1g014790;Pt1g014890;Pt1g014960;Pt1g014940;Pt1g014950;Pt1g014860;Pt1g014730;Pt1g014840;Pt1g014900;Pt1g014820;Pt1g014740;Pt1g014750;Pt1g014880;Pt1g014720;Pt1g014780;Pt1g014910;Pt1g014770;ONT.1339;Pt1g014920;Pt1g014810;Pt1g014870;Pt1g014930
ONT.9095.11	Pt5g003310;Pt5g003280;Pt5g003260;Pt5g003250;Pt5g003320;Pt5g003330;Pt5g003180;Pt5g003340;Pt5g003170;Pt5g003190;Pt5g003230;Pt5g003090;Pt5g003120;Pt5g003240;Pt5g003160;Pt5g003130;Pt5g003150;Pt5g003270;Pt5g003210;ONT.9091;Pt5g003290;ONT.9097;Pt5g003350;Pt5g003110;Pt5g003200;Pt5g003300;Pt5g003080;Pt5g003100;Pt5g003140
ONT.3019.4	ONT.2006;ONT.3018;Pt2g010890;ONT.3020;Pt2g010880
ONT.15244.2	PtUn021710;PtUn021700;PtUn021740;PtUn021750;PtUn021730;PtUn021720
ONT.15741.1	PtUn009440;ONT.15740;PtUn009420;PtUn009450;PtUn009460;PtUn009430
ONT.11123.6	Pt6g017170;Pt6g017090;Pt6g017150;Pt6g017180;Pt6g017060;Pt6g017070;Pt6g017160;Pt6g017140;Pt6g017100;Pt6g017130;Pt6g017190;Pt6g017080;Pt6g017120
ONT.13063.2	Pt8g003330;Pt8g003460;ONT.12601;Pt8g003270;Pt8g003370;Pt8g003470;Pt8g003450;Pt8g003440;Pt8g003300;Pt8g003340;Pt8g003500;Pt8g003280;Pt8g003420;Pt8g003320;Pt8g003520;Pt8g003380;Pt8g003360;Pt8g003310;Pt8g003510;Pt8g003400;Pt8g003350;Pt8g003480;Pt8g003260;Pt8g003290;ONT.12599;Pt8g003490;Pt8g003390;Pt8g003430;Pt8g003410
ONT.15227.1	PtUn020610;PtUn020600;PtUn020590;PtUn020630;PtUn020620
ONT.12787.2	Pt8g008620;Pt8g008450;Pt8g008550;Pt8g008380;Pt8g008430;Pt8g008410;Pt8g008600;Pt8g008460;Pt8g008540;Pt8g008400;Pt8g008480;Pt8g008580;Pt8g008500;Pt8g008590;Pt8g008370;Pt8g008560;Pt8g008440;Pt8g008530;Pt8g008510;Pt8g008420;ONT.12786;Pt8g008570;Pt8g008470;Pt8g008390;Pt8g008360;Pt8g008610;Pt8g008490;Pt8g008520
ONT.5731.1	ONT.4297;Pt3g017550;Pt3g017540;Pt3g017560;Pt3g017580;Pt3g017570
ONT.5858.5	Pt3g022980;Pt3g022970;Pt3g023060;Pt3g023030;Pt3g022940;Pt3g022920;Pt3g023010;Pt3g022950;Pt3g022930;Pt3g023020;Pt3g023050;Pt3g023040;ONT.4445;ONT.5859;Pt3g022990;ONT.4443;Pt3g022960;Pt3g023000
ONT.9735.4	Pt5g023310;ONT.8863;Pt5g023380;Pt5g023320;Pt5g023290;Pt5g023400;Pt5g023370;ONT.9734;Pt5g023390;ONT.8866;Pt5g023260;Pt5g023250;Pt5g023280;ONT.8864;Pt5g023270;ONT.8859;Pt5g023300;Pt5g023350;ONT.8858;ONT.8856;ONT.8860
ONT.14719.2	PtUn001000;PtUn000990;PtUn000960;PtUn000890;ONT.15483;PtUn001010;PtUn000950;PtUn000850;PtUn000930;PtUn000970;ONT.14718;PtUn000870;PtUn000980;PtUn000920;PtUn000860;PtUn001020;PtUn000880;PtUn000940;PtUn000900
ONT.15577.2	PtUn003910;PtUn003840;ONT.14810;PtUn003930;PtUn003830;PtUn003890;PtUn003820;PtUn003860;PtUn003810;PtUn003880;PtUn003850;ONT.15575;PtUn003800;PtUn003900
ONT.15417.4	PtUn033400;PtUn033360;PtUn033480;PtUn033410;PtUn033420;PtUn033440;PtUn033500;PtUn033390;PtUn033370;PtUn033430;ONT.15420;PtUn033470;PtUn033460;PtUn033490;PtUn033450;PtUn033510;PtUn033380
ONT.9722.4	Pt5g022740;Pt5g022760;Pt5g022720;Pt5g022770;Pt5g022730;ONT.9721;ONT.8850;Pt5g022710;Pt5g022750;Pt5g022700;ONT.8851
ONT.7052.1	Pt4g015710;Pt4g015700;Pt4g015680;Pt4g015690;Pt4g015660;Pt4g015650;Pt4g015670
ONT.9871.1	Pt6g002310;Pt6g002460;Pt6g002280;Pt6g002410;Pt6g002320;Pt6g002400;Pt6g002430;Pt6g002390;Pt6g002350;Pt6g002480;Pt6g002450;Pt6g002420;Pt6g002270;Pt6g002330;ONT.10576;Pt6g002290;Pt6g002300;Pt6g002370;Pt6g002470;Pt6g002340;Pt6g002440;Pt6g002380;ONT.9870;Pt6g002360;Pt6g002490;Pt6g002260
ONT.2935.1	Pt2g009090;Pt2g009060;Pt2g009010;Pt2g009070;Pt2g008980;Pt2g009040;Pt2g009100;Pt2g009030;Pt2g009000;Pt2g009080;Pt2g009020;Pt2g009110;Pt2g008990
ONT.11612.2	Pt7g015620;Pt7g015610;Pt7g015490;Pt7g015500;ONT.11614;Pt7g015660;Pt7g015690;Pt7g015580;Pt7g015540;Pt7g015680;Pt7g015590;Pt7g015510;Pt7g015650;Pt7g015570;Pt7g015550;Pt7g015670;Pt7g015530;Pt7g015520;Pt7g015560;ONT.12272;Pt7g015700;Pt7g015640;Pt7g015630
ONT.5612.2	Pt3g012950;Pt3g012970;Pt3g012910;Pt3g012820;Pt3g012940;Pt3g012880;Pt3g012900;Pt3g012800;Pt3g012890;Pt3g012920;Pt3g012840;Pt3g012980;Pt3g012810;Pt3g012930;Pt3g012830;Pt3g012960;Pt3g012860;Pt3g012850
ONT.4422.8	Pt3g022540;Pt3g022660;Pt3g022530;Pt3g022470;Pt3g022650;Pt3g022510;Pt3g022520;Pt3g022600;Pt3g022500;Pt3g022620;Pt3g022490;Pt3g022580;Pt3g022630;Pt3g022560;Pt3g022610;Pt3g022550;Pt3g022640;Pt3g022460;Pt3g022590;Pt3g022480
ONT.9723.2	Pt5g022730;Pt5g022670;Pt5g022690;Pt5g022740;Pt5g022720;ONT.8851;Pt5g022700;Pt5g022680;Pt5g022710
ONT.2730.4	ONT.1704;Pt2g004120;Pt2g004170;Pt2g004240;Pt2g004180;Pt2g004220;ONT.2732;Pt2g004140;Pt2g004160;Pt2g004190;Pt2g004130;Pt2g004200;Pt2g004210;Pt2g004150;Pt2g004110;ONT.2731;Pt2g004230
ONT.1153.2	ONT.316;Pt1g008440;Pt1g008460;Pt1g008500;Pt1g008430;Pt1g008550;Pt1g008530;Pt1g008490;Pt1g008540;Pt1g008480;Pt1g008520;Pt1g008470;Pt1g008450;ONT.321
ONT.9095.14	Pt5g003160;Pt5g003130;Pt5g003270;Pt5g003210;Pt5g003150;ONT.9091;ONT.9097;Pt5g003290;Pt5g003110;Pt5g003350;Pt5g003080;Pt5g003200;Pt5g003300;Pt5g003140;Pt5g003100;Pt5g003310;Pt5g003280;Pt5g003260;Pt5g003250;Pt5g003180;Pt5g003330;Pt5g003320;Pt5g003190;Pt5g003170;Pt5g003340;Pt5g003090;Pt5g003230;Pt5g003120;Pt5g003240
ONT.13130.1	Pt8g005440;ONT.12673;Pt8g005470;Pt8g005350;Pt8g005360;Pt8g005400;ONT.13131;Pt8g005480;Pt8g005370;Pt8g005430;Pt8g005450;Pt8g005380;Pt8g005390;Pt8g005420;Pt8g005410;Pt8g005460
ONT.4593.2	Pt3g027040;Pt3g027050;Pt3g027210;Pt3g027080;Pt3g027170;Pt3g027260;Pt3g027240;Pt3g027270;Pt3g027230;Pt3g027140;Pt3g027070;Pt3g027090;Pt3g027130;Pt3g027100;Pt3g027180;Pt3g027290;Pt3g027120;Pt3g027280;Pt3g027020;Pt3g027030;Pt3g027220;Pt3g027200;Pt3g027160;Pt3g027250;Pt3g027110;Pt3g027150;Pt3g027190;Pt3g027300;Pt3g027060
ONT.4346.1	Pt3g018950;Pt3g019010;Pt3g018990;Pt3g018960;ONT.5774;Pt3g019000;Pt3g018980;Pt3g018930;Pt3g018970;Pt3g018940
ONT.5115.5	Pt3g000120;Pt3g000070;Pt3g000080;Pt3g000040;ONT.5113;Pt3g000050;ONT.5116;Pt3g000020;Pt3g000130;Pt3g000030;Pt3g000110;Pt3g000140;Pt3g000090;Pt3g000100;Pt3g000060
ONT.4120.1	Pt3g011470;Pt3g011490;Pt3g011450;Pt3g011610;Pt3g011520;Pt3g011550;Pt3g011590;Pt3g011560;Pt3g011500;Pt3g011540;Pt3g011580;Pt3g011510;Pt3g011410;Pt3g011570;Pt3g011480;Pt3g011420;Pt3g011440;Pt3g011600;Pt3g011530;Pt3g011460
ONT.14944.2	PtUn009430;PtUn009440;ONT.15740;PtUn009420;PtUn009450;PtUn009460
ONT.15185.4	ONT.15187;ONT.15184;PtUn018700;PtUn018750;PtUn018670;PtUn018730;ONT.15944;PtUn018690;PtUn018710;PtUn018680;PtUn018660;PtUn018740;PtUn018650
ONT.11945.1	ONT.11309;Pt7g004930;Pt7g004150;Pt7g004180;Pt7g004140;Pt7g004160;Pt7g004170
ONT.14927.1	ONT.15714;PtUn008490;PtUn008540;PtUn008480;PtUn008500;PtUn008530;PtUn008520;ONT.15715
ONT.4252.1	Pt3g016540;Pt3g016480;Pt3g016510;Pt3g016520;Pt3g016530;Pt3g016450;Pt3g016490;Pt3g016440;Pt3g016500;Pt3g016430;Pt3g016460;Pt3g016470
ONT.8583.3	Pt5g012500;Pt5g012410;Pt5g012310;Pt5g012350;Pt5g012610;Pt5g012590;Pt5g012470;Pt5g012240;Pt5g012340;Pt5g012530;Pt5g012550;Pt5g012290;Pt5g012490;Pt5g012460;Pt5g012360;Pt5g012510;Pt5g012320;Pt5g012400;Pt5g012370;Pt5g012300;Pt5g012280;Pt5g012230;Pt5g012390;Pt5g012480;Pt5g012540;Pt5g012250;Pt5g012330;Pt5g012600;Pt5g012420;Pt5g012380;Pt5g012270;Pt5g012620;Pt5g012520;Pt5g012440;Pt5g012580;Pt5g012260;Pt5…
ONT.8776.7	Pt5g019780;Pt5g019800;ONT.9661;Pt5g019750;Pt5g019740;Pt5g019790;Pt5g019730;ONT.9662
ONT.14353.2	Pt9g010930;Pt9g010890;Pt9g010900;Pt9g010880;Pt9g010870;Pt9g010860;Pt9g010910;Pt9g010840;Pt9g010850;Pt9g010920;Pt9g010950;Pt9g010940
ONT.14905.1	PtUn007420;PtUn007410;PtUn007470;PtUn007440;PtUn007430;PtUn007460;PtUn007400;PtUn007390;PtUn007450
ONT.5858.2	Pt3g022920;Pt3g022940;Pt3g022950;Pt3g023010;Pt3g022930;Pt3g023020;Pt3g023060;Pt3g023030;Pt3g022970;Pt3g022980;ONT.4443;Pt3g022960;Pt3g023000;Pt3g022990;Pt3g023050;Pt3g023040;ONT.5859;ONT.4445
ONT.14466.3	Pt9g013420;Pt9g013460;Pt9g013490;Pt9g013470;Pt9g013510;Pt9g013520;Pt9g013500;Pt9g013440;Pt9g013450;Pt9g013480;Pt9g013430
ONT.10995.20	Pt6g013120;Pt6g013040;Pt6g013000;Pt6g013190;Pt6g013130;Pt6g013060;Pt6g013140;Pt6g013200;Pt6g013110;Pt6g013030;Pt6g013170;Pt6g013050;Pt6g013150;Pt6g013020;Pt6g013080;Pt6g013160;Pt6g013070;Pt6g013090;Pt6g013010;Pt6g012990;Pt6g013180
ONT.7993.1	Pt4g019920;Pt4g020010;Pt4g020060;Pt4g020120;Pt4g019930;ONT.7995;Pt4g020090;Pt4g019970;Pt4g019980;Pt4g019910;Pt4g020110;Pt4g020100;Pt4g020000;ONT.7194;Pt4g020150;Pt4g020030;ONT.7996;Pt4g019940;Pt4g019880;ONT.7193;Pt4g020080;Pt4g020140;Pt4g020130;Pt4g019950;Pt4g019960;Pt4g020040;Pt4g020050;Pt4g020070;Pt4g019900;Pt4g019890;Pt4g020020;Pt4g019990
ONT.15218.1	PtUn020200;PtUn020240;PtUn020190;PtUn020160;PtUn020220;PtUn020170;PtUn020210;ONT.15958;PtUn020180;ONT.15217;PtUn020230
ONT.8870.1	Pt5g023240;Pt5g023200;ONT.9743;ONT.9744;ONT.8869;ONT.8871;Pt5g023270;ONT.8866;Pt5g023260;Pt5g023250;Pt5g023230;Pt5g023210;ONT.8868;Pt5g023220
ONT.9616.2	Pt5g018100;Pt5g018270;Pt5g018170;Pt5g018130;Pt5g018120;Pt5g018190;Pt5g018070;Pt5g018240;Pt5g018090;Pt5g018210;Pt5g018250;Pt5g018230;Pt5g018150;Pt5g018080;Pt5g018260;Pt5g018220;Pt5g018140;Pt5g018160;Pt5g018280;Pt5g018290;Pt5g018180;Pt5g018110;Pt5g018200
ONT.15700.3	PtUn007780;PtUn007800;PtUn007820;PtUn007810;PtUn007850;PtUn007840;PtUn007790;PtUn007860
ONT.4565.7	Pt3g028030;ONT.5952;Pt3g028010;Pt3g028040;Pt3g028060;Pt3g028050
ONT.16149.1	PtUn033650;PtUn033700;PtUn033610;PtUn033690;PtUn033640;ONT.16148;PtUn033630;PtUn033680;PtUn033670;PtUn033580;PtUn033590;PtUn033620;PtUn033660;PtUn033720;PtUn033710;PtUn033600;PtUn033570
ONT.5726.1	ONT.5724;Pt3g017440;Pt3g017410;Pt3g017420;Pt3g017430;Pt3g017450;Pt3g017490;Pt3g017480;Pt3g017470;Pt3g017460
ONT.9682.1	Pt5g021000;Pt5g020940;ONT.8811;Pt5g020920;Pt5g020960;Pt5g020930;Pt5g020990;Pt5g020950;Pt5g020980;Pt5g020970;ONT.9683
ONT.8622.1	Pt5g014730;Pt5g014650;Pt5g014630;ONT.8621;ONT.8623;ONT.8620;Pt5g014570;Pt5g014600;Pt5g014720;Pt5g014660;Pt5g014710;Pt5g014680;Pt5g014690;Pt5g014590;Pt5g014610;Pt5g014580;ONT.8624;Pt5g014620;ONT.9487;Pt5g014670;Pt5g014640;ONT.9492;Pt5g014700;Pt5g014740
ONT.12002.2	Pt7g006810;Pt7g006830;ONT.12001;Pt7g006770;ONT.11356;Pt7g006890;Pt7g006790;Pt7g006780;Pt7g006860;Pt7g006850;Pt7g006820;Pt7g006920;Pt7g006800;Pt7g006900;Pt7g006760;Pt7g006930;Pt7g006870;Pt7g006840;Pt7g006910;Pt7g006880
ONT.5649.1	ONT.5648;ONT.5645;Pt3g015170;Pt3g015120;ONT.4210;Pt3g015180;Pt3g015150;Pt3g015140;Pt3g015160
ONT.9003.1	Pt5g001180;Pt5g001190;Pt5g001140;Pt5g001080;Pt5g001030;Pt5g000980;Pt5g001010;Pt5g000990;Pt5g001170;Pt5g001000;Pt5g001220;Pt5g001040;Pt5g001160;Pt5g001020;Pt5g001070;Pt5g001110;ONT.9005;Pt5g001210;Pt5g000960;Pt5g001200;Pt5g001050;Pt5g001100;Pt5g001120;Pt5g001060;Pt5g000970;Pt5g001150;Pt5g001090;Pt5g001130
ONT.12061.1	Pt7g009900;Pt7g009710;Pt7g009780;Pt7g009800;Pt7g009730;Pt7g009820;Pt7g009840;Pt7g009890;Pt7g009880;Pt7g009770;Pt7g009760;Pt7g009750;Pt7g009810;Pt7g009690;Pt7g009670;Pt7g009740;Pt7g009860;Pt7g009830;Pt7g009850;Pt7g009700;Pt7g009680;Pt7g009720;Pt7g009790;Pt7g009910
ONT.8919.2	Pt5g024020;Pt5g024030;Pt5g024000;Pt5g024040;Pt5g023990;ONT.8917;Pt5g024010
ONT.10712.1	Pt6g005710;Pt6g005670;Pt6g005720;Pt6g005640;Pt6g005690;Pt6g005560;Pt6g005660;Pt6g005760;Pt6g005630;Pt6g005610;Pt6g005540;Pt6g005590;Pt6g005850;Pt6g005580;Pt6g005770;Pt6g005520;Pt6g005680;Pt6g005820;Pt6g005750;Pt6g005780;Pt6g005530;Pt6g005570;Pt6g005730;Pt6g005790;Pt6g005800;Pt6g005620;Pt6g005840;Pt6g005550;Pt6g005740;Pt6g005510;Pt6g005860;Pt6g005810;Pt6g005830;Pt6g005650;Pt6g005600;Pt6g005700
ONT.6739.1	Pt4g005460;Pt4g005320;Pt4g005450;Pt4g005330;Pt4g005510;Pt4g005480;Pt4g005520;Pt4g005380;Pt4g005490;Pt4g005560;Pt4g005350;Pt4g005540;Pt4g005310;Pt4g005410;Pt4g005420;Pt4g005400;Pt4g005570;Pt4g005470;Pt4g005580;Pt4g005550;Pt4g005340;Pt4g005360;Pt4g005530;Pt4g005370;Pt4g005500;Pt4g005440;Pt4g005590;Pt4g005390
ONT.86.1	Pt1g006580;Pt1g006540;Pt1g006350;Pt1g006370;Pt1g006400;Pt1g006360;Pt1g006570;Pt1g006380;Pt1g006460;Pt1g006530;Pt1g006560;Pt1g006510;Pt1g006490;Pt1g006500;Pt1g006440;Pt1g006390;Pt1g006410;Pt1g006520;Pt1g006430;Pt1g006480;Pt1g006420;Pt1g006550;Pt1g006450;Pt1g006470
ONT.1676.1	Pt2g000850;Pt2g001000;Pt2g000950;Pt2g001060;Pt2g001020;Pt2g000990;Pt2g000800;Pt2g001040;Pt2g000880;Pt2g000830;Pt2g000970;Pt2g000980;Pt2g000770;Pt2g001050;Pt2g000900;Pt2g000790;Pt2g000920;Pt2g000910;Pt2g000890;Pt2g001030;Pt2g000810;Pt2g000930;Pt2g001080;Pt2g000840;Pt2g000780;Pt2g000860;Pt2g000940;Pt2g000960;Pt2g001010;Pt2g000870;Pt2g000760;Pt2g000820;Pt2g001070
ONT.4028.2	Pt3g007440;Pt3g007600;Pt3g007630;Pt3g007610;Pt3g007590;Pt3g007480;Pt3g007580;Pt3g007450;ONT.4032;Pt3g007530;Pt3g007570;Pt3g007650;Pt3g007500;Pt3g007410;Pt3g007490;Pt3g007400;Pt3g007470;Pt3g007420;Pt3g007620;Pt3g007510;Pt3g007560;Pt3g007430;Pt3g007460;Pt3g007550;Pt3g007640;Pt3g007540;Pt3g007520
ONT.6285.1	Pt3g034550;Pt3g034440;Pt3g034380;Pt3g034570;Pt3g034560;ONT.4904;Pt3g034400;Pt3g034420;Pt3g034450;Pt3g034600;Pt3g034540;Pt3g034580;Pt3g034530;Pt3g034410;Pt3g034590;Pt3g034620;Pt3g034520;Pt3g034390;Pt3g034490;Pt3g034430;Pt3g034460;Pt3g034470;Pt3g034480;Pt3g034500
ONT.10212.1	Pt6g011060;Pt6g011120;Pt6g011030;Pt6g010880;Pt6g011020;Pt6g011000;Pt6g011100;Pt6g011070;Pt6g011090;Pt6g010890;Pt6g010900;Pt6g011110;Pt6g010940;Pt6g010930;Pt6g010970;Pt6g010910;Pt6g010870;Pt6g010960;Pt6g011080;Pt6g011040;Pt6g011050;Pt6g010990;Pt6g010980;Pt6g010920;Pt6g010950;Pt6g011010
ONT.11977.8	Pt7g005970;Pt7g006020;Pt7g005980;Pt7g005950;Pt7g006000;Pt7g005960;Pt7g005990;Pt7g006010;Pt7g005920;Pt7g005940;ONT.11334;Pt7g006030;Pt7g005930
ONT.5649.3	Pt3g015170;ONT.5645;ONT.5648;Pt3g015150;Pt3g015180;Pt3g015160;Pt3g015140;ONT.4210;Pt3g015120
ONT.2730.3	Pt2g004160;Pt2g004190;Pt2g004210;Pt2g004150;ONT.2731;Pt2g004230;Pt2g004130;Pt2g004200;Pt2g004170;Pt2g004240;Pt2g004180;ONT.1704;Pt2g004140;Pt2g004270;Pt2g004250;Pt2g004220;Pt2g004260;ONT.2732
ONT.9718.1	Pt5g022450;Pt5g022470;ONT.9717;Pt5g022790;Pt5g022800;Pt5g022440;Pt5g022780;Pt5g022430;Pt5g022460;Pt5g022490;Pt5g022480;Pt5g022500;Pt5g022810;Pt5g022820
ONT.7301.2	Pt4g002520;Pt4g002340;Pt4g002390;Pt4g002400;Pt4g002490;Pt4g002500;Pt4g002300;Pt4g002480;Pt4g002510;Pt4g002420;Pt4g002370;Pt4g002470;Pt4g002430;Pt4g002380;Pt4g002540;Pt4g002310;Pt4g002350;Pt4g002550;ONT.7304;Pt4g002450;Pt4g002360;Pt4g002330;Pt4g002530;ONT.6491;Pt4g002410;Pt4g002320;Pt4g002460;Pt4g002440
ONT.4422.4	Pt3g022580;Pt3g022490;Pt3g022620;Pt3g022630;Pt3g022650;Pt3g022500;Pt3g022600;Pt3g022520;Pt3g022510;Pt3g022470;Pt3g022660;Pt3g022530;Pt3g022540;Pt3g022590;Pt3g022480;Pt3g022460;Pt3g022640;Pt3g022610;Pt3g022560;Pt3g022550
ONT.15855.1	PtUn013860;PtUn013930;PtUn013960;PtUn013940;PtUn013890;PtUn013950;PtUn013870;PtUn013880;PtUn013990;PtUn013910;PtUn013970;ONT.15078;PtUn013920;PtUn013980;PtUn013900
ONT.4252.2	Pt3g016450;Pt3g016440;Pt3g016490;Pt3g016500;Pt3g016460;Pt3g016470;Pt3g016430;Pt3g016540;Pt3g016520;Pt3g016510;Pt3g016480;Pt3g016530
ONT.522.70	Pt1g014770;ONT.1339;Pt1g014780;Pt1g014720;Pt1g014910;Pt1g014870;Pt1g014930;Pt1g014920;Pt1g014810;Pt1g014890;Pt1g014950;Pt1g014940;Pt1g014860;Pt1g014960;Pt1g014790;Pt1g014800;Pt1g014830;Pt1g014850;Pt1g014760;Pt1g014740;Pt1g014820;Pt1g014880;Pt1g014750;Pt1g014730;Pt1g014840;Pt1g014900
ONT.11627.5	Pt7g016050;Pt7g016160;Pt7g016170;Pt7g015990;Pt7g015940;Pt7g016070;Pt7g016000;Pt7g016240;Pt7g016210;Pt7g016010;Pt7g015960;Pt7g016230;Pt7g016180;Pt7g016150;Pt7g016250;Pt7g016200;Pt7g016190;Pt7g016030;Pt7g015930;Pt7g015950;Pt7g015910;Pt7g016060;Pt7g016110;Pt7g015920;Pt7g016130;Pt7g016220;Pt7g015970;Pt7g016140;Pt7g015980;Pt7g016260;Pt7g016020;Pt7g016100;ONT.12287;Pt7g016120;Pt7g016280;Pt7g016270;Pt7g…
ONT.522.62	Pt1g014730;Pt1g014840;Pt1g014900;Pt1g014820;Pt1g014740;Pt1g014750;Pt1g014880;Pt1g014850;Pt1g014760;Pt1g014830;Pt1g014800;Pt1g014790;Pt1g014890;Pt1g014960;Pt1g014860;Pt1g014950;Pt1g014940;Pt1g014920;Pt1g014810;Pt1g014870;Pt1g014930;Pt1g014720;Pt1g014780;Pt1g014910;Pt1g014770;ONT.1339
ONT.522.67	Pt1g014880;Pt1g014750;Pt1g014740;Pt1g014820;Pt1g014900;Pt1g014840;Pt1g014730;Pt1g014950;Pt1g014940;Pt1g014860;Pt1g014960;Pt1g014890;Pt1g014800;Pt1g014790;Pt1g014850;Pt1g014760;Pt1g014830;Pt1g014930;Pt1g014870;Pt1g014920;Pt1g014810;ONT.1339;Pt1g014770;Pt1g014910;Pt1g014780;Pt1g014720
ONT.5953.2	Pt3g027990;Pt3g027950;Pt3g027920;Pt3g027910;Pt3g027940;Pt3g028010;Pt3g027970;Pt3g027960;Pt3g027930;Pt3g027980
ONT.10712.2	Pt6g005850;Pt6g005580;Pt6g005540;Pt6g005610;Pt6g005590;Pt6g005660;Pt6g005560;Pt6g005690;Pt6g005760;Pt6g005630;Pt6g005710;Pt6g005640;Pt6g005720;Pt6g005670;Pt6g005860;Pt6g005650;Pt6g005700;Pt6g005600;Pt6g005830;Pt6g005810;Pt6g005730;Pt6g005790;Pt6g005800;Pt6g005620;Pt6g005550;Pt6g005840;Pt6g005510;Pt6g005740;Pt6g005820;Pt6g005750;Pt6g005780;Pt6g005530;Pt6g005570;Pt6g005770;Pt6g005520;Pt6g005680
ONT.15401.1	PtUn032780;PtUn032720;PtUn032820;PtUn032710;PtUn032840;PtUn032800;PtUn032850;PtUn032770;PtUn032830;PtUn032730;ONT.15404;PtUn032740;PtUn032750;PtUn032790;ONT.15400;PtUn032760
ONT.13820.1	Pt9g015560;Pt9g015630;Pt9g015620;Pt9g015500;ONT.14476;Pt9g015510;Pt9g015590;Pt9g015520;Pt9g015580;Pt9g015550;Pt9g015600;Pt9g015530;Pt9g015540;Pt9g015640
ONT.13533.4	Pt9g004060;Pt9g004030;Pt9g003920;Pt9g003890;Pt9g003850;Pt9g003910;Pt9g004080;Pt9g004070;Pt9g004010;Pt9g004020;Pt9g003980;Pt9g003860;Pt9g003970;Pt9g003940;Pt9g003990;Pt9g004050;Pt9g003880;Pt9g003960;Pt9g004000;Pt9g004040;Pt9g003930;ONT.14179;Pt9g003870;Pt9g003900;ONT.14177
ONT.8738.2	ONT.9627;Pt5g018630;Pt5g018500;Pt5g018690;Pt5g018560;Pt5g018650;Pt5g018540;Pt5g018660;Pt5g018580;Pt5g018520;Pt5g018640;ONT.8733;Pt5g018510;Pt5g018670;Pt5g018550;Pt5g018600;ONT.9629;Pt5g018700;Pt5g018570;Pt5g018590;ONT.8737;Pt5g018610;Pt5g018530;Pt5g018680
ONT.4505.2	Pt3g025350;ONT.5895;Pt3g025260;Pt3g025360;Pt3g025230;Pt3g025250;Pt3g025290;Pt3g025330;Pt3g025320;Pt3g025340;Pt3g025300;Pt3g025270;Pt3g025240;Pt3g025370;Pt3g025280
ONT.8763.2	Pt5g019500;Pt5g019480;Pt5g019430;Pt5g019460;Pt5g019450;Pt5g019440;Pt5g019490;ONT.9653;Pt5g019510;Pt5g019470
ONT.7613.1	Pt4g009040;Pt4g008940;Pt4g009020;ONT.7614;Pt4g008910;Pt4g009060;Pt4g008990;Pt4g008980;Pt4g008970;Pt4g009000;Pt4g009010;Pt4g009050;Pt4g008960;Pt4g009030;Pt4g008930;Pt4g008920;Pt4g008900;Pt4g008950
ONT.7051.2	Pt4g015720;Pt4g015740;Pt4g015750;Pt4g015730;Pt4g015710
ONT.11977.10	Pt7g006030;ONT.11334;Pt7g005930;Pt7g005940;Pt7g006000;Pt7g005960;Pt7g005950;Pt7g005920;Pt7g006010;Pt7g005990;Pt7g006020;Pt7g005970;Pt7g005980
ONT.522.60	Pt1g014900;Pt1g014840;Pt1g014730;Pt1g014880;Pt1g014750;Pt1g014740;Pt1g014820;Pt1g014800;Pt1g014790;Pt1g014760;Pt1g014850;Pt1g014830;Pt1g014950;Pt1g014940;Pt1g014860;Pt1g014960;Pt1g014890;Pt1g014810;Pt1g014920;Pt1g014930;Pt1g014870;Pt1g014910;Pt1g014780;Pt1g014720;ONT.1339;Pt1g014770
ONT.13016.2	Pt8g001830;Pt8g001960;Pt8g001840;Pt8g001950;Pt8g001870;Pt8g001770;Pt8g001800;Pt8g001780;Pt8g001760;Pt8g001920;Pt8g001890;Pt8g001880;Pt8g001820;Pt8g001810;Pt8g002000;Pt8g001910;Pt8g001980;Pt8g001940;Pt8g001790;Pt8g001930;Pt8g002010;Pt8g001990;Pt8g001970;Pt8g001750;Pt8g001900;Pt8g001860
ONT.5647.1	ONT.5648;Pt3g015110;Pt3g015100;ONT.5645;ONT.4210;Pt3g015080;Pt3g015120;Pt3g015150;Pt3g015090;Pt3g015160;Pt3g015140
ONT.5798.3	Pt3g019900;Pt3g019960;Pt3g019950;Pt3g019940;Pt3g019890;Pt3g019910;Pt3g019970;Pt3g019920;ONT.4370;Pt3g019930
ONT.522.65	Pt1g014890;Pt1g014950;Pt1g014860;Pt1g014940;Pt1g014960;Pt1g014790;Pt1g014800;Pt1g014760;Pt1g014850;Pt1g014830;Pt1g014740;Pt1g014820;Pt1g014880;Pt1g014750;Pt1g014840;Pt1g014730;Pt1g014900;Pt1g014770;ONT.1339;Pt1g014780;Pt1g014720;Pt1g014910;Pt1g014870;Pt1g014930;Pt1g014920;Pt1g014810
ONT.14466.2	Pt9g013430;Pt9g013480;Pt9g013450;Pt9g013440;Pt9g013500;Pt9g013520;Pt9g013510;Pt9g013470;Pt9g013490;Pt9g013460;Pt9g013420
ONT.8927.1	Pt5g024700;Pt5g024710;Pt5g024720
ONT.8701.3	Pt5g017530;Pt5g017470;Pt5g017510;Pt5g017410;Pt5g017400;Pt5g017370;Pt5g017440;Pt5g017380;Pt5g017390;Pt5g017420;Pt5g017430;Pt5g017520;Pt5g017480;Pt5g017490;ONT.9598;Pt5g017450;Pt5g017460;Pt5g017500
ONT.15845.1	PtUn013520;PtUn013580;PtUn013620;PtUn013530;PtUn013640;ONT.15063;PtUn013510;PtUn013570;PtUn013560;PtUn013600;PtUn013630;PtUn013590;PtUn013610;PtUn013540;PtUn013550
ONT.8764.3	Pt5g019470;ONT.9653;Pt5g019510;ONT.9654;Pt5g019450;Pt5g019520;Pt5g019460;Pt5g019530;Pt5g019480;Pt5g019500
ONT.7168.1	Pt4g019400;Pt4g019320;Pt4g019390;Pt4g019440;Pt4g019490;Pt4g019330;Pt4g019430;Pt4g019510;Pt4g019520;Pt4g019300;Pt4g019350;Pt4g019290;Pt4g019370;Pt4g019360;Pt4g019270;Pt4g019380;Pt4g019500;Pt4g019450;Pt4g019460;Pt4g019280;Pt4g019340;Pt4g019480;Pt4g019470;ONT.7170;Pt4g019410;Pt4g019420;Pt4g019310
ONT.763.2	Pt1g021360;Pt1g021420;Pt1g021440;Pt1g021390;Pt1g021340;Pt1g021230;Pt1g021380;Pt1g021490;Pt1g021450;Pt1g021480;Pt1g021410;Pt1g021430;Pt1g021280;Pt1g021400;Pt1g021310;ONT.1555;Pt1g021320;Pt1g021240;Pt1g021300;Pt1g021460;Pt1g021220;Pt1g021370;Pt1g021250;Pt1g021290;Pt1g021330;Pt1g021260;Pt1g021470;Pt1g021350;Pt1g021270
ONT.522.59	Pt1g014770;ONT.1339;Pt1g014780;Pt1g014720;Pt1g014910;Pt1g014870;Pt1g014930;Pt1g014920;Pt1g014810;Pt1g014890;Pt1g014860;Pt1g014950;Pt1g014940;Pt1g014960;Pt1g014800;Pt1g014790;Pt1g014850;Pt1g014830;Pt1g014760;Pt1g014740;Pt1g014820;Pt1g014880;Pt1g014750;Pt1g014840;Pt1g014730;Pt1g014900
ONT.7825.1	Pt4g015400;ONT.7038;Pt4g015420;Pt4g015390;Pt4g015380;Pt4g015430;Pt4g015410
ONT.1454.1	Pt1g018410;Pt1g018460;Pt1g018570;Pt1g018600;Pt1g018540;Pt1g018510;Pt1g018550;Pt1g018520;Pt1g018450;Pt1g018620;ONT.1455;Pt1g018490;Pt1g018610;Pt1g018390;ONT.1453;Pt1g018590;Pt1g018430;Pt1g018400;Pt1g018560;Pt1g018580;Pt1g018440;Pt1g018500;Pt1g018470;Pt1g018420;Pt1g018530;Pt1g018480
ONT.7742.1	Pt4g012910;Pt4g012950;Pt4g012900;Pt4g012960;Pt4g012970;Pt4g012930;Pt4g012920;Pt4g012940;Pt4g012890;ONT.6963
ONT.15186.1	PtUn018720;ONT.15944;PtUn018690;PtUn018680;PtUn018710;PtUn018740;ONT.15187;ONT.15184;PtUn018700;PtUn018750;PtUn018670;PtUn018730
ONT.5858.6	Pt3g023050;ONT.5859;ONT.4445;Pt3g023040;Pt3g022990;Pt3g023000;ONT.4443;Pt3g022960;Pt3g022980;Pt3g022970;Pt3g023060;Pt3g023030;Pt3g022940;Pt3g022920;Pt3g022930;Pt3g023020;Pt3g022950;Pt3g023010
ONT.522.51	Pt1g014880;Pt1g014750;Pt1g014740;Pt1g014820;Pt1g014900;Pt1g014730;Pt1g014840;Pt1g014950;Pt1g014860;Pt1g014940;Pt1g014960;Pt1g014890;Pt1g014800;Pt1g014790;Pt1g014830;Pt1g014850;Pt1g014760;Pt1g014930;Pt1g014870;Pt1g014920;Pt1g014810;ONT.1339;Pt1g014770;Pt1g014910;Pt1g014780;Pt1g014720
ONT.9564.3	Pt5g015100;Pt5g015110;Pt5g015070;Pt5g015060;ONT.9561;Pt5g015140;Pt5g015190;Pt5g015200;Pt5g015090;Pt5g015080;Pt5g015210;Pt5g015240;Pt5g015150;Pt5g015160;Pt5g015180;Pt5g015120;Pt5g015170;Pt5g015130;Pt5g015220;Pt5g015230
ONT.5628.1	Pt3g014430;Pt3g014340;Pt3g014470;Pt3g014420;Pt3g014330;Pt3g014440;Pt3g014450;Pt3g014410;Pt3g014400;Pt3g014350;Pt3g014390;Pt3g014380;Pt3g014460;Pt3g014370;Pt3g014360
ONT.8881.2	Pt5g023560;Pt5g023010;Pt5g023120;Pt5g023100;Pt5g023550;Pt5g023060;Pt5g023080;Pt5g023070;Pt5g023030;Pt5g023110;Pt5g023090;Pt5g023020;Pt5g023040;ONT.9751;Pt5g023000;Pt5g023540;Pt5g023050
ONT.7301.7	Pt4g002330;Pt4g002360;Pt4g002530;ONT.6491;Pt4g002410;Pt4g002320;Pt4g002460;Pt4g002440;Pt4g002540;Pt4g002310;Pt4g002550;Pt4g002350;ONT.7304;Pt4g002450;Pt4g002500;Pt4g002300;Pt4g002510;Pt4g002480;Pt4g002420;Pt4g002370;Pt4g002470;Pt4g002430;Pt4g002380;Pt4g002520;Pt4g002340;Pt4g002400;Pt4g002390;Pt4g002490
ONT.1340.2	Pt1g014870;Pt1g014930;Pt1g014920;Pt1g014770;ONT.1339;Pt1g014780;Pt1g014720;Pt1g014910;Pt1g014740;Pt1g014820;Pt1g014880;Pt1g014750;Pt1g014730;Pt1g014840;Pt1g014900;Pt1g014890;Pt1g014940;Pt1g014950;Pt1g014860;Pt1g014790;Pt1g014800;Pt1g014850;Pt1g014760;Pt1g014830
ONT.4028.3	Pt3g007620;Pt3g007470;Pt3g007420;Pt3g007400;Pt3g007540;Pt3g007520;Pt3g007550;Pt3g007460;Pt3g007640;Pt3g007430;Pt3g007560;Pt3g007510;Pt3g007580;Pt3g007480;Pt3g007590;Pt3g007610;Pt3g007630;Pt3g007600;Pt3g007440;Pt3g007490;Pt3g007650;Pt3g007500;Pt3g007570;Pt3g007410;Pt3g007530;Pt3g007450;ONT.4032
ONT.15417.5	PtUn033380;PtUn033450;PtUn033510;PtUn033460;PtUn033490;PtUn033470;PtUn033430;PtUn033370;ONT.15420;PtUn033390;PtUn033500;PtUn033440;PtUn033420;PtUn033410;PtUn033480;PtUn033400;PtUn033360
ONT.2794.3	Pt2g008540;Pt2g004900;Pt2g004920;Pt2g008550;Pt2g004880;Pt2g004850;Pt2g008590;Pt2g008570;Pt2g004910;Pt2g004930;Pt2g008560;Pt2g004860;Pt2g008580;ONT.2793;Pt2g004890;Pt2g004870
ONT.12664.3	Pt8g005220;Pt8g005240;Pt8g005270;Pt8g005210;Pt8g005190;Pt8g005200;Pt8g005250;Pt8g005260;Pt8g005170;Pt8g005180
ONT.9871.8	Pt6g002260;Pt6g002360;Pt6g002490;ONT.9870;Pt6g002340;Pt6g002380;Pt6g002440;Pt6g002470;Pt6g002370;Pt6g002290;Pt6g002300;Pt6g002330;ONT.10576;Pt6g002420;Pt6g002270;Pt6g002350;Pt6g002480;Pt6g002450;Pt6g002400;Pt6g002320;Pt6g002430;Pt6g002390;Pt6g002310;Pt6g002280;Pt6g002460;Pt6g002410
ONT.5953.1	Pt3g028010;Pt3g027970;Pt3g027960;Pt3g027930;Pt3g027940;Pt3g027980;Pt3g027990;Pt3g027950;Pt3g027920;Pt3g027910
ONT.14979.3	PtUn010700;PtUn010670;PtUn010730;PtUn010690;PtUn010720;PtUn010710;PtUn010680
ONT.8896.1	ONT.8899;Pt5g023930;Pt5g023940;Pt5g024610;Pt5g023970;ONT.8894;Pt5g024600;Pt5g023980;Pt5g023950;Pt5g024630;Pt5g023960;Pt5g024590;Pt5g024620
ONT.5992.30	Pt3g028840;Pt3g028770;Pt3g028860;Pt3g028810;Pt3g028890;Pt3g026870;Pt3g028820;Pt3g028830;Pt3g028780;Pt3g028920;Pt3g028940;Pt3g026890;Pt3g028790;Pt3g028760;Pt3g028930;Pt3g026880;Pt3g026910;Pt3g028880;Pt3g028850;Pt3g028870;ONT.5995;Pt3g028800;Pt3g026900;Pt3g026860
ONT.14806.1	PtUn003810;PtUn003790;ONT.15575;PtUn003800;PtUn003770;PtUn003740;PtUn003720;PtUn003750;PtUn003730;PtUn003840;PtUn003760;PtUn003710;PtUn003830;PtUn003700;PtUn003820
ONT.7836.1	Pt4g015680;Pt4g015660;Pt4g015650;Pt4g015710;Pt4g015640;Pt4g015690;Pt4g015700;Pt4g015670
ONT.5621.2	Pt3g014270;Pt3g014250;Pt3g014290;Pt3g014240;ONT.5624;Pt3g014310;Pt3g014280;Pt3g014320;ONT.4184;Pt3g014330;Pt3g014260;Pt3g014230
ONT.15253.1	PtUn022380;PtUn022230;PtUn022320;PtUn022370;PtUn022240;PtUn022250;PtUn022280;PtUn022310;PtUn022270;PtUn022330;PtUn022260;PtUn022290;PtUn022300;PtUn022350;PtUn022340
ONT.14229.3	Pt9g005630;Pt9g005470;Pt9g005550;Pt9g005640;Pt9g005760;Pt9g005650;Pt9g005680;Pt9g005690;Pt9g005730;Pt9g005580;Pt9g005660;Pt9g005510;Pt9g005520;Pt9g005790;Pt9g005710;Pt9g005560;Pt9g005700;Pt9g005570;Pt9g005620;Pt9g005460;Pt9g005780;Pt9g005750;Pt9g005480;Pt9g005590;Pt9g005530;Pt9g005740;Pt9g005540;Pt9g005500;Pt9g005720;Pt9g005600;Pt9g005670;Pt9g005770;Pt9g005490;Pt9g005610
ONT.1780.1	Pt2g002050;Pt2g004330;Pt2g004390;Pt2g002000;Pt2g002010;Pt2g004310;Pt2g004380;Pt2g002060;ONT.1779;Pt2g004370;Pt2g004360;Pt2g004420;Pt2g004320;Pt2g002030;Pt2g004350;Pt2g004340;Pt2g004290;Pt2g004400;Pt2g002040;Pt2g004410;Pt2g002020
ONT.9095.3	Pt5g003270;Pt5g003210;Pt5g003150;ONT.9091;Pt5g003160;Pt5g003130;Pt5g003200;Pt5g003300;Pt5g003080;Pt5g003140;Pt5g003100;ONT.9097;Pt5g003290;Pt5g003110;Pt5g003350;Pt5g003260;Pt5g003250;Pt5g003310;Pt5g003280;Pt5g003090;Pt5g003230;Pt5g003120;Pt5g003240;Pt5g003180;Pt5g003330;Pt5g003320;Pt5g003170;Pt5g003190;Pt5g003340
ONT.13659.2	Pt9g008720;Pt9g008820;Pt9g008810;Pt9g008750;Pt9g008730;Pt9g008760;Pt9g008790;Pt9g008650;Pt9g008670;Pt9g008700;Pt9g008690;Pt9g008800;Pt9g008780;Pt9g008770;Pt9g008710;Pt9g008660;Pt9g008680;Pt9g008740
ONT.15351.1	PtUn028490;PtUn028480;PtUn028450;PtUn028460;PtUn028500;PtUn028470;PtUn028440;PtUn028430
ONT.15667.3	PtUn006520;PtUn006590;PtUn006550;PtUn006640;PtUn006530;PtUn006510;PtUn006630;PtUn006650;PtUn006490;PtUn006480;PtUn006600;PtUn006570;PtUn006580;PtUn006560;ONT.15668;PtUn006620;PtUn006540;PtUn006610;PtUn006500;PtUn006470
ONT.1947.1	Pt2g008830;Pt2g008800;Pt2g008810;Pt2g008760;Pt2g008840;Pt2g008820;Pt2g008750;Pt2g008780;Pt2g008790;Pt2g008740
ONT.15553.2	PtUn003090;PtUn002980;PtUn003030;PtUn003140;PtUn003040;PtUn003160;PtUn003170;PtUn003190;PtUn003070;PtUn003200;ONT.15551;PtUn003010;PtUn003020;PtUn003130;PtUn002970;PtUn003050;PtUn003110;PtUn003000;PtUn003180;PtUn003080;PtUn003120;PtUn003060;PtUn003150;PtUn002960;PtUn002990
ONT.11096.1	Pt6g016360;ONT.10396;Pt6g016410;ONT.11095;Pt6g016350;Pt6g016370;ONT.11094;Pt6g016310;Pt6g016390;Pt6g016330;ONT.10400;Pt6g016380;Pt6g016340;Pt6g016400
ONT.228.2	Pt1g003000;Pt1g002830;Pt1g002960;Pt1g002870;Pt1g002860;Pt1g002950;Pt1g002840;Pt1g002820;Pt1g003050;Pt1g002810;Pt1g002890;Pt1g002880;Pt1g002900;Pt1g003010;Pt1g002910;Pt1g003060;Pt1g003040;Pt1g002850;Pt1g003020;Pt1g003030;Pt1g002940;ONT.234;Pt1g002990;Pt1g002970;Pt1g002980;Pt1g002920;Pt1g002930
ONT.9590.4	Pt5g017120;Pt5g017070;Pt5g017110;Pt5g017040;Pt5g017190;Pt5g017080;Pt5g017090;Pt5g017050;Pt5g017140;Pt5g017130;Pt5g017160;Pt5g017210;Pt5g017100;Pt5g017150;Pt5g017200;Pt5g017060
ONT.7403.1	Pt4g002720;Pt4g002620;Pt4g002800;Pt4g002600;Pt4g002580;Pt4g002710;Pt4g002810;Pt4g002650;Pt4g002630;Pt4g002690;Pt4g002750;Pt4g002770;Pt4g002840;Pt4g002780;Pt4g002610;Pt4g002850;Pt4g002590;Pt4g002790;Pt4g002670;Pt4g002830;ONT.6605;Pt4g002680;Pt4g002760;Pt4g002820;Pt4g002730;Pt4g002640;Pt4g002660;Pt4g002700
ONT.2022.2	Pt2g011450;Pt2g011420;Pt2g011940;Pt2g011430;Pt2g011980;Pt2g011930;Pt2g011990;Pt2g011460;Pt2g011950;Pt2g011920;Pt2g011960;Pt2g011970
ONT.15655.2	PtUn006240;PtUn006250;PtUn006220;PtUn006260
ONT.15417.2	PtUn033380;PtUn033450;PtUn033510;PtUn033370;PtUn033430;ONT.15420;PtUn033460;PtUn033490;PtUn033470;PtUn033500;PtUn033420;PtUn033440;PtUn033390;PtUn033400;PtUn033360;PtUn033410;PtUn033480
ONT.14987.1	PtUn011170;PtUn011060;PtUn011210;PtUn011090;PtUn011180;PtUn011100;PtUn011190;PtUn011150;PtUn011070;PtUn011110;PtUn011120;PtUn011160;PtUn011140;PtUn011080;PtUn011200;PtUn011130
ONT.11436.11	Pt7g010780;Pt7g010700;Pt7g010540;ONT.11431;Pt7g010510;ONT.11440;Pt7g010690;Pt7g010790;Pt7g010560;Pt7g010820;Pt7g010760;Pt7g010630;Pt7g010740;Pt7g010580;Pt7g010750;Pt7g010590;Pt7g010600;Pt7g010570;Pt7g010530;Pt7g010660;Pt7g010550;Pt7g010640;ONT.11435;Pt7g010730;Pt7g010810;Pt7g010720;Pt7g010620;Pt7g010800;Pt7g010520;Pt7g010650;Pt7g010770;Pt7g010710
ONT.8857.4	Pt5g023380;ONT.8863;Pt5g023310;Pt5g023320;Pt5g023330;Pt5g023400;Pt5g023290;Pt5g023370;ONT.9734;Pt5g023390;Pt5g023260;ONT.8866;Pt5g023250;Pt5g023280;Pt5g023340;ONT.8864;ONT.8859;Pt5g023270;Pt5g023300;Pt5g023350;ONT.8858;ONT.8860;ONT.8856
ONT.8827.2	Pt5g021460;ONT.9691;Pt5g021440
ONT.1526.2	Pt1g022270;Pt1g022090;Pt1g022220;Pt1g022130;Pt1g022280;Pt1g022290;Pt1g022190;Pt1g022110;Pt1g022080;Pt1g022160;Pt1g022240;Pt1g022230;Pt1g022180;Pt1g022210;Pt1g022150;Pt1g022120;Pt1g022070;Pt1g022260;Pt1g022200;ONT.1525;Pt1g022060;Pt1g022100;Pt1g022140;Pt1g022170;Pt1g022250;ONT.732
ONT.9564.1	Pt5g015190;Pt5g015200;Pt5g015210;Pt5g015080;Pt5g015090;Pt5g015240;Pt5g015100;Pt5g015070;Pt5g015110;Pt5g015140;Pt5g015060;ONT.9561;Pt5g015220;Pt5g015130;Pt5g015230;Pt5g015150;Pt5g015180;Pt5g015160;Pt5g015170;Pt5g015120
ONT.10241.1	Pt6g011520;Pt6g011580;Pt6g011620;ONT.10235;Pt6g011340;Pt6g011300;Pt6g011610;Pt6g011380;Pt6g011370;Pt6g011310;Pt6g011470;Pt6g011600;Pt6g011510;Pt6g011630;Pt6g011430;Pt6g011550;Pt6g011330;Pt6g011320;Pt6g011440;Pt6g011560;Pt6g011450;Pt6g011530;Pt6g011490;Pt6g011590;Pt6g011570;Pt6g011500;Pt6g011540;Pt6g011410;Pt6g011460;Pt6g011390;Pt6g011400;Pt6g011350;Pt6g011360;Pt6g011420
ONT.13045.5	Pt8g002730;Pt8g002920;Pt8g002910;Pt8g002740;Pt8g002830;Pt8g002890;Pt8g002860;Pt8g002770;Pt8g002930;Pt8g002940;Pt8g002970;Pt8g002900;Pt8g002880;Pt8g002950;Pt8g002870;Pt8g002820;Pt8g002790;Pt8g002800;Pt8g002850;Pt8g002840;ONT.12584;Pt8g002750;Pt8g002960;Pt8g002780;Pt8g002760;Pt8g002980;Pt8g002810
ONT.11339.2	Pt7g005980;Pt7g006020;Pt7g005990;Pt7g005950;Pt7g006000;Pt7g006060;Pt7g005940;Pt7g006110;Pt7g006100;Pt7g006050;Pt7g006080;Pt7g005970;Pt7g006010;Pt7g005960;Pt7g006090;Pt7g006040;Pt7g006070;Pt7g006030
ONT.1781.7	Pt2g004350;Pt2g004320;Pt2g004460;Pt2g004340;Pt2g002010;Pt2g002000;Pt2g004390;Pt2g004330;Pt2g004450;Pt2g004370;Pt2g004360;ONT.1779;Pt2g004420;Pt2g004310;Pt2g004380;Pt2g004400;Pt2g004430;Pt2g002020;Pt2g004410;Pt2g004440;Pt2g004300;Pt2g004290
ONT.15908.1	ONT.15907;PtUn017050;PtUn017060;PtUn017040
ONT.5817.1	Pt3g021090;Pt3g020970;ONT.5818;Pt3g020990;Pt3g021070;Pt3g021050;Pt3g021110;Pt3g021020;Pt3g021000;Pt3g021030;Pt3g020980;Pt3g021080;Pt3g021100;Pt3g021060;Pt3g021010
ONT.303.1	Pt1g008060;Pt1g008120;Pt1g008030;Pt1g007970;Pt1g008140;Pt1g008080;Pt1g008020;Pt1g008130;Pt1g008100;Pt1g007960;Pt1g008050;Pt1g008090;Pt1g008040;Pt1g007980;Pt1g008000;Pt1g008110;Pt1g008010;Pt1g008070;ONT.300;Pt1g007990
ONT.11123.7	Pt6g017130;Pt6g017190;Pt6g017080;Pt6g017120;Pt6g017150;Pt6g017090;Pt6g017170;Pt6g017180;Pt6g017060;Pt6g017070;Pt6g017160;Pt6g017100;Pt6g017140
ONT.7742.2	Pt4g012940;Pt4g012890;ONT.6963;Pt4g012920;Pt4g012900;Pt4g012960;Pt4g012930;Pt4g012970;Pt4g012910;Pt4g012950
ONT.12412.3	Pt7g019640;Pt7g019610;Pt7g019790;Pt7g019590;Pt7g019550;Pt7g019630;Pt7g019810;ONT.12408;Pt7g019580;Pt7g019600;Pt7g019770;Pt7g019760;Pt7g019710;Pt7g019570;Pt7g019670;Pt7g019750;Pt7g019720;Pt7g019740;Pt7g019650;Pt7g019800;Pt7g019680;Pt7g019620;Pt7g019660;Pt7g019700;Pt7g019560;Pt7g019690;Pt7g019780;Pt7g019730
ONT.4215.5	Pt3g015810;Pt3g015330;Pt3g015300;Pt3g015860;Pt3g015270;Pt3g015320;Pt3g015830;Pt3g015310;Pt3g015280;Pt3g015290;Pt3g015820;Pt3g015850;Pt3g015840
ONT.15399.4	PtUn032720;PtUn032690;PtUn032770;PtUn032780;PtUn032740;ONT.15404;PtUn032730;PtUn032800;PtUn032710;PtUn032680;PtUn032750;PtUn032760;ONT.15400;PtUn032700;PtUn032790
ONT.4325.2	Pt3g018220;Pt3g018270;Pt3g018250;Pt3g018190;Pt3g018230;Pt3g018210;ONT.4326;Pt3g018240;Pt3g018260;Pt3g018200
ONT.5858.4	Pt3g022930;Pt3g023020;Pt3g022950;Pt3g023010;Pt3g022920;Pt3g022940;Pt3g023030;Pt3g023060;Pt3g022970;Pt3g022980;Pt3g023000;Pt3g022960;ONT.4443;Pt3g022990;ONT.4445;ONT.5859;Pt3g023040;Pt3g023050
ONT.11945.2	Pt7g004140;Pt7g004180;Pt7g004160;Pt7g004170;ONT.11309;Pt7g004930;Pt7g004150
ONT.11977.9	Pt7g005940;Pt7g005930;ONT.11334;Pt7g006030;Pt7g005980;Pt7g006020;Pt7g005970;Pt7g005990;Pt7g006010;Pt7g005920;Pt7g005950;Pt7g006000;Pt7g005960
ONT.5551.2	Pt3g011820;Pt3g011850;Pt3g011810;Pt3g011870;Pt3g011860;Pt3g011790;Pt3g011760;Pt3g011720;Pt3g011840;Pt3g011830;Pt3g011770;ONT.5546;Pt3g011880;ONT.5547;Pt3g011730;Pt3g011780;Pt3g011800;ONT.5553;Pt3g011750;Pt3g011740
ONT.13169.1	Pt8g006880;Pt8g006820;Pt8g006920;Pt8g006830;Pt8g006930;ONT.12728;Pt8g006890;Pt8g006910;Pt8g006860;Pt8g006850;Pt8g006900;Pt8g006840;Pt8g006800;Pt8g006810;ONT.12726
ONT.8916.1	Pt5g024080;Pt5g024020;Pt5g024060;Pt5g024050;Pt5g024070;Pt5g024040;Pt5g024030;ONT.8917
ONT.3278.4	Pt2g019760;Pt2g019740;Pt2g019680;Pt2g019650;Pt2g019690;Pt2g019850;Pt2g019820;Pt2g019810;Pt2g019840;ONT.3277;Pt2g019710;Pt2g019700;Pt2g019790;Pt2g019660;Pt2g019770;Pt2g019730;Pt2g019800;Pt2g019830;Pt2g019860;Pt2g019750;Pt2g019670;ONT.3281;Pt2g019780;Pt2g019720
ONT.15717.2	PtUn008570;PtUn008530;ONT.15715;PtUn008510;PtUn008520;PtUn008550;PtUn008540;ONT.15714;PtUn008560
ONT.15399.3	PtUn032740;ONT.15404;PtUn032730;PtUn032690;PtUn032720;PtUn032770;PtUn032780;PtUn032790;ONT.15400;PtUn032760;PtUn032700;PtUn032750;PtUn032800;PtUn032680;PtUn032710
ONT.2026.1	Pt2g012080;Pt2g012000;Pt2g012030;Pt2g012040;Pt2g012020;Pt2g012060;Pt2g012070;Pt2g012010;ONT.3046
ONT.8935.3	Pt5g025700;Pt5g025330;Pt5g025680;Pt5g025730;Pt5g025670;Pt5g025720;Pt5g025710;Pt5g025690
ONT.457.1	ONT.455;Pt1g012840;Pt1g012890;Pt1g012880;Pt1g012860;Pt1g012900;ONT.1292;Pt1g012870;Pt1g012850
ONT.10475.1	Pt6g018750;ONT.11168;Pt6g018700;Pt6g018770;Pt6g018680;Pt6g018710;ONT.11170;Pt6g018730;Pt6g018720;Pt6g018740;Pt6g018690;Pt6g018760
ONT.13582.1	Pt9g005500;Pt9g005600;Pt9g005720;Pt9g005670;Pt9g005770;Pt9g005610;Pt9g005490;Pt9g005780;Pt9g005460;Pt9g005620;Pt9g005570;Pt9g005590;Pt9g005480;Pt9g005750;Pt9g005540;Pt9g005740;Pt9g005530;Pt9g005690;Pt9g005680;Pt9g005650;Pt9g005510;Pt9g005660;Pt9g005580;Pt9g005730;Pt9g005450;Pt9g005710;Pt9g005790;Pt9g005520;Pt9g005700;Pt9g005560;Pt9g005630;Pt9g005470;Pt9g005760;Pt9g005640;Pt9g005550
ONT.3279.2	ONT.3281;Pt2g019720;Pt2g019780;Pt2g019770;Pt2g019730;Pt2g019880;Pt2g019750;Pt2g019670;Pt2g019800;Pt2g019830;Pt2g019860;Pt2g019710;Pt2g019790;Pt2g019700;Pt2g019690;Pt2g019820;Pt2g019850;Pt2g019760;Pt2g019680;Pt2g019840;ONT.3277;Pt2g019870;Pt2g019810
ONT.9871.3	Pt6g002470;Pt6g002370;Pt6g002290;Pt6g002300;Pt6g002340;Pt6g002380;Pt6g002440;ONT.9870;Pt6g002260;Pt6g002490;Pt6g002360;Pt6g002320;Pt6g002400;Pt6g002430;Pt6g002390;Pt6g002310;Pt6g002460;Pt6g002410;Pt6g002280;Pt6g002270;Pt6g002420;Pt6g002350;Pt6g002480;Pt6g002450;Pt6g002330;ONT.10576
ONT.9491.3	Pt5g014730;Pt5g014650;Pt5g014630;ONT.8621;ONT.8623;ONT.8620;Pt5g014600;Pt5g014570;Pt5g014720;Pt5g014660;Pt5g014710;Pt5g014680;Pt5g014590;Pt5g014690;Pt5g014610;ONT.8624;Pt5g014580;Pt5g014620;ONT.9487;Pt5g014640;Pt5g014670;ONT.9492;Pt5g014740;Pt5g014700
ONT.11464.2	Pt7g011540;Pt7g011660;Pt7g011570;Pt7g011610;Pt7g011780;Pt7g011530;Pt7g011620;Pt7g011630;Pt7g011810;Pt7g011560;Pt7g011580;Pt7g011740;Pt7g011520;Pt7g011730;Pt7g011550;Pt7g011650;Pt7g011670;Pt7g011700;Pt7g011800;Pt7g011600;Pt7g011720;Pt7g011750;Pt7g011770;Pt7g011790;Pt7g011640;Pt7g011590;Pt7g011760;Pt7g011710
ONT.6981.1	Pt4g013360;Pt4g013450;Pt4g013430;Pt4g013440;Pt4g013460;Pt4g013490;Pt4g013340;Pt4g013480;Pt4g013400;Pt4g013390;Pt4g013330;Pt4g013420;Pt4g013470;Pt4g013380;Pt4g013370;Pt4g013410;Pt4g013350
ONT.14944.1	PtUn009430;PtUn009440;ONT.15740;PtUn009460;PtUn009420;PtUn009450
ONT.4565.1	Pt3g028030;Pt3g028040;Pt3g028010;ONT.5952;Pt3g028050;Pt3g028060
ONT.4346.3	Pt3g019000;Pt3g018940;Pt3g018930;Pt3g018970;Pt3g018980;ONT.5774;Pt3g018960;Pt3g018990;Pt3g018950;Pt3g019010
ONT.15168.5	PtUn017810;ONT.15927;PtUn017790;PtUn017800;PtUn017820
ONT.2200.1	Pt2g017850;ONT.2206;Pt2g017770;Pt2g017720;Pt2g017790;Pt2g017760;Pt2g017680;Pt2g017830;ONT.3215;Pt2g017860;Pt2g017800;Pt2g017710;ONT.3214;Pt2g017640;Pt2g017750;Pt2g017650;Pt2g017840;Pt2g017690;Pt2g017780;Pt2g017820;Pt2g017660;Pt2g017670;Pt2g017730;ONT.2199;Pt2g017810;Pt2g017700
ONT.12787.5	Pt8g008550;Pt8g008450;Pt8g008620;Pt8g008380;Pt8g008410;Pt8g008430;Pt8g008460;Pt8g008600;Pt8g008400;Pt8g008540;Pt8g008480;Pt8g008580;Pt8g008500;Pt8g008590;Pt8g008370;Pt8g008560;Pt8g008510;Pt8g008440;Pt8g008530;Pt8g008570;ONT.12786;Pt8g008420;Pt8g008390;Pt8g008470;Pt8g008360;Pt8g008610;Pt8g008520;Pt8g008490
ONT.1155.1	Pt1g008580;Pt1g008570;Pt1g008600;Pt1g008530;Pt1g008590;Pt1g008550;Pt1g008560;Pt1g008540
ONT.10307.2	Pt6g013480;Pt6g013500;Pt6g013580;Pt6g013540;Pt6g013450;Pt6g013440;Pt6g013490;Pt6g013560;Pt6g013620;Pt6g013570;Pt6g013510;Pt6g013470;Pt6g013610;Pt6g013460;Pt6g013550;Pt6g013520;Pt6g013600;ONT.11001;Pt6g013530;Pt6g013590
ONT.8701.2	Pt5g017530;Pt5g017470;Pt5g017510;Pt5g017410;Pt5g017400;Pt5g017370;Pt5g017440;Pt5g017390;Pt5g017420;Pt5g017380;Pt5g017520;Pt5g017430;Pt5g017480;Pt5g017490;Pt5g017450;ONT.9598;Pt5g017460;Pt5g017500
ONT.4219.1	Pt3g015780;Pt3g015770;Pt3g015810;Pt3g015800;Pt3g015790
ONT.8884.2	Pt5g023620;Pt5g023590;Pt5g023670;Pt5g023560;Pt5g023570;Pt5g023640;Pt5g023600;Pt5g023680;Pt5g023580;Pt5g023630;Pt5g023550;Pt5g023650;ONT.9756;Pt5g023660;Pt5g023610
ONT.9723.1	Pt5g022700;ONT.8851;Pt5g022680;Pt5g022710;Pt5g022730;Pt5g022720;Pt5g022740;Pt5g022690;Pt5g022670
ONT.11260.1	Pt7g002730;Pt7g002650;Pt7g002680;Pt7g002690;Pt7g002740;Pt7g002770;ONT.11261;Pt7g002660;Pt7g002710;Pt7g002790;Pt7g002720;Pt7g002810;Pt7g002670;Pt7g002640;Pt7g002780;Pt7g002760;Pt7g002800;Pt7g002750
ONT.9007.1	Pt5g001180;Pt5g001300;Pt5g001220;Pt5g001310;Pt5g001100;ONT.9014;Pt5g001250;Pt5g001210;Pt5g001360;Pt5g001230;ONT.9005;Pt5g001130;Pt5g001370;Pt5g001260;Pt5g001380;Pt5g001330;Pt5g001140;Pt5g001270;Pt5g001190;Pt5g001160;Pt5g001290;Pt5g001170;Pt5g001120;Pt5g001320;Pt5g001200;Pt5g001280;Pt5g001110;Pt5g001240;Pt5g001340;Pt5g001150;Pt5g001090;Pt5g001350
ONT.2898.2	Pt2g005420;Pt2g005370;Pt2g005400;Pt2g005340;Pt2g005350;Pt2g005360;Pt2g005430;Pt2g005440;Pt2g005410;Pt2g005380;Pt2g005450
ONT.2158.1	Pt2g016390;Pt2g016350;Pt2g016380;Pt2g016420;Pt2g016440;Pt2g016540;Pt2g016480;Pt2g016400;Pt2g016530;ONT.3181;Pt2g016370;Pt2g016360;Pt2g016490;Pt2g016450;Pt2g016460;Pt2g016510;Pt2g016430;Pt2g016500;Pt2g016470;Pt2g016340;Pt2g016520;Pt2g016410
ONT.3355.1	Pt2g021530;Pt2g021620;Pt2g021580;Pt2g021680;Pt2g021590;Pt2g021560;Pt2g021710;Pt2g021650;Pt2g021630;Pt2g021610;Pt2g021730;Pt2g021520;Pt2g021510;Pt2g021660;Pt2g021540;Pt2g021700;Pt2g021640;Pt2g021550;Pt2g021740;Pt2g021690;Pt2g021720;Pt2g021500;Pt2g021670;Pt2g021570
ONT.5677.2	Pt3g015890;Pt3g015870;Pt3g015370;Pt3g015940;Pt3g015910;Pt3g015350;Pt3g015390;Pt3g015920;Pt3g015900;Pt3g015880;ONT.4233;Pt3g015380;Pt3g015360;Pt3g015400;ONT.5675;Pt3g015340;Pt3g015930
ONT.522.61	ONT.1339;Pt1g014770;Pt1g014910;Pt1g014780;Pt1g014720;Pt1g014930;Pt1g014870;Pt1g014810;Pt1g014920;Pt1g014860;Pt1g014950;Pt1g014940;Pt1g014960;Pt1g014890;Pt1g014790;Pt1g014800;Pt1g014850;Pt1g014830;Pt1g014760;Pt1g014880;Pt1g014750;Pt1g014740;Pt1g014820;Pt1g014900;Pt1g014840;Pt1g014730
ONT.6682.1	Pt4g007040;Pt4g006890;Pt4g006810;Pt4g006800;ONT.7487;Pt4g006750;Pt4g007020;Pt4g007010;Pt4g006990;Pt4g006970;Pt4g006930;Pt4g006830;Pt4g006790;Pt4g006900;Pt4g006940;Pt4g006910;Pt4g006860;Pt4g006740;Pt4g007000;Pt4g007030;Pt4g006770;ONT.6684;Pt4g006840;Pt4g006850;Pt4g006920;Pt4g006820;Pt4g006960;Pt4g006950;Pt4g006980;Pt4g006780;Pt4g006760
ONT.13018.7	Pt8g002000;Pt8g001980;Pt8g002040;Pt8g001940;Pt8g001930;Pt8g002020;Pt8g001990;Pt8g002010;Pt8g001860;Pt8g002060;Pt8g001970;Pt8g001830;Pt8g002090;Pt8g001950;Pt8g001840;Pt8g001960;Pt8g002050;Pt8g001870;Pt8g002080;Pt8g002030;Pt8g001850;Pt8g001920;Pt8g001810;Pt8g002070;Pt8g001820;Pt8g001890;Pt8g001880
ONT.15744.1	PtUn009550;PtUn009560;PtUn009570
ONT.10436.1	Pt6g017990;Pt6g017940;Pt6g017910;Pt6g017890;Pt6g017950;Pt6g017920;Pt6g017970;Pt6g017980;Pt6g017900;Pt6g018010;Pt6g017930;Pt6g017960;Pt6g018000
ONT.4429.6	Pt3g022410;Pt3g022460;Pt3g022420;Pt3g022480;Pt3g022550;Pt3g022560;Pt3g022490;Pt3g022430;Pt3g022510;Pt3g022500;Pt3g022520;Pt3g022450;Pt3g022440;Pt3g022540;Pt3g022530;Pt3g022390
ONT.11729.5	Pt7g018730;Pt7g018660;ONT.12378;Pt7g018820;ONT.12381;Pt7g018640;Pt7g018770;Pt7g018700;Pt7g018630;Pt7g018620;Pt7g018760;Pt7g018830;Pt7g018800;Pt7g018790;Pt7g018780;Pt7g018680;Pt7g018750;Pt7g018720;Pt7g018650;Pt7g018810;Pt7g018690;Pt7g018740;Pt7g018670;Pt7g018710;ONT.11734
ONT.692.3	ONT.1485;Pt1g023280;Pt1g023350;Pt1g023260;Pt1g023230;Pt1g023150;Pt1g023320;Pt1g023310;Pt1g023340;Pt1g023240;ONT.1489;Pt1g023370;Pt1g023180;Pt1g023250;Pt1g023330;Pt1g023160;Pt1g023170;Pt1g023190;Pt1g023300;Pt1g023210;Pt1g023270;Pt1g023290;Pt1g023200;Pt1g023360;Pt1g023220
ONT.8852.1	Pt5g022870;Pt5g022600;Pt5g022860;Pt5g022570;ONT.9727;Pt5g022550;Pt5g022850;Pt5g022530;Pt5g022880;Pt5g022580;Pt5g022830;Pt5g022840;Pt5g022540;Pt5g022560;Pt5g022590;Pt5g022610
ONT.4882.3	Pt3g035060;Pt3g034970;Pt3g035110;Pt3g035030;Pt3g034890;Pt3g034880;Pt3g035000;ONT.6269;Pt3g034910;Pt3g034870;ONT.6274;Pt3g035040;Pt3g034950;Pt3g035080;Pt3g034860;Pt3g034900;Pt3g035020;Pt3g035010;Pt3g035090;Pt3g034960;Pt3g035050;ONT.4886;Pt3g034920;Pt3g035120;Pt3g034930;Pt3g034940;Pt3g035100;Pt3g034850;Pt3g035070;ONT.4883
ONT.14281.1	Pt9g007560;Pt9g007480;Pt9g007500;Pt9g007390;Pt9g007490;Pt9g007570;Pt9g007530;Pt9g007400;Pt9g007520;Pt9g007420;Pt9g007430;Pt9g007380;Pt9g007470;Pt9g007550;Pt9g007460;Pt9g007510;Pt9g007540;ONT.14282;Pt9g007450;Pt9g007580;Pt9g007410
ONT.8321.1	Pt5g005300;Pt5g005360;Pt5g005290;Pt5g005550;Pt5g005240;Pt5g005340;Pt5g005410;Pt5g005280;Pt5g005390;Pt5g005540;Pt5g005480;Pt5g005440;Pt5g005310;Pt5g005470;Pt5g005350;Pt5g005380;Pt5g005330;Pt5g005370;Pt5g005560;Pt5g005270;Pt5g005230;Pt5g005250;Pt5g005520;Pt5g005460;Pt5g005490;Pt5g005260;Pt5g005510;Pt5g005530;Pt5g005450;Pt5g005500;Pt5g005430;Pt5g005420;Pt5g005320
ONT.3278.5	Pt2g019840;ONT.3277;Pt2g019810;Pt2g019650;Pt2g019690;Pt2g019820;Pt2g019850;Pt2g019680;Pt2g019760;Pt2g019740;Pt2g019790;Pt2g019700;Pt2g019710;Pt2g019750;Pt2g019670;Pt2g019800;Pt2g019860;Pt2g019830;Pt2g019770;Pt2g019730;Pt2g019660;Pt2g019720;Pt2g019780;ONT.3281
ONT.9095.17	Pt5g003290;ONT.9097;Pt5g003350;Pt5g003110;Pt5g003300;Pt5g003200;Pt5g003080;Pt5g003100;Pt5g003140;Pt5g003160;Pt5g003130;Pt5g003150;Pt5g003210;Pt5g003270;ONT.9091;Pt5g003330;Pt5g003320;Pt5g003180;Pt5g003340;Pt5g003190;Pt5g003170;Pt5g003230;Pt5g003090;Pt5g003120;Pt5g003240;Pt5g003310;Pt5g003280;Pt5g003260;Pt5g003250
ONT.6441.4	Pt3g040190;Pt3g040260;Pt3g040050;Pt3g040150;Pt3g040140;Pt3g040170;Pt3g040250;Pt3g040070;Pt3g040130;ONT.5052;Pt3g040180;Pt3g040110;Pt3g040210;Pt3g040200;Pt3g040100;ONT.5054;Pt3g040230;Pt3g040080;ONT.6446;Pt3g040220;Pt3g040120;Pt3g040060;ONT.5053;Pt3g040090;Pt3g040160;Pt3g040240
ONT.96.5	Pt1g006000;Pt1g006230;Pt1g006190;Pt1g006220;Pt1g006020;Pt1g006150;Pt1g006110;Pt1g006270;Pt1g006240;Pt1g006010;Pt1g006180;Pt1g006160;Pt1g006100;Pt1g006060;Pt1g006070;Pt1g006120;Pt1g006260;Pt1g006290;Pt1g006170;Pt1g006090;Pt1g006130;Pt1g006210;Pt1g006280;Pt1g006200;Pt1g006050;Pt1g006250;ONT.95;Pt1g006080;Pt1g006040;Pt1g006030
ONT.9735.3	Pt5g023390;ONT.9734;Pt5g023370;Pt5g023400;Pt5g023290;Pt5g023320;Pt5g023310;ONT.8863;Pt5g023380;ONT.8858;ONT.8860;ONT.8856;Pt5g023350;Pt5g023300;ONT.8859;Pt5g023270;ONT.8864;Pt5g023280;Pt5g023250;ONT.8866;Pt5g023260
ONT.8104.2	Pt5g000360;Pt5g000170;Pt5g000320;ONT.8963;ONT.8962;Pt5g000260;Pt5g000310;Pt5g000370;Pt5g000250;ONT.8969;Pt5g000130;Pt5g000380;Pt5g000300;Pt5g000350;Pt5g000240;Pt5g000120;Pt5g000270;Pt5g000230;Pt5g000180;Pt5g000210;Pt5g000290;Pt5g000190;Pt5g000150;Pt5g000110;Pt5g000140;Pt5g000340;Pt5g000280;Pt5g000160;Pt5g000330;Pt5g000220
ONT.12755.2	Pt8g007660;Pt8g007800;Pt8g007690;Pt8g007700;Pt8g007770;Pt8g007820;ONT.13198;Pt8g007650;Pt8g007630;Pt8g007780;Pt8g007750;Pt8g007790;Pt8g007640;ONT.13207;Pt8g007710;Pt8g007760;Pt8g007830;Pt8g007740;Pt8g007810;Pt8g007610;Pt8g007670;Pt8g007620;Pt8g007720;Pt8g007840;Pt8g007730;Pt8g007680
ONT.15877.1	PtUn015270;PtUn015200;ONT.15105;PtUn015240;PtUn015260;PtUn015170;PtUn015250;PtUn015210;PtUn015180;PtUn015230;PtUn015190;PtUn015220
ONT.7555.1	ONT.7558;Pt4g004800;Pt4g004780;Pt4g004940;Pt4g004790;Pt4g004840;Pt4g004920;Pt4g004900;Pt4g004930;ONT.6766;Pt4g004950;Pt4g004850;Pt4g004760;Pt4g004960;Pt4g004910;Pt4g004890;Pt4g004820;ONT.6765;Pt4g004830;Pt4g004870;Pt4g004770;Pt4g004810;Pt4g004880;ONT.6759
ONT.1129.1	Pt1g007990;ONT.300;Pt1g008010;Pt1g007910;Pt1g007920;Pt1g008040;Pt1g008000;Pt1g007980;Pt1g007890;Pt1g007900;Pt1g007960;Pt1g007940;Pt1g007930;Pt1g007970;Pt1g008030;Pt1g007950;Pt1g008020
ONT.9095.1	Pt5g003350;Pt5g003110;Pt5g003290;ONT.9097;Pt5g003100;Pt5g003140;Pt5g003300;Pt5g003200;Pt5g003080;Pt5g003130;Pt5g003160;ONT.9091;Pt5g003150;Pt5g003210;Pt5g003270;Pt5g003340;Pt5g003170;Pt5g003190;Pt5g003320;Pt5g003330;Pt5g003180;Pt5g003120;Pt5g003240;Pt5g003230;Pt5g003090;Pt5g003280;Pt5g003310;Pt5g003250;Pt5g003260
ONT.9095.9	Pt5g003080;Pt5g003200;Pt5g003300;Pt5g003140;Pt5g003100;ONT.9097;Pt5g003290;Pt5g003110;Pt5g003350;Pt5g003210;Pt5g003270;Pt5g003150;ONT.9091;Pt5g003160;Pt5g003130;Pt5g003090;Pt5g003230;Pt5g003240;Pt5g003120;Pt5g003180;Pt5g003320;Pt5g003330;Pt5g003190;Pt5g003170;Pt5g003340;Pt5g003250;Pt5g003260;Pt5g003310;Pt5g003280
ONT.228.3	Pt1g002920;Pt1g002930;ONT.234;Pt1g002940;Pt1g002990;Pt1g003030;Pt1g003020;Pt1g002970;Pt1g002980;Pt1g003060;Pt1g002910;Pt1g003010;Pt1g002850;Pt1g003040;Pt1g002900;Pt1g002810;Pt1g003050;Pt1g002880;Pt1g002890;Pt1g002860;Pt1g002840;Pt1g002820;Pt1g002950;Pt1g002960;Pt1g002870;Pt1g002830;Pt1g003000
ONT.890.3	Pt1g000710;Pt1g000820;Pt1g000720;Pt1g000640;Pt1g000740;Pt1g000750;Pt1g000790;Pt1g000730;Pt1g000760;Pt1g000680;Pt1g000830;Pt1g000800;Pt1g000700;Pt1g000670;Pt1g000770;Pt1g000780;ONT.58;Pt1g000690;Pt1g000650;Pt1g000810;Pt1g000660
ONT.4346.2	Pt3g018930;Pt3g018970;Pt3g018980;Pt3g018940;Pt3g019000;ONT.5774;Pt3g018960;Pt3g018990;Pt3g019010;Pt3g018950
ONT.7410.1	Pt4g003120;Pt4g002950;Pt4g002900;Pt4g003010;Pt4g002980;Pt4g002890;Pt4g003040;Pt4g003020;Pt4g003100;Pt4g003140;Pt4g002920;Pt4g002940;Pt4g003090;Pt4g003150;ONT.6612;Pt4g003080;Pt4g002910;Pt4g003110;Pt4g003050;Pt4g003000;Pt4g002880;Pt4g003070;ONT.7413;Pt4g002970;Pt4g003030;Pt4g003130;Pt4g002990;Pt4g002930;Pt4g003060
ONT.9095.5	Pt5g003090;Pt5g003230;Pt5g003240;Pt5g003120;Pt5g003330;Pt5g003320;Pt5g003180;Pt5g003340;Pt5g003170;Pt5g003190;Pt5g003260;Pt5g003250;Pt5g003310;Pt5g003280;Pt5g003200;Pt5g003300;Pt5g003080;Pt5g003100;Pt5g003140;Pt5g003290;ONT.9097;Pt5g003350;Pt5g003110;Pt5g003150;Pt5g003270;Pt5g003210;ONT.9091;Pt5g003160;Pt5g003130
ONT.938.1	Pt1g005710;Pt1g005820;Pt1g005920;Pt1g005770;Pt1g005830;ONT.937;Pt1g005900;Pt1g005840;Pt1g005690;Pt1g005910;Pt1g005890;Pt1g005750;Pt1g005670;Pt1g005850;Pt1g005880;Pt1g005800;ONT.939;Pt1g005660;Pt1g005780;Pt1g005740;Pt1g005720;Pt1g005810;Pt1g005680;Pt1g005860;Pt1g005730;Pt1g005870;Pt1g005760;Pt1g005700
ONT.522.66	Pt1g014890;Pt1g014940;Pt1g014950;Pt1g014860;Pt1g014960;Pt1g014790;Pt1g014800;Pt1g014850;Pt1g014760;Pt1g014830;Pt1g014740;Pt1g014820;Pt1g014880;Pt1g014750;Pt1g014840;Pt1g014730;Pt1g014900;Pt1g014770;ONT.1339;Pt1g014780;Pt1g014720;Pt1g014910;Pt1g014870;Pt1g014930;Pt1g014810;Pt1g014920
ONT.1213.2	Pt1g010160;Pt1g010170;Pt1g009710;Pt1g009680;ONT.1214;Pt1g009690;Pt1g010180;Pt1g009700
ONT.6303.4	Pt3g034070;Pt3g034040;Pt3g034030;Pt3g034060;Pt3g034160;Pt3g034210;Pt3g034190;Pt3g034100;Pt3g034230;Pt3g034220;Pt3g034110;Pt3g034250;Pt3g034170;Pt3g034120;Pt3g034130;Pt3g034260;Pt3g034180;Pt3g034050;Pt3g034140;Pt3g034020;Pt3g034080;Pt3g034240;Pt3g034090;Pt3g034200;Pt3g034150
ONT.15093.4	PtUn014560;PtUn014540;PtUn014520;PtUn014510;PtUn014550;PtUn014480;PtUn014530;PtUn014490
ONT.3729.1	Pt3g000810;Pt3g000780;Pt3g000750;Pt3g000910;Pt3g000660;Pt3g000830;Pt3g000880;Pt3g000710;Pt3g000860;ONT.3731;Pt3g000870;Pt3g000670;Pt3g000690;Pt3g000820;Pt3g000760;Pt3g000890;Pt3g000770;Pt3g000740;Pt3g000800;Pt3g000900;Pt3g000730;Pt3g000790;Pt3g000840;Pt3g000720;Pt3g000700;ONT.3728;Pt3g000650;ONT.3732;Pt3g000680;ONT.5144
ONT.14610.2	Pt9g019510;Pt9g019660;Pt9g019630;ONT.13954;Pt9g019480;Pt9g019490;Pt9g019640;Pt9g019650;Pt9g019610;Pt9g019550;ONT.13952;Pt9g019500;Pt9g019670;Pt9g019580;Pt9g019690;Pt9g019620;Pt9g019590;Pt9g019450;ONT.14602;Pt9g019570;Pt9g019540;Pt9g019600;Pt9g019460;Pt9g019470;Pt9g019520;Pt9g019680;ONT.14615;Pt9g019560;ONT.14612;Pt9g019530
ONT.2958.1	Pt2g009700;Pt2g010280;Pt2g009670;Pt2g010290;ONT.2957;Pt2g009680;Pt2g010300;Pt2g009720;Pt2g009750;Pt2g010320;Pt2g009710;Pt2g009690;Pt2g009730;Pt2g010310
ONT.15168.3	PtUn017790;ONT.15927;PtUn017800;PtUn017810;PtUn017820
ONT.14944.3	PtUn009430;PtUn009440;PtUn009450;PtUn009420;PtUn009460;ONT.15740
ONT.6234.3	Pt3g036030;Pt3g035880;Pt3g035980;Pt3g035870;Pt3g035790;Pt3g035860;Pt3g035890;Pt3g036050;Pt3g035940;Pt3g035830;Pt3g035780;Pt3g036020;Pt3g035800;Pt3g035840;Pt3g035900;Pt3g035910;Pt3g035810;Pt3g035970;Pt3g036060;Pt3g036040;Pt3g036010;Pt3g035820;Pt3g035990;Pt3g035930;Pt3g036000;Pt3g035920;Pt3g035950;Pt3g035960;Pt3g035850
ONT.8919.1	Pt5g024010;ONT.8917;Pt5g024040;Pt5g024000;Pt5g023990;Pt5g024020;Pt5g024030
ONT.15402.1	PtUn032770;PtUn032830;PtUn032890;ONT.15404;PtUn032740;PtUn032870;PtUn032750;ONT.15400;PtUn032760;PtUn032790;PtUn032780;PtUn032880;PtUn032820;PtUn032840;PtUn032860;PtUn032850
ONT.14795.1	PtUn003590;PtUn003480;PtUn003580;PtUn003500;PtUn003550;PtUn003450;PtUn003530;PtUn003430;PtUn003540;PtUn003560;PtUn003490;PtUn003470;PtUn003600;PtUn003440;PtUn003610;PtUn003520;ONT.14794;PtUn003570;PtUn003460
ONT.11372.4	Pt7g007220;Pt7g007240;Pt7g007210;Pt7g007310;Pt7g007230;Pt7g007260;Pt7g007270;Pt7g007280;Pt7g007200;Pt7g007320;Pt7g007290;Pt7g007250;Pt7g007180;Pt7g007190;Pt7g007300;Pt7g007330;Pt7g007170
ONT.13045.1	Pt8g002790;Pt8g002800;Pt8g002850;Pt8g002840;Pt8g002750;ONT.12584;Pt8g002960;Pt8g002780;Pt8g002980;Pt8g002810;Pt8g002760;Pt8g002830;Pt8g002740;Pt8g002920;Pt8g002730;Pt8g002910;Pt8g002860;Pt8g002890;Pt8g002770;Pt8g002970;Pt8g002940;Pt8g002930;Pt8g002900;Pt8g002880;Pt8g002870;Pt8g002950;Pt8g002820
ONT.15767.1	ONT.14972;PtUn010620;PtUn010630;PtUn010610;PtUn010580;ONT.15768;PtUn010670;PtUn010560;PtUn010520;PtUn010570;PtUn010590;PtUn010600;ONT.15771;PtUn010650;PtUn010540;PtUn010660;PtUn010530;PtUn010640;PtUn010550
ONT.9792.1	Pt5g024910;Pt5g024970;Pt5g024930;Pt5g024950;Pt5g024990;Pt5g024980;Pt5g024940;Pt5g024960;Pt5g024920;Pt5g025000
ONT.3640.1	Pt2g028630;Pt2g028930;ONT.2597;Pt2g028850;Pt2g028660;Pt2g028910;Pt2g028770;Pt2g028950;Pt2g028900;Pt2g028880;Pt2g028710;Pt2g028680;Pt2g028890;Pt2g028740;Pt2g028780;Pt2g028840;Pt2g028830;Pt2g028810;Pt2g028820;Pt2g028870;Pt2g028690;Pt2g028790;Pt2g028760;Pt2g028860;Pt2g028650;ONT.2604;Pt2g028620;Pt2g028920;Pt2g028640;Pt2g028610;Pt2g028730;Pt2g028720;Pt2g028800;Pt2g028670;Pt2g028940
ONT.1191.2	Pt1g009570;Pt1g009610;Pt1g009560;Pt1g009580;Pt1g009600;Pt1g009590
ONT.7917.1	Pt4g017380;Pt4g017270;ONT.7916;ONT.7914;Pt4g017340;Pt4g017360;ONT.7918;Pt4g017320;Pt4g017400;Pt4g017280;Pt4g017300;Pt4g017250;Pt4g017410;Pt4g017260;Pt4g017370;Pt4g017350;Pt4g017330;Pt4g017390
ONT.4423.3	Pt3g022480;Pt3g022590;Pt3g022670;Pt3g022640;Pt3g022550;Pt3g022610;Pt3g022560;Pt3g022630;Pt3g022620;Pt3g022490;Pt3g022510;Pt3g022600;Pt3g022500;Pt3g022520;Pt3g022650;Pt3g022660;Pt3g022530;Pt3g022540
ONT.7373.1	Pt4g000830;Pt4g000710;Pt4g000580;Pt4g000780;Pt4g000850;Pt4g000640;Pt4g000760;Pt4g000590;Pt4g000750;Pt4g000790;Pt4g000860;Pt4g000610;ONT.6561;Pt4g000630;Pt4g000680;Pt4g000620;Pt4g000810;Pt4g000840;Pt4g000770;Pt4g000600;Pt4g000670;Pt4g000820;Pt4g000800;Pt4g000870;Pt4g000730;Pt4g000720;Pt4g000690;Pt4g000650;ONT.6568;Pt4g000660;Pt4g000700;Pt4g000880
ONT.12755.3	Pt8g007680;Pt8g007720;Pt8g007840;Pt8g007730;Pt8g007670;Pt8g007620;Pt8g007810;Pt8g007610;Pt8g007740;Pt8g007760;Pt8g007830;Pt8g007710;ONT.13207;Pt8g007640;Pt8g007750;Pt8g007790;Pt8g007650;Pt8g007630;Pt8g007780;Pt8g007820;Pt8g007770;ONT.13198;Pt8g007700;Pt8g007690;Pt8g007660;Pt8g007800
ONT.12052.1	Pt7g009120;Pt7g009030;Pt7g009080;Pt7g008990;Pt7g009130;Pt7g009020;Pt7g009000;Pt7g009040;Pt7g009070;Pt7g009140;Pt7g009090;Pt7g009110;Pt7g009010;Pt7g009060;Pt7g009050;Pt7g009100
ONT.3760.16	Pt3g001880;Pt3g001830;Pt3g001960;Pt3g001920;Pt3g001740;Pt3g001910;Pt3g001750;Pt3g001940;Pt3g001790;Pt3g002000;Pt3g001760;Pt3g001710;Pt3g001950;Pt3g002010;Pt3g001780;Pt3g001800;Pt3g001770;Pt3g001820;Pt3g001890;Pt3g002020;Pt3g001990;Pt3g001840;Pt3g001980;Pt3g001850;Pt3g001730;Pt3g001930;Pt3g001970;Pt3g001810;Pt3g001900;Pt3g001720;Pt3g001870
ONT.2034.2	Pt2g012260;Pt2g012270;Pt2g012310;Pt2g012320;Pt2g012280;Pt2g012240;Pt2g012290;Pt2g012250;Pt2g012300
ONT.9144.1	Pt5g004330;Pt5g004490;Pt5g004540;Pt5g004520;Pt5g004370;Pt5g004480;Pt5g004360;Pt5g004350;Pt5g004510;Pt5g004400;Pt5g004530;Pt5g004420;Pt5g004290;Pt5g004270;Pt5g004320;Pt5g004310;Pt5g004450;Pt5g004460;Pt5g004390;Pt5g004300;Pt5g004380;Pt5g004470;Pt5g004560;Pt5g004280;Pt5g004410;Pt5g004500;Pt5g004550;Pt5g004340
ONT.15182.1	PtUn018520;PtUn018470;PtUn018450;PtUn018400;PtUn018530;ONT.15941;PtUn018410;PtUn018420;PtUn018460;PtUn018480;PtUn018550;PtUn018430;PtUn018440;PtUn018510;PtUn018500;PtUn018390;PtUn018540;PtUn018490
ONT.11479.1	Pt7g011870;Pt7g011900;Pt7g011960;Pt7g011830;Pt7g011950;Pt7g011860;Pt7g011930;Pt7g011890;Pt7g011850;Pt7g011800;Pt7g011940;Pt7g011920;Pt7g011970;Pt7g011980;ONT.12138;Pt7g011820;Pt7g011810;ONT.11481;Pt7g011840;Pt7g012010;Pt7g012000;Pt7g011910;Pt7g012020;Pt7g011990;ONT.11480;Pt7g011880
ONT.5858.3	Pt3g023060;Pt3g023030;Pt3g022920;Pt3g022940;Pt3g023010;Pt3g022950;Pt3g023020;Pt3g022930;Pt3g022980;Pt3g022970;Pt3g022990;Pt3g022960;ONT.4443;Pt3g023000;Pt3g023050;Pt3g023040;ONT.4445;ONT.5859
ONT.8776.5	ONT.9662;Pt5g019730;Pt5g019790;Pt5g019740;Pt5g019750;Pt5g019800;ONT.9661;Pt5g019780;Pt5g019720
ONT.3541.1	Pt2g025520;Pt2g025330;Pt2g025510;Pt2g025470;Pt2g025490;Pt2g025320;ONT.2509;Pt2g025450;Pt2g025280;Pt2g025550;Pt2g025530;Pt2g025300;Pt2g025290;Pt2g025420;Pt2g025390;Pt2g025340;Pt2g025380;Pt2g025440;Pt2g025400;Pt2g025500;Pt2g025360;Pt2g025310;Pt2g025370;Pt2g025560;Pt2g025350;Pt2g025480;Pt2g025430;Pt2g025410;Pt2g025460;Pt2g025540;ONT.2511
ONT.11502.2	Pt7g012520;ONT.12158;ONT.11497;Pt7g012490;Pt7g012410;Pt7g012460;Pt7g012380;Pt7g012340;Pt7g012470;ONT.11505;Pt7g012440;Pt7g012320;Pt7g012800;Pt7g012500;Pt7g012330;Pt7g012350;Pt7g012400;Pt7g012310;Pt7g012390;Pt7g012450;Pt7g012420;Pt7g012430;Pt7g012370;Pt7g012480;Pt7g012360;Pt7g012510;ONT.11499;Pt7g012810;ONT.11496
ONT.15067.7	PtUn013790;PtUn013740;PtUn013690;PtUn013730;PtUn013700;PtUn013780;ONT.15069;PtUn013760;PtUn013750;PtUn013770;ONT.15072;PtUn013810;PtUn013710;PtUn013800
ONT.8622.2	Pt5g014730;Pt5g014600;Pt5g014570;Pt5g014720;Pt5g014660;Pt5g014650;Pt5g014630;ONT.8621;ONT.8620;ONT.8623;Pt5g014610;Pt5g014710;Pt5g014680;Pt5g014590;Pt5g014690;ONT.9487;Pt5g014640;Pt5g014670;ONT.9492;Pt5g014700;Pt5g014740;ONT.8624;Pt5g014580;Pt5g014620
ONT.14911.1	PtUn007670;PtUn007660;PtUn007690;PtUn007680;PtUn007700;PtUn007650;PtUn007640
ONT.11729.7	Pt7g018690;Pt7g018670;Pt7g018740;Pt7g018650;Pt7g018810;Pt7g018780;Pt7g018680;Pt7g018720;Pt7g018750;ONT.11734;Pt7g018710;Pt7g018770;Pt7g018640;ONT.12378;Pt7g018820;Pt7g018660;ONT.12381;Pt7g018730;Pt7g018800;Pt7g018790;Pt7g018830;Pt7g018760;Pt7g018700;Pt7g018620;Pt7g018630
ONT.3721.2	Pt3g000310;Pt3g000420;Pt3g000510;Pt3g000330;Pt3g000440;Pt3g000390;Pt3g000460;Pt3g000560;Pt3g000340;Pt3g000500;Pt3g000580;Pt3g000470;Pt3g000520;Pt3g000360;Pt3g000400;Pt3g000540;Pt3g000550;Pt3g000350;Pt3g000570;Pt3g000450;Pt3g000430;Pt3g000380;Pt3g000590;Pt3g000320;Pt3g000490;Pt3g000480;Pt3g000530;Pt3g000370;Pt3g000410
ONT.15973.1	ONT.15234;PtUn021090;PtUn021120;PtUn021080;PtUn021110
ONT.6730.1	Pt4g005570;ONT.7520;Pt4g005710;Pt4g005750;Pt4g005480;Pt4g005770;Pt4g005600;Pt4g005560;Pt4g005590;Pt4g005610;Pt4g005650;Pt4g005730;Pt4g005620;Pt4g005760;Pt4g005660;Pt4g005470;Pt4g005670;Pt4g005780;Pt4g005540;Pt4g005740;Pt4g005520;Pt4g005490;Pt4g005700;Pt4g005510;Pt4g005800;Pt4g005640;Pt4g005630;Pt4g005530;Pt4g005500;Pt4g005580;Pt4g005550;Pt4g005680;Pt4g005790;Pt4g005720;Pt4g005690
ONT.9491.1	Pt5g014610;Pt5g014710;Pt5g014590;Pt5g014690;Pt5g014680;Pt5g014670;Pt5g014640;ONT.9487;Pt5g014740;Pt5g014700;ONT.9492;Pt5g014580;ONT.8624;Pt5g014620;Pt5g014730;Pt5g014570;Pt5g014600;Pt5g014720;Pt5g014660;Pt5g014650;ONT.8620;ONT.8623;Pt5g014630;ONT.8621
ONT.522.68	Pt1g014960;Pt1g014860;Pt1g014950;Pt1g014940;Pt1g014890;Pt1g014830;Pt1g014850;Pt1g014760;Pt1g014790;Pt1g014800;Pt1g014750;Pt1g014880;Pt1g014820;Pt1g014740;Pt1g014900;Pt1g014840;Pt1g014730;ONT.1339;Pt1g014770;Pt1g014910;Pt1g014720;Pt1g014780;Pt1g014930;Pt1g014870;Pt1g014810;Pt1g014920
ONT.12664.6	Pt8g005190;Pt8g005210;Pt8g005270;Pt8g005240;Pt8g005220;Pt8g005180;Pt8g005170;Pt8g005260;Pt8g005250;Pt8g005200
ONT.2066.2	Pt2g013260;Pt2g013270;Pt2g013300;Pt2g013390;Pt2g013420;Pt2g013290;Pt2g013310;Pt2g013410;Pt2g013360;Pt2g013340;Pt2g013370;Pt2g013330;ONT.2064;Pt2g013280;Pt2g013380;Pt2g013400;Pt2g013350
ONT.9871.6	Pt6g002290;Pt6g002300;Pt6g002370;Pt6g002470;Pt6g002340;Pt6g002440;Pt6g002380;ONT.9870;Pt6g002360;Pt6g002490;Pt6g002260;Pt6g002280;Pt6g002310;Pt6g002460;Pt6g002410;Pt6g002320;Pt6g002400;Pt6g002390;Pt6g002430;Pt6g002350;Pt6g002480;Pt6g002450;Pt6g002420;Pt6g002270;Pt6g002330;ONT.10576
ONT.9095.12	Pt5g003150;Pt5g003210;Pt5g003270;ONT.9091;Pt5g003160;Pt5g003130;Pt5g003300;Pt5g003200;Pt5g003080;Pt5g003100;Pt5g003140;Pt5g003290;ONT.9097;Pt5g003350;Pt5g003110;Pt5g003250;Pt5g003260;Pt5g003310;Pt5g003280;Pt5g003090;Pt5g003230;Pt5g003120;Pt5g003240;Pt5g003320;Pt5g003330;Pt5g003180;Pt5g003340;Pt5g003170;Pt5g003190
ONT.16002.2	PtUn022550;PtUn022520;ONT.15256;PtUn022540;ONT.15255;PtUn022530
ONT.1454.2	Pt1g018550;Pt1g018450;Pt1g018520;Pt1g018540;Pt1g018600;Pt1g018510;Pt1g018460;Pt1g018570;Pt1g018410;Pt1g018530;Pt1g018420;Pt1g018480;Pt1g018440;Pt1g018470;Pt1g018500;Pt1g018400;Pt1g018580;Pt1g018560;Pt1g018620;Pt1g018490;ONT.1455;Pt1g018590;ONT.1453;Pt1g018430;Pt1g018610;Pt1g018390
ONT.14824.1	PtUn004530;PtUn004570;PtUn004590;PtUn004560;PtUn004540;PtUn004520;PtUn004600;ONT.15601;PtUn004510;PtUn004550;PtUn004580
ONT.7334.1	Pt4g001860;Pt4g001720;Pt4g001830;Pt4g001680;Pt4g001690;Pt4g001670;Pt4g001800;Pt4g001600;Pt4g001660;Pt4g001570;Pt4g001630;Pt4g001710;Pt4g001610;Pt4g001750;Pt4g001640;Pt4g001550;ONT.6523;Pt4g001760;Pt4g001620;Pt4g001590;Pt4g001770;Pt4g001740;Pt4g001560;Pt4g001730;Pt4g001780;Pt4g001580;Pt4g001820;Pt4g001810;Pt4g001540;Pt4g001790;Pt4g001840;Pt4g001850;Pt4g001700
ONT.9590.3	Pt5g017140;Pt5g017130;Pt5g017160;Pt5g017210;Pt5g017100;Pt5g017150;Pt5g017200;Pt5g017060;Pt5g017120;Pt5g017070;Pt5g017040;Pt5g017110;Pt5g017190;Pt5g017080;Pt5g017050;Pt5g017090
ONT.14610.1	Pt9g019550;Pt9g019650;Pt9g019610;Pt9g019500;Pt9g019670;Pt9g019580;Pt9g019690;ONT.13952;Pt9g019630;ONT.13954;Pt9g019480;Pt9g019510;Pt9g019660;Pt9g019490;Pt9g019640;Pt9g019470;Pt9g019520;Pt9g019460;ONT.14612;Pt9g019530;Pt9g019680;Pt9g019560;ONT.14615;Pt9g019620;Pt9g019590;Pt9g019450;ONT.14602;Pt9g019570;Pt9g019600;Pt9g019540
ONT.11729.6	Pt7g018830;Pt7g018790;Pt7g018800;Pt7g018620;Pt7g018630;Pt7g018700;Pt7g018760;Pt7g018640;Pt7g018770;Pt7g018730;ONT.12381;ONT.12378;Pt7g018660;Pt7g018820;ONT.11734;Pt7g018710;Pt7g018810;Pt7g018650;Pt7g018670;Pt7g018740;Pt7g018690;Pt7g018720;Pt7g018750;Pt7g018780;Pt7g018680
ONT.1128.1	Pt1g007990;ONT.300;Pt1g008010;Pt1g007910;Pt1g007880;ONT.295;Pt1g007920;Pt1g008000;Pt1g007980;Pt1g007890;Pt1g007900;Pt1g007960;Pt1g007940;Pt1g007930;Pt1g007970;Pt1g008030;Pt1g008020;Pt1g007950
ONT.14466.1	Pt9g013450;Pt9g013480;Pt9g013430;Pt9g013520;Pt9g013500;Pt9g013440;Pt9g013510;Pt9g013420;Pt9g013460;Pt9g013490;Pt9g013470
ONT.7403.3	Pt4g002800;Pt4g002580;Pt4g002710;Pt4g002600;Pt4g002720;Pt4g002620;Pt4g002690;Pt4g002750;Pt4g002810;Pt4g002650;Pt4g002630;Pt4g002770;Pt4g002840;Pt4g002850;Pt4g002780;Pt4g002610;Pt4g002830;Pt4g002670;ONT.6605;Pt4g002680;Pt4g002790;Pt4g002590;Pt4g002730;Pt4g002640;Pt4g002760;Pt4g002820;Pt4g002660;Pt4g002700
ONT.15399.5	PtUn032760;PtUn032700;ONT.15400;PtUn032790;PtUn032680;PtUn032710;PtUn032750;PtUn032730;ONT.15404;PtUn032740;PtUn032770;PtUn032780;PtUn032720;PtUn032690
ONT.9819.1	Pt5g026390;Pt5g026260;Pt5g026220;Pt5g026280;Pt5g026310;Pt5g026340;Pt5g026250;Pt5g026400;Pt5g026240;Pt5g026210;Pt5g026290;Pt5g026380;Pt5g026370;Pt5g026230;Pt5g026330;Pt5g026320;Pt5g026270;Pt5g026200;Pt5g026350;Pt5g026360
ONT.7403.2	Pt4g002680;ONT.6605;Pt4g002830;Pt4g002670;Pt4g002590;Pt4g002790;Pt4g002730;Pt4g002640;Pt4g002820;Pt4g002760;Pt4g002660;Pt4g002700;Pt4g002600;Pt4g002580;Pt4g002710;Pt4g002800;Pt4g002620;Pt4g002720;Pt4g002690;Pt4g002750;Pt4g002630;Pt4g002810;Pt4g002650;Pt4g002840;Pt4g002770;Pt4g002850;Pt4g002610;Pt4g002780
ONT.14692.1	PtUn000260;PtUn000230;PtUn000140;PtUn000240;PtUn000220;PtUn000170;PtUn000250;PtUn000160;PtUn000190;PtUn000200;PtUn000210;PtUn000290;PtUn000280;PtUn000150;PtUn000130;PtUn000180;PtUn000300;PtUn000270
ONT.9509.1	Pt5g014130;Pt5g014140;Pt5g014180;Pt5g014190;Pt5g014150;Pt5g014200;Pt5g014210;Pt5g014170;Pt5g014220;Pt5g014240;Pt5g014230;Pt5g014270;Pt5g014260;Pt5g014160;Pt5g014250
ONT.16010.1	PtUn023160;PtUn023130;ONT.15266;PtUn023080;PtUn023120;PtUn023140;PtUn023100;PtUn023060;PtUn022970;PtUn022980;PtUn023070;PtUn023050;PtUn022960;PtUn023040;PtUn023010;PtUn022990;PtUn023000;PtUn023150;PtUn023020;PtUn023030;PtUn023090;PtUn023110
ONT.16133.1	PtUn032350;PtUn032410;PtUn032320;PtUn032510;PtUn032490;PtUn032440;PtUn032520;PtUn032390;PtUn032370;PtUn032310;PtUn032470;PtUn032330;PtUn032500;PtUn032480;PtUn032360;PtUn032430;PtUn032460;PtUn032380;PtUn032400;PtUn032340;PtUn032420;PtUn032450
ONT.4422.1	Pt3g022540;Pt3g022660;Pt3g022530;Pt3g022470;Pt3g022650;Pt3g022510;Pt3g022600;Pt3g022500;Pt3g022520;Pt3g022620;Pt3g022490;Pt3g022630;Pt3g022610;Pt3g022560;Pt3g022550;Pt3g022640;Pt3g022670;Pt3g022460;Pt3g022480
ONT.5004.4	Pt3g039050;Pt3g038930;Pt3g039100;Pt3g038870;Pt3g038840;ONT.5005;Pt3g039040;Pt3g039030;Pt3g038920;Pt3g038910;Pt3g039110;Pt3g038950;Pt3g039080;Pt3g038880;Pt3g038990;Pt3g038800;Pt3g039120;Pt3g038820;Pt3g039010;Pt3g039000;Pt3g038860;Pt3g038830;ONT.4995;Pt3g038790;Pt3g039060;Pt3g038780;Pt3g039090;Pt3g038900;Pt3g038810;Pt3g038940;Pt3g038960;Pt3g038890;Pt3g038850;Pt3g039020;Pt3g039070
ONT.15855.2	PtUn013970;PtUn013910;PtUn013980;PtUn013920;PtUn013900;ONT.15078;PtUn013890;PtUn013940;PtUn013960;PtUn013860;PtUn013930;PtUn013990;PtUn013880;PtUn013870;PtUn013950
ONT.957.1	Pt1g005210;Pt1g005310;Pt1g005070;Pt1g005180;Pt1g005220;Pt1g005090;Pt1g005260;Pt1g005150;Pt1g005170;Pt1g005190;Pt1g005130;Pt1g005100;Pt1g005320;Pt1g005270;Pt1g005110;Pt1g005240;Pt1g005300;Pt1g005060;Pt1g005230;Pt1g005250;Pt1g005080;Pt1g005340;Pt1g005160;Pt1g005120;Pt1g005280;Pt1g005290;Pt1g005200;Pt1g005140;Pt1g005330
ONT.7084.1	Pt4g018090;Pt4g018080;Pt4g018180;Pt4g018120;Pt4g018130;Pt4g018160;Pt4g018140;Pt4g018190;Pt4g018150;Pt4g018170;Pt4g018100;Pt4g018110
ONT.9871.2	Pt6g002380;Pt6g002440;Pt6g002340;Pt6g002370;Pt6g002470;Pt6g002300;Pt6g002290;Pt6g002260;Pt6g002490;Pt6g002360;ONT.9870;Pt6g002390;Pt6g002430;Pt6g002320;Pt6g002400;Pt6g002310;Pt6g002410;Pt6g002460;Pt6g002280;ONT.10576;Pt6g002330;Pt6g002420;Pt6g002270;Pt6g002480;Pt6g002450;Pt6g002350
ONT.8924.6	Pt5g024770;Pt5g024740;Pt5g024800;Pt5g024760;Pt5g024750;Pt5g024790;Pt5g024810
ONT.7761.1	Pt4g013190;Pt4g013180;Pt4g013340;Pt4g013160;Pt4g013170;Pt4g013280;Pt4g013240;Pt4g013310;Pt4g013300;Pt4g013220;Pt4g013350;Pt4g013290;Pt4g013210;Pt4g013230;Pt4g013250;Pt4g013320;Pt4g013150;ONT.6976;Pt4g013330;Pt4g013260;Pt4g013200;Pt4g013270
ONT.7943.3	Pt4g016740;Pt4g016600;Pt4g016700;Pt4g016650;ONT.7129;ONT.7131;Pt4g016620;ONT.7937;Pt4g016710;ONT.7938;Pt4g016590;ONT.7942;Pt4g016610;Pt4g016660;Pt4g016730;Pt4g016690;Pt4g016570;Pt4g016560;Pt4g016720;Pt4g016580;Pt4g016640;Pt4g016770;Pt4g016670;Pt4g016630;Pt4g016550;Pt4g016750;Pt4g016760
ONT.16002.1	PtUn022550;PtUn022520;ONT.15256;PtUn022530;ONT.15255;PtUn022540
ONT.11436.9	Pt7g010520;Pt7g010650;Pt7g010770;Pt7g010710;Pt7g010720;Pt7g010620;Pt7g010800;Pt7g010640;ONT.11435;Pt7g010730;Pt7g010810;Pt7g010660;Pt7g010550;Pt7g010530;Pt7g010570;Pt7g010590;Pt7g010600;Pt7g010580;Pt7g010750;Pt7g010740;Pt7g010760;Pt7g010630;Pt7g010560;Pt7g010820;Pt7g010690;Pt7g010790;ONT.11431;Pt7g010540;Pt7g010510;ONT.11440;Pt7g010780;Pt7g010700
ONT.9871.4	ONT.9870;Pt6g002260;Pt6g002360;Pt6g002490;Pt6g002370;Pt6g002470;Pt6g002290;Pt6g002300;Pt6g002340;Pt6g002440;Pt6g002380;Pt6g002420;Pt6g002270;Pt6g002350;Pt6g002450;Pt6g002480;Pt6g002330;ONT.10576;Pt6g002400;Pt6g002320;Pt6g002430;Pt6g002390;Pt6g002410;Pt6g002310;Pt6g002460;Pt6g002280
ONT.7530.1	Pt4g005500;Pt4g005440;Pt4g005620;Pt4g005370;Pt4g005530;Pt4g005390;Pt4g005650;Pt4g005610;Pt4g005590;Pt4g005430;Pt4g005550;Pt4g005360;Pt4g005580;Pt4g005410;Pt4g005540;Pt4g005400;Pt4g005570;Pt4g005420;Pt4g005630;Pt4g005460;Pt4g005450;Pt4g005640;Pt4g005560;Pt4g005510;Pt4g005520;Pt4g005490;Pt4g005600;Pt4g005380
ONT.11556.2	Pt7g014110;Pt7g013990;Pt7g014010;Pt7g014220;Pt7g014180;Pt7g014140;Pt7g014190;Pt7g014150;Pt7g014210;Pt7g013960;Pt7g014030;Pt7g014130;Pt7g014050;ONT.12213;Pt7g014240;Pt7g013970;Pt7g014040;Pt7g014230;Pt7g014170;Pt7g014120;Pt7g014020;Pt7g014000;Pt7g014060;Pt7g014090;Pt7g014080;Pt7g013980;Pt7g014160;Pt7g014200;Pt7g014100
ONT.4215.9	Pt3g015290;Pt3g015320;Pt3g015830;Pt3g015310;Pt3g015850;Pt3g015840;Pt3g015820;Pt3g015810;Pt3g015330;Pt3g015300;Pt3g015860
ONT.14944.5	PtUn009430;PtUn009440;PtUn009450;PtUn009420;PtUn009460;ONT.15740
ONT.522.71	Pt1g014810;Pt1g014920;Pt1g014870;Pt1g014930;Pt1g014780;Pt1g014720;Pt1g014910;Pt1g014770;ONT.1339;Pt1g014840;Pt1g014730;Pt1g014900;Pt1g014740;Pt1g014820;Pt1g014880;Pt1g014750;Pt1g014790;Pt1g014800;Pt1g014760;Pt1g014850;Pt1g014830;Pt1g014890;Pt1g014950;Pt1g014860;Pt1g014940;Pt1g014960
ONT.9491.4	Pt5g014730;ONT.8623;ONT.8620;ONT.8621;Pt5g014630;Pt5g014650;Pt5g014660;Pt5g014720;Pt5g014570;Pt5g014600;Pt5g014590;Pt5g014690;Pt5g014680;Pt5g014710;Pt5g014610;Pt5g014620;Pt5g014580;ONT.8624;Pt5g014700;Pt5g014740;ONT.9492;Pt5g014640;Pt5g014670;ONT.9487
ONT.2730.1	Pt2g004230;ONT.2731;Pt2g004210;Pt2g004150;Pt2g004200;Pt2g004130;Pt2g004190;Pt2g004160;Pt2g004140;Pt2g004220;Pt2g004260;ONT.2732;Pt2g004250;Pt2g004270;Pt2g004180;Pt2g004240;Pt2g004170;ONT.1704
ONT.9723.3	Pt5g022730;Pt5g022670;Pt5g022720;Pt5g022740;Pt5g022690;Pt5g022700;ONT.8851;Pt5g022680;Pt5g022710
ONT.5692.3	Pt3g016400;Pt3g016440;Pt3g016450;Pt3g016420;Pt3g016430;Pt3g016390;Pt3g016410
ONT.10956.1	Pt6g012020;ONT.10954;Pt6g011920;Pt6g012070;Pt6g011990;Pt6g012080;Pt6g012030;Pt6g011910;Pt6g011960;Pt6g012010;Pt6g012050;Pt6g011930;Pt6g011900;Pt6g012060;Pt6g012000;Pt6g011940;Pt6g011950;Pt6g011970;Pt6g012090;Pt6g011880;Pt6g012040;Pt6g011890
ONT.2077.1	Pt2g013660;Pt2g013640;Pt2g014060;Pt2g014100;Pt2g014110;Pt2g013630;Pt2g014080;Pt2g013590;Pt2g014070;Pt2g014120;Pt2g014050;Pt2g013670;Pt2g013620;Pt2g014090;Pt2g013600;Pt2g013610
ONT.96.2	Pt1g006210;Pt1g006130;Pt1g006090;Pt1g006170;Pt1g006290;Pt1g006120;Pt1g006260;Pt1g006070;Pt1g006100;Pt1g006060;Pt1g006030;Pt1g006040;ONT.95;Pt1g006080;Pt1g006250;Pt1g006200;Pt1g006050;Pt1g006280;Pt1g006150;Pt1g006110;Pt1g006220;Pt1g006020;Pt1g006190;Pt1g006230;Pt1g006000;Pt1g006160;Pt1g006180;Pt1g006010;Pt1g006240;Pt1g006270
ONT.9095.13	Pt5g003260;Pt5g003250;Pt5g003280;Pt5g003310;Pt5g003120;Pt5g003240;Pt5g003230;Pt5g003090;Pt5g003190;Pt5g003170;Pt5g003340;Pt5g003180;Pt5g003320;Pt5g003330;ONT.9091;Pt5g003210;Pt5g003270;Pt5g003150;Pt5g003130;Pt5g003160;Pt5g003140;Pt5g003100;Pt5g003200;Pt5g003300;Pt5g003080;Pt5g003110;Pt5g003350;ONT.9097;Pt5g003290
ONT.9564.2	Pt5g015150;Pt5g015160;Pt5g015180;Pt5g015120;Pt5g015170;Pt5g015130;Pt5g015220;Pt5g015230;Pt5g015100;Pt5g015110;Pt5g015070;Pt5g015140;Pt5g015060;ONT.9561;Pt5g015190;Pt5g015200;Pt5g015080;Pt5g015090;Pt5g015210;Pt5g015240
ONT.6303.5	Pt3g034100;Pt3g034190;Pt3g034110;Pt3g034220;Pt3g034230;Pt3g034250;Pt3g034120;Pt3g034170;Pt3g034030;Pt3g034040;Pt3g034070;Pt3g034060;Pt3g034210;Pt3g034160;Pt3g034200;Pt3g034150;Pt3g034130;Pt3g034260;Pt3g034050;Pt3g034180;Pt3g034140;Pt3g034020;Pt3g034090;Pt3g034080;Pt3g034240
ONT.8764.2	ONT.9654;Pt5g019470;Pt5g019510;ONT.9653;Pt5g019460;Pt5g019520;Pt5g019450;Pt5g019530;Pt5g019480;Pt5g019500
ONT.13682.2	Pt9g009470;Pt9g009500;Pt9g009420;Pt9g009410;Pt9g009460;Pt9g009520;ONT.13678;Pt9g009510;Pt9g009430;Pt9g009400;Pt9g009450;Pt9g009440;Pt9g009490;ONT.14318;Pt9g009480
ONT.12122.1	Pt7g011140;Pt7g011160;Pt7g011220;Pt7g011170;Pt7g011150;Pt7g011280;Pt7g011270;Pt7g011310;Pt7g011190;Pt7g011330;Pt7g011180;Pt7g011290;Pt7g011300;Pt7g011320;Pt7g011130;Pt7g011210;Pt7g011260;Pt7g011240;Pt7g011200;Pt7g011230
ONT.7940.1	Pt4g016640;Pt4g016630;Pt4g016670;Pt4g016770;Pt4g016690;Pt4g016580;Pt4g016720;Pt4g016570;Pt4g016760;Pt4g016750;Pt4g016650;ONT.7937;Pt4g016620;ONT.7129;Pt4g016600;Pt4g016780;Pt4g016740;Pt4g016700;ONT.7942;ONT.7938;Pt4g016680;Pt4g016590;Pt4g016730;Pt4g016660;Pt4g016610;Pt4g016790
ONT.1141.2	Pt1g008210;Pt1g008180;Pt1g008190;Pt1g008230;ONT.309;Pt1g008270;Pt1g008250;Pt1g008200;Pt1g008260;Pt1g008240;Pt1g008220
ONT.15750.1	PtUn009810;PtUn009770;PtUn009800;PtUn009790;PtUn009780;ONT.14956;PtUn009760
ONT.9054.1	Pt5g002320;Pt5g002230;Pt5g002280;ONT.9048;Pt5g002270;Pt5g002190;Pt5g002150;Pt5g002330;Pt5g002240;Pt5g002140;Pt5g002300;Pt5g002310;Pt5g002210;Pt5g002130;Pt5g002260;Pt5g002180;Pt5g002290;Pt5g002200;Pt5g002360;Pt5g002120;Pt5g002160;Pt5g002340;Pt5g002250;Pt5g002170;Pt5g002350
ONT.1781.5	ONT.1779;Pt2g004370;Pt2g004360;Pt2g004420;Pt2g004310;Pt2g004380;Pt2g002010;Pt2g002000;Pt2g004390;Pt2g004330;Pt2g004450;Pt2g004460;Pt2g004340;Pt2g004350;Pt2g004320;Pt2g004290;Pt2g004440;Pt2g004300;Pt2g002020;Pt2g004410;Pt2g004400;Pt2g004430
ONT.13016.3	Pt8g001990;Pt8g002010;Pt8g001970;Pt8g001750;Pt8g001900;Pt8g001860;Pt8g001930;Pt8g001940;Pt8g001790;Pt8g002000;Pt8g001910;Pt8g001980;Pt8g001760;Pt8g001920;Pt8g001880;Pt8g001890;Pt8g001820;Pt8g001810;Pt8g001870;Pt8g001770;Pt8g001800;Pt8g001780;Pt8g001830;Pt8g001840;Pt8g001960;Pt8g001950
ONT.15034.1	PtUn012490;PtUn012380;PtUn012430;PtUn012470;PtUn012450;ONT.15822;PtUn012390;PtUn012440;PtUn012410;PtUn012480;PtUn012400;PtUn012500;PtUn012460
ONT.13169.2	Pt8g006910;Pt8g006890;Pt8g006860;Pt8g006850;Pt8g006900;Pt8g006840;Pt8g006810;Pt8g006800;ONT.12726;Pt8g006880;Pt8g006820;Pt8g006920;Pt8g006930;Pt8g006830;ONT.12728
ONT.15182.2	PtUn018390;PtUn018540;PtUn018510;PtUn018500;PtUn018490;PtUn018550;PtUn018430;PtUn018440;PtUn018410;ONT.15941;PtUn018480;PtUn018420;PtUn018460;PtUn018450;PtUn018520;PtUn018470;PtUn018530;PtUn018400
ONT.4215.6	Pt3g015330;Pt3g015300;Pt3g015810;Pt3g015270;Pt3g015780;Pt3g015290;Pt3g015320;Pt3g015830;Pt3g015280;Pt3g015310;Pt3g015800;Pt3g015840;Pt3g015850;Pt3g015790;Pt3g015820
ONT.12052.5	Pt7g009030;Pt7g009080;Pt7g009120;Pt7g009130;Pt7g008990;Pt7g009040;Pt7g009140;Pt7g009070;Pt7g009020;Pt7g009000;Pt7g009110;Pt7g009060;Pt7g009010;Pt7g009050;Pt7g009100;Pt7g009090
ONT.14818.2	PtUn004130;PtUn004090;PtUn004110;PtUn004080;PtUn004210;PtUn004070;PtUn004030;PtUn004230;ONT.15586;PtUn004100;PtUn004050;PtUn004120;PtUn004220;PtUn004040;PtUn004200;PtUn004060
ONT.12762.11	Pt8g008000;Pt8g007890;Pt8g007930;Pt8g008020;Pt8g007970;Pt8g007990;Pt8g007950;Pt8g007900;Pt8g007910;Pt8g008010;Pt8g008050;Pt8g008030;Pt8g007940;ONT.13210;Pt8g007980;Pt8g008040;Pt8g007920;Pt8g008060
ONT.13693.1	Pt9g010190;Pt9g010200;Pt9g010160;Pt9g010150;Pt9g010100;Pt9g010170;Pt9g010180;Pt9g010110;Pt9g010120;Pt9g010130
ONT.3533.1	Pt2g025620;Pt2g025520;Pt2g025640;Pt2g025710;Pt2g025550;Pt2g025700;Pt2g025510;Pt2g025470;Pt2g025490;Pt2g025670;Pt2g025660;Pt2g025530;Pt2g025680;Pt2g025500;Pt2g025690;Pt2g025590;Pt2g025600;Pt2g025740;Pt2g025730;Pt2g025580;ONT.3532;Pt2g025610;Pt2g025560;Pt2g025720;Pt2g025570;Pt2g025480;Pt2g025540;ONT.2494;Pt2g025650;Pt2g025460
ONT.3021.1	Pt2g011380;Pt2g011370;ONT.2009;Pt2g011360;Pt2g010870;Pt2g011350;Pt2g011390
ONT.14073.2	Pt9g001000;Pt9g001190;Pt9g000980;Pt9g001150;Pt9g001120;Pt9g000940;Pt9g001140;Pt9g001070;Pt9g001090;Pt9g001020;Pt9g001170;Pt9g001210;Pt9g000920;Pt9g000850;Pt9g000890;Pt9g000990;Pt9g001200;Pt9g001040;Pt9g001080;Pt9g000880;Pt9g001060;Pt9g001100;Pt9g000870;Pt9g000960;Pt9g001050;Pt9g001130;Pt9g000840;Pt9g000970;Pt9g000930;Pt9g001010;Pt9g000860;ONT.14068;Pt9g000900;Pt9g001160;Pt9g000820;Pt9g000810;Pt9g…
ONT.522.69	Pt1g014770;ONT.1339;Pt1g014720;Pt1g014780;Pt1g014910;Pt1g014870;Pt1g014930;Pt1g014810;Pt1g014920;Pt1g014890;Pt1g014960;Pt1g014940;Pt1g014950;Pt1g014860;Pt1g014760;Pt1g014850;Pt1g014830;Pt1g014800;Pt1g014790;Pt1g014820;Pt1g014740;Pt1g014750;Pt1g014880;Pt1g014840;Pt1g014730;Pt1g014900
ONT.9564.5	Pt5g015220;Pt5g015130;Pt5g015230;Pt5g015150;Pt5g015170;Pt5g015120;Pt5g015180;Pt5g015160;Pt5g015190;Pt5g015200;Pt5g015240;Pt5g015210;Pt5g015080;Pt5g015090;Pt5g015100;Pt5g015140;Pt5g015060;ONT.9561;Pt5g015070;Pt5g015110
ONT.6807.2	Pt4g009430;Pt4g009370;Pt4g009270;Pt4g009330;Pt4g008000;Pt4g009410;Pt4g009390;Pt4g009290;Pt4g009450;Pt4g009440;Pt4g009360;Pt4g009420;Pt4g009470;Pt4g009310;Pt4g009380;Pt4g007990;Pt4g009300;ONT.6812;Pt4g009320;Pt4g009340;Pt4g009280;Pt4g009460;Pt4g008010;Pt4g009350
ONT.905.1	Pt1g000300;Pt1g000200;Pt1g000260;Pt1g000210;Pt1g000350;Pt1g000370;Pt1g000390;Pt1g000270;Pt1g000400;Pt1g000230;ONT.906;Pt1g000340;Pt1g000310;Pt1g000190;Pt1g000360;Pt1g000330;Pt1g000220;Pt1g000240;Pt1g000320;Pt1g000380;Pt1g000250
ONT.13694.1	Pt9g010170;Pt9g010150;Pt9g010190;Pt9g010160;Pt9g010200;Pt9g010220;Pt9g010210;ONT.14340;Pt9g010180;Pt9g010140
ONT.1781.2	Pt2g004350;Pt2g004320;Pt2g004460;Pt2g004340;Pt2g002000;Pt2g002010;Pt2g004390;Pt2g004330;Pt2g004450;Pt2g004370;ONT.1779;Pt2g004420;Pt2g004360;Pt2g004310;Pt2g004380;Pt2g004400;Pt2g004430;Pt2g002020;Pt2g004410;Pt2g004440;Pt2g004300;Pt2g004290
ONT.15655.1	PtUn006260;PtUn006220;PtUn006250;PtUn006240
ONT.10089.1	Pt6g007820;Pt6g007910;Pt6g007630;Pt6g007880;Pt6g007840;ONT.10088;Pt6g007900;Pt6g007700;Pt6g007680;Pt6g007640;Pt6g007810;Pt6g007660;Pt6g007750;Pt6g007870;Pt6g007850;Pt6g007710;Pt6g007670;Pt6g007830;Pt6g007600;ONT.10786;Pt6g007650;Pt6g007780;Pt6g007790;Pt6g007590;Pt6g007760;Pt6g007800;ONT.10793;Pt6g007730;Pt6g007890;Pt6g007740;Pt6g007610;Pt6g007690;Pt6g007720;Pt6g007620;ONT.10796;Pt6g007860
ONT.15403.4	PtUn032840;PtUn032860;PtUn032850;PtUn032780;PtUn032820;PtUn032880;PtUn032750;PtUn032900;PtUn032790;PtUn032760;ONT.15400;PtUn032890;PtUn032830;PtUn032770;PtUn032740;ONT.15404;PtUn032870
ONT.2898.1	Pt2g005440;Pt2g005410;Pt2g005430;Pt2g005360;Pt2g005450;Pt2g005380;Pt2g005370;Pt2g005420;Pt2g005340;Pt2g005350;Pt2g005400
ONT.12968.1	Pt8g000720;Pt8g000810;Pt8g000590;Pt8g000730;Pt8g000880;Pt8g000710;Pt8g000870;ONT.12966;Pt8g000660;Pt8g000610;Pt8g000800;Pt8g000780;Pt8g000790;Pt8g000670;Pt8g000830;Pt8g000620;Pt8g000770;ONT.12975;Pt8g000850;Pt8g000700;Pt8g000650;Pt8g000690;Pt8g000760;Pt8g000740;Pt8g000640;Pt8g000600;Pt8g000860;Pt8g000840;Pt8g000820;Pt8g000890;Pt8g000750;Pt8g000630;Pt8g000680
ONT.4219.2	Pt3g015790;Pt3g015800;Pt3g015810;Pt3g015770;Pt3g015780
ONT.5302.4	Pt3g005270;Pt3g005340;Pt3g005430;Pt3g005280;Pt3g005320;Pt3g005440;Pt3g005250;Pt3g005290;Pt3g005470;Pt3g005240;Pt3g005230;Pt3g005260;Pt3g005390;Pt3g005410;Pt3g005400;Pt3g005460;ONT.5299;Pt3g005310;Pt3g005300;Pt3g005370;Pt3g005360;Pt3g005380;Pt3g005420;Pt3g005480;Pt3g005450;Pt3g005330
ONT.14469.2	Pt9g013360;Pt9g013240;Pt9g013330;Pt9g013350;Pt9g013340;Pt9g013370;Pt9g013260;Pt9g013250;Pt9g013280;Pt9g013320;Pt9g013310;Pt9g013230;Pt9g013290;Pt9g013270
ONT.14274.1	Pt9g006720;ONT.14272;ONT.13622;Pt9g006820;Pt9g006740;Pt9g006850;Pt9g006770;Pt9g006760;Pt9g006700;Pt9g006870;Pt9g006810;Pt9g006790;Pt9g006680;Pt9g006830;Pt9g006780;ONT.13615;Pt9g006730;Pt9g006750;Pt9g006690;Pt9g006710;Pt9g006840;Pt9g006860;Pt9g006800
ONT.8651.2	Pt5g016090;Pt5g015940;Pt5g016080;Pt5g015990;Pt5g015910;Pt5g016040;Pt5g015930;Pt5g015980;Pt5g016050;Pt5g016000;Pt5g016020;Pt5g016030;Pt5g016060;Pt5g015960;ONT.9542;Pt5g016010;Pt5g015900;Pt5g015920;Pt5g016070;Pt5g015890;Pt5g015950
ONT.15955.1	PtUn019660;PtUn019620;PtUn019650;PtUn019640;PtUn019600;PtUn019610;PtUn019590;PtUn019630
ONT.2948.2	Pt2g008750;Pt2g008780;Pt2g008760;Pt2g008790;Pt2g008740;Pt2g008730;Pt2g008770;Pt2g008720;Pt2g008800
ONT.6234.1	Pt3g036040;Pt3g036010;Pt3g035820;Pt3g035930;Pt3g035990;Pt3g036000;Pt3g035920;Pt3g035850;Pt3g035960;Pt3g035950;Pt3g036030;Pt3g035880;Pt3g035870;Pt3g035980;Pt3g035790;Pt3g035860;Pt3g035890;Pt3g036050;Pt3g035940;Pt3g035830;Pt3g035780;Pt3g036020;Pt3g035800;Pt3g035840;Pt3g035900;Pt3g035810;Pt3g035970;Pt3g035910;Pt3g036060
ONT.15717.1	PtUn008540;PtUn008550;PtUn008560;ONT.15714;PtUn008510;PtUn008520;ONT.15715;PtUn008530;PtUn008570
ONT.1781.6	Pt2g004450;Pt2g004330;Pt2g004390;Pt2g002000;Pt2g002010;Pt2g004310;Pt2g004380;Pt2g004370;Pt2g004420;ONT.1779;Pt2g004360;Pt2g004320;Pt2g004350;Pt2g004340;Pt2g004460;Pt2g004300;Pt2g004440;Pt2g004290;Pt2g004430;Pt2g004400;Pt2g004410;Pt2g002020
ONT.12840.1	Pt8g009890;Pt8g010090;Pt8g009930;Pt8g009960;Pt8g010110;Pt8g010020;Pt8g010080;Pt8g009850;Pt8g009920;Pt8g009970;Pt8g009940;Pt8g010030;Pt8g009980;ONT.12838;Pt8g010000;Pt8g009990;Pt8g009860;Pt8g010010;Pt8g009950;Pt8g009910;Pt8g009870;Pt8g010100;Pt8g009880;Pt8g010060;Pt8g010120;Pt8g010050;Pt8g009900;Pt8g010070;Pt8g010040
ONT.11136.2	Pt6g018130;Pt6g018190;Pt6g018210;ONT.10432;Pt6g018160;Pt6g018080;ONT.11138;Pt6g018150;Pt6g018060;Pt6g018110;Pt6g018100;Pt6g018170;Pt6g018200;Pt6g018120;Pt6g018220;Pt6g018070;Pt6g018090;ONT.11137;Pt6g018180
ONT.522.64	Pt1g014730;Pt1g014840;Pt1g014900;Pt1g014740;Pt1g014820;Pt1g014880;Pt1g014750;Pt1g014790;Pt1g014800;Pt1g014850;Pt1g014830;Pt1g014760;Pt1g014890;Pt1g014950;Pt1g014940;Pt1g014860;Pt1g014960;Pt1g014810;Pt1g014920;Pt1g014870;Pt1g014930;Pt1g014780;Pt1g014720;Pt1g014910;Pt1g014770;ONT.1339
ONT.7301.3	Pt4g002550;Pt4g002350;Pt4g002540;Pt4g002310;ONT.7304;Pt4g002450;Pt4g002460;Pt4g002320;Pt4g002530;Pt4g002330;Pt4g002360;ONT.6491;Pt4g002410;Pt4g002440;Pt4g002400;Pt4g002390;Pt4g002520;Pt4g002340;Pt4g002490;Pt4g002370;Pt4g002500;Pt4g002300;Pt4g002420;Pt4g002510;Pt4g002480;Pt4g002380;Pt4g002470;Pt4g002430
ONT.13016.5	Pt8g001860;Pt8g001900;Pt8g001750;Pt8g001970;Pt8g001990;Pt8g002010;Pt8g001930;Pt8g001790;Pt8g001940;Pt8g001980;Pt8g001910;Pt8g002000;Pt8g001820;Pt8g001810;Pt8g001880;Pt8g001890;Pt8g001760;Pt8g001920;Pt8g001780;Pt8g001800;Pt8g001770;Pt8g001870;Pt8g001950;Pt8g001960;Pt8g001840;Pt8g001830
ONT.5115.4	Pt3g000050;Pt3g000080;ONT.5113;Pt3g000040;Pt3g000070;Pt3g000120;Pt3g000140;Pt3g000100;Pt3g000090;Pt3g000060;Pt3g000110;Pt3g000030;Pt3g000130;Pt3g000020;ONT.5116
ONT.14905.3	PtUn007450;PtUn007390;PtUn007400;PtUn007460;PtUn007430;PtUn007410;PtUn007470;PtUn007420;PtUn007440
ONT.10243.3	Pt6g011380;Pt6g011610;Pt6g011340;Pt6g011480;Pt6g011520;Pt6g011580;Pt6g011620;ONT.10235;Pt6g011550;Pt6g011330;Pt6g011510;Pt6g011430;Pt6g011630;Pt6g011600;Pt6g011470;Pt6g011370;Pt6g011640;Pt6g011490;Pt6g011530;Pt6g011590;Pt6g011450;Pt6g011440;Pt6g011560;Pt6g011350;Pt6g011400;Pt6g011360;Pt6g011420;Pt6g011390;Pt6g011500;Pt6g011540;Pt6g011460;Pt6g011410;Pt6g011570
ONT.9735.6	Pt5g023370;Pt5g023400;Pt5g023290;Pt5g023320;Pt5g023380;ONT.8863;Pt5g023310;Pt5g023390;ONT.9734;ONT.8859;Pt5g023270;ONT.8864;Pt5g023340;Pt5g023250;Pt5g023280;ONT.8866;Pt5g023260;ONT.8858;ONT.8860;Pt5g023350;Pt5g023300
ONT.9095.10	Pt5g003210;Pt5g003270;Pt5g003150;ONT.9091;Pt5g003160;Pt5g003130;Pt5g003300;Pt5g003200;Pt5g003080;Pt5g003140;Pt5g003100;ONT.9097;Pt5g003290;Pt5g003110;Pt5g003350;Pt5g003250;Pt5g003260;Pt5g003310;Pt5g003280;Pt5g003230;Pt5g003090;Pt5g003240;Pt5g003120;Pt5g003180;Pt5g003320;Pt5g003330;Pt5g003190;Pt5g003170;Pt5g003340
ONT.15652.1	ONT.14866;PtUn006190;PtUn006210;PtUn006200
ONT.10959.5	Pt6g012020;Pt6g011920;Pt6g012080;Pt6g012070;Pt6g011990;Pt6g011910;Pt6g012030;Pt6g012050;Pt6g012010;Pt6g011960;Pt6g012100;Pt6g011930;Pt6g012060;Pt6g011980;Pt6g012110;Pt6g012120;Pt6g012000;Pt6g011940;Pt6g011950;Pt6g011970;Pt6g012090;Pt6g012040
ONT.6894.2	Pt4g009760;Pt4g009810;Pt4g009800;ONT.7668;Pt4g009830;Pt4g009850;Pt4g009780;Pt4g009900;Pt4g009750;Pt4g009870;ONT.6893;Pt4g009890;Pt4g009770;Pt4g009790;Pt4g009820;Pt4g009880;ONT.6892;Pt4g009860
ONT.7298.1	Pt4g002450;Pt4g002550;Pt4g002540;Pt4g002440;Pt4g002460;Pt4g002410;ONT.6491;Pt4g002530;Pt4g002360;Pt4g002490;Pt4g002390;Pt4g002400;Pt4g002520;Pt4g002380;Pt4g002430;Pt4g002470;Pt4g002370;Pt4g002510;Pt4g002480;Pt4g002420;Pt4g002500
ONT.4689.2	Pt3g030710;Pt3g030730;Pt3g030660;ONT.4694;Pt3g030640;Pt3g030770;Pt3g030790;Pt3g030590;ONT.4688;Pt3g030610;Pt3g030700;Pt3g030620;Pt3g030800;Pt3g030760;Pt3g030750;Pt3g030720;Pt3g030690;Pt3g030670;Pt3g030600;Pt3g030650;Pt3g030630;Pt3g030780;Pt3g030740;Pt3g030580
ONT.11945.4	Pt7g004170;Pt7g004160;Pt7g004140;Pt7g004180;Pt7g004150;ONT.11309;Pt7g004930
ONT.1128.2	ONT.300;Pt1g008010;Pt1g007990;Pt1g007880;Pt1g007910;ONT.295;Pt1g007920;Pt1g007980;Pt1g007890;Pt1g008000;Pt1g007940;Pt1g007930;Pt1g007900;Pt1g007960;Pt1g008030;Pt1g007970;Pt1g008020;Pt1g007950
ONT.1192.1	Pt1g009610;Pt1g009560;Pt1g009570;Pt1g009600;Pt1g009580
ONT.548.1	Pt1g015410;ONT.1352;Pt1g015560;Pt1g015630;Pt1g015510;Pt1g015650;Pt1g015450;Pt1g015400;Pt1g015620;Pt1g015480;Pt1g015520;ONT.555;ONT.1364;Pt1g015570;Pt1g015590;Pt1g015530;Pt1g015540;Pt1g015430;Pt1g015380;Pt1g015550;Pt1g015370;Pt1g015580;Pt1g015640;Pt1g015600;Pt1g015500;Pt1g015610;Pt1g015440;Pt1g015460;Pt1g015420;Pt1g015470;Pt1g015390
ONT.4560.1	Pt3g025800;Pt3g026840;Pt3g026800;Pt3g026820;Pt3g026850;Pt3g028110;Pt3g026830;Pt3g028100;Pt3g026810;Pt3g025790;Pt3g028090
ONT.4209.1	Pt3g015090;Pt3g015120;Pt3g015080;ONT.4210;Pt3g015060;Pt3g015100;Pt3g015110;Pt3g015070;ONT.5648
ONT.459.1	Pt1g012810;Pt1g012820;ONT.458;Pt1g012830;Pt1g012800;ONT.460;Pt1g012790
ONT.13242.1	Pt8g008840;Pt8g008960;Pt8g009010;Pt8g008870;Pt8g008820;Pt8g009030;ONT.12805;Pt8g009020;Pt8g008880;Pt8g008900;Pt8g008950;Pt8g008890;Pt8g008920;Pt8g008970;Pt8g008910;Pt8g009000;Pt8g008940;Pt8g008980;Pt8g008830;Pt8g008860;Pt8g008990;Pt8g008850;Pt8g008930
ONT.11372.3	Pt7g007290;Pt7g007190;Pt7g007250;Pt7g007180;Pt7g007170;Pt7g007300;Pt7g007330;Pt7g007210;Pt7g007240;Pt7g007220;Pt7g007260;Pt7g007230;Pt7g007310;Pt7g007280;Pt7g007270;Pt7g007200;Pt7g007320
ONT.15093.3	PtUn014490;PtUn014530;PtUn014480;PtUn014550;PtUn014520;PtUn014540;PtUn014510;PtUn014560
ONT.7443.1	Pt4g003960;ONT.6643;Pt4g003910;Pt4g003730;Pt4g003750;Pt4g003940;Pt4g003890;Pt4g003780;Pt4g003920;Pt4g003840;Pt4g003810;Pt4g003950;ONT.7440;Pt4g003860;Pt4g003760;Pt4g003930;Pt4g003850;Pt4g003680;Pt4g003740;Pt4g003700;Pt4g003820;Pt4g003710;Pt4g003670;Pt4g003690;Pt4g003770;Pt4g003830;Pt4g003900;Pt4g003720;Pt4g003880;Pt4g003870
ONT.11729.10	ONT.11734;Pt7g018710;Pt7g018740;Pt7g018670;Pt7g018690;Pt7g018810;Pt7g018650;Pt7g018750;Pt7g018720;Pt7g018680;Pt7g018780;Pt7g018790;Pt7g018800;Pt7g018830;Pt7g018760;Pt7g018620;Pt7g018630;Pt7g018700;Pt7g018770;Pt7g018640;ONT.12381;Pt7g018660;ONT.12378;Pt7g018820;Pt7g018730
ONT.6925.4	Pt4g011130;Pt4g011020;Pt4g010980;Pt4g010990;Pt4g011000;Pt4g011050;ONT.7687;Pt4g011140;Pt4g011110;Pt4g011100;Pt4g011120;Pt4g011090;Pt4g011160;Pt4g011060;ONT.6921;Pt4g011150;ONT.6919;Pt4g011030;Pt4g011040;Pt4g011010;Pt4g011170
ONT.184.2	Pt1g003870;Pt1g003810;Pt1g003820;Pt1g003940;Pt1g003800;Pt1g003970;Pt1g003790;Pt1g004030;Pt1g003930;Pt1g003880;Pt1g003980;Pt1g004020;Pt1g003950;ONT.1018;Pt1g003920;Pt1g003850;Pt1g003780;Pt1g004000;Pt1g003840;Pt1g004010;Pt1g004040;Pt1g003890;ONT.1013;ONT.183;Pt1g003860;ONT.180;Pt1g003960;Pt1g003900;Pt1g003910;Pt1g003990;ONT.188
ONT.8960.3	ONT.8963;ONT.8962;Pt5g000030;Pt5g000020;Pt5g000080;Pt5g000130;Pt5g000050;Pt5g000120;Pt5g000070;Pt5g000090;Pt5g000150;Pt5g000110;Pt5g000140;Pt5g000010;Pt5g000160;Pt5g000040;Pt5g000100
ONT.15607.2	PtUn004920;PtUn004880;PtUn004840;PtUn004830;PtUn004900;PtUn004800;PtUn004730;PtUn004740;PtUn004820;PtUn004780;PtUn004850;PtUn004770;PtUn004870;PtUn004890;PtUn004910;PtUn004810;PtUn004750;PtUn004790;PtUn004760
ONT.12449.1	Pt7g020840;Pt7g020860;Pt7g020850;Pt7g020620;Pt7g020820;Pt7g020600;Pt7g020760;Pt7g020700;Pt7g020720;Pt7g020770;Pt7g020660;Pt7g020790;Pt7g020680;Pt7g020670;Pt7g020830;Pt7g020750;Pt7g020730;Pt7g020590;Pt7g020800;Pt7g020640;Pt7g020630;Pt7g020810;Pt7g020780;Pt7g020870;Pt7g020610;Pt7g020650;Pt7g020710;Pt7g020690;Pt7g020740
ONT.5704.1	Pt3g016780;Pt3g016760;Pt3g016700;Pt3g016730;Pt3g016750;Pt3g016710;Pt3g016720;Pt3g016790;Pt3g016740;Pt3g016690;ONT.5707
ONT.5515.2	Pt3g010970;Pt3g011060;Pt3g010930;Pt3g011100;Pt3g010990;Pt3g011090;Pt3g011080;Pt3g010960;Pt3g010920;Pt3g010870;Pt3g010980;Pt3g011070;Pt3g011040;Pt3g011050;Pt3g010900;Pt3g011020;Pt3g010910;Pt3g010860;Pt3g011030;Pt3g011010;Pt3g011000;Pt3g010890;Pt3g011110;Pt3g010880;Pt3g010950;Pt3g010940
ONT.7993.2	Pt4g019910;Pt4g020110;Pt4g020100;Pt4g020000;Pt4g019940;ONT.7194;Pt4g020150;ONT.7996;Pt4g020030;Pt4g020060;Pt4g019930;Pt4g020120;Pt4g020010;Pt4g019920;Pt4g019980;ONT.7995;Pt4g020090;Pt4g019970;Pt4g020050;Pt4g020070;Pt4g019900;Pt4g020040;Pt4g020020;Pt4g019990;Pt4g019890;ONT.7193;Pt4g020080;Pt4g020140;Pt4g019880;Pt4g019950;Pt4g019960;Pt4g020130
ONT.15964.1	PtUn020670;PtUn020680;PtUn020700;PtUn020690
ONT.16002.3	PtUn022540;ONT.15255;PtUn022530;ONT.15256;PtUn022520;PtUn022550
ONT.2665.1	Pt2g027530;Pt2g027490;Pt2g027310;Pt2g027390;Pt2g027430;Pt2g027590;Pt2g027460;Pt2g027440;Pt2g027540;Pt2g027340;Pt2g027360;Pt2g027510;Pt2g027330;Pt2g027480;Pt2g027280;ONT.2667;Pt2g027300;Pt2g027350;Pt2g027420;Pt2g027380;Pt2g027500;Pt2g027320;Pt2g027400;Pt2g027560;Pt2g027290;Pt2g027600;Pt2g027570;Pt2g027550;Pt2g027410;Pt2g027580;Pt2g027470;Pt2g027370;Pt2g027520
ONT.4372.1	Pt3g020150;Pt3g020170;Pt3g020130;ONT.5802;Pt3g020140;Pt3g020160
ONT.12675.1	Pt8g005720;Pt8g005540;Pt8g005530;Pt8g005670;Pt8g005680;Pt8g005610;Pt8g005690;ONT.13132;Pt8g005730;Pt8g005700;Pt8g005590;Pt8g005600;ONT.12677;Pt8g005520;Pt8g005580;Pt8g005790;Pt8g005710;Pt8g005570;Pt8g005660;Pt8g005770;Pt8g005750;Pt8g005640;Pt8g005630;Pt8g005500;ONT.12676;Pt8g005740;Pt8g005780;Pt8g005620;Pt8g005800;Pt8g005550;Pt8g005510;Pt8g005760;Pt8g005560
ONT.8650.2	Pt5g015910;Pt5g015990;Pt5g016040;Pt5g015930;Pt5g016090;Pt5g015940;Pt5g016080;Pt5g015920;Pt5g015950;Pt5g016070;Pt5g016000;Pt5g016020;Pt5g016050;Pt5g015970;Pt5g016010;Pt5g015960;Pt5g016060;Pt5g016030
ONT.11977.1	Pt7g005960;Pt7g006000;Pt7g005950;Pt7g006010;Pt7g005990;Pt7g005920;Pt7g006020;Pt7g005970;Pt7g005980;Pt7g006030;ONT.11334;Pt7g005930;Pt7g005940
ONT.9735.5	Pt5g023280;Pt5g023250;Pt5g023260;ONT.8866;ONT.8859;Pt5g023270;ONT.8864;Pt5g023340;Pt5g023350;Pt5g023300;ONT.8858;ONT.8860;Pt5g023320;Pt5g023310;ONT.8863;Pt5g023380;Pt5g023370;Pt5g023290;Pt5g023400;ONT.9734;Pt5g023390
ONT.15587.2	PtUn004030;PtUn004070;PtUn004080;PtUn004170;PtUn004110;PtUn004020;PtUn004090;PtUn004140;PtUn004060;PtUn004190;PtUn004040;PtUn004150;PtUn004120;PtUn004050;PtUn004100;PtUn004180;ONT.15586
ONT.1202.5	Pt1g009890;Pt1g009870;Pt1g009900;Pt1g009850;Pt1g009860
ONT.14321.1	Pt9g009520;Pt9g009500;Pt9g009430;Pt9g009530;Pt9g009440;ONT.14318;Pt9g009400;Pt9g009450;ONT.13678;Pt9g009460;Pt9g009410;Pt9g009420;Pt9g009470;Pt9g009510;Pt9g009480;Pt9g009490
ONT.580.1	Pt1g017180;Pt1g017190;Pt1g017280;ONT.1382;Pt1g017080;Pt1g017230;Pt1g017110;Pt1g017160;Pt1g017070;Pt1g017220;Pt1g017090;Pt1g017060;Pt1g017140;Pt1g017130;Pt1g017170;Pt1g017120;Pt1g017270;Pt1g017250;Pt1g017200;Pt1g017100;Pt1g017240;Pt1g017290;Pt1g017150;Pt1g017260;Pt1g017210
ONT.6485.2	Pt3g041150;Pt3g041230;Pt3g041350;Pt3g041170;Pt3g041310;Pt3g041200;Pt3g041190;Pt3g041120;ONT.6487;Pt3g041240;Pt3g041210;Pt3g041330;Pt3g041300;Pt3g041160;ONT.5109;Pt3g041290;ONT.5103;Pt3g041340;Pt3g041140;Pt3g041270;Pt3g041260;Pt3g041280;ONT.6483;Pt3g041220;Pt3g041250;Pt3g041180;Pt3g041320;Pt3g041130
ONT.14953.1	PtUn009670;PtUn009690;PtUn009710;PtUn009650;PtUn009680;PtUn009700;PtUn009660
ONT.4028.1	Pt3g007490;Pt3g007500;Pt3g007650;Pt3g007570;Pt3g007410;Pt3g007530;Pt3g007450;ONT.4032;Pt3g007610;Pt3g007480;Pt3g007580;Pt3g007590;Pt3g007630;Pt3g007440;Pt3g007600;Pt3g007460;Pt3g007550;Pt3g007640;Pt3g007540;Pt3g007520;Pt3g007560;Pt3g007430;Pt3g007510;Pt3g007620;Pt3g007470;Pt3g007420;Pt3g007400
ONT.5718.1	ONT.5716;Pt3g017340;Pt3g017280;Pt3g017320;Pt3g017300;ONT.4281;Pt3g017270;ONT.4284;Pt3g017330;Pt3g017290
ONT.15368.2	PtUn029870;PtUn029860;PtUn029880;PtUn029950;PtUn029890;PtUn029930;PtUn029920;PtUn029940;PtUn029910
ONT.13018.6	Pt8g002040;Pt8g001980;Pt8g002000;Pt8g001940;Pt8g002020;Pt8g001930;Pt8g002060;Pt8g001860;Pt8g001970;Pt8g001990;Pt8g002010;Pt8g002090;Pt8g001950;Pt8g001960;Pt8g001840;Pt8g001830;Pt8g002080;Pt8g002050;Pt8g001870;Pt8g002030;Pt8g001850;Pt8g002070;Pt8g001810;Pt8g001820;Pt8g001880;Pt8g001890;Pt8g001920
ONT.6118.1	Pt3g031790;Pt3g032110;Pt3g031990;Pt3g031850;Pt3g032030;Pt3g031960;Pt3g032080;Pt3g031980;Pt3g032020;Pt3g031830;Pt3g032120;Pt3g032070;Pt3g031880;Pt3g032010;Pt3g031930;Pt3g031840;ONT.4741;Pt3g031820;Pt3g032000;Pt3g032050;Pt3g032060;Pt3g031810;Pt3g032040;Pt3g031900;Pt3g031970;Pt3g032100;ONT.4734;Pt3g031920;Pt3g031860;Pt3g031910;Pt3g031940;Pt3g031870;Pt3g032090;Pt3g031800;Pt3g031890
ONT.1295.1	Pt1g012820;Pt1g012810;ONT.460;Pt1g012800
ONT.12449.2	Pt7g020840;Pt7g020850;Pt7g020860;Pt7g020620;Pt7g020600;Pt7g020760;Pt7g020820;Pt7g020700;Pt7g020720;Pt7g020770;Pt7g020660;Pt7g020670;Pt7g020680;Pt7g020790;Pt7g020590;Pt7g020830;Pt7g020730;Pt7g020750;Pt7g020640;Pt7g020800;Pt7g020630;Pt7g020810;Pt7g020870;Pt7g020780;Pt7g020740;Pt7g020690;Pt7g020650;Pt7g020610;Pt7g020710
ONT.14283.1	Pt9g007600;Pt9g007450;Pt9g007580;Pt9g007550;Pt9g007510;Pt9g007460;Pt9g007470;Pt9g007540;ONT.14282;Pt9g007650;Pt9g007620;Pt9g007520;Pt9g007570;Pt9g007530;Pt9g007610;ONT.13631;Pt9g007630;Pt9g007640;Pt9g007500;Pt9g007490;Pt9g007440;Pt9g007480;Pt9g007590;Pt9g007560
ONT.8927.3	Pt5g024720;Pt5g024710;Pt5g024700
ONT.15244.1	PtUn021730;PtUn021720;PtUn021750;PtUn021740;PtUn021710;PtUn021700
ONT.13582.2	Pt9g005630;Pt9g005470;Pt9g005760;Pt9g005550;Pt9g005640;Pt9g005690;Pt9g005680;Pt9g005650;Pt9g005510;Pt9g005660;Pt9g005730;Pt9g005580;Pt9g005450;Pt9g005710;Pt9g005790;Pt9g005520;Pt9g005700;Pt9g005560;Pt9g005460;Pt9g005780;Pt9g005620;Pt9g005570;Pt9g005590;Pt9g005480;Pt9g005750;Pt9g005540;Pt9g005740;Pt9g005530;Pt9g005500;Pt9g005600;Pt9g005720;Pt9g005770;Pt9g005670;Pt9g005610;Pt9g005490
ONT.692.2	Pt1g023320;Pt1g023340;Pt1g023310;Pt1g023240;ONT.1489;Pt1g023370;Pt1g023280;ONT.1485;Pt1g023230;Pt1g023260;Pt1g023350;Pt1g023150;Pt1g023300;Pt1g023270;Pt1g023210;Pt1g023220;Pt1g023360;Pt1g023290;Pt1g023200;Pt1g023180;Pt1g023250;Pt1g023330;Pt1g023160;Pt1g023190;Pt1g023170
ONT.8776.6	Pt5g019730;ONT.9662;Pt5g019790;Pt5g019740;Pt5g019750;ONT.9661;Pt5g019800;Pt5g019780
ONT.6356.1	ONT.6358;Pt3g038020;Pt3g037910;Pt3g038010;Pt3g038200;Pt3g038170;Pt3g038210;Pt3g037950;ONT.6349;Pt3g037900;Pt3g037930;Pt3g037920;Pt3g037890;Pt3g038140;Pt3g037980;Pt3g037990;Pt3g038220;Pt3g037880;Pt3g038240;Pt3g037970;Pt3g038180;Pt3g037940;Pt3g038260;Pt3g038190;Pt3g038030;Pt3g038160;Pt3g038230;Pt3g038150;ONT.4956;Pt3g037960;Pt3g038000;Pt3g038250;ONT.4955
ONT.389.1	Pt1g010730;Pt1g010800;Pt1g010770;Pt1g010790;Pt1g010750;ONT.391;Pt1g010780;Pt1g010740;Pt1g010760;Pt1g010720
ONT.790.1	Pt1g020620;Pt1g020520;Pt1g020400;Pt1g020390;Pt1g020410;Pt1g020480;Pt1g020460;Pt1g020470;Pt1g020350;Pt1g020490;Pt1g020510;Pt1g020430;Pt1g020450;Pt1g020320;Pt1g020500;Pt1g020370;Pt1g020440;Pt1g020330;Pt1g020360;Pt1g020560;Pt1g020380;Pt1g020550;Pt1g020580;Pt1g020540;ONT.789;Pt1g020610;Pt1g020600;Pt1g020420;Pt1g020570;Pt1g020530;Pt1g020590;Pt1g020340
ONT.15065.6	PtUn013670;PtUn013560;PtUn013650;PtUn013600;PtUn013640;PtUn013570;ONT.15063;PtUn013660;PtUn013580;PtUn013550;PtUn013590;PtUn013610;PtUn013630;PtUn013680
ONT.6611.2	Pt4g002780;Pt4g002950;Pt4g002900;Pt4g002860;Pt4g002890;Pt4g002850;Pt4g002770;Pt4g002840;Pt4g002810;Pt4g002940;Pt4g002920;Pt4g002750;Pt4g002800;Pt4g002960;Pt4g002910;ONT.6612;Pt4g002870;ONT.6610;Pt4g002930;Pt4g002760;Pt4g002820;Pt4g002790;Pt4g002830;ONT.6605
ONT.375.1	Pt1g009790;Pt1g009760;ONT.374;Pt1g009740;Pt1g009800;Pt1g009780;Pt1g009750;ONT.373;Pt1g009770;ONT.377;Pt1g009730
ONT.1153.1	Pt1g008430;Pt1g008500;Pt1g008440;Pt1g008460;ONT.316;Pt1g008470;Pt1g008450;ONT.321;Pt1g008520;Pt1g008480;Pt1g008490;Pt1g008540;Pt1g008530;Pt1g008550
ONT.10177.4	Pt6g010070;Pt6g010040;Pt6g010100;Pt6g010150;Pt6g010210;Pt6g010060;Pt6g010130;ONT.10886;Pt6g010270;Pt6g010220;Pt6g010160;Pt6g010190;Pt6g010250;Pt6g010050;Pt6g010200;ONT.10175;Pt6g010240;Pt6g010170;Pt6g010020;Pt6g010120;Pt6g010030;Pt6g010260;Pt6g010010;Pt6g010180;Pt6g010230;Pt6g010110;Pt6g010080;Pt6g010140
ONT.2234.1	Pt2g018610;Pt2g018710;Pt2g018570;Pt2g018640;Pt2g018670;Pt2g018590;Pt2g018600;Pt2g018650;Pt2g018540;Pt2g018680;Pt2g018530;Pt2g018580;Pt2g018690;Pt2g018550;Pt2g018660;Pt2g018700;ONT.2233;Pt2g018560;ONT.3240;Pt2g018620
ONT.13563.1	Pt9g005230;Pt9g005040;Pt9g005150;Pt9g005160;ONT.14213;Pt9g005120;Pt9g005100;Pt9g005050;Pt9g005290;Pt9g005300;Pt9g005190;Pt9g005260;Pt9g005270;ONT.14211;Pt9g005170;Pt9g005140;Pt9g005110;Pt9g005250;Pt9g005220;Pt9g005200;Pt9g005080;Pt9g005020;ONT.13577;Pt9g005210;Pt9g005010;Pt9g005180;Pt9g005070;Pt9g005310;Pt9g005130;Pt9g005280;Pt9g005240;Pt9g005320;Pt9g005060;Pt9g005030;Pt9g005090
ONT.14818.1	PtUn004070;PtUn004030;PtUn004080;PtUn004170;PtUn004110;PtUn004090;PtUn004130;PtUn004140;PtUn004190;PtUn004200;PtUn004060;PtUn004040;PtUn004120;PtUn004150;PtUn004050;PtUn004100;PtUn004180;ONT.15586
ONT.8942.5	Pt5g025900;Pt5g025750;Pt5g025910;Pt5g025840;Pt5g025790;Pt5g025780;Pt5g025860;Pt5g025830;Pt5g025920;Pt5g025850;Pt5g025870;Pt5g025760;Pt5g025800;Pt5g025880;Pt5g025890;Pt5g025820;Pt5g025810;Pt5g025770
ONT.1526.1	Pt1g022260;Pt1g022200;Pt1g022070;Pt1g022170;Pt1g022140;Pt1g022250;ONT.732;ONT.1525;Pt1g022100;Pt1g022060;Pt1g022290;Pt1g022190;Pt1g022110;Pt1g022080;Pt1g022270;Pt1g022090;Pt1g022220;Pt1g022280;Pt1g022130;Pt1g022180;Pt1g022120;Pt1g022150;Pt1g022210;Pt1g022160;Pt1g022240;Pt1g022230
ONT.628.1	Pt1g016190;Pt1g016060;Pt1g016240;Pt1g018050;Pt1g016130;Pt1g016080;Pt1g016170;Pt1g016150;Pt1g016110;Pt1g016140;Pt1g016020;Pt1g016160;Pt1g018030;Pt1g018020;Pt1g018040;ONT.1422;Pt1g016030;Pt1g016070;Pt1g016210;Pt1g016230;Pt1g016050;Pt1g016220;Pt1g016180;Pt1g016120;Pt1g016090;Pt1g016200;Pt1g018060;Pt1g016040
ONT.15973.2	ONT.15234;PtUn021090;PtUn021120;PtUn021080;PtUn021110
ONT.14369.4	Pt9g011310;Pt9g011320;Pt9g011390;Pt9g011420;Pt9g011300;Pt9g011340;Pt9g011330;Pt9g011370;Pt9g011380;Pt9g011400;Pt9g011410;Pt9g011360
ONT.957.3	Pt1g005240;Pt1g005110;Pt1g005300;Pt1g005320;Pt1g005270;Pt1g005280;Pt1g005290;Pt1g005200;Pt1g005140;Pt1g005330;Pt1g005060;Pt1g005230;Pt1g005250;Pt1g005080;Pt1g005340;Pt1g005160;Pt1g005120;Pt1g005310;Pt1g005210;Pt1g005190;Pt1g005130;Pt1g005100;Pt1g005070;Pt1g005180;Pt1g005260;Pt1g005090;Pt1g005220;Pt1g005150;Pt1g005170
ONT.457.4	Pt1g012860;Pt1g012840;Pt1g012890;ONT.455;Pt1g012880;Pt1g012850;Pt1g012900;Pt1g012870;ONT.1292
ONT.11436.10	Pt7g010520;Pt7g010650;Pt7g010710;Pt7g010770;Pt7g010720;Pt7g010620;Pt7g010800;Pt7g010640;ONT.11435;Pt7g010730;Pt7g010810;Pt7g010660;Pt7g010550;Pt7g010530;Pt7g010570;Pt7g010590;Pt7g010600;Pt7g010580;Pt7g010750;Pt7g010740;Pt7g010760;Pt7g010630;Pt7g010560;Pt7g010820;Pt7g010690;Pt7g010790;Pt7g010540;ONT.11431;ONT.11440;Pt7g010510;Pt7g010780;Pt7g010700
ONT.13037.1	Pt8g002480;Pt8g002550;Pt8g002510;Pt8g002470;Pt8g002430;Pt8g002490;Pt8g002600;Pt8g002350;Pt8g002530;Pt8g002360;Pt8g002540;Pt8g002390;Pt8g002440;Pt8g002370;Pt8g002560;Pt8g002520;Pt8g002410;Pt8g002580;Pt8g002340;Pt8g002380;Pt8g002420;Pt8g002590;Pt8g002460;Pt8g002500;Pt8g002400;Pt8g002570
ONT.1423.1	Pt1g016160;Pt1g016100;Pt1g016150;Pt1g016110;Pt1g016140;Pt1g016020;Pt1g016130;Pt1g016080;Pt1g016170;Pt1g018050;Pt1g016190;Pt1g016060;Pt1g018060;Pt1g016040;Pt1g016200;Pt1g016120;Pt1g016220;Pt1g016180;Pt1g016070;Pt1g016210;ONT.1429;Pt1g018010;Pt1g016050;ONT.1422;Pt1g018040;Pt1g016030;Pt1g018030;Pt1g018020
ONT.14405.4	Pt9g012450;ONT.13752;Pt9g012460;Pt9g012440;Pt9g012430;Pt9g012470
ONT.4215.8	Pt3g015290;Pt3g015320;Pt3g015830;Pt3g015310;Pt3g015280;Pt3g015840;Pt3g015850;Pt3g015820;Pt3g015810;Pt3g015330;Pt3g015300;Pt3g015860;Pt3g015270
ONT.10944.2	Pt6g011660;Pt6g011760;Pt6g011780;Pt6g011710;Pt6g011650;Pt6g011570;Pt6g011690;Pt6g011790;Pt6g011770;Pt6g011820;Pt6g011740;Pt6g011750;Pt6g011600;Pt6g011630;Pt6g011680;Pt6g011670;Pt6g011620;Pt6g011580;Pt6g011800;Pt6g011720;ONT.10248;Pt6g011590;Pt6g011610;Pt6g011810;Pt6g011730;ONT.10947;Pt6g011700;Pt6g011640
ONT.10008.3	Pt6g005360;Pt6g005140;Pt6g005280;Pt6g005290;Pt6g005130;Pt6g005310;Pt6g005250;Pt6g005220;Pt6g005180;Pt6g005230;Pt6g005160;Pt6g005340;Pt6g005190;Pt6g005170;Pt6g005370;Pt6g005330;Pt6g005300;Pt6g005380;Pt6g005270;Pt6g005210;Pt6g005200;Pt6g005350;Pt6g005150;Pt6g005240;Pt6g005320;Pt6g005400;Pt6g005390;ONT.10006
ONT.15700.5	PtUn007780;PtUn007820;PtUn007810;PtUn007800;PtUn007850;PtUn007840;PtUn007860;PtUn007790
ONT.10447.1	Pt6g017600;Pt6g017620;Pt6g017590;Pt6g017640;Pt6g017630
ONT.10447.4	Pt6g017620;Pt6g017600;Pt6g017630;Pt6g017590;Pt6g017640
ONT.1454.3	Pt1g018510;Pt1g018600;Pt1g018540;Pt1g018520;Pt1g018450;Pt1g018550;Pt1g018410;Pt1g018570;Pt1g018460;Pt1g018470;Pt1g018500;Pt1g018440;Pt1g018480;Pt1g018420;Pt1g018530;Pt1g018610;ONT.1453;Pt1g018590;Pt1g018430;Pt1g018620;ONT.1455;Pt1g018490;Pt1g018560;Pt1g018580;Pt1g018400
ONT.11224.6	Pt7g001020;ONT.11223;Pt7g000980;Pt7g001050;Pt7g000990;Pt7g001040;Pt7g000970;Pt7g001030;Pt7g001080;Pt7g001070;Pt7g001010;Pt7g001000;Pt7g001090;Pt7g001100
ONT.9564.4	Pt5g015230;Pt5g015220;Pt5g015130;Pt5g015170;Pt5g015120;Pt5g015180;Pt5g015160;Pt5g015150;Pt5g015240;Pt5g015210;Pt5g015080;Pt5g015090;Pt5g015200;Pt5g015190;Pt5g015060;Pt5g015140;ONT.9561;Pt5g015070;Pt5g015110;Pt5g015100
ONT.2019.1	Pt2g011500;Pt2g011490;Pt2g011520;ONT.3039;Pt2g011550;Pt2g011510;Pt2g011540;ONT.3038
ONT.13754.3	Pt9g012470;Pt9g012480
ONT.14690.1	PtUn000170;PtUn000220;PtUn000120;PtUn000250;PtUn000240;PtUn000140;PtUn000230;PtUn000260;PtUn000130;PtUn000150;PtUn000300;PtUn000270;PtUn000280;PtUn000290;PtUn000210;PtUn000190;PtUn000160;PtUn000200
ONT.5539.1	Pt3g011610;Pt3g011740;Pt3g011540;Pt3g011640;Pt3g011560;Pt3g011580;Pt3g011630;ONT.5546;Pt3g011710;Pt3g011550;Pt3g011730;Pt3g011590;Pt3g011570;Pt3g011680;Pt3g011720;Pt3g011620;Pt3g011690;Pt3g011700;Pt3g011660;Pt3g011650;Pt3g011670;Pt3g011600
ONT.11233.2	Pt7g002040;Pt7g001460;Pt7g001440;Pt7g002090;Pt7g001430;Pt7g002060;ONT.11875;Pt7g001480;Pt7g001450;Pt7g002100;Pt7g002070;Pt7g002050;Pt7g002080;Pt7g002110;ONT.11874;ONT.11232;Pt7g002030;Pt7g001470;ONT.11230
ONT.11977.7	Pt7g005940;Pt7g005930;ONT.11334;Pt7g006030;Pt7g005980;Pt7g006020;Pt7g005970;Pt7g005990;Pt7g006010;Pt7g005920;Pt7g005950;Pt7g006000;Pt7g005960
ONT.13061.1	ONT.12598;ONT.12599;Pt8g003260;Pt8g003290;Pt8g003410;Pt8g003430;Pt8g003390;Pt8g003350;Pt8g003180;Pt8g003400;Pt8g003210;Pt8g003240;Pt8g003320;Pt8g003250;Pt8g003360;Pt8g003380;Pt8g003280;Pt8g003190;Pt8g003420;Pt8g003200;Pt8g003230;Pt8g003440;Pt8g003170;Pt8g003340;Pt8g003300;ONT.12594;ONT.12601;Pt8g003220;Pt8g003370;Pt8g003270;Pt8g003330
ONT.7301.4	Pt4g002380;Pt4g002470;Pt4g002430;Pt4g002370;Pt4g002500;Pt4g002300;Pt4g002420;Pt4g002510;Pt4g002480;Pt4g002490;Pt4g002390;Pt4g002400;Pt4g002520;Pt4g002340;Pt4g002440;Pt4g002320;Pt4g002460;Pt4g002360;Pt4g002530;Pt4g002330;ONT.6491;Pt4g002410;ONT.7304;Pt4g002450;Pt4g002550;Pt4g002350;Pt4g002540;Pt4g002310
ONT.13045.2	Pt8g002780;Pt8g002960;Pt8g002760;Pt8g002810;Pt8g002980;Pt8g002790;ONT.12584;Pt8g002750;Pt8g002850;Pt8g002840;Pt8g002800;Pt8g002900;Pt8g002880;Pt8g002930;Pt8g002940;Pt8g002970;Pt8g002820;Pt8g002870;Pt8g002950;Pt8g002920;Pt8g002730;Pt8g002740;Pt8g002910;Pt8g002830;Pt8g002770;Pt8g002890;Pt8g002860
ONT.16133.3	PtUn032500;PtUn032480;PtUn032330;PtUn032470;PtUn032450;PtUn032340;PtUn032420;PtUn032380;PtUn032400;PtUn032360;PtUn032430;PtUn032460;PtUn032320;PtUn032410;PtUn032350;PtUn032370;PtUn032520;PtUn032390;PtUn032440;PtUn032510;PtUn032490
ONT.4215.2	Pt3g015320;Pt3g015310;Pt3g015280;Pt3g015830;Pt3g015290;Pt3g015820;Pt3g015850;Pt3g015840;Pt3g015330;Pt3g015810;Pt3g015300;Pt3g015860;Pt3g015270
ONT.5857.1	ONT.5859;ONT.4445;Pt3g023040;Pt3g023050;Pt3g022990;Pt3g023000;Pt3g022960;ONT.4443;Pt3g022980;Pt3g023080;Pt3g022970;Pt3g023030;Pt3g023060;Pt3g023020;Pt3g022950;Pt3g023010;Pt3g022940;Pt3g023070
ONT.8893.1	Pt5g023930;Pt5g023920;Pt5g023980;Pt5g023860;Pt5g023840;Pt5g023890;Pt5g023910;Pt5g023940;ONT.8892;Pt5g023900;ONT.8894;Pt5g023880;Pt5g023970;Pt5g023950;Pt5g023850;Pt5g023960;Pt5g023870
ONT.13829.3	Pt9g016370;Pt9g016290;Pt9g016320;Pt9g016360;Pt9g016380;Pt9g016300;Pt9g016330;Pt9g016280;Pt9g016310
ONT.628.2	Pt1g016070;Pt1g016210;Pt1g016230;Pt1g016050;Pt1g016180;Pt1g016220;Pt1g016120;Pt1g018030;Pt1g018020;ONT.1422;Pt1g018040;Pt1g016030;Pt1g018060;Pt1g016040;Pt1g016090;Pt1g016200;Pt1g018050;Pt1g016060;Pt1g016190;Pt1g016240;Pt1g016110;Pt1g016150;Pt1g016140;Pt1g016020;Pt1g016160;Pt1g016130;Pt1g016080;Pt1g016170
ONT.86.3	Pt1g006410;Pt1g006520;Pt1g006430;Pt1g006420;Pt1g006480;Pt1g006550;Pt1g006450;Pt1g006470;Pt1g006490;Pt1g006500;Pt1g006440;Pt1g006390;Pt1g006530;Pt1g006560;Pt1g006510;Pt1g006540;Pt1g006350;Pt1g006370;Pt1g006360;Pt1g006400;Pt1g006570;Pt1g006460;Pt1g006380
ONT.2460.2	Pt2g026760;Pt2g026650;Pt2g026590;Pt2g026580;Pt2g026740;Pt2g026600;Pt2g026780;Pt2g026690;Pt2g026630;Pt2g026790;Pt2g026640;ONT.2456;Pt2g026660;Pt2g026680;Pt2g026750;Pt2g026610;Pt2g026670;Pt2g026770;Pt2g026730;ONT.3479;ONT.2461;Pt2g026810;Pt2g026710;Pt2g026820;Pt2g026620;Pt2g026570;Pt2g026800;Pt2g026720;Pt2g026700
ONT.2454.1	Pt2g026790;Pt2g026870;ONT.2456;Pt2g026840;Pt2g026860;Pt2g026760;Pt2g026910;Pt2g026920;Pt2g026780;Pt2g026810;Pt2g026850;Pt2g026820;Pt2g026800;Pt2g026930;Pt2g026890;Pt2g026750;Pt2g026830;Pt2g026770;Pt2g026900;Pt2g026880;ONT.3479
ONT.96.3	Pt1g006190;Pt1g006230;Pt1g006020;Pt1g006220;Pt1g006110;Pt1g006150;Pt1g006000;Pt1g006180;Pt1g006010;Pt1g006160;Pt1g006270;Pt1g006240;Pt1g006170;Pt1g006090;Pt1g006130;Pt1g006210;Pt1g006060;Pt1g006100;Pt1g006070;Pt1g006260;Pt1g006120;Pt1g006290;Pt1g006040;Pt1g006030;Pt1g006280;Pt1g006200;Pt1g006050;Pt1g006250;Pt1g006080;ONT.95
ONT.5946.2	Pt3g025830;Pt3g025950;Pt3g025880;Pt3g025920;ONT.5944;Pt3g025820;Pt3g025870;Pt3g025840;Pt3g025930;Pt3g025940;Pt3g025890;Pt3g025860;Pt3g025970;Pt3g025850;Pt3g025910;Pt3g025960;Pt3g025900
ONT.7896.1	Pt4g017730;Pt4g017710;ONT.7894;Pt4g017770;Pt4g017680;ONT.7893;Pt4g017740;ONT.7895;Pt4g017790;Pt4g017800;Pt4g017690;Pt4g017760;Pt4g017700;Pt4g017720;Pt4g017780;Pt4g017750
ONT.14943.1	ONT.15740;PtUn009460;PtUn009420;PtUn009450;PtUn009440;PtUn009430
ONT.13401.8	Pt9g000400;Pt9g000490;Pt9g000480;Pt9g000570;Pt9g000310;Pt9g000350;Pt9g000530;Pt9g000580;Pt9g000380;Pt9g000540;Pt9g000450;Pt9g000460;Pt9g000500;Pt9g000320;Pt9g000520;Pt9g000470;Pt9g000440;Pt9g000410;Pt9g000430;Pt9g000560;Pt9g000420;Pt9g000550;Pt9g000360;Pt9g000330;Pt9g000510;Pt9g000370;Pt9g000390;Pt9g000340
ONT.6978.1	Pt4g013400;Pt4g013300;Pt4g013440;Pt4g013430;Pt4g013360;Pt4g013450;Pt4g013310;Pt4g013280;Pt4g013320;Pt4g013250;Pt4g013350;Pt4g013410;Pt4g013290;Pt4g013370;Pt4g013260;Pt4g013270;Pt4g013380;ONT.6976;Pt4g013390;Pt4g013420
ONT.8882.1	Pt5g023020;Pt5g023570;Pt5g023590;Pt5g023010;Pt5g023030;Pt5g023560;Pt5g023050;Pt5g023070;Pt5g023060;Pt5g023000;Pt5g023540;ONT.9751;Pt5g023040;Pt5g023580;Pt5g023550
ONT.9735.7	ONT.9734;Pt5g023390;Pt5g023320;Pt5g023310;ONT.8863;Pt5g023380;Pt5g023370;Pt5g023400;Pt5g023290;Pt5g023350;Pt5g023300;ONT.8858;ONT.8860;Pt5g023280;Pt5g023250;ONT.8866;Pt5g023260;ONT.8859;Pt5g023270;ONT.8864;Pt5g023340
ONT.11977.5	Pt7g005930;ONT.11334;Pt7g006030;Pt7g005940;Pt7g006010;Pt7g005920;Pt7g005990;Pt7g005960;Pt7g006000;Pt7g005950;Pt7g005980;Pt7g005970;Pt7g006020
ONT.15065.3	PtUn013580;PtUn013660;ONT.15063;PtUn013570;PtUn013640;PtUn013600;PtUn013670;PtUn013650;PtUn013560;PtUn013680;PtUn013630;PtUn013610;PtUn013590;PtUn013550
ONT.86.2	Pt1g006430;Pt1g006480;Pt1g006420;Pt1g006520;Pt1g006410;Pt1g006470;Pt1g006450;Pt1g006550;Pt1g006490;Pt1g006390;Pt1g006440;Pt1g006500;Pt1g006560;Pt1g006530;Pt1g006510;Pt1g006400;Pt1g006360;Pt1g006370;Pt1g006350;Pt1g006540;Pt1g006380;Pt1g006460;Pt1g006570
ONT.4560.2	Pt3g028090;Pt3g025790;Pt3g026810;Pt3g028100;Pt3g028110;Pt3g026850;Pt3g026830;Pt3g026840;Pt3g025800;Pt3g026820;Pt3g026800
ONT.15417.3	PtUn033470;PtUn033460;PtUn033490;PtUn033430;PtUn033370;ONT.15420;PtUn033450;PtUn033510;PtUn033380;PtUn033480;PtUn033410;PtUn033360;PtUn033400;PtUn033390;PtUn033440;PtUn033420;PtUn033500
ONT.15135.1	PtUn016840;PtUn016830;ONT.15136;PtUn016850;PtUn016820;PtUn016810
ONT.7831.1	Pt4g015910;ONT.7832;Pt4g015900;ONT.7830;Pt4g015890;Pt4g015920;Pt4g015950;Pt4g015930;Pt4g015940;Pt4g015580
ONT.9735.9	ONT.8863;Pt5g023380;Pt5g023310;Pt5g023320;Pt5g023400;Pt5g023290;Pt5g023370;Pt5g023360;ONT.9734;Pt5g023390;Pt5g023260;ONT.8866;Pt5g023280;Pt5g023250;Pt5g023340;ONT.8864;Pt5g023270;ONT.8859;Pt5g023300;Pt5g023350;ONT.8860;ONT.8858
ONT.5739.1	Pt3g017740;Pt3g017720;ONT.5738;Pt3g017760;Pt3g017750;Pt3g017730
ONT.4565.2	Pt3g028050;Pt3g028060;Pt3g028040;Pt3g028010;ONT.5952;Pt3g028030
ONT.10339.1	Pt6g014290;Pt6g014240;Pt6g014220;Pt6g014380;Pt6g014260;Pt6g014310;Pt6g014340;ONT.11036;Pt6g014280;Pt6g014330;ONT.10335;Pt6g014230;Pt6g014350;Pt6g014250;Pt6g014320;Pt6g014360;Pt6g014370;ONT.11033;Pt6g014270;Pt6g014400;Pt6g014390;Pt6g014300
ONT.9792.2	Pt5g025000;Pt5g024920;Pt5g024990;Pt5g024940;Pt5g024960;Pt5g024980;Pt5g024950;Pt5g024910;Pt5g024970;Pt5g024930
ONT.10436.3	Pt6g017990;Pt6g017940;Pt6g017910;Pt6g017890;Pt6g017950;Pt6g017920;Pt6g017980;Pt6g017970;Pt6g018010;Pt6g017900;Pt6g017930;Pt6g017960;Pt6g018000
ONT.16096.1	PtUn029640;PtUn029610;PtUn029600;PtUn029680;PtUn029650;PtUn029620;PtUn029660;PtUn029630;ONT.15364
ONT.1781.1	Pt2g004290;Pt2g004300;Pt2g004440;Pt2g004410;Pt2g002020;Pt2g004430;Pt2g004400;Pt2g004310;Pt2g004380;ONT.1779;Pt2g004370;Pt2g004420;Pt2g004360;Pt2g004390;Pt2g004330;Pt2g004450;Pt2g002000;Pt2g002010;Pt2g004460;Pt2g004340;Pt2g004320;Pt2g004350
ONT.13659.1	Pt9g008670;Pt9g008790;Pt9g008650;Pt9g008750;Pt9g008810;Pt9g008730;Pt9g008760;Pt9g008720;Pt9g008820;Pt9g008680;Pt9g008740;Pt9g008710;Pt9g008660;Pt9g008800;Pt9g008780;Pt9g008770;Pt9g008700;Pt9g008690
ONT.14905.2	PtUn007430;PtUn007460;PtUn007400;PtUn007390;PtUn007450;PtUn007440;PtUn007420;PtUn007470;PtUn007410
ONT.15902.1	PtUn016620;PtUn016780;PtUn016740;PtUn016610;PtUn016700;PtUn016750;PtUn016770;PtUn016600;PtUn016630;PtUn016660;PtUn016720;PtUn016710;PtUn016650;PtUn016690;PtUn016640;PtUn016760;PtUn016730
ONT.4565.5	Pt3g028050;Pt3g028060;Pt3g028030;Pt3g028040;Pt3g028010;ONT.5952
ONT.10060.2	Pt6g006550;ONT.10749;Pt6g006540;Pt6g006530;Pt6g006560;Pt6g006520;Pt6g006770;Pt6g006720;Pt6g006780;Pt6g006590;Pt6g006620;Pt6g006570;Pt6g006730;Pt6g006610;Pt6g006710;Pt6g006600;Pt6g006510;Pt6g006750;Pt6g006650;Pt6g006700;Pt6g006690;Pt6g006660;Pt6g006740;Pt6g006640;Pt6g006760;Pt6g006630;Pt6g006670;Pt6g006580
ONT.8884.3	ONT.9756;Pt5g023650;Pt5g023630;Pt5g023550;Pt5g023580;Pt5g023660;Pt5g023610;Pt5g023560;Pt5g023670;Pt5g023620;Pt5g023590;Pt5g023600;Pt5g023680;Pt5g023570;Pt5g023640
ONT.1340.1	Pt1g014930;Pt1g014870;Pt1g014920;ONT.1339;Pt1g014770;Pt1g014910;Pt1g014720;Pt1g014780;Pt1g014750;Pt1g014880;Pt1g014820;Pt1g014740;Pt1g014900;Pt1g014840;Pt1g014730;Pt1g014940;Pt1g014950;Pt1g014860;Pt1g014890;Pt1g014850;Pt1g014830;Pt1g014760;Pt1g014800;Pt1g014790
ONT.935.1	Pt1g005810;Pt1g005930;Pt1g005950;ONT.939;Pt1g005800;Pt1g005740;Pt1g005780;Pt1g005760;Pt1g005870;Pt1g005730;Pt1g005790;Pt1g005770;Pt1g005920;Pt1g005830;Pt1g005820;Pt1g005750;Pt1g005890;Pt1g005910;Pt1g005940;Pt1g005880;Pt1g005900;ONT.937;Pt1g005840
ONT.14229.5	Pt9g005470;Pt9g005630;Pt9g005640;Pt9g005550;Pt9g005760;Pt9g005730;Pt9g005580;Pt9g005660;Pt9g005510;Pt9g005650;Pt9g005680;Pt9g005690;Pt9g005560;Pt9g005700;Pt9g005520;Pt9g005790;Pt9g005710;Pt9g005750;Pt9g005480;Pt9g005590;Pt9g005570;Pt9g005620;Pt9g005780;Pt9g005460;Pt9g005530;Pt9g005740;Pt9g005540;Pt9g005720;Pt9g005600;Pt9g005500;Pt9g005490;Pt9g005610;Pt9g005770;Pt9g005670
ONT.16133.2	PtUn032320;PtUn032350;PtUn032410;PtUn032390;PtUn032520;PtUn032370;PtUn032490;PtUn032510;PtUn032440;PtUn032470;PtUn032330;PtUn032310;PtUn032480;PtUn032500;PtUn032420;PtUn032340;PtUn032450;PtUn032460;PtUn032360;PtUn032430;PtUn032400;PtUn032380
ONT.5731.2	Pt3g017550;ONT.4297;Pt3g017570;Pt3g017580;Pt3g017560;Pt3g017540
ONT.2305.1	Pt2g020360;Pt2g020590;Pt2g020600;Pt2g020430;Pt2g020390;Pt2g020400;Pt2g020550;Pt2g020440;Pt2g020370;Pt2g020570;ONT.3306;Pt2g020470;Pt2g020350;Pt2g020460;ONT.3307;Pt2g020560;Pt2g020540;Pt2g020380;Pt2g020340;Pt2g020410;Pt2g020510;ONT.2309;Pt2g020500;Pt2g020580;Pt2g020450;Pt2g020490;Pt2g020530;Pt2g020420;Pt2g020520;Pt2g020480
ONT.11072.1	Pt6g015450;Pt6g015540;ONT.10375;Pt6g015480;Pt6g015560;Pt6g015570;Pt6g015470;Pt6g015490;Pt6g015430;Pt6g015420;Pt6g015460;Pt6g015520;Pt6g015500;Pt6g015550;Pt6g015580;Pt6g015440;Pt6g015530;Pt6g015510;Pt6g015590
ONT.1153.3	Pt1g008430;Pt1g008500;ONT.316;Pt1g008460;Pt1g008440;Pt1g008520;Pt1g008450;Pt1g008470;ONT.321;Pt1g008490;Pt1g008540;Pt1g008480;Pt1g008550;Pt1g008530
ONT.12241.1	Pt7g014850;Pt7g014690;ONT.11585;ONT.12246;Pt7g014880;Pt7g014750;Pt7g014800;Pt7g014720;Pt7g014890;Pt7g014710;Pt7g014700;Pt7g014790;Pt7g014920;Pt7g014900;Pt7g014680;Pt7g014760;Pt7g014730;Pt7g014870;Pt7g014910;Pt7g014840;ONT.12240;Pt7g014930;Pt7g014740;Pt7g014830;Pt7g014820;ONT.12237;Pt7g014780;Pt7g014810;Pt7g014770;Pt7g014860
ONT.5857.2	Pt3g023080;Pt3g022980;Pt3g022970;Pt3g023060;Pt3g023030;Pt3g023070;Pt3g022940;Pt3g023010;Pt3g022950;Pt3g023020;Pt3g023050;Pt3g023040;ONT.5859;ONT.4445;Pt3g022990;ONT.4443;Pt3g022960;Pt3g023000
ONT.10008.2	Pt6g005180;Pt6g005340;Pt6g005230;Pt6g005160;Pt6g005170;Pt6g005190;Pt6g005330;Pt6g005370;Pt6g005140;Pt6g005360;Pt6g005290;Pt6g005280;Pt6g005310;Pt6g005130;Pt6g005250;Pt6g005220;Pt6g005240;Pt6g005320;Pt6g005400;Pt6g005390;ONT.10006;Pt6g005210;Pt6g005380;Pt6g005270;Pt6g005300;Pt6g005150;Pt6g005350;Pt6g005200
ONT.8853.1	Pt5g022550;ONT.9727;Pt5g022590;Pt5g022570;Pt5g022560;Pt5g022860;Pt5g022600;Pt5g022540;Pt5g022870;Pt5g022840;Pt5g022830;Pt5g022580;Pt5g022880;Pt5g022530;Pt5g022850
ONT.8764.1	Pt5g019500;Pt5g019480;Pt5g019530;Pt5g019520;Pt5g019450;Pt5g019460;ONT.9653;Pt5g019510;Pt5g019470;ONT.9654
ONT.13780.1	Pt9g014780;Pt9g014670;Pt9g014650;Pt9g014740;Pt9g014610;Pt9g014600;Pt9g014710;Pt9g014700;Pt9g014640;Pt9g014660;Pt9g014760;Pt9g014590;Pt9g014690;Pt9g014630;Pt9g014750;Pt9g014720;Pt9g014680;Pt9g014730;Pt9g014770;Pt9g014620;ONT.14439
ONT.6724.3	Pt4g005820;Pt4g005900;Pt4g005960;Pt4g005760;Pt4g005970;Pt4g005850;Pt4g005810;Pt4g005950;Pt4g005790;Pt4g006000;Pt4g005940;Pt4g005930;Pt4g005990;Pt4g006050;Pt4g005870;Pt4g005890;Pt4g005840;Pt4g005800;Pt4g006040;Pt4g005770;Pt4g005980;Pt4g005880;ONT.7520;Pt4g005860;Pt4g006020;Pt4g005910;Pt4g006030;Pt4g006010;Pt4g005780;Pt4g005830
ONT.11556.1	Pt7g014060;Pt7g014000;Pt7g014020;Pt7g013980;Pt7g014080;Pt7g014090;Pt7g014170;Pt7g014230;Pt7g014120;Pt7g014100;Pt7g014200;Pt7g014160;Pt7g014140;Pt7g014010;Pt7g014220;Pt7g014180;Pt7g013990;Pt7g014110;Pt7g014130;Pt7g014050;ONT.12213;Pt7g014040;Pt7g014240;Pt7g013970;Pt7g014190;Pt7g014150;Pt7g013960;Pt7g014030;Pt7g014210
ONT.13659.3	Pt9g008800;Pt9g008770;Pt9g008780;Pt9g008690;Pt9g008700;Pt9g008680;Pt9g008740;Pt9g008660;Pt9g008710;Pt9g008750;Pt9g008810;Pt9g008730;Pt9g008760;Pt9g008720;Pt9g008820;Pt9g008670;Pt9g008790;Pt9g008650
ONT.1526.3	Pt1g022170;Pt1g022140;ONT.732;Pt1g022250;ONT.1525;Pt1g022100;Pt1g022060;Pt1g022200;Pt1g022260;Pt1g022070;Pt1g022180;Pt1g022120;Pt1g022150;Pt1g022210;Pt1g022160;Pt1g022230;Pt1g022240;Pt1g022190;Pt1g022290;Pt1g022080;Pt1g022110;Pt1g022220;Pt1g022090;Pt1g022270;Pt1g022130;Pt1g022280
ONT.9095.16	Pt5g003260;Pt5g003250;Pt5g003280;Pt5g003310;Pt5g003120;Pt5g003240;Pt5g003230;Pt5g003090;Pt5g003190;Pt5g003170;Pt5g003340;Pt5g003180;Pt5g003330;Pt5g003320;ONT.9091;Pt5g003270;Pt5g003210;Pt5g003150;Pt5g003130;Pt5g003160;Pt5g003140;Pt5g003100;Pt5g003080;Pt5g003200;Pt5g003300;Pt5g003110;Pt5g003350;ONT.9097;Pt5g003290
ONT.9628.1	Pt5g018560;Pt5g018500;Pt5g018490;Pt5g018650;Pt5g018540;Pt5g018630;ONT.9627;Pt5g018470;Pt5g018640;ONT.8733;Pt5g018510;Pt5g018620;Pt5g018660;Pt5g018580;Pt5g018520;Pt5g018480;Pt5g018570;Pt5g018590;Pt5g018670;Pt5g018550;Pt5g018600;ONT.9629;Pt5g018680;ONT.8737;Pt5g018610;Pt5g018530
ONT.12052.2	Pt7g009120;Pt7g009030;Pt7g009080;Pt7g008990;Pt7g009130;Pt7g009020;Pt7g009000;Pt7g009040;Pt7g009070;Pt7g009140;Pt7g009090;Pt7g009110;Pt7g009060;Pt7g009010;Pt7g009050;Pt7g009100
ONT.7301.6	Pt4g002440;Pt4g002460;Pt4g002320;Pt4g002330;Pt4g002360;Pt4g002530;ONT.6491;Pt4g002410;ONT.7304;Pt4g002450;Pt4g002350;Pt4g002550;Pt4g002540;Pt4g002310;Pt4g002380;Pt4g002470;Pt4g002430;Pt4g002370;Pt4g002500;Pt4g002300;Pt4g002420;Pt4g002510;Pt4g002480;Pt4g002490;Pt4g002400;Pt4g002390;Pt4g002520;Pt4g002340
ONT.3541.2	Pt2g025520;Pt2g025510;Pt2g025330;Pt2g025470;Pt2g025490;Pt2g025320;Pt2g025280;ONT.2509;Pt2g025550;Pt2g025450;Pt2g025300;Pt2g025530;Pt2g025420;Pt2g025290;Pt2g025390;Pt2g025340;Pt2g025380;Pt2g025440;Pt2g025400;Pt2g025500;Pt2g025360;Pt2g025310;Pt2g025560;Pt2g025370;Pt2g025350;Pt2g025480;Pt2g025410;Pt2g025430;Pt2g025460;ONT.2511;Pt2g025540
ONT.574.1	Pt1g017320;Pt1g017420;Pt1g017520;Pt1g017500;Pt1g017530;Pt1g017310;Pt1g017280;Pt1g017580;Pt1g017470;Pt1g017390;Pt1g017550;Pt1g017510;Pt1g017400;Pt1g017480;Pt1g017430;Pt1g017330;Pt1g017570;Pt1g017560;Pt1g017440;Pt1g017410;Pt1g017380;Pt1g017340;Pt1g017450;ONT.571;ONT.1382;Pt1g017490;Pt1g017540;Pt1g017350;Pt1g017460;Pt1g017300;Pt1g017290;Pt1g017360;Pt1g017370;Pt1g017270
ONT.9224.2	Pt5g006510;Pt5g006520;Pt5g006570;Pt5g006590;Pt5g006400;Pt5g006390;Pt5g006540;Pt5g006480;Pt5g006460;Pt5g006410;Pt5g006430;ONT.8361;Pt5g006610;Pt5g006560;Pt5g006550;Pt5g006600;Pt5g006370;Pt5g006490;Pt5g006500;Pt5g006530;Pt5g006360;Pt5g006440;Pt5g006450;Pt5g006580;Pt5g006420;Pt5g006470;Pt5g006380
ONT.9871.5	Pt6g002490;Pt6g002360;Pt6g002260;ONT.9870;Pt6g002340;Pt6g002380;Pt6g002440;Pt6g002290;Pt6g002300;Pt6g002470;Pt6g002370;Pt6g002330;ONT.10576;Pt6g002350;Pt6g002450;Pt6g002480;Pt6g002270;Pt6g002420;Pt6g002310;Pt6g002410;Pt6g002460;Pt6g002280;Pt6g002320;Pt6g002400;Pt6g002430;Pt6g002390
ONT.9776.1	Pt5g024240;Pt5g024320;Pt5g024250;Pt5g024300;Pt5g024270;Pt5g024280;Pt5g024290;ONT.8910;Pt5g024260;Pt5g024230
ONT.11944.1	Pt7g004180;Pt7g004170;Pt7g004160;Pt7g004200;Pt7g004150;Pt7g004140;Pt7g004190;ONT.11309
ONT.14640.2	Pt9g018630;Pt9g018580;Pt9g018660;ONT.14642;Pt9g018510;Pt9g018530;Pt9g018480;Pt9g018640;Pt9g018700;Pt9g018600;Pt9g018610;Pt9g018490;Pt9g018650;Pt9g018570;Pt9g018680;Pt9g018540;Pt9g018590;Pt9g018500;Pt9g018550;Pt9g018620;Pt9g018520;Pt9g018470;Pt9g018690;Pt9g018670
ONT.8867.1	Pt5g023300;ONT.8864;Pt5g023340;Pt5g023240;Pt5g023270;ONT.8871;Pt5g023260;ONT.8866;Pt5g023250;Pt5g023280;ONT.8868;ONT.9743;Pt5g023290;ONT.8869;Pt5g023310;ONT.8863;Pt5g023330;Pt5g023320
ONT.3709.3	Pt2g027370;Pt2g027360;Pt2g027260;Pt2g027340;Pt2g027410;Pt2g027290;Pt2g027400;Pt2g027320;Pt2g027300;Pt2g027350;Pt2g027310;Pt2g027380;Pt2g027430;Pt2g027420;Pt2g027390;ONT.2667;Pt2g027270;Pt2g027330;Pt2g027280
ONT.15651.2	PtUn006190;ONT.14866;PtUn006160
ONT.15708.1	PtUn008110;PtUn007960;PtUn008060;PtUn008030;PtUn007980;PtUn008000;PtUn008050;PtUn007990;PtUn008070;PtUn007970;PtUn008100;PtUn008090;PtUn008080;PtUn008040;PtUn008020;PtUn008010
ONT.5992.2	Pt3g026890;Pt3g028940;Pt3g028780;Pt3g028910;Pt3g028790;Pt3g028890;Pt3g028810;Pt3g026930;Pt3g028860;Pt3g028840;Pt3g028830;Pt3g026920;Pt3g026870;Pt3g028820;Pt3g028800;ONT.5995;Pt3g026860;Pt3g026900;Pt3g026910;Pt3g026880;Pt3g028930;Pt3g028870;Pt3g028880;Pt3g028850
ONT.2460.3	ONT.3479;ONT.2461;Pt2g026770;Pt2g026670;Pt2g026730;Pt2g026750;Pt2g026610;Pt2g026660;Pt2g026680;Pt2g026700;Pt2g026570;Pt2g026800;Pt2g026620;Pt2g026720;Pt2g026710;Pt2g026820;Pt2g026810;Pt2g026780;Pt2g026690;Pt2g026600;Pt2g026650;Pt2g026590;Pt2g026740;Pt2g026580;Pt2g026760;ONT.2456;Pt2g026790;Pt2g026640;Pt2g026630
ONT.7753.4	Pt4g012430;Pt4g012510;Pt4g012460;Pt4g012520;Pt4g012420;Pt4g012450;Pt4g012530;Pt4g012500;ONT.7754;Pt4g012480;Pt4g012470;Pt4g012400;Pt4g012410;ONT.7755
ONT.13506.2	Pt9g003240;Pt9g003170;ONT.13513;Pt9g003290;Pt9g003360;Pt9g003180;Pt9g003220;Pt9g003230;ONT.13502;Pt9g003400;Pt9g003370;Pt9g003410;Pt9g003430;Pt9g003450;Pt9g003190;Pt9g003380;Pt9g003250;Pt9g003260;Pt9g003270;Pt9g003350;Pt9g003330;Pt9g003340;Pt9g003210;Pt9g003420;Pt9g003440;Pt9g003280;ONT.14150;Pt9g003310;Pt9g003200;Pt9g003300;Pt9g003390
ONT.11729.1	Pt7g018660;ONT.12378;Pt7g018820;ONT.12381;Pt7g018730;Pt7g018640;Pt7g018770;Pt7g018760;Pt7g018700;Pt7g018630;Pt7g018620;Pt7g018800;Pt7g018790;Pt7g018830;Pt7g018780;Pt7g018680;Pt7g018720;Pt7g018750;Pt7g018690;Pt7g018740;Pt7g018670;Pt7g018810;Pt7g018650;Pt7g018710;ONT.11734
ONT.15395.1	PtUn032530;PtUn032540;PtUn032650;PtUn032550;PtUn032620;PtUn032560;PtUn032610;PtUn032630;PtUn032640;PtUn032600;PtUn032590;PtUn032680;PtUn032660;PtUn032670;PtUn032570;PtUn032520;PtUn032690
ONT.6263.2	Pt3g035300;Pt3g035180;Pt3g035070;Pt3g035280;Pt3g035050;Pt3g035120;ONT.6261;Pt3g035270;Pt3g035040;Pt3g035250;Pt3g035220;Pt3g035210;Pt3g035010;Pt3g035290;Pt3g035060;Pt3g035130;Pt3g035110;Pt3g035030;Pt3g035240;Pt3g035150;Pt3g035260;Pt3g035170;Pt3g035100;ONT.6258;Pt3g035090;Pt3g035160;Pt3g035080;Pt3g035190;Pt3g035200;Pt3g035020;Pt3g035140;ONT.6269;Pt3g035230
ONT.7856.2	ONT.7857;Pt4g018790;Pt4g018840;ONT.7064;Pt4g018830;ONT.7063;Pt4g018820;Pt4g018810;Pt4g018800;Pt4g018780;Pt4g018850;ONT.7858
ONT.6916.1	ONT.7685;Pt4g010840;Pt4g010970;Pt4g010920;ONT.6912;Pt4g010890;Pt4g010810;Pt4g011000;Pt4g010990;Pt4g010980;Pt4g011020;Pt4g010850;Pt4g010940;Pt4g010930;ONT.7687;ONT.6921;Pt4g011030;Pt4g010960;ONT.6919;Pt4g010830;ONT.7678;Pt4g011010;Pt4g011040;Pt4g010860;Pt4g010900;Pt4g010820;Pt4g010950;Pt4g010910;Pt4g010880;Pt4g010870
ONT.11297.3	Pt7g004280;Pt7g004430;Pt7g004450;Pt7g004290;Pt7g004470;ONT.11302;ONT.11937;Pt7g004320;Pt7g004410;Pt7g004420;Pt7g004340;Pt7g004310;Pt7g004380;Pt7g004460;Pt7g004400;Pt7g004360;Pt7g004330;Pt7g004440;Pt7g004350;Pt7g004300;Pt7g004370
ONT.15067.8	PtUn013730;PtUn013780;PtUn013700;PtUn013690;PtUn013790;PtUn013740;PtUn013710;PtUn013800;PtUn013770;ONT.15072;PtUn013810;PtUn013760;ONT.15069;PtUn013750
ONT.12052.4	Pt7g009090;Pt7g009100;Pt7g009050;Pt7g009060;Pt7g009010;Pt7g009110;Pt7g009000;Pt7g009020;Pt7g009070;Pt7g009140;Pt7g009040;Pt7g008990;Pt7g009130;Pt7g009120;Pt7g009080;Pt7g009030
ONT.2794.1	Pt2g004880;Pt2g008540;Pt2g004900;Pt2g004920;Pt2g008550;Pt2g004850;Pt2g008590;Pt2g008570;Pt2g008560;Pt2g004910;Pt2g004930;Pt2g004890;Pt2g004870;Pt2g008580;Pt2g004860;ONT.2793
ONT.9564.6	Pt5g015150;Pt5g015180;Pt5g015160;Pt5g015170;Pt5g015120;Pt5g015220;Pt5g015130;Pt5g015230;Pt5g015100;Pt5g015070;Pt5g015110;Pt5g015060;ONT.9561;Pt5g015140;Pt5g015200;Pt5g015190;Pt5g015210;Pt5g015080;Pt5g015090;Pt5g015240
ONT.223.1	Pt1g002950;Pt1g003050;Pt1g003080;Pt1g003000;Pt1g003160;Pt1g002960;Pt1g003140;Pt1g003120;Pt1g002940;Pt1g002990;Pt1g003020;Pt1g003030;Pt1g003170;Pt1g002980;Pt1g002970;Pt1g003100;Pt1g003150;Pt1g003070;Pt1g003060;Pt1g003010;Pt1g003090;Pt1g003130;Pt1g003110;Pt1g003040
ONT.15093.2	PtUn014530;PtUn014490;PtUn014520;PtUn014540;PtUn014510;PtUn014560;PtUn014550;PtUn014480
ONT.11945.3	Pt7g004180;Pt7g004140;Pt7g004160;Pt7g004170;ONT.11309;Pt7g004930;Pt7g004150
ONT.13659.4	Pt9g008780;Pt9g008770;Pt9g008800;Pt9g008700;Pt9g008690;Pt9g008740;Pt9g008680;Pt9g008710;Pt9g008660;Pt9g008730;Pt9g008760;Pt9g008810;Pt9g008750;Pt9g008820;Pt9g008720;Pt9g008670;Pt9g008650;Pt9g008790
ONT.5858.1	Pt3g022940;Pt3g022920;Pt3g022930;Pt3g023020;Pt3g022950;Pt3g023010;Pt3g023060;Pt3g023030;Pt3g022970;Pt3g022980;Pt3g023000;Pt3g022960;ONT.4443;Pt3g022990;Pt3g023050;ONT.5859;ONT.4445;Pt3g023040
ONT.13016.4	Pt8g001760;Pt8g001920;Pt8g001890;Pt8g001880;Pt8g001810;Pt8g001820;Pt8g001870;Pt8g001770;Pt8g001800;Pt8g001780;Pt8g001830;Pt8g001840;Pt8g001960;Pt8g001950;Pt8g001990;Pt8g002010;Pt8g001750;Pt8g001970;Pt8g001900;Pt8g001860;Pt8g001930;Pt8g001790;Pt8g001940;Pt8g002000;Pt8g001910;Pt8g001980
ONT.15652.2	ONT.14866;PtUn006210;PtUn006190;PtUn006200
ONT.11384.1	Pt7g008140;Pt7g008120;Pt7g008080;Pt7g008090;Pt7g008180;Pt7g008030;Pt7g008170;Pt7g008160;Pt7g008070;Pt7g008050;Pt7g008060;Pt7g008010;Pt7g008020;Pt7g008190;Pt7g008150;Pt7g008130;Pt7g008040;Pt7g008100;Pt7g008110;Pt7g008000
ONT.9430.5	Pt5g011950;ONT.9432;Pt5g011930;ONT.9429;ONT.8573;ONT.9423;Pt5g011920;Pt5g012000;Pt5g012010;Pt5g011850;Pt5g012100;Pt5g011830;Pt5g011870;Pt5g011890;Pt5g012060;Pt5g012030;Pt5g012090;Pt5g011910;Pt5g011840;Pt5g011820;Pt5g011970;Pt5g012040;Pt5g012070;Pt5g011990;Pt5g011900;Pt5g012080;Pt5g012050;Pt5g011860;Pt5g011980;Pt5g011880;Pt5g011960;Pt5g011810;Pt5g012020
ONT.15218.2	PtUn020170;PtUn020210;ONT.15958;PtUn020180;ONT.15217;PtUn020230;PtUn020200;PtUn020190;PtUn020160;PtUn020240;PtUn020220
ONT.6485.3	ONT.5103;Pt3g041340;Pt3g041160;Pt3g041290;ONT.5109;Pt3g041220;Pt3g041130;Pt3g041320;Pt3g041180;Pt3g041250;Pt3g041140;Pt3g041260;Pt3g041270;ONT.6483;Pt3g041280;Pt3g041200;Pt3g041310;Pt3g041230;Pt3g041150;Pt3g041170;Pt3g041350;Pt3g041330;Pt3g041300;Pt3g041190;Pt3g041210;Pt3g041120;Pt3g041240;ONT.6487
ONT.11977.2	Pt7g005980;Pt7g006020;Pt7g005970;Pt7g006010;Pt7g005920;Pt7g005990;Pt7g005950;Pt7g006000;Pt7g005960;Pt7g005940;Pt7g005930;Pt7g006030;ONT.11334
ONT.3721.3	Pt3g000340;Pt3g000500;Pt3g000560;Pt3g000460;Pt3g000540;Pt3g000360;Pt3g000520;Pt3g000400;Pt3g000470;Pt3g000580;Pt3g000330;Pt3g000420;Pt3g000510;Pt3g000310;Pt3g000390;Pt3g000440;Pt3g000380;Pt3g000590;Pt3g000430;Pt3g000410;Pt3g000530;Pt3g000480;Pt3g000370;Pt3g000320;Pt3g000490;Pt3g000550;Pt3g000570;Pt3g000350;Pt3g000450
ONT.2189.4	Pt2g017270;Pt2g017230;Pt2g017320;Pt2g017410;Pt2g017390;Pt2g017300;Pt2g017340;Pt2g017290;Pt2g017350;Pt2g017240;Pt2g017260;Pt2g017330;Pt2g017250;Pt2g017400;Pt2g017370;Pt2g017360;Pt2g017380;Pt2g017280
ONT.7051.3	Pt4g015720;Pt4g015740;Pt4g015750;Pt4g015730;Pt4g015710
ONT.13243.1	Pt8g008930;Pt8g008990;Pt8g008850;Pt8g008860;Pt8g008830;Pt8g008980;Pt8g008940;Pt8g009000;Pt8g008910;ONT.12807;Pt8g008920;Pt8g008970;Pt8g008950;Pt8g008890;Pt8g008900;Pt8g008880;Pt8g009020;ONT.12805;Pt8g009030;Pt8g008870;Pt8g008960;Pt8g008840;Pt8g009010
ONT.7856.1	ONT.7858;Pt4g018870;Pt4g018780;Pt4g018800;Pt4g018810;ONT.7855;Pt4g018860;Pt4g018790
ONT.6251.1	Pt3g035430;Pt3g035300;Pt3g035340;Pt3g035530;Pt3g035380;Pt3g035400;Pt3g035420;Pt3g035370;Pt3g035600;Pt3g035320;Pt3g035590;Pt3g035330;Pt3g035470;Pt3g035350;Pt3g035360;Pt3g035570;Pt3g035490;Pt3g035520;Pt3g035510;Pt3g035540;Pt3g035460;Pt3g035310;Pt3g035500;Pt3g035480;Pt3g035580;Pt3g035390;Pt3g035410;Pt3g035550;Pt3g035450;Pt3g035560;Pt3g035440
ONT.1340.3	Pt1g014920;Pt1g014870;Pt1g014930;Pt1g014720;Pt1g014780;Pt1g014910;Pt1g014770;ONT.1339;Pt1g014730;Pt1g014840;Pt1g014900;Pt1g014820;Pt1g014740;Pt1g014750;Pt1g014880;Pt1g014850;Pt1g014760;Pt1g014830;Pt1g014800;Pt1g014790;Pt1g014890;Pt1g014940;Pt1g014950;Pt1g014860
ONT.9736.3	ONT.8856;ONT.8858;ONT.8860;Pt5g023300;Pt5g023350;ONT.8864;Pt5g023340;ONT.8859;Pt5g023280;Pt5g023390;Pt5g023420;ONT.9734;ONT.9732;Pt5g023400;Pt5g023290;Pt5g023370;Pt5g023380;ONT.8863;Pt5g023310;Pt5g023320;Pt5g023330
ONT.9631.1	Pt5g018630;Pt5g019140;Pt5g019120;Pt5g018690;Pt5g018650;Pt5g018660;Pt5g019150;Pt5g018640;Pt5g018620;Pt5g018670;ONT.9629;Pt5g018700;ONT.8737;Pt5g019160;Pt5g019130;Pt5g019110;Pt5g018680
ONT.8776.8	ONT.9662;Pt5g019730;Pt5g019750;Pt5g019740;Pt5g019790;ONT.9661;Pt5g019800;Pt5g019780
ONT.15168.4	PtUn017820;PtUn017810;PtUn017800;ONT.15927;PtUn017790
ONT.8583.2	Pt5g012310;Pt5g012500;Pt5g012410;Pt5g012610;Pt5g012350;Pt5g012240;Pt5g012590;Pt5g012470;Pt5g012550;Pt5g012290;Pt5g012340;Pt5g012530;Pt5g012490;Pt5g012460;Pt5g012360;Pt5g012320;Pt5g012510;Pt5g012370;Pt5g012400;Pt5g012300;Pt5g012280;Pt5g012230;Pt5g012390;Pt5g012480;Pt5g012540;Pt5g012330;Pt5g012600;Pt5g012250;Pt5g012420;Pt5g012270;Pt5g012380;Pt5g012520;Pt5g012440;Pt5g012620;Pt5g012450;Pt5g012560;Pt5…
ONT.2677.1	Pt2g000140;Pt2g000270;Pt2g000070;Pt2g000210;Pt2g000220;Pt2g000090;ONT.1658;Pt2g000060;Pt2g000190;Pt2g000230;Pt2g000100;Pt2g000150;Pt2g000120;Pt2g000290;Pt2g000080;Pt2g000110;Pt2g000170;Pt2g000260;ONT.2676;Pt2g000240;Pt2g000250;Pt2g000200;Pt2g000130;Pt2g000300;Pt2g000040;Pt2g000050;Pt2g000180;Pt2g000280
ONT.15065.2	ONT.15063;PtUn013570;PtUn013640;PtUn013600;PtUn013670;PtUn013650;PtUn013560;PtUn013580;PtUn013660;PtUn013610;PtUn013590;PtUn013550;PtUn013680;PtUn013630
ONT.6894.3	Pt4g009830;ONT.7668;Pt4g009850;Pt4g009810;Pt4g009760;Pt4g009800;Pt4g009820;Pt4g009790;ONT.6892;Pt4g009880;Pt4g009860;Pt4g009780;Pt4g009900;Pt4g009870;Pt4g009750;Pt4g009770;Pt4g009890;ONT.6893
ONT.13961.1	ONT.13955;Pt9g019200;Pt9g019450;Pt9g019370;Pt9g019440;Pt9g019320;Pt9g019390;Pt9g019280;Pt9g019460;Pt9g019330;Pt9g019470;Pt9g019310;Pt9g019300;ONT.13964;Pt9g019430;Pt9g019230;Pt9g019240;Pt9g019360;ONT.14615;Pt9g019380;Pt9g019410;Pt9g019260;Pt9g019480;Pt9g019400;Pt9g019210;Pt9g019340;Pt9g019290;Pt9g019220;Pt9g019250;Pt9g019420
ONT.7641.2	Pt4g008110;Pt4g008180;Pt4g008030;Pt4g008100;Pt4g008070;Pt4g008080;Pt4g010610;Pt4g008170;Pt4g008060;Pt4g008020;Pt4g008200;Pt4g010620;Pt4g008210;Pt4g008040;Pt4g008220;Pt4g008190;Pt4g008150;Pt4g010600;Pt4g008140;Pt4g010590;Pt4g008130;Pt4g008160;Pt4g008090;Pt4g008050
ONT.10944.1	Pt6g011610;ONT.10248;Pt6g011590;Pt6g011640;Pt6g011700;ONT.10947;Pt6g011730;Pt6g011810;Pt6g011580;Pt6g011620;Pt6g011720;Pt6g011800;Pt6g011680;Pt6g011630;Pt6g011670;Pt6g011790;Pt6g011770;Pt6g011690;Pt6g011570;Pt6g011650;Pt6g011710;Pt6g011780;Pt6g011760;Pt6g011660;Pt6g011600;Pt6g011820;Pt6g011740;Pt6g011750
ONT.13045.4	ONT.12584;Pt8g002750;Pt8g002800;Pt8g002850;Pt8g002840;Pt8g002790;Pt8g002760;Pt8g002980;Pt8g002810;Pt8g002960;Pt8g002780;Pt8g002770;Pt8g002890;Pt8g002860;Pt8g002920;Pt8g002740;Pt8g002730;Pt8g002910;Pt8g002830;Pt8g002820;Pt8g002950;Pt8g002870;Pt8g002880;Pt8g002900;Pt8g002930;Pt8g002940;Pt8g002970
ONT.8827.1	Pt5g021460;Pt5g021440;ONT.9691
ONT.5726.3	Pt3g017420;Pt3g017430;Pt3g017410;Pt3g017440;ONT.5724;Pt3g017460;Pt3g017470;Pt3g017490;Pt3g017480;Pt3g017450
ONT.96.4	Pt1g006000;Pt1g006220;Pt1g006020;Pt1g006190;Pt1g006230;Pt1g006110;Pt1g006150;Pt1g006270;Pt1g006240;Pt1g006010;Pt1g006180;Pt1g006160;Pt1g006070;Pt1g006100;Pt1g006060;Pt1g006290;Pt1g006120;Pt1g006260;Pt1g006130;Pt1g006090;Pt1g006170;Pt1g006210;Pt1g006200;Pt1g006050;Pt1g006280;ONT.95;Pt1g006080;Pt1g006250;Pt1g006040;Pt1g006030
ONT.15093.1	PtUn014490;PtUn014530;PtUn014560;PtUn014520;PtUn014540;PtUn014510;PtUn014480;PtUn014550
ONT.14867.1	ONT.14866;PtUn006210;PtUn006190;PtUn006200;PtUn006160
ONT.14953.2	PtUn009650;PtUn009670;PtUn009690;PtUn009710;PtUn009700;PtUn009660;PtUn009680
ONT.11977.11	Pt7g005930;Pt7g006030;ONT.11334;Pt7g005940;Pt7g006010;Pt7g005920;Pt7g005990;Pt7g006000;Pt7g005960;Pt7g005950;Pt7g005980;Pt7g006020;Pt7g005970
ONT.3280.1	Pt2g019780;Pt2g019720;ONT.3281;Pt2g019800;Pt2g019830;Pt2g019860;Pt2g019750;Pt2g019670;Pt2g019880;Pt2g019770;Pt2g019730;Pt2g019700;Pt2g019790;Pt2g019710;Pt2g019870;Pt2g019810;Pt2g019840;ONT.3277;Pt2g019760;Pt2g019740;Pt2g019680;Pt2g019850;Pt2g019690;Pt2g019820
ONT.2384.1	Pt2g023870;Pt2g023670;Pt2g023740;Pt2g023880;Pt2g023720;Pt2g023770;Pt2g023700;Pt2g023830;Pt2g023860;ONT.3391;Pt2g023840;ONT.2381;Pt2g023690;ONT.2380;Pt2g023760;Pt2g023660;Pt2g023750;Pt2g023710;Pt2g023850;Pt2g023810;Pt2g023820;Pt2g023680;Pt2g023730;Pt2g023790;Pt2g023780;ONT.3386;Pt2g023800
ONT.11944.2	ONT.11309;Pt7g004140;Pt7g004190;Pt7g004200;Pt7g004150;Pt7g004180;Pt7g004160;Pt7g004170
ONT.8661.1	Pt5g015340;Pt5g015460;Pt5g015560;Pt5g015400;Pt5g015540;Pt5g015470;Pt5g015350;Pt5g015500;Pt5g015550;Pt5g015360;Pt5g015530;Pt5g015570;Pt5g015440;Pt5g015410;Pt5g015420;Pt5g015370;Pt5g015390;ONT.8656;Pt5g015380;Pt5g015480;Pt5g015520;Pt5g015450;Pt5g015430;Pt5g015490;Pt5g015330;Pt5g015510
ONT.10008.5	Pt6g005250;Pt6g005220;Pt6g005310;Pt6g005130;Pt6g005290;Pt6g005280;Pt6g005140;Pt6g005360;Pt6g005370;Pt6g005330;Pt6g005190;Pt6g005170;Pt6g005340;Pt6g005160;Pt6g005230;Pt6g005180;Pt6g005350;Pt6g005150;Pt6g005200;Pt6g005270;Pt6g005380;Pt6g005210;Pt6g005300;Pt6g005390;ONT.10006;Pt6g005400;Pt6g005320;Pt6g005240
ONT.7051.1	Pt4g015710;Pt4g015730;Pt4g015740;Pt4g015750;Pt4g015720
ONT.15752.1	PtUn009860;PtUn009810;PtUn009840;PtUn009820;PtUn009800;PtUn009850;PtUn009830;ONT.14956;PtUn009790
ONT.15724.1	PtUn008720;PtUn008710;PtUn008730;PtUn008740;PtUn008700;ONT.14935
ONT.11729.4	Pt7g018770;Pt7g018640;Pt7g018660;ONT.12378;Pt7g018820;ONT.12381;Pt7g018730;Pt7g018800;Pt7g018790;Pt7g018830;Pt7g018760;Pt7g018700;Pt7g018630;Pt7g018620;Pt7g018690;Pt7g018740;Pt7g018670;Pt7g018650;Pt7g018810;Pt7g018680;Pt7g018780;Pt7g018750;Pt7g018720;ONT.11734;Pt7g018710
ONT.7837.1	Pt4g015700;Pt4g015690;Pt4g015630;Pt4g015670;Pt4g015710;Pt4g015680;Pt4g015660;Pt4g015650;Pt4g015640
ONT.14404.1	Pt9g012420;Pt9g012410;Pt9g012380;Pt9g012400;Pt9g012370;ONT.13748;Pt9g012390
ONT.9575.1	Pt5g016630;Pt5g016620;ONT.8683;Pt5g016490;Pt5g016610;Pt5g016660;Pt5g016590;Pt5g016510;Pt5g016550;Pt5g016670;ONT.8682;Pt5g016600;Pt5g016530;Pt5g016460;ONT.9576;Pt5g016640;Pt5g016650;Pt5g016540;Pt5g016500;Pt5g016580;Pt5g016560;Pt5g016680;ONT.8681;Pt5g016520;Pt5g016450
ONT.11977.6	Pt7g006030;ONT.11334;Pt7g005930;Pt7g005940;Pt7g005950;Pt7g005960;Pt7g006000;Pt7g006010;Pt7g005990;Pt7g005920;Pt7g006020;Pt7g005970;Pt7g005980
ONT.9095.15	Pt5g003180;Pt5g003320;Pt5g003330;Pt5g003170;Pt5g003190;Pt5g003340;Pt5g003090;Pt5g003230;Pt5g003240;Pt5g003120;Pt5g003310;Pt5g003280;Pt5g003260;Pt5g003250;ONT.9097;Pt5g003290;Pt5g003110;Pt5g003350;Pt5g003200;Pt5g003080;Pt5g003300;Pt5g003140;Pt5g003100;Pt5g003160;Pt5g003130;Pt5g003210;Pt5g003270;Pt5g003150;ONT.9091
ONT.8501.1	Pt5g010250;Pt5g010020;Pt5g010230;Pt5g010240;Pt5g010200;Pt5g010210;Pt5g010190;Pt5g010140;Pt5g010150;Pt5g010220;Pt5g010060;Pt5g010000;Pt5g010070;ONT.9354;Pt5g009990;Pt5g010270;Pt5g010030;Pt5g010260;ONT.9353;Pt5g010110;Pt5g010100;Pt5g010080;Pt5g010160;Pt5g010170;Pt5g010040;Pt5g010280;Pt5g010090;Pt5g010010;Pt5g010300;Pt5g010180;Pt5g010290;Pt5g010050
ONT.4905.1	Pt3g034510;Pt3g034480;Pt3g034470;Pt3g034460;Pt3g034430;Pt3g034390;Pt3g034520;Pt3g034580;Pt3g034530;Pt3g034410;Pt3g034540;Pt3g034450;Pt3g034370;Pt3g034420;ONT.4904;Pt3g034400;Pt3g034440;Pt3g034380;Pt3g034550;Pt3g034570;Pt3g034560
ONT.14405.2	Pt9g012430;Pt9g012470;Pt9g012440;Pt9g012450;ONT.13752;Pt9g012460
ONT.522.16	Pt1g014790;Pt1g014800;Pt1g014850;Pt1g014760;Pt1g014830;Pt1g014940;Pt1g014950;Pt1g014860;Pt1g014960;Pt1g014890;Pt1g014900;Pt1g014730;Pt1g014840;Pt1g014880;Pt1g014750;Pt1g014740;Pt1g014820;Pt1g014910;Pt1g014780;Pt1g014720;ONT.1339;Pt1g014770;Pt1g014810;Pt1g014920;Pt1g014930;Pt1g014870
ONT.2730.2	Pt2g004120;Pt2g004170;Pt2g004240;Pt2g004180;ONT.1704;Pt2g004140;Pt2g004270;Pt2g004250;Pt2g004220;ONT.2732;Pt2g004260;Pt2g004190;Pt2g004150;Pt2g004210;Pt2g004110;Pt2g004230;Pt2g004130;Pt2g004200
ONT.13694.2	Pt9g010140;Pt9g010180;ONT.14340;Pt9g010220;Pt9g010210;Pt9g010200;Pt9g010160;Pt9g010190;Pt9g010170;Pt9g010150
ONT.5115.1	Pt3g000030;Pt3g000110;Pt3g000090;Pt3g000140;Pt3g000100;Pt3g000060;ONT.5116;Pt3g000130;Pt3g000020;Pt3g000080;Pt3g000040;ONT.5113;Pt3g000050;Pt3g000120;Pt3g000070
ONT.9722.3	ONT.8851;Pt5g022700;Pt5g022750;Pt5g022710;ONT.8850;Pt5g022770;ONT.9721;Pt5g022730;Pt5g022740;Pt5g022760;Pt5g022720
ONT.8832.2	Pt5g021640;Pt5g021630;Pt5g021690;Pt5g021620;Pt5g021670;Pt5g021680;Pt5g021650;Pt5g021700;Pt5g021750;Pt5g021610;Pt5g021660;Pt5g021740;Pt5g021710
ONT.12968.2	ONT.12966;Pt8g000660;Pt8g000610;Pt8g000800;Pt8g000780;Pt8g000790;Pt8g000670;Pt8g000830;Pt8g000720;Pt8g000810;Pt8g000590;Pt8g000730;Pt8g000880;Pt8g000710;Pt8g000870;Pt8g000640;Pt8g000740;Pt8g000760;Pt8g000600;Pt8g000860;Pt8g000840;Pt8g000820;Pt8g000890;Pt8g000630;Pt8g000750;Pt8g000680;Pt8g000620;Pt8g000770;ONT.12975;Pt8g000700;Pt8g000850;Pt8g000690;Pt8g000650
ONT.15700.1	PtUn007780;PtUn007820;PtUn007810;PtUn007800;PtUn007840;PtUn007850;PtUn007860;PtUn007790
ONT.8776.4	Pt5g019780;Pt5g019720;ONT.9661;Pt5g019800;Pt5g019740;Pt5g019750;Pt5g019790;ONT.9662;Pt5g019730
ONT.9714.2	Pt5g022340;Pt5g022370;Pt5g022400;Pt5g022460;Pt5g022410;Pt5g022310;Pt5g022470;Pt5g022450;Pt5g022440;Pt5g022320;Pt5g022430;Pt5g022350;Pt5g022390;Pt5g022360;Pt5g022330;Pt5g022380;Pt5g022420
ONT.11187.1	Pt6g019620;Pt6g019610;Pt6g019640;Pt6g019630;Pt6g019650;Pt6g019660
ONT.10436.2	Pt6g018000;Pt6g017960;Pt6g017970;Pt6g017980;Pt6g017950;Pt6g017920;Pt6g018010;Pt6g017900;Pt6g017930;Pt6g017890;Pt6g017990;Pt6g017910;Pt6g017940
ONT.10959.2	Pt6g012060;Pt6g012110;Pt6g011980;Pt6g012000;Pt6g012120;Pt6g011940;Pt6g011950;Pt6g011970;Pt6g012090;Pt6g012040;Pt6g012020;Pt6g011920;Pt6g012080;Pt6g012070;Pt6g011990;Pt6g011910;Pt6g012030;Pt6g012050;Pt6g012010;Pt6g011960;Pt6g011930;Pt6g012100
ONT.15653.2	ONT.15654;PtUn006190;PtUn006210
ONT.6303.2	Pt3g034200;Pt3g034150;Pt3g034020;Pt3g034240;Pt3g034080;Pt3g034090;Pt3g034260;Pt3g034130;Pt3g034180;Pt3g034140;Pt3g034050;Pt3g034250;Pt3g034170;Pt3g034120;Pt3g034190;Pt3g034100;Pt3g034220;Pt3g034230;Pt3g034110;Pt3g034210;Pt3g034160;Pt3g034040;Pt3g034070;Pt3g034030;Pt3g034060
ONT.9770.2	Pt5g024400;Pt5g024390;Pt5g024430;Pt5g024470;Pt5g024420;Pt5g024460;Pt5g024410;ONT.9771;Pt5g024450;Pt5g024440;Pt5g024380
ONT.13196.3	Pt8g007610;Pt8g007510;Pt8g007710;Pt8g007550;Pt8g007680;ONT.12751;Pt8g007520;Pt8g007560;Pt8g007460;Pt8g007540;Pt8g007620;Pt8g007670;Pt8g007720;Pt8g007580;ONT.13198;Pt8g007660;Pt8g007470;Pt8g007500;Pt8g007600;Pt8g007570;Pt8g007700;Pt8g007690;Pt8g007640;Pt8g007530;Pt8g007490;Pt8g007650;Pt8g007630;Pt8g007450;Pt8g007480
ONT.3278.2	Pt2g019860;Pt2g019830;Pt2g019800;Pt2g019670;Pt2g019750;Pt2g019660;Pt2g019730;Pt2g019770;Pt2g019780;Pt2g019720;ONT.3281;Pt2g019810;ONT.3277;Pt2g019840;Pt2g019740;Pt2g019760;Pt2g019680;Pt2g019690;Pt2g019820;Pt2g019850;Pt2g019650;Pt2g019700;Pt2g019790;Pt2g019710
ONT.1781.4	Pt2g004410;Pt2g002020;Pt2g004430;Pt2g004400;Pt2g004290;Pt2g004300;Pt2g004440;Pt2g004340;Pt2g004460;Pt2g004320;Pt2g004350;Pt2g004380;Pt2g004310;Pt2g004420;Pt2g004370;ONT.1779;Pt2g004360;Pt2g004330;Pt2g004450;Pt2g004390;Pt2g002000;Pt2g002010
ONT.13045.3	Pt8g002960;Pt8g002780;Pt8g002980;Pt8g002810;Pt8g002760;Pt8g002790;Pt8g002750;ONT.12584;Pt8g002850;Pt8g002840;Pt8g002800;Pt8g002900;Pt8g002880;Pt8g002970;Pt8g002930;Pt8g002940;Pt8g002820;Pt8g002870;Pt8g002950;Pt8g002830;Pt8g002910;Pt8g002920;Pt8g002730;Pt8g002740;Pt8g002770;Pt8g002860;Pt8g002890
ONT.8870.2	Pt5g023220;ONT.8868;Pt5g023210;Pt5g023250;Pt5g023230;Pt5g023260;ONT.8866;Pt5g023270;ONT.8871;ONT.8869;ONT.9744;ONT.9743;Pt5g023200;Pt5g023240
ONT.9735.1	Pt5g023390;Pt5g023420;ONT.9734;ONT.9732;Pt5g023400;Pt5g023290;Pt5g023370;Pt5g023310;Pt5g023380;ONT.8863;Pt5g023320;ONT.8856;ONT.8860;ONT.8858;Pt5g023300;ONT.8864;ONT.8859;Pt5g023270;Pt5g023260;ONT.8866;Pt5g023250;Pt5g023280
ONT.1298.1	Pt1g013310;Pt1g013300;Pt1g013420;Pt1g013330;Pt1g013340;Pt1g013280;Pt1g013370;Pt1g013380;Pt1g013320;Pt1g013270;Pt1g013290;Pt1g013410;Pt1g013400;Pt1g013390;Pt1g013350;Pt1g013360
ONT.13754.1	Pt9g012480;Pt9g012470
ONT.7168.2	Pt4g019380;Pt4g019270;Pt4g019460;Pt4g019450;Pt4g019280;Pt4g019500;Pt4g019410;ONT.7170;Pt4g019470;Pt4g019480;Pt4g019340;Pt4g019310;Pt4g019420;Pt4g019490;Pt4g019440;Pt4g019320;Pt4g019390;Pt4g019400;Pt4g019510;Pt4g019430;Pt4g019330;Pt4g019350;Pt4g019520;Pt4g019300;Pt4g019360;Pt4g019370;Pt4g019290
ONT.14670.2	Pt9g021350;Pt9g021540;Pt9g021320;Pt9g021620;Pt9g021300;Pt9g021330;Pt9g021530;Pt9g021400;Pt9g021590;Pt9g021450;Pt9g021430;Pt9g021580;Pt9g021340;Pt9g021550;Pt9g021390;Pt9g021380;Pt9g021610;Pt9g021360;Pt9g021520;Pt9g021470;Pt9g021310;Pt9g021480;Pt9g021490;Pt9g021410;Pt9g021290;Pt9g021510;Pt9g021500;Pt9g021560;Pt9g021420;Pt9g021440;Pt9g021600;Pt9g021570;Pt9g021370;Pt9g021460
ONT.5351.5	Pt3g009910;ONT.3931;Pt3g009920;Pt3g009940;Pt3g009760;Pt3g009780;Pt3g009990;Pt3g009820;Pt3g009720;Pt3g009770;ONT.3929;Pt3g009850;Pt3g009790;Pt3g009840;Pt3g009750;Pt3g009890;Pt3g009730;Pt3g009950;Pt3g010000;Pt3g009930;Pt3g009960;Pt3g009870;Pt3g009970;Pt3g009860;Pt3g009900;Pt3g009810;Pt3g009740;Pt3g010010;Pt3g009800;Pt3g009830;Pt3g009980
ONT.15166.1	PtUn017690;PtUn017700;PtUn017710;PtUn017680;PtUn017720
ONT.15904.1	PtUn016730;PtUn016770;PtUn016760;PtUn016680;PtUn016640;PtUn016660;PtUn016670;PtUn016780;PtUn016740;PtUn016650;PtUn016700;PtUn016690;PtUn016710
ONT.15168.1	PtUn017820;PtUn017810;PtUn017800;ONT.15927;PtUn017790
ONT.4422.5	Pt3g022460;Pt3g022590;Pt3g022480;Pt3g022640;Pt3g022550;Pt3g022560;Pt3g022610;Pt3g022630;Pt3g022620;Pt3g022490;Pt3g022580;Pt3g022510;Pt3g022600;Pt3g022520;Pt3g022500;Pt3g022650;Pt3g022470;Pt3g022530;Pt3g022660;Pt3g022540
ONT.7919.1	Pt4g017200;Pt4g017300;Pt4g017280;Pt4g017310;Pt4g017250;Pt4g017260;Pt4g017180;Pt4g017270;Pt4g017240;ONT.7920;Pt4g017220;Pt4g017210;Pt4g017230;ONT.7114;Pt4g017190;ONT.7918;Pt4g017320
ONT.8787.1	Pt5g020080;Pt5g020160;Pt5g020060;Pt5g020070;Pt5g020120;Pt5g020090;Pt5g020150;Pt5g020100;Pt5g020140;Pt5g020130;Pt5g020040;Pt5g020050;Pt5g020020;ONT.8785;Pt5g020030
ONT.9603.2	Pt5g017620;Pt5g017600;Pt5g017540;Pt5g017570;Pt5g017510;Pt5g017560;Pt5g017470;Pt5g017530;Pt5g017590;Pt5g017500;Pt5g017610;Pt5g017630;Pt5g017460;Pt5g017480;Pt5g017490;Pt5g017520;Pt5g017550;Pt5g017580
ONT.2022.1	Pt2g011940;Pt2g011420;Pt2g011450;Pt2g011970;Pt2g011960;Pt2g011920;Pt2g011950;Pt2g011990;Pt2g011930;Pt2g011460;Pt2g011980;Pt2g011430
ONT.1213.3	ONT.1214;Pt1g009690;Pt1g009680;Pt1g010180;Pt1g009700;Pt1g010160;Pt1g010170;Pt1g009710
ONT.8650.3	Pt5g015930;Pt5g016040;Pt5g015910;Pt5g015990;Pt5g016080;Pt5g016090;Pt5g015940;Pt5g015950;Pt5g016070;Pt5g015920;Pt5g016010;Pt5g015960;Pt5g016060;Pt5g016030;Pt5g016000;Pt5g016020;Pt5g016050;Pt5g015970
ONT.15065.1	PtUn013660;PtUn013580;PtUn013640;ONT.15063;PtUn013570;PtUn013670;PtUn013560;PtUn013650;PtUn013600;PtUn013680;PtUn013630;PtUn013590;PtUn013610;PtUn013550
ONT.15399.2	PtUn032690;PtUn032720;PtUn032770;PtUn032780;PtUn032740;ONT.15404;PtUn032730;PtUn032800;PtUn032710;PtUn032680;PtUn032750;ONT.15400;PtUn032760;PtUn032700;PtUn032790
ONT.9871.7	ONT.10576;Pt6g002330;Pt6g002420;Pt6g002270;Pt6g002450;Pt6g002480;Pt6g002350;Pt6g002430;Pt6g002390;Pt6g002320;Pt6g002400;Pt6g002410;Pt6g002310;Pt6g002460;Pt6g002280;Pt6g002260;Pt6g002490;Pt6g002360;ONT.9870;Pt6g002380;Pt6g002440;Pt6g002340;Pt6g002470;Pt6g002370;Pt6g002300;Pt6g002290
ONT.12943.1	Pt8g012710;Pt8g012570;Pt8g012690;Pt8g012740;Pt8g012480;Pt8g012620;Pt8g012600;Pt8g012520;Pt8g012750;Pt8g012500;Pt8g012490;Pt8g012640;Pt8g012530;Pt8g012730;Pt8g012660;Pt8g012580;Pt8g012510;Pt8g012470;Pt8g012550;Pt8g012700;Pt8g012560;Pt8g012540;Pt8g012590;Pt8g012720;Pt8g012680;Pt8g012610;Pt8g012670
ONT.6807.1	Pt4g009380;Pt4g009310;Pt4g009300;Pt4g007990;ONT.6812;Pt4g009320;Pt4g009340;Pt4g009460;Pt4g009280;Pt4g008010;Pt4g009350;Pt4g009430;Pt4g009370;Pt4g009330;Pt4g008000;Pt4g009410;Pt4g009390;Pt4g009290;Pt4g009450;Pt4g009440;Pt4g009360;Pt4g009420;Pt4g009470
ONT.11372.1	Pt7g007270;Pt7g007280;Pt7g007200;Pt7g007320;Pt7g007220;Pt7g007210;Pt7g007240;Pt7g007310;Pt7g007260;Pt7g007230;Pt7g007190;Pt7g007250;Pt7g007180;Pt7g007330;Pt7g007300;Pt7g007170;Pt7g007290
ONT.9735.2	Pt5g023320;Pt5g023310;ONT.8863;Pt5g023380;Pt5g023370;Pt5g023290;Pt5g023400;ONT.9734;Pt5g023390;Pt5g023250;Pt5g023280;ONT.8866;Pt5g023260;Pt5g023270;ONT.8859;ONT.8864;Pt5g023350;Pt5g023300;ONT.8860;ONT.8856;ONT.8858
ONT.14229.4	Pt9g005620;Pt9g005780;Pt9g005460;Pt9g005570;Pt9g005480;Pt9g005590;Pt9g005750;Pt9g005540;Pt9g005740;Pt9g005530;Pt9g005500;Pt9g005600;Pt9g005720;Pt9g005670;Pt9g005770;Pt9g005610;Pt9g005490;Pt9g005630;Pt9g005470;Pt9g005760;Pt9g005640;Pt9g005550;Pt9g005690;Pt9g005650;Pt9g005680;Pt9g005510;Pt9g005730;Pt9g005580;Pt9g005660;Pt9g005710;Pt9g005520;Pt9g005790;Pt9g005560;Pt9g005700
ONT.3304.1	Pt2g020200;Pt2g020190;Pt2g020170;Pt2g020250;Pt2g020240;Pt2g020270;Pt2g020290;Pt2g020330;Pt2g020150;Pt2g020220;Pt2g020340;Pt2g020280;Pt2g020210;Pt2g020180;Pt2g020260;Pt2g020160;Pt2g020320;Pt2g020310;Pt2g020140;Pt2g020300;ONT.3302;Pt2g020230
ONT.12052.3	Pt7g009120;Pt7g009030;Pt7g009080;Pt7g008990;Pt7g009130;Pt7g009020;Pt7g009000;Pt7g009070;Pt7g009140;Pt7g009040;Pt7g009090;Pt7g009060;Pt7g009010;Pt7g009110;Pt7g009100;Pt7g009050
ONT.11729.3	Pt7g018740;Pt7g018670;Pt7g018690;Pt7g018650;Pt7g018810;Pt7g018750;Pt7g018720;Pt7g018780;Pt7g018680;ONT.11734;Pt7g018710;Pt7g018640;Pt7g018770;ONT.12381;ONT.12378;Pt7g018660;Pt7g018820;Pt7g018730;Pt7g018790;Pt7g018800;Pt7g018830;Pt7g018760;Pt7g018620;Pt7g018630;Pt7g018700
ONT.14469.1	Pt9g013370;Pt9g013340;Pt9g013260;Pt9g013330;Pt9g013350;Pt9g013360;Pt9g013240;Pt9g013270;Pt9g013290;Pt9g013230;Pt9g013280;Pt9g013320;Pt9g013310;Pt9g013250
ONT.228.1	Pt1g002900;Pt1g003010;Pt1g003060;Pt1g002910;Pt1g002850;Pt1g003040;Pt1g003030;Pt1g003020;ONT.234;Pt1g002940;Pt1g002990;Pt1g002970;Pt1g002980;Pt1g002930;Pt1g002920;Pt1g002830;Pt1g003000;Pt1g002960;Pt1g002870;Pt1g002860;Pt1g002950;Pt1g002820;Pt1g002840;Pt1g003050;Pt1g002810;Pt1g002890;Pt1g002880
ONT.12787.3	Pt8g008450;Pt8g008550;Pt8g008620;Pt8g008380;Pt8g008410;Pt8g008430;Pt8g008600;Pt8g008460;Pt8g008400;Pt8g008540;Pt8g008480;Pt8g008580;Pt8g008500;Pt8g008590;Pt8g008370;Pt8g008560;Pt8g008510;Pt8g008530;Pt8g008440;Pt8g008570;ONT.12786;Pt8g008420;Pt8g008390;Pt8g008470;Pt8g008360;Pt8g008610;Pt8g008490;Pt8g008520
ONT.8935.1	Pt5g025710;Pt5g025690;Pt5g025730;Pt5g025670;Pt5g025720;Pt5g025330;Pt5g025680;Pt5g025700
ONT.7301.5	Pt4g002410;ONT.6491;Pt4g002330;Pt4g002530;Pt4g002360;Pt4g002460;Pt4g002320;Pt4g002440;Pt4g002310;Pt4g002540;Pt4g002550;Pt4g002350;Pt4g002450;ONT.7304;Pt4g002480;Pt4g002510;Pt4g002420;Pt4g002500;Pt4g002300;Pt4g002370;Pt4g002430;Pt4g002470;Pt4g002380;Pt4g002340;Pt4g002520;Pt4g002390;Pt4g002400;Pt4g002490
ONT.14717.6	PtUn000900;ONT.14718;PtUn000870;PtUn000790;PtUn000810;PtUn000820;PtUn000780;PtUn000830;PtUn000890;ONT.15483;PtUn000800;PtUn000880;PtUn000860;PtUn000920
ONT.15034.3	PtUn012410;PtUn012440;PtUn012480;PtUn012400;PtUn012500;PtUn012460;PtUn012490;PtUn012430;PtUn012470;PtUn012380;PtUn012450;PtUn012390;ONT.15822
ONT.9590.1	Pt5g017190;Pt5g017080;Pt5g017050;Pt5g017090;Pt5g017120;Pt5g017070;Pt5g017110;Pt5g017040;Pt5g017160;Pt5g017210;Pt5g017100;Pt5g017150;Pt5g017200;Pt5g017060;Pt5g017140;Pt5g017130
ONT.8728.1	Pt5g018350;Pt5g018430;Pt5g018370;Pt5g018450;Pt5g018410;Pt5g018380;ONT.8729;Pt5g018390;Pt5g018420;Pt5g018360;Pt5g018400;ONT.8727;Pt5g018440
ONT.3598.1	Pt2g029830;Pt2g029570;Pt2g029620;Pt2g029670;Pt2g029610;Pt2g029740;Pt2g029790;ONT.2563;Pt2g029680;Pt2g029760;Pt2g029850;Pt2g029660;Pt2g029590;ONT.3603;Pt2g029720;Pt2g029640;ONT.3601;Pt2g029690;Pt2g029780;Pt2g029820;ONT.3606;ONT.3594;Pt2g029650;Pt2g029750;Pt2g029810;Pt2g029600;Pt2g029560;Pt2g029730;Pt2g029770;Pt2g029800;Pt2g029700;Pt2g029580;Pt2g029840;Pt2g029630;ONT.3605
ONT.11502.1	Pt7g012470;Pt7g012340;Pt7g012380;Pt7g012460;Pt7g012490;Pt7g012410;ONT.12158;ONT.11497;Pt7g012520;Pt7g012330;Pt7g012800;Pt7g012500;Pt7g012440;ONT.11505;Pt7g012320;Pt7g012420;Pt7g012390;Pt7g012450;Pt7g012310;Pt7g012400;Pt7g012350;ONT.11496;ONT.11499;Pt7g012810;Pt7g012510;Pt7g012360;Pt7g012480;Pt7g012430;Pt7g012370
ONT.1589.1	Pt1g020420;Pt1g020270;Pt1g020340;Pt1g020250;Pt1g020300;Pt1g020280;ONT.1592;Pt1g020380;Pt1g020330;Pt1g020290;Pt1g020360;Pt1g020230;Pt1g020310;Pt1g020440;Pt1g020240;Pt1g020450;Pt1g020320;Pt1g020370;Pt1g020500;Pt1g020350;Pt1g020260;ONT.800;Pt1g020490;Pt1g020470;Pt1g020510;Pt1g020430;Pt1g020400;Pt1g020480;Pt1g020460;Pt1g020390;Pt1g020410;ONT.798
ONT.5798.2	ONT.4370;Pt3g019920;Pt3g019970;Pt3g019930;Pt3g019890;Pt3g019910;Pt3g019960;Pt3g019950;Pt3g019900;Pt3g019940
ONT.8832.3	Pt5g021700;Pt5g021750;Pt5g021610;Pt5g021660;Pt5g021740;Pt5g021710;Pt5g021640;Pt5g021690;Pt5g021630;Pt5g021620;Pt5g021670;Pt5g021680;Pt5g021650
ONT.13506.3	Pt9g003250;Pt9g003380;Pt9g003190;Pt9g003450;Pt9g003440;Pt9g003340;Pt9g003420;Pt9g003210;Pt9g003330;Pt9g003260;Pt9g003270;Pt9g003350;ONT.14150;Pt9g003280;Pt9g003390;Pt9g003300;Pt9g003200;Pt9g003310;Pt9g003290;ONT.13513;Pt9g003170;Pt9g003240;Pt9g003180;Pt9g003360;Pt9g003230;Pt9g003220;Pt9g003430;Pt9g003370;Pt9g003410;Pt9g003400;ONT.13502
ONT.4332.1	Pt3g018710;Pt3g018690;Pt3g018630;Pt3g018700;Pt3g018680;ONT.4333;Pt3g018640;Pt3g018660;Pt3g018650;Pt3g018620
ONT.10465.1	Pt6g018510;Pt6g018480;Pt6g018450;Pt6g018470;ONT.10461;Pt6g018530;Pt6g018500;Pt6g018520;Pt6g018430;Pt6g018460;Pt6g018490;Pt6g018440
ONT.12943.3	Pt8g012700;Pt8g012560;Pt8g012540;Pt8g012590;Pt8g012720;Pt8g012680;Pt8g012670;Pt8g012610;Pt8g012530;Pt8g012730;Pt8g012660;Pt8g012510;Pt8g012580;Pt8g012550;Pt8g012470;Pt8g012600;Pt8g012520;Pt8g012750;Pt8g012630;Pt8g012500;Pt8g012640;Pt8g012490;Pt8g012710;Pt8g012690;Pt8g012570;Pt8g012480;Pt8g012740;Pt8g012620
ONT.1090.1	Pt1g006770;Pt1g006800;Pt1g006760;Pt1g006780;Pt1g006730;Pt1g006790;Pt1g006750;Pt1g006740;Pt1g006810
ONT.15168.2	PtUn017820;PtUn017810;ONT.15927;PtUn017790;PtUn017800
ONT.301.1	Pt1g008030;Pt1g008060;Pt1g007970;Pt1g008080;Pt1g008020;Pt1g007950;Pt1g007940;Pt1g008100;Pt1g007960;Pt1g008050;Pt1g008040;Pt1g008090;Pt1g007980;Pt1g008000;ONT.300;Pt1g008070;Pt1g008110;Pt1g008010;Pt1g007990
ONT.14353.1	Pt9g010940;Pt9g010850;Pt9g010920;Pt9g010950;Pt9g010860;Pt9g010840;Pt9g010910;Pt9g010880;Pt9g010870;Pt9g010890;Pt9g010900;Pt9g010930
ONT.5351.4	Pt3g009920;ONT.3931;Pt3g009910;Pt3g009990;Pt3g009780;Pt3g009940;Pt3g009760;Pt3g009790;Pt3g009850;ONT.3929;Pt3g009720;Pt3g009770;Pt3g009820;Pt3g009890;Pt3g009730;Pt3g009840;Pt3g009750;Pt3g010000;Pt3g009950;Pt3g009930;Pt3g009900;Pt3g009970;Pt3g009860;Pt3g009870;Pt3g009960;Pt3g009740;Pt3g009810;Pt3g009830;Pt3g009800;Pt3g010010;Pt3g009980
ONT.6441.6	ONT.5054;Pt3g040230;Pt3g040080;Pt3g040100;Pt3g040210;Pt3g040200;Pt3g040180;ONT.5052;Pt3g040110;Pt3g040070;Pt3g040250;Pt3g040130;Pt3g040150;Pt3g040140;Pt3g040170;Pt3g040190;Pt3g040260;Pt3g040050;Pt3g040160;Pt3g040240;Pt3g040090;ONT.5053;Pt3g040060;ONT.6446;Pt3g040220;Pt3g040120
ONT.326.1	Pt1g008540;Pt1g008560;Pt1g008590;Pt1g008550;Pt1g008600;Pt1g008570;Pt1g008620;Pt1g008580;Pt1g008610;Pt1g008630
ONT.15227.2	PtUn020630;PtUn020590;PtUn020600;PtUn020610;PtUn020620
ONT.3093.1	Pt2g013660;Pt2g013570;Pt2g013640;Pt2g014100;Pt2g013650;Pt2g014110;Pt2g013630;Pt2g014080;Pt2g013580;Pt2g013590;Pt2g014120;Pt2g013670;Pt2g014090;Pt2g013620;Pt2g013600;Pt2g013610
ONT.2794.4	Pt2g008570;Pt2g004850;Pt2g008590;Pt2g008550;Pt2g004920;Pt2g004900;Pt2g008540;Pt2g004880;ONT.2793;Pt2g004860;Pt2g008580;Pt2g004870;Pt2g004890;Pt2g004930;Pt2g004910;Pt2g008560
ONT.7037.1	Pt4g015430;Pt4g015380;Pt4g015390;Pt4g015410;Pt4g015400;Pt4g015420;ONT.7038
ONT.13763.1	Pt9g012960;Pt9g012920;Pt9g012900;Pt9g012930;Pt9g012910;Pt9g012950;Pt9g012940
ONT.8857.1	Pt5g023260;ONT.8866;Pt5g023280;Pt5g023250;Pt5g023340;ONT.8864;Pt5g023410;Pt5g023270;Pt5g023300;ONT.8856;ONT.8863;Pt5g023310;Pt5g023330;Pt5g023320;Pt5g023400;Pt5g023290;Pt5g023440;ONT.9732;Pt5g023430;Pt5g023420
ONT.14719.1	PtUn001020;PtUn000880;PtUn000920;PtUn000860;PtUn000900;PtUn000940;PtUn000990;PtUn000960;PtUn000890;ONT.15483;PtUn001000;ONT.14718;PtUn000870;PtUn000980;PtUn000850;PtUn000950;PtUn001010;PtUn000930;PtUn000970
ONT.1156.1	Pt1g008630;Pt1g008640;Pt1g008610;Pt1g008580;Pt1g008620;Pt1g008570;Pt1g008600;Pt1g008550;Pt1g008590;Pt1g008560;Pt1g008540
ONT.7253.1	Pt4g022110;Pt4g022150;Pt4g022000;Pt4g022080;Pt4g022180;Pt4g022220;Pt4g022160;Pt4g022070;Pt4g022050;Pt4g022040;Pt4g022020;Pt4g022030;Pt4g022060;Pt4g022100;Pt4g022140;Pt4g022010;Pt4g022230;Pt4g022090;Pt4g022210;ONT.8061;ONT.8058;Pt4g022190;Pt4g022170;Pt4g022200
ONT.10959.3	Pt6g011940;Pt6g011950;Pt6g012060;Pt6g011980;Pt6g012110;Pt6g012120;Pt6g012000;Pt6g012090;Pt6g011970;Pt6g012040;Pt6g012080;Pt6g011990;Pt6g012070;Pt6g011910;Pt6g012030;Pt6g012020;Pt6g011920;Pt6g012100;Pt6g011930;Pt6g012010;Pt6g012050;Pt6g011960
ONT.11295.1	Pt7g004660;Pt7g004610;Pt7g004560;Pt7g004600;Pt7g004640;Pt7g004620;Pt7g004580;Pt7g004650;Pt7g004670;Pt7g004590;Pt7g004570;Pt7g004630
ONT.2794.2	Pt2g008560;Pt2g004930;Pt2g004910;Pt2g004890;Pt2g004870;ONT.2793;Pt2g004860;Pt2g008580;Pt2g004880;Pt2g008550;Pt2g004920;Pt2g004900;Pt2g008540;Pt2g008570;Pt2g004850;Pt2g008590
ONT.13196.2	Pt8g007460;Pt8g007520;Pt8g007560;ONT.12751;Pt8g007680;Pt8g007720;Pt8g007540;Pt8g007670;Pt8g007620;Pt8g007610;Pt8g007550;Pt8g007510;Pt8g007710;Pt8g007490;Pt8g007530;Pt8g007640;Pt8g007450;Pt8g007480;Pt8g007630;Pt8g007650;ONT.13198;Pt8g007580;Pt8g007570;Pt8g007700;Pt8g007690;Pt8g007600;Pt8g007470;Pt8g007500;Pt8g007660
ONT.4569.1	Pt3g027920;Pt3g027950;Pt3g027910;Pt3g027900;Pt3g027850;Pt3g027840;Pt3g027860;Pt3g027780;Pt3g027870;Pt3g027800;Pt3g027830;Pt3g027890;Pt3g027790;Pt3g027810;Pt3g027980;Pt3g027820;Pt3g027960;Pt3g027970;Pt3g027930;Pt3g027880;Pt3g027940
ONT.96.1	Pt1g006000;Pt1g006230;Pt1g006190;Pt1g006020;Pt1g006220;Pt1g006110;Pt1g006150;Pt1g006270;Pt1g006240;Pt1g006010;Pt1g006180;Pt1g006160;Pt1g006060;Pt1g006100;Pt1g006070;Pt1g006120;Pt1g006260;Pt1g006290;Pt1g006170;Pt1g006130;Pt1g006090;Pt1g006210;Pt1g006280;Pt1g006200;Pt1g006050;Pt1g006250;ONT.95;Pt1g006080;Pt1g006040;Pt1g006030
ONT.8258.2	Pt5g003620;ONT.8259;Pt5g003540;Pt5g003530;Pt5g003580;Pt5g003670;ONT.9107;Pt5g003570;ONT.9113;Pt5g003520;Pt5g003610;Pt5g003630;Pt5g003640;Pt5g003510;Pt5g003600;Pt5g003590;Pt5g003700;Pt5g003740;Pt5g003730;Pt5g003760;Pt5g003550;ONT.8263;Pt5g003680;Pt5g003650;Pt5g003690;Pt5g003660;Pt5g003750;Pt5g003720;Pt5g003710;Pt5g003560
ONT.5726.2	Pt3g017430;Pt3g017420;Pt3g017410;Pt3g017440;ONT.5724;Pt3g017460;Pt3g017470;Pt3g017480;Pt3g017490;Pt3g017450
